# Supplementary material for: Volatile working memory representations crystallize with practice
Source: Nature. 2024 May 15;629(8014):1109–17. doi: 10.1038/s41586-024-07425-w (PMC11136659; doi:10.1038/s41586-024-07425-w)
Supplement: Supplementary file 2 — Source Data Fig. 1 [file 41586_2024_7425_MOESM2_ESM.xlsx]

## Sheet: Fig. 1c
Session	Performance
1	51.74	53.37	57.6	50.8	54.92	56.95	53.23	54.26	51.6	55.6
2	54.91	53.6	59.6	65.6	54.11	75.84	64.78	81.5	78	57.2
3	57.36	64.8	77.2	87.2	59.59	85.2	70.68	89.95	92.8	71.6
4	54.5	72	92.8	83.2	85.65	87.6	86.94	89.8	96.32	85.6
5	60.8	82.8	92.4	85.6	87.6	99.07	74	83.51	99.2	90.4
6	79.2	91.6	92	90.4	97.27	90.91	92.36	94.61	98.46	94.4
7	91.2	92.4	94.87	85.65	97.92	98.4	93.36	95.2	99.2	93.94
8	96	95.6	93.6	91.2	95.85	98.42	96.89	97.6	97.92	95.32

## Sheet: Fig. 1f
Training	Saline	Muscimol
90.9	90.3	74.2
92.1	91.6	73.2
93.8	96.1	74.6
86.9	93.5	64.7
83.3	88.9	71
89.8	96.2	65.1

## Sheet: Fig. 1g
Training	Saline	Muscimol
51.2	60.4	56.67
51.07	55.2	74.83
52	53.85	65.26
53.68	48	81.89
61.05	51.76	72.5
59.44	54.36	48.18
50	57.6	50

## Sheet: Fig. 1h
Saline	Muscimol
98.25	94.51
98.25	95
94.75	92.75
97.67	93.37
91.7	99

## Sheet: Fig. 1j
Before	During	After
8.0875	6.525	7.9375
18.3925	3.075	16.13
1.5	2.55	1.65
12.1558	12.0833	12.2958
7.125	4.4	6.3875
11.6417	11.9833	11.8271
1.3125	0.8	1.625
7.21875	4.88333	6.60208
3.2125	2.325	2.86667
0.675	1.75	0.8375
0.175	0.3	0.325
12.8958	12.375	11.8542
16.8062	8.61667	15.4375
2.375	1.525	2.2125
3.65	3.1	3.7375
2.35	1.96667	2.0375
15.6546	8.42	15.1121
5.925	4.45	6.7
0.3	0	1
7.4	5.45	8.175

## Sheet: Fig. 1k
			First odor						Delay 1						Delay 2						Delay 3						Delay 4						Delay 5						Second odor						Choice 1
Performance	No stim	No stim	Stim	No stim	No stim		No stim	No stim	Stim	No stim	No stim		No stim	No stim	Stim	No stim	No stim		No stim	No stim	Stim	No stim	No stim		No stim	No stim	Stim	No stim	No stim		No stim	No stim	Stim	No stim	No stim		No stim	No stim	Stim	No stim	No stim		No stim	No stim	Stim	No stim	No stim		No stim
	86.667	100	96.667	100	96.667		93.333	96.667	80	96.667	93.333		90	100	40	90	100		90	96.667	43.333	86.667	90		86.667	90	46.667	93.333	100		93.333	93.333	53.333	100	96.667		93.333	100	56.667	96.667	96.667		93.333	96.667	63.333	93.333	90		100
	96.667	100	96.667	96.667	93.333		96.667	100	83.333	96.667	96.667		93.333	90	90	93.333	90		96.667	90	86.667	86.667	90		83.333	96.667	73.333	90	96.667		93.333	100	56.667	93.333	90		93.333	100	83.333	100	93.333		96.667	86.667	56.667	90	90		96.667
	96.667	100	100	93.333	100		90	93.333	100	93.333	83.333		93.333	96.667	83.333	96.667	90		90	96.667	90	90	93.333		100	90	66.667	80	93.333		93.333	93.333	80	93.333	96.667		93.333	100	73.333	90	96.667		100	100	76.667	100	96.667		93.333
	96.667	100	100	96.667	100		100	96.667	100	86.667	83.333		93.333	100	100	90	100		90	100	100	100	90		90	90	100	100	100		100	100	60	90	86.667		93.333	90	46.667	93.333	93.333		93.333	90	70	86.667	96.667		86.667
	90	96.667	96.667	93.333	100		90	100	96.667	100	90		86.667	93.333	83.333	83.333	86.667		90	86.667	86.667	93.333	100		86.667	90	50	86.667	96.667		90	100	76.667	93.333	93.333		90	96.667	73.333	100	96.667		100	96.667	50	100	96.667		93.333
	93.333	90	86.667	90	96.667																																93.333	93.333	63.333	86.667	80		86.667	93.333	66.667	83.333	93.333		90
	100	100	93.333	90	100																																96.667	93.333	73.333	90	86.667		96.667	93.333	50	93.333	96.667		90
	93.333	93.333	93.333	100	96.667																																90	100	26.667	96.667	96.667		90	96.667	63.333	90	100		90
	83.333	93.333	96.667	100	96.667																																96.667	96.667	63.333	93.333	100								93.333
																																					93.333	90	33.333	86.667	90								90
Licking	63	67	53	53	60		57	60	27	47	50		53	57	0	43	37		67	67	0	53	57		57	50	3	53	57		60	60	0	50	53		63	63	77	60	53		80	57	60	57	60		50
	40	43	43	50	37		60	60	60	50	43		63	63	53	47	30		50	40	43	47	43		63	57	67	50	57		50	30	37	37	37		57	67	73	70	60		63	70	10	67	70		50
	53	37	57	60	63		60	40	47	63	33		50	67	27	40	23		63	63	37	57	53		60	53	30	67	47		57	40	63	50	53		67	40	83	37	50		47	43	70	50	47		80
	60	43	47	53	43		40	50	50	43	27		57	63	43	53	50		53	50	53	40	37		67	47	53	43	60		43	60	7	43	27		53	57	70	57	47		73	53	67	53	53		50
	50	53	60	43	53		57	53	47	50	53		50	50	70	53	47		50	50	70	53	47		67	63	17	43	50		60	53	73	60	60		67	57	47	60	53		63	50	97	63	50		57
	70	53	50	67	57																																57	50	0	43	53		53	57	80	37	47		60
	53	43	43	53	70																																57	60	30	67	43		60	50	93	70	47		40
	60	63	50	40	50																																47	47	63	67	43		60	57	57	57	53		73
	63	53	43	57	63																																63	60	80	43	67								70
																																					67	67	0	47	53								57
																																					43	63	87	47	53
																																					70	63	7	50	47
[truncated: 14 more columns]

## Sheet: Fig. 1l
Mean	SEM	N
-0.3	1.4	9
-1.8	4.3	5
-13.5	10.3	5
-11	9.8	5
-24.7	9.6	5
-29.2	5.4	5
-34.6	5.9	10
-31.9	3.3	8
-4	2.1	10
-0.2	1.5	9
-1.2	1.8	9

## Sheet: Fig. 1m
	stGtACR2					mCherry
1	56	51.1	58.8	47.4		53.6	53.8	53.2	50.5
2	54.4	52.2	51	58.7		51.6	56.7	45.7	53.3
3	52.4	54.4	48	47.9		59	55	54.8	59.1
4	56.8	63.9	49.2	52.3		65.9	62.8	61.1	61.7
5	72.8	64.7	55.9	54.9		85.2	81.5	70.4	69.2
6	71.6	52.9	49	60		76.2	88.1	79.7	71.7
7	68.4	70.7	56.2	58.4		79.6	87.7	72.2	78
8	95.6	87.2	59.6	92.7		81.6	85.2	79.1	75.8
9	89.2	77.6	68.6	95.6		84.8	82.5	83.6	92.2
10	85.3	82.8	74.8	93.4		81.3	90	80.1	80

## Sheet: Fig. 1n
stGtACR2 (N = 4)											mCherry (N = 4)
Mean											Mean
57.5	51.25	41.25	57.5	57.5	57.5	62.5	67.5	65	58.75		51.25	50	57.5	60	67.5	72.5	62.5	75	75	78.75
56.25	53.75	36.25	47.5	53.75	47.5	53.75	81.25	78.75	72.5		56.25	47.5	50	47.5	73.75	70	75	72.5	75	66.25
56.25	56.25	47.5	51.25	52.5	46.25	52.5	86.25	76.25	71.25		56.25	52.5	51.25	50	67.5	80	77.5	76.25	80	65
42.5	56.25	41.25	50	53.75	56.25	48.75	85	77.5	80		50	45	53.75	45	70	80	81.25	83.75	91.25	90
48.75	52.5	50	48.75	56.25	51.25	55	85	85	87.5		45	46.25	47.5	55	81.25	78.75	82.5	86.6667	91.6667	86.25
53.3333	63.3333	51.6667	58.75	58.75	63.75	55	83.3333	85	88.75		51.25	48.75	52.5	53.75	85	82.5	88.75	95	91.6667	93.75
62.5	53.3333	58.3333	65	68.3333	62.5	71.25	87.5	86.6667	100		48.75	55	67.5	70	81.6667	90	86.6667	NaN	95	85
52.5	46.6667	50	56.6667	66.6667	65	65	95	93.3333	85		47.5	56.6667	57.5	72.5	75	75	95	NaN	NaN	91.6667
52.5	50	53.3333	61.6667	71.6667	77.5	71.6667	95	86.6667	96.6667		53.75	46.6667	55	71.6667	90	NaN	NaN	NaN	NaN	87.5
50	55	65	53.3333	75	82.5	80	NaN	93.3333	100		51.25	70	77.5	80	NaN	NaN	NaN	NaN	NaN	95
40	65	75	62.5	77.5	72.5	70	NaN	93.3333	90		48.3333	60	65	75	NaN	NaN	NaN	NaN	NaN	NaN
60	55	75	90	95	80	90	NaN	97.5	85		56.6667	60	NaN	85	NaN	NaN	NaN	NaN	NaN	NaN
											80	NaN	NaN	NaN	NaN	NaN	NaN	NaN	NaN	NaN
SEM											SEM
2.79508	4.0984	1.08253	7.3951	4.14578	6.25	6.49519	11.5244	7.90569	9.24916		1.08253	8.47791	2.79508	1.76777	4.50694	4.50694	2.79508	2.5	7.28869	3.2476
4.46339	4.46339	4.46339	4.14578	3.2476	5.15388	5.41266	8.36193	7.57772	5.44862		9.41657	4.14578	5.59017	4.14578	4.80072	5.3033	3.53553	3.75	3.95285	4.0984
5.69402	2.07289	4.14578	1.08253	5.15388	7.15345	5.72822	9.24916	6.70238	8.17294		4.0984	4.50694	2.07289	3.06186	6.73146	3.53553	5.72822	5.11585	5.3033	7.5
6.73146	4.46339	6.93159	3.53553	5.69402	4.80072	4.80072	6.37377	5.44862	8.83883		3.53553	4.67707	5.41266	7.90569	5.3033	4.67707	3.69755	3.2476	3.69755	3.95285
2.72431	3.75	5	3.69755	4.46339	2.72431	6.84653	7.28869	10.155	5.15388		3.95285	3.69755	3.75	3.06186	8.36193	6.93159	4.50694	1.17851	1.17851	1.08253
3.11805	3.11805	4.71405	5.69402	4.80072	3.69755	3.95285	11.7851	6.37377	6.21867		1.08253	4.46339	2.16506	4.46339	2.04124	6.73146	3.69755	2.04124	3.11805	2.07289
3.75	4.24918	4.24918	4.08248	4.24918	8.38525	6.21867	6.25	4.24918	0		3.2476	7.5	6.73146	4.33013	1.17851	0	1.17851	NaN	2.5	3.53553
1.25	5.13701	7.3598	5.13701	5.89256	10	4.33013	0	1.17851	3.53553		5.15388	3.11805	7.60345	4.14578	3.53553	0	0	NaN	NaN	4.24918
3.75	0	6.56167	6.56167	9.20447	1.25	2.35702	0	4.71405	2.35702		4.0984	8.24958	2.04124	7.1686	0	NaN	NaN	NaN	NaN	3.75
5	0	3.53553	7.72802	6.12372	1.25	6.12372	NaN	3.11805	0		3.2476	0	3.75	2.04124	NaN	NaN	NaN	NaN	NaN	0
0	0	5	1.25	6.25	1.25	0	NaN	4.71405	0		1.17851	0	0	0	NaN	NaN	NaN	NaN	NaN	NaN
0	0	0	0	0	0	2.5	NaN	1.25	0		1.17851	0	NaN	0	NaN	NaN	NaN	NaN	NaN	NaN
											0	NaN	NaN	NaN	NaN	NaN	NaN	NaN	NaN	NaN
