# Supplementary material for: Volatile working memory representations crystallize with practice
Source: Nature. 2024 May 15;629(8014):1109–17. doi: 10.1038/s41586-024-07425-w (PMC11136659; doi:10.1038/s41586-024-07425-w)
Supplement: Supplementary file 3 — Source Data Fig. 2 [file 41586_2024_7425_MOESM3_ESM.xlsx]

## Sheet: Fig. 2b
Cell 1					Cell 2					Cell 3					Cell 4
Mean	SEM	Mean	SEM		Mean	SEM	Mean	SEM		Mean	SEM	Mean	SEM		Mean	SEM	Mean	SEM
0.0874144	0.0441453	0.179217	0.0689092		0.427197	0.232862	1.1361	0.735849		0.73475	0.339265	1.02013	0.495001		1.73991	1.6009	-0.174096	1.13027
0.0760136	0.0358086	0.122469	0.0528206		0.394793	0.284623	0.724524	0.436172		0.492512	0.249515	0.825079	0.366312		1.83491	1.5974	-0.262446	1.15875
0.0594642	0.0313565	0.137919	0.0549624		0.399325	0.265902	0.529037	0.331493		0.351702	0.18078	0.8355	0.352353		1.89432	1.62034	-0.150621	1.19313
0.07802	0.0380828	0.140535	0.0563113		0.328854	0.224558	0.462463	0.286111		0.321746	0.167917	0.77872	0.322388		1.81463	1.57078	-0.204269	1.20561
0.0984621	0.0440547	0.131224	0.0541924		0.289018	0.19505	0.407202	0.25087		0.31175	0.160502	0.750754	0.325087		1.74662	1.57518	-0.246542	1.18563
0.105291	0.0455241	0.141657	0.0585271		0.286223	0.195814	0.367084	0.227995		0.292155	0.151955	0.661689	0.287031		1.71085	1.54018	-0.194185	1.19929
0.0980086	0.0424248	0.140317	0.0562875		0.278707	0.184594	0.32659	0.206749		0.391143	0.17876	0.605811	0.271158		1.49353	1.52731	-0.294469	1.21247
0.0940487	0.0426309	0.134642	0.054435		0.265992	0.17549	0.354645	0.214355		0.430914	0.200618	0.569373	0.258379		1.22913	1.51294	-0.252602	1.21735
0.0890289	0.0401789	0.131018	0.0555121		0.247212	0.166482	0.277469	0.149236		0.373865	0.175005	0.472542	0.210768		0.987191	1.50865	-0.362087	1.23683
0.0915786	0.0414979	0.132429	0.054502		0.231969	0.152031	0.245084	0.136488		0.376299	0.173331	0.440258	0.202414		0.733636	1.49327	-0.263827	1.2519
0.0937333	0.0410547	0.119893	0.0506002		0.205738	0.136813	0.304007	0.171979		0.453757	0.200193	0.430606	0.195542		0.78225	1.47374	-0.18209	1.26361
0.0940612	0.0393472	0.108276	0.046888		0.19306	0.125979	0.338517	0.184087		0.45875	0.204192	0.375376	0.181495		0.664768	1.48536	-0.103476	1.27593
0.0780596	0.0347469	0.110568	0.0462614		0.241593	0.154378	0.337732	0.186423		0.461044	0.203718	0.343848	0.159122		0.532272	1.48184	0.0714467	1.32466
0.0794429	0.0348032	0.0970764	0.0407599		0.239667	0.148987	0.376563	0.215933		0.50035	0.219173	0.371088	0.170894		0.49817	1.50443	0.10953	1.34748
0.0799144	0.0355615	0.111323	0.0450551		0.263456	0.171163	0.423995	0.234779		0.399045	0.18836	0.401903	0.18325		0.640002	1.52082	0.396181	1.36922
0.0833922	0.0351635	0.108015	0.0433031		0.288731	0.18808	0.355117	0.20133		0.352424	0.164692	0.378995	0.172561		0.848811	1.53874	0.602585	1.40219
0.0906567	0.0382697	0.111208	0.0418684		0.278915	0.182283	0.315293	0.186466		0.353926	0.166291	0.382125	0.174555		1.03192	1.55089	0.925501	1.4369
0.0947927	0.0391215	0.109015	0.0420801		0.272309	0.174536	0.357369	0.226878		0.3702	0.173324	0.350613	0.163723		1.13251	1.55115	1.06827	1.45627
0.103755	0.0451383	0.110967	0.0432983		0.297039	0.186493	0.311181	0.192043		0.316449	0.157831	0.351738	0.169244		1.00817	1.55325	1.05483	1.46247
0.10956	0.04748	0.117081	0.0454553		0.369861	0.233616	0.281904	0.184691		0.344906	0.16295	0.398268	0.186496		1.03204	1.55469	1.20647	1.46608
0.110466	0.0478702	0.135497	0.0517332		0.351795	0.232753	0.26455	0.173748		0.324265	0.156046	0.385615	0.188206		1.18163	1.53034	1.25006	1.46424
0.122216	0.0522415	0.12978	0.0499103		0.426143	0.272972	0.237461	0.146811		0.27843	0.137168	0.429128	0.195473		0.873278	1.52514	1.32317	1.45192
0.130532	0.0555746	0.113771	0.0483531		0.389067	0.247252	0.181533	0.120011		0.277342	0.138334	0.45053	0.190528		0.91118	1.52436	1.32692	1.44896
0.143466	0.057514	0.12011	0.0523627		0.370389	0.231215	0.213044	0.138059		0.274433	0.136482	0.509425	0.213735		0.773468	1.5041	1.28169	1.42306
0.155363	0.062091	0.112416	0.0487256		0.45238	0.262892	0.245627	0.15052		0.242968	0.122819	0.497644	0.209634		0.632712	1.4714	1.22654	1.39473
0.154931	0.062568	0.113963	0.0491607		0.467693	0.262892	0.228565	0.12467		0.277049	0.12698	0.549047	0.222228		0.502123	1.46109	1.15606	1.40127
0.151302	0.0580828	0.111231	0.0482111		0.470387	0.265805	0.277216	0.150498		0.287991	0.12818	0.522705	0.208993		0.295785	1.43687	1.2923	1.40598
0.14511	0.055824	0.107968	0.0457189		0.416159	0.237548	0.274279	0.150389		0.252705	0.117576	0.480145	0.191143		0.144081	1.40861	1.37579	1.39517
0.15056	0.0569394	0.0934845	0.0433806		0.396445	0.213706	0.299086	0.163449		0.311874	0.140421	0.490438	0.188022		-0.158741	1.37886	1.33328	1.382
0.131199	0.0505062	0.1044	0.0467188		0.353845	0.194073	0.277044	0.154031		0.333287	0.152834	0.430096	0.178046		-0.116439	1.35965	1.41746	1.40264
0.131049	0.0499194	0.103943	0.0457187		0.371677	0.202925	0.318633	0.17271		0.362412	0.161134	0.378665	0.168253		-0.350396	1.31704	1.52731	1.40166
0.116208	0.0474947	0.0948649	0.0411068		0.405875	0.239105	0.297967	0.161259		0.377226	0.168845	0.322346	0.146792		-0.425751	1.30304	1.55489	1.40299
0.0989333	0.039918	0.098658	0.0452213		0.329379	0.208395	0.24037	0.1368		0.448103	0.195112	0.358993	0.164075		-0.588454	1.28479	1.6074	1.4081
0.110254	0.0432828	0.0998017	0.0449531		0.34891	0.213603	0.221282	0.125607		0.448287	0.197272	0.360175	0.169389		-0.778032	1.2727	1.682	1.38421
0.110598	0.0435833	0.099722	0.045484		0.308546	0.194678	0.150256	0.0882642		0.422408	0.193948	0.394508	0.177475		-0.734255	1.28254	1.72272	1.38172
0.111766	0.0448068	0.101306	0.0465591		0.293565	0.17956	0.134703	0.078853		0.413622	0.189252	0.36972	0.163059		-0.627978	1.30466	1.81438	1.39334
0.119364	0.0476284	0.0926523	0.0412194		0.278669	0.17438	0.13933	0.0785144		0.413429	0.197117	0.383847	0.171342		-0.569559	1.3314	2.00397	1.39524
0.125217	0.0492229	0.0812354	0.0379028		0.280823	0.166837	0.159579	0.0856874		0.411725	0.20204	0.402756	0.169875		-0.461986	1.32601	2.00038	1.38819
0.120281	0.0485017	0.0784988	0.0374009		0.293257	0.173161	0.130787	0.0778667		0.419316	0.21199	0.381485	0.158892		-0.560936	1.32082	1.99184	1.37028
0.117719	0.050114	0.0780718	0.0374513		0.283324	0.147599	0.12506	0.0763864		0.377963	0.195968	0.467499	0.184505		-0.529465	1.32244	2.02786	1.37858
0.124417	0.0538374	0.0704196	0.0331268		0.311092	0.169196	0.146143	0.0882186		0.319004	0.180369	0.440287	0.171962		-0.524142	1.32543	1.97305	1.3863
0.102511	0.0469755	0.0689207	0.0339829		0.281748	0.165129	0.192025	0.109798		0.27084	0.170135	0.444082	0.174107		-0.268123	1.32615	2.0239	1.38864
0.1083	0.0491078	0.0709858	0.0340667		0.274865	0.160837	0.191157	0.109584		0.316432	0.184243	0.382701	0.164602		-0.356527	1.30995	1.91513	1.38834
0.10179	0.046567	0.0796344	0.0374217		0.285521	0.169581	0.206384	0.110906		0.331609	0.191585	0.458279	0.196822		-0.421994	1.29774	1.78149	1.38747
0.0958638	0.0436432	0.0773824	0.0367041		0.346556	0.196215	0.245631	0.132859		0.300945	0.170594	0.427563	0.185469		-0.572905	1.3009	1.81091	1.39635
0.100166	0.0467012	0.0815761	0.0378823		0.337645	0.196618	0.226097	0.129389		0.32234	0.165226	0.38497	0.175997		-0.66305	1.31835	1.87535	1.37333
0.105618	0.0460843	0.0810437	0.0371848		0.343046	0.192738	0.272199	0.139555		0.32603	0.162766	0.422209	0.196711		-0.601993	1.32833	1.88855	1.3632
0.114366	0.0458078	0.0781186	0.0354214		0.297892	0.172772	0.290534	0.150334		0.334424	0.166793	0.344317	0.172546		-0.649018	1.31739	1.85162	1.35739
0.126884	0.0511463	0.0761213	0.0347822		0.299327	0.167294	0.278787	0.147005		0.365397	0.17506	0.360277	0.174789		-0.504155	1.31841	1.80744	1.33313
0.132059	0.0522898	0.0750138	0.0336975		0.270571	0.146498	0.250925	0.13704		0.355906	0.170558	0.33086	0.164388		-0.578871	1.31284	1.62647	1.32303
0.129704	0.0524662	0.0859798	0.0383518		0.322904	0.174219	0.254057	0.139654		0.353737	0.164961	0.343435	0.161917		-0.467098	1.31262	1.79906	1.31924
0.131352	0.052749	0.0911052	0.0417314		0.318322	0.168926	0.267373	0.172479		0.348006	0.164115	0.338183	0.159487		-0.575194	1.29732	1.64166	1.30794
0.122213	0.050659	0.0982904	0.0437067		0.272283	0.148785	0.232714	0.156743		0.361301	0.173738	0.336048	0.159567		-0.470438	1.29111	1.55989	1.30137
0.121904	0.0489366	0.100608	0.0444322		0.226055	0.123427	0.233688	0.154867		0.33959	0.169753	0.3454	0.166787		-0.361544	1.27447	1.42132	1.29132
0.114174	0.0476887	0.0951103	0.040996		0.260316	0.144374	0.215846	0.155563		0.357441	0.185181	0.337089	0.161512		-0.325368	1.26686	1.24814	1.30186
0.125899	0.0507508	0.10199	0.0441003		0.341423	0.173551	0.214439	0.157564		0.382727	0.197969	0.370867	0.175918		-0.243097	1.27532	1.11249	1.29154
0.10456	0.0416201	0.108693	0.0463896		0.290787	0.147758	0.244852	0.179544		0.351563	0.183031	0.333427	0.165822		-0.414799	1.27801	1.09236	1.29184
0.104831	0.0427619	0.114655	0.0481031		0.3598	0.196664	0.223412	0.166706		0.388705	0.195759	0.368512	0.176869		-0.408301	1.29848	1.09848	1.28005
0.0937933	0.0381548	0.106804	0.0441554		0.362253	0.216834	0.249439	0.18498		0.450555	0.212875	0.360697	0.173918		-0.579848	1.28652	0.784946	1.26314
0.0961963	0.0387733	0.0890665	0.0366328		0.369811	0.221439	0.238169	0.161298		0.484504	0.221313	0.381304	0.174095		-0.542313	1.30944	0.934528	1.26285
0.0973386	0.0393276	0.0937452	0.0379078		0.386527	0.229403	0.208126	0.145683		0.452378	0.212868	0.406441	0.18077		-0.534989	1.31382	0.600984	1.24302
0.0831666	0.0362064	0.0950807	0.0384755		0.432914	0.254772	0.255623	0.173954		0.440633	0.209521	0.467561	0.198755		-0.498705	1.31638	0.653204	1.24673
0.0795671	0.0355372	0.101036	0.0420227		0.363869	0.223493	0.269504	0.182738		0.453421	0.196756	0.449941	0.186471		-0.685285	1.33534	0.619064	1.23751
0.0680788	0.0341559	0.112726	0.0458949		0.32384	0.22977	0.335824	0.198859		0.442297	0.197966	0.457634	0.189313		-0.606208	1.32583	0.636057	1.23262
0.071719	0.0357131	0.106996	0.04485		0.327841	0.234021	0.301714	0.17179		0.467751	0.211392	0.50969	0.203839		-0.477984	1.32489	0.688228	1.23721
0.0696058	0.0336712	0.0989678	0.0422315		0.338371	0.221652	0.382069	0.22436		0.42812	0.195877	0.477384	0.193658		-0.334469	1.32136	0.81542	1.26136
0.0748198	0.0356368	0.0921468	0.0400268		0.333332	0.210306	0.368371	0.211162		0.347792	0.179111	0.475448	0.196527		-0.184136	1.33655	0.776321	1.24819
0.0628631	0.0320427	0.094764	0.0401025		0.34274	0.209383	0.365169	0.206994		0.292942	0.160744	0.403071	0.177991		-0.103648	1.33776	0.508189	1.23167
0.0595263	0.0302066	0.094887	0.0402432		0.320978	0.199588	0.383237	0.2183		0.311726	0.16446	0.373929	0.168442		0.0227216	1.33167	0.756807	1.23429
0.0635735	0.0296331	0.0895717	0.0378331		0.302568	0.18919	0.348006	0.197249		0.35619	0.178448	0.343204	0.156681		-0.157243	1.32465	0.721618	1.2343
0.0624353	0.0285504	0.0889793	0.0356364		0.36427	0.212417	0.321839	0.183566		0.29249	0.16471	0.370261	0.170519		0.0158685	1.31412	0.636897	1.23517
0.0560241	0.0257356	0.0818827	0.0337673		0.327533	0.1815	0.296053	0.173579		0.36188	0.173984	0.348901	0.162425		-0.0545649	1.33565	0.569613	1.24195
0.060364	0.028926	0.0790307	0.0313504		0.323732	0.177322	0.292891	0.171975		0.327998	0.159962	0.3667	0.165918		0.0384758	1.35675	0.440686	1.24793
0.0606458	0.0300466	0.088305	0.0339531		0.268953	0.156666	0.212049	0.120116		0.33449	0.158863	0.360694	0.163369		0.0114407	1.35678	0.163559	1.22171
0.0609436	0.0311195	0.0896538	0.0345416		0.280499	0.155573	0.230254	0.12969		0.302471	0.142707	0.363282	0.164967		-0.0744734	1.35487	0.274074	1.22433
0.0686385	0.0369138	0.0877175	0.0340359		0.259993	0.148672	0.196598	0.109413		0.30845	0.144518	0.391168	0.174879		-0.175567	1.35472	0.255091	1.2326
0.0812265	0.0418132	0.0807077	0.0329507		0.282967	0.169937	0.20374	0.107056		0.300079	0.137833	0.427256	0.201138		-0.179869	1.3424	0.101127	1.23134
0.0750256	0.0400621	0.0852739	0.0346862		0.248163	0.151354	0.190787	0.102166		0.298179	0.141885	0.442309	0.204208		-0.0565188	1.36807	-0.0590877	1.22353
0.0807381	0.042091	0.0901966	0.0366511		0.178223	0.121455	0.197743	0.0972779		0.331993	0.158092	0.453845	0.202987		0.116498	1.38456	-0.0191833	1.23521
0.077388	0.0404079	0.0902908	0.0373269		0.221338	0.141762	0.152797	0.0856117		0.307808	0.150352	0.462328	0.200141		0.142312	1.36434	-0.00744205	1.23124
0.0718227	0.03684	0.0913553	0.0379017		0.266454	0.157436	0.219118	0.126303		0.347727	0.170296	0.445663	0.202465		0.0869212	1.33911	0.0516826	1.21722
0.0752332	0.037216	0.0932188	0.0405602		0.317622	0.179128	0.271979	0.152742		0.344108	0.172284	0.490225	0.21724		0.0763594	1.32479	0.18638	1.23526
0.0753178	0.0353785	0.101679	0.0429508		0.258878	0.146224	0.237175	0.135584		0.422487	0.195276	0.495462	0.218803		0.265561	1.32799	0.235552	1.24859
0.0794653	0.035224	0.101253	0.0427628		0.264144	0.150128	0.243981	0.141516		0.423049	0.195916	0.475295	0.209767		0.323803	1.29875	0.42326	1.25575
0.0788402	0.0347255	0.106418	0.042733		0.235088	0.124241	0.219921	0.130123		0.504966	0.218363	0.503711	0.205273		0.36805	1.3183	0.47259	1.2504
0.0789682	0.0356269	0.127026	0.0495024		0.367136	0.174565	0.242177	0.136247		0.455868	0.197397	0.542963	0.220542		0.332885	1.28841	0.532525	1.25263
0.092186	0.0401051	0.134659	0.052547		0.441481	0.200392	0.250886	0.140326		0.431557	0.186636	0.54748	0.224185		0.423013	1.28024	0.642906	1.25285
0.100877	0.0423079	0.185555	0.0620618		0.562455	0.25132	0.334342	0.167548		0.388823	0.175265	0.535206	0.21851		0.404154	1.29791	0.685169	1.25723
0.126426	0.0493404	0.300249	0.0814922		0.724962	0.287668	0.366508	0.174755		0.369805	0.161944	0.528739	0.208086		0.574047	1.29952	0.677308	1.26494
0.132886	0.0512972	0.466787	0.102662		0.905527	0.335423	0.402921	0.1882		0.372079	0.159798	0.531194	0.204137		0.547552	1.30338	0.626705	1.26132
0.16042	0.0595776	0.636248	0.127697		1.31445	0.440507	0.564147	0.252566		0.347069	0.157731	0.532349	0.203656		0.469093	1.30921	0.718076	1.27049
0.195453	0.0670523	0.837812	0.157885		1.55474	0.514233	0.64126	0.306561		0.386635	0.170589	0.561541	0.214326		0.449008	1.31896	0.611138	1.26224
0.224833	0.0724573	1.14203	0.192737		1.87889	0.591706	0.657628	0.316408		0.322838	0.156397	0.507542	0.199299		0.506194	1.30957	0.639032	1.26819
0.247892	0.0815646	1.28316	0.206235		2.11746	0.639299	0.693282	0.334903		0.367979	0.182135	0.47008	0.182956		0.659253	1.3086	0.592696	1.26543
0.273779	0.0861594	1.49314	0.230418		2.66198	0.745041	0.670938	0.328842		0.402355	0.189202	0.439016	0.172364		0.46318	1.28114	0.508	1.24964
0.307277	0.0923882	1.68692	0.246001		2.74633	0.741676	0.607386	0.304433		0.427683	0.199555	0.430579	0.17574		0.413609	1.25182	0.495299	1.2231
0.312488	0.0918755	1.74196	0.253999		2.68463	0.727988	0.527469	0.267103		0.420705	0.194165	0.438014	0.181719		0.308506	1.23561	0.305384	1.20108
0.335606	0.098981	1.7552	0.256049		2.73979	0.717585	0.438727	0.228303		0.437726	0.200819	0.410568	0.177162		0.315095	1.23235	0.157012	1.18309
0.321655	0.0945332	1.76017	0.258532		2.43245	0.646945	0.320996	0.193861		0.429396	0.193917	0.401112	0.168278		0.272355	1.21051	-0.248872	1.14909
0.298058	0.0900658	1.66577	0.250305		2.42795	0.64198	0.285565	0.160986		0.400316	0.190382	0.399534	0.173253		0.177588	1.1973	-0.29012	1.13981
0.262531	0.0819997	1.44996	0.234419		2.23729	0.603611	0.28071	0.159956		0.363142	0.178105	0.41986	0.179692		-0.0967425	1.18274	-0.555489	1.11603
0.258315	0.0778287	1.38157	0.23299		2.1448	0.592734	0.254033	0.14905		0.336469	0.159127	0.425377	0.181685		-0.412535	1.16651	-0.783256	1.09209
0.234209	0.0751232	1.29663	0.225721		1.68071	0.518994	0.263125	0.152315		0.382833	0.171015	0.461963	0.192677		-0.653719	1.15877	-1.0763	1.06644
0.206567	0.0705361	1.15026	0.216155		1.57174	0.504623	0.249851	0.155989		0.385712	0.169994	0.465404	0.190847		-0.827139	1.15695	-1.40685	1.05337
0.187274	0.0672929	1.12731	0.214102		1.55659	0.505217	0.228802	0.14361		0.41157	0.188216	0.427824	0.179677		-1.12787	1.15034	-1.56856	1.03521
0.188193	0.0673221	1.06213	0.206788		1.42405	0.490703	0.219521	0.135359		0.418364	0.194761	0.402358	0.166457		-1.52851	1.11234	-1.75676	1.0157
0.185401	0.0709024	0.935646	0.189677		1.37375	0.48364	0.17876	0.109483		0.45431	0.205867	0.429506	0.179396		-1.86308	1.09014	-1.87371	1.00023
0.179799	0.0685407	0.899531	0.182395		1.23596	0.44492	0.133836	0.0859942		0.470579	0.208835	0.484969	0.188854		-2.12233	1.08019	-2.18119	0.965604
0.179362	0.0686098	0.854003	0.174991		1.22096	0.462292	0.130046	0.0819406		0.520764	0.22407	0.462797	0.177635		-2.27954	1.05768	-2.31444	0.947002
0.166072	0.0661754	0.839311	0.172174		1.09424	0.425272	0.0986286	0.0634831		0.586462	0.247065	0.415187	0.165526		-2.46121	1.04488	-2.33913	0.944612
0.158792	0.0627625	0.775929	0.165695		1.04578	0.41395	0.0790724	0.056751		0.508494	0.227858	0.382082	0.153821		-2.71086	1.04232	-2.31624	0.942027
0.142446	0.0582429	0.775825	0.167575		0.909624	0.362298	0.075047	0.0480348		0.448046	0.203844	0.435663	0.167447		-2.71322	1.02244	-2.38791	0.936497
0.127606	0.0532939	0.722659	0.157822		0.798625	0.335012	0.0753383	0.0483261		0.467385	0.208339	0.457003	0.176925		-2.84567	1.00849	-2.38419	0.936829
0.0910406	0.0427387	0.653378	0.149795		0.771824	0.326167	0.0868566	0.0568648		0.448477	0.198928	0.520106	0.201731		-3.02206	1.01597	-2.14319	0.941262
0.0761539	0.0354857	0.645478	0.149243		0.901707	0.372178	0.0885002	0.0556548		0.489136	0.210795	0.496778	0.192997		-3.04978	1.01632	-2.03117	0.958421
0.0769205	0.0343583	0.652073	0.151191		0.902317	0.378027	0.0916538	0.0568595		0.522678	0.221483	0.466343	0.185034		-3.1297	0.993197	-1.73552	1.00071
0.0714771	0.0326124	0.615488	0.140739		0.799981	0.331955	0.080577	0.050967		0.49986	0.212983	0.521247	0.200636		-3.24099	0.987641	-1.40503	1.05368
0.0657563	0.0292269	0.59497	0.137514		0.816988	0.344307	0.118111	0.0701166		0.453633	0.193116	0.535739	0.202015		-3.19857	0.976831	-1.02399	1.10517
0.0597551	0.0259381	0.565592	0.133669		0.746809	0.316901	0.104528	0.0616776		0.493513	0.205677	0.554535	0.211858		-3.15789	0.969831	-0.623785	1.15281
0.0624209	0.027259	0.474457	0.117191		0.827694	0.341215	0.0933985	0.0578964		0.541337	0.232169	0.502065	0.195791		-3.38249	0.967458	0.027968	1.23733
0.0623211	0.026875	0.408552	0.107418		0.850325	0.353473	0.143065	0.083665		0.542997	0.223611	0.472399	0.184942		-3.44356	0.959366	0.623082	1.3084
0.0673877	0.0281685	0.387047	0.102943		0.71713	0.321023	0.145781	0.0856171		0.583413	0.238	0.444367	0.176489		-3.27186	0.941399	1.13941	1.37524
0.0737989	0.0294503	0.382455	0.101072		0.581545	0.2687	0.136685	0.0793744		0.504019	0.21249	0.427836	0.172331		-3.39638	0.932379	1.8207	1.45109
0.0547905	0.0247525	0.320106	0.0895582		0.605564	0.283535	0.145597	0.0895693		0.465912	0.198411	0.366358	0.150892		-3.27604	0.928946	2.32929	1.50296
0.0533828	0.0236878	0.339701	0.0962656		0.651378	0.296906	0.146881	0.0905319		0.490186	0.216858	0.322229	0.143153		-3.28251	0.919133	2.82793	1.53987
0.0537932	0.0246236	0.29319	0.085342		0.56304	0.277162	0.111346	0.0747754		0.457999	0.208385	0.303169	0.137619		-3.32113	0.927738	3.41305	1.58017
0.0450438	0.0220824	0.270484	0.0790379		0.581784	0.280469	0.140718	0.0921552		0.443857	0.202587	0.306942	0.135387		-3.27507	0.934398	3.8786	1.63978
0.0456954	0.0220999	0.257858	0.074492		0.541514	0.269716	0.132958	0.0871483		0.439144	0.195113	0.329247	0.147126		-3.05114	0.965058	4.21489	1.6754
0.0514836	0.0252822	0.250021	0.0755019		0.567682	0.279658	0.0933793	0.0692921		0.386485	0.181996	0.348234	0.152051		-3.03523	0.993396	4.75812	1.72933
0.0468983	0.0244072	0.23669	0.0728694		0.601504	0.29562	0.10105	0.0719689		0.369205	0.174632	0.364041	0.151893		-3.01616	1.01792	5.05146	1.75955
0.045528	0.0251506	0.212863	0.0673999		0.60017	0.297188	0.13745	0.0947113		0.344822	0.173729	0.399716	0.167158		-2.77345	1.04042	5.46715	1.77772
0.0562094	0.0282374	0.206035	0.0642117		0.506667	0.258739	0.163663	0.103247		0.36686	0.1885	0.454138	0.187852		-2.71566	1.04922	5.83861	1.81891
0.0615278	0.030196	0.174186	0.056229		0.511553	0.269514	0.212665	0.13194		0.316211	0.159967	0.464817	0.184963		-2.57066	1.08353	6.20192	1.8466
0.0635009	0.0301936	0.170995	0.056682		0.499899	0.255829	0.217106	0.134344		0.324318	0.165509	0.519474	0.204079		-2.52337	1.08637	6.24227	1.87436
0.0684376	0.0323245	0.146165	0.0516273		0.539976	0.296746	0.21059	0.127261		0.301679	0.159428	0.540902	0.224395		-2.57232	1.08122	6.39442	1.88764
0.064024	0.0301948	0.163445	0.0579365		0.541239	0.302619	0.223483	0.135898		0.33756	0.178075	0.543369	0.225858		-2.62805	1.0741	6.75577	1.89641
0.0627385	0.0294447	0.149476	0.0547916		0.507994	0.285968	0.213239	0.127828		0.366981	0.184224	0.56563	0.231731		-2.53054	1.07801	6.81559	1.87373
0.0676206	0.0306455	0.140576	0.0541973		0.467739	0.258095	0.198764	0.122091		0.356795	0.182979	0.493642	0.211249		-2.7377	1.07415	7.02698	1.89508
0.0643481	0.0282888	0.133006	0.0536219		0.481504	0.258481	0.182704	0.110637		0.366717	0.18629	0.498769	0.215552		-2.88653	1.06548	7.30365	1.90834
0.0658643	0.0285017	0.122766	0.0513649		0.505099	0.268406	0.147406	0.0917814		0.367664	0.187917	0.466264	0.21339		-2.85064	1.07839	7.47876	1.90257
0.0671875	0.0303807	0.130473	0.0529454		0.501547	0.268069	0.119509	0.0717041		0.378702	0.196097	0.474626	0.217338		-2.96456	1.07953	7.6391	1.89842
0.0742452	0.032444	0.114853	0.0484859		0.474442	0.263403	0.108992	0.0642072		0.379412	0.198739	0.437009	0.213298		-2.96628	1.07753	8.08572	1.9126
0.0720724	0.0313817	0.115654	0.0487242		0.47219	0.235728	0.0867387	0.0545127		0.41624	0.20412	0.379888	0.184128		-2.96942	1.08274	8.28514	1.91405
0.072779	0.0328836	0.104618	0.0455668		0.516319	0.25485	0.113372	0.068101		0.414294	0.198835	0.369084	0.185821		-3.026	1.05853	8.46957	1.93007
0.0719101	0.0316553	0.101839	0.0426767		0.585156	0.278404	0.133927	0.0793817		0.418759	0.212137	0.414396	0.20182		-2.93578	1.03009	8.67238	1.96089
0.0705774	0.0318172	0.0958544	0.0394063		0.606793	0.301044	0.148708	0.0874747		0.446854	0.223584	0.432691	0.212631		-2.58969	1.04071	8.78096	1.96474
0.0768378	0.035254	0.0870069	0.0360668		0.591586	0.289771	0.14904	0.0894075		0.440054	0.223598	0.429748	0.204704		-2.4028	1.03751	8.72626	1.97507
0.0656004	0.0319388	0.0896855	0.0374395		0.566065	0.292324	0.143465	0.0854235		0.421692	0.209052	0.412728	0.191558		-2.33354	1.02173	8.59713	1.9837
0.0656229	0.0306996	0.0763026	0.033726		0.538853	0.280551	0.170352	0.0919849		0.449039	0.219234	0.38167	0.184433		-2.16671	0.99878	8.54333	1.99691
0.0616259	0.0300281	0.0979432	0.0419776		0.504387	0.260104	0.179049	0.0966953		0.434231	0.206297	0.358331	0.168125		-2.12202	0.992982	8.4947	1.99086
0.0653839	0.0308093	0.0997315	0.0432042		0.455767	0.244735	0.204537	0.110224		0.415097	0.202297	0.362584	0.168169		-1.90814	0.981585	8.55988	2.00843
0.0654699	0.0293912	0.10285	0.0483746		0.381537	0.215227	0.179792	0.0985722		0.350673	0.175971	0.351304	0.156631		-1.92311	0.979997	8.46039	1.97968
0.0599765	0.0276204	0.103442	0.0504792		0.368606	0.22198	0.199018	0.107936		0.427278	0.193806	0.322782	0.152272		-1.93566	0.96768	8.28425	1.95198
0.0692143	0.0306247	0.100138	0.0497722		0.406742	0.218928	0.202105	0.110551		0.432163	0.194406	0.335688	0.152045		-2.0227	0.955187	8.28658	1.94301
0.0612662	0.0274968	0.11925	0.0557671		0.389522	0.222171	0.217856	0.115357		0.463349	0.203601	0.301428	0.143699		-2.11355	0.953911	8.21747	1.92673
0.0687049	0.0302073	0.119146	0.0545691		0.403617	0.216426	0.237598	0.127744		0.431603	0.189464	0.382619	0.173281		-2.04845	0.971572	8.382	1.9136
0.0617622	0.028156	0.11935	0.0551225		0.457003	0.22806	0.214034	0.123605		0.435405	0.186668	0.381913	0.173583		-2.12853	0.970587	8.31113	1.90208
0.0588197	0.026961	0.0981493	0.0466372		0.503289	0.251266	0.21078	0.120738		0.525887	0.233821	0.446288	0.207101		-2.25398	0.972874	8.24352	1.88593
0.0560359	0.0271014	0.0923656	0.0436576		0.527226	0.269014	0.19103	0.112948		0.522793	0.243703	0.45345	0.207212		-2.46331	0.971608	8.12458	1.85164
0.0588273	0.0278849	0.08032	0.034109		0.62553	0.313267	0.199352	0.116237		0.582145	0.259983	0.512384	0.224513		-2.52145	0.976253	7.90361	1.85173
0.0648396	0.0306828	0.0813597	0.0341121		0.628859	0.332303	0.214493	0.132365		0.52198	0.254082	0.510361	0.22121		-2.69774	0.983167	7.87373	1.83357
0.0518533	0.024891	0.0899645	0.0358738		0.670215	0.382404	0.219298	0.133168		0.533753	0.269091	0.559046	0.239259		-2.8211	0.966556	7.80556	1.79827
0.0551181	0.0265845	0.0739227	0.0304425		0.66786	0.378224	0.205062	0.132143		0.514238	0.264307	0.52743	0.225247		-2.95741	0.953991	7.69156	1.793
0.0511151	0.0258383	0.0741016	0.0314383		0.64648	0.372399	0.207039	0.129975		0.534858	0.275898	0.444725	0.194603		-3.01384	0.942178	7.54827	1.7777
0.0560196	0.0274018	0.0822873	0.0326329		0.5629	0.342427	0.203002	0.128063		0.536941	0.285938	0.44859	0.195112		-2.934	0.948512	7.5962	1.76096
0.0623317	0.0294653	0.0907054	0.0350607		0.559555	0.344274	0.208456	0.129847		0.470053	0.256389	0.400882	0.175687		-2.819	0.944872	7.46513	1.73331
0.0622096	0.0286466	0.0899802	0.0354633		0.535451	0.327053	0.257576	0.160334		0.494538	0.258232	0.467607	0.195837		-2.6944	0.953184	7.37583	1.72128
0.0660764	0.0299285	0.0893652	0.0354133		0.527616	0.30536	0.250877	0.155818		0.460522	0.25469	0.388247	0.174551		-2.63892	0.953032	7.47168	1.70982
0.0624619	0.027706	0.0861136	0.0329214		0.515077	0.27562	0.231248	0.138427		0.443329	0.235508	0.368723	0.168224		-2.61138	0.950592	7.61562	1.73051
0.0645795	0.0294229	0.0835001	0.032097		0.522709	0.252671	0.221648	0.131808		0.393467	0.203013	0.327999	0.154107		-2.60913	0.959215	7.62504	1.75279
0.0666061	0.0299152	0.0812696	0.0314997		0.496065	0.237771	0.218453	0.125958		0.364745	0.185952	0.372987	0.171577		-2.61576	0.952052	7.32552	1.737
0.0626308	0.0277938	0.0793856	0.034108		0.476639	0.221475	0.232166	0.134792		0.418693	0.206209	0.450142	0.198347		-2.9132	0.941226	7.34559	1.71984
0.0648092	0.0289418	0.0758914	0.0330047		0.486461	0.23227	0.255334	0.154333		0.440224	0.207778	0.502671	0.212488		-2.92022	0.935696	7.38142	1.72784
0.0566419	0.0266365	0.0693744	0.0307526		0.472682	0.230559	0.259136	0.158672		0.430299	0.200053	0.515132	0.215357		-2.92712	0.92331	7.20259	1.73203
0.0661805	0.0304848	0.0711635	0.0306968		0.460022	0.225109	0.241899	0.154922		0.412433	0.196947	0.444089	0.19564		-2.9795	0.906526	7.21412	1.72343
0.0589438	0.0292456	0.071431	0.0311042		0.380824	0.201038	0.262847	0.181269		0.3818	0.181825	0.488497	0.208117		-2.87205	0.912278	7.30617	1.7191
0.0574758	0.0302504	0.0764064	0.0319396		0.365733	0.190348	0.228334	0.162668		0.389458	0.184345	0.468021	0.198398		-2.73976	0.91965	7.08492	1.69435
0.0542043	0.0288393	0.0758607	0.0324868		0.284161	0.155466	0.233961	0.164886		0.357915	0.174856	0.478951	0.220204		-2.6957	0.912032	7.07478	1.67083
0.0460628	0.0249212	0.0783173	0.0349364		0.292537	0.164523	0.268644	0.185648		0.347431	0.170145	0.454281	0.209673		-2.50168	0.917527	7.33776	1.66499
0.0524263	0.0263696	0.0744323	0.0297962		0.339653	0.185557	0.252573	0.179716		0.343171	0.164796	0.409249	0.192912		-2.44605	0.926165	7.34268	1.67206
0.0572404	0.0276697	0.0705647	0.0296165		0.339564	0.178213	0.226711	0.162493		0.355743	0.166366	0.355066	0.176533		-2.53304	0.91722	7.1177	1.66102
0.0558593	0.0272886	0.0770398	0.0321876		0.325571	0.160304	0.229972	0.162952		0.357286	0.168221	0.385009	0.187987		-2.54595	0.923387	7.06177	1.65086
0.0448855	0.0237165	0.0717772	0.030001		0.342803	0.171011	0.211696	0.14344		0.32582	0.15339	0.399719	0.194807		-2.52264	0.928134	7.10866	1.65287
0.046904	0.0246551	0.06717	0.0283257		0.360016	0.178727	0.207162	0.124902		0.411033	0.182972	0.427541	0.209047		-2.59349	0.920664	6.88391	1.64418
0.0575256	0.0264281	0.0632946	0.0280687		0.339018	0.180255	0.233548	0.138217		0.504732	0.215296	0.465771	0.224207		-2.55244	0.909867	6.88232	1.65131
0.0586411	0.0269541	0.058194	0.0267513		0.417874	0.217768	0.240056	0.150633		0.566963	0.240376	0.453261	0.20496		-2.37481	0.913167	6.80368	1.65204
0.0660479	0.02964	0.0474678	0.0214784		0.525615	0.249995	0.20899	0.130991		0.599795	0.25589	0.498144	0.232497		-2.48366	0.909037	6.738	1.65263
0.0675375	0.0312552	0.0600159	0.0264062		0.580599	0.26575	0.206446	0.132273		0.594254	0.257949	0.524148	0.239575		-2.36813	0.898153	6.54968	1.64771
0.0611081	0.0287514	0.0603162	0.0264491		0.653941	0.299599	0.204681	0.130132		0.580019	0.253607	0.610972	0.263241		-2.38033	0.885761	6.61274	1.6335
0.0705215	0.0311777	0.0645395	0.0279489		0.703818	0.312435	0.19879	0.130283		0.638697	0.273337	0.675588	0.265543		-2.28407	0.894569	6.69365	1.64695
0.0816609	0.0357308	0.071628	0.0311619		0.745824	0.317916	0.225477	0.138015		0.677715	0.294126	0.715705	0.272449		-2.18134	0.888224	6.66205	1.6246
0.10371	0.0433998	0.0885788	0.0364395		0.786634	0.328567	0.219889	0.133753		0.682024	0.293045	0.798914	0.297286		-2.13515	0.881954	6.62543	1.59824
0.117675	0.0479603	0.0898298	0.0398648		0.749957	0.312525	0.229603	0.144298		0.772571	0.332193	0.837211	0.313068		-1.98884	0.87828	6.67441	1.57882
0.134271	0.0589835	0.0859763	0.0393779		0.671402	0.279723	0.259645	0.149072		0.925662	0.36289	1.04163	0.363509		-2.08116	0.882773	6.53512	1.57726
0.159506	0.0663631	0.0859041	0.0400414		0.580748	0.254574	0.242769	0.142538		1.15612	0.423189	1.28157	0.417653		-1.98729	0.875973	6.42734	1.55629
0.18751	0.080703	0.0841235	0.0385049		0.499701	0.236059	0.243729	0.140639		1.38357	0.492841	1.64708	0.515766		-1.82631	0.869113	6.43896	1.53265
0.204276	0.0879381	0.0866001	0.0390935		0.431977	0.210179	0.225183	0.131066		1.71198	0.602334	1.94801	0.576948		-1.75494	0.874498	6.28809	1.49317
0.212658	0.0951583	0.0728648	0.0353489		0.366728	0.194732	0.217395	0.124198		1.96645	0.67264	2.17933	0.638282		-1.70166	0.852392	6.39378	1.4621
0.219549	0.0952988	0.0719376	0.0358577		0.295664	0.174835	0.191514	0.114752		2.25631	0.748519	2.45335	0.710076		-1.736	0.855305	6.41998	1.45827
0.202481	0.0894946	0.0582216	0.0315106		0.218006	0.150752	0.188382	0.116425		2.68599	0.908275	2.72601	0.742211		-1.59373	0.849163	6.39899	1.45355
0.190045	0.0900679	0.0593336	0.0315291		0.274375	0.172741	0.152744	0.0930273		3.11458	0.979858	3.09601	0.821779		-1.74829	0.845138	6.09581	1.43029
0.179823	0.0828924	0.0607045	0.0316652		0.280389	0.172873	0.0946772	0.0659078		3.39054	1.03942	3.19348	0.84604		-1.70798	0.830638	5.92251	1.39991
0.166645	0.08374	0.0612696	0.0315673		0.251993	0.154486	0.113711	0.0746607		3.58126	1.08952	3.41461	0.884924		-1.62524	0.832121	5.65822	1.36664
0.141048	0.072485	0.0547332	0.0305099		0.262636	0.160546	0.0965652	0.0630955		3.55513	1.08528	3.59493	0.914751		-1.76158	0.82898	5.4866	1.35739
0.127048	0.0673441	0.048079	0.0278939		0.264344	0.168459	0.127514	0.0772924		3.64968	1.09242	3.59448	0.93042		-1.74621	0.83084	5.28439	1.36215
0.118797	0.0595281	0.0509346	0.0294414		0.281105	0.1755	0.127431	0.0794118		4.0496	1.13007	3.39339	0.910904		-1.95409	0.831637	4.79108	1.33445
0.103808	0.055862	0.0564436	0.03065		0.255901	0.161241	0.128539	0.083687		4.24959	1.17737	3.60087	0.949673		-2.12118	0.814443	4.33618	1.29923
0.0991268	0.0552965	0.0554066	0.030517		0.280784	0.169996	0.125317	0.0884879		4.41772	1.17932	3.61353	0.996513		-2.30862	0.79958	3.82686	1.27505
0.103828	0.0571185	0.0485274	0.0265719		0.221532	0.140311	0.125679	0.0884994		4.25419	1.15333	3.56814	0.980927		-2.46774	0.788837	3.54637	1.26005
0.0968063	0.0527754	0.0463121	0.0247544		0.222897	0.142062	0.127655	0.0902532		4.17947	1.15514	3.50225	0.968574		-2.45297	0.780788	3.24031	1.22867
0.0834043	0.0448524	0.0496913	0.0269014		0.236092	0.152519	0.101988	0.0748672		4.09516	1.12184	3.49888	0.984785		-2.52862	0.776424	2.99928	1.21578
0.075105	0.0412165	0.0484145	0.0256503		0.201372	0.129282	0.106287	0.0779378		4.24164	1.15178	3.33762	0.968411		-2.45879	0.7847	2.60062	1.18843
0.0795653	0.0419185	0.0492907	0.0263314		0.194196	0.117428	0.0901246	0.0698427		4.30124	1.11204	3.36762	0.979593		-2.50595	0.774659	2.41785	1.17282
0.0752704	0.0430779	0.046252	0.0244402		0.167325	0.100261	0.0809972	0.0632689		3.72718	1.04754	3.6133	1.01363		-2.38094	0.77983	2.35547	1.17185
0.0789065	0.0460073	0.0359529	0.0202435		0.197189	0.115202	0.0751542	0.060025		3.45305	0.986687	3.26239	0.96023		-2.17849	0.790054	2.067	1.17156
0.0790844	0.0441893	0.0370337	0.0206963		0.166488	0.100061	0.0739756	0.0536586		3.16805	0.930065	2.98848	0.897369		-2.05108	0.81814	2.15575	1.1602
0.0646406	0.034569	0.0387594	0.0211645		0.176012	0.106188	0.101949	0.0681307		3.13018	0.919678	2.69807	0.860845		-1.86889	0.848467	2.13997	1.14297
0.0611726	0.0332074	0.038581	0.0221436		0.170583	0.118783	0.0977715	0.063979		2.98829	0.890513	2.65796	0.859359		-1.78873	0.866938	1.9971	1.15555
0.0637254	0.0335857	0.0361245	0.0203978		0.156188	0.107126	0.123832	0.0817615		2.95812	0.908216	2.32349	0.796765		-1.77566	0.887499	2.00858	1.17457
0.066282	0.0330214	0.0359642	0.0205445		0.14964	0.103857	0.124616	0.0837742		2.85183	0.883262	2.12143	0.742718		-1.6369	0.908244	2.06888	1.19316
0.058585	0.0299843	0.0349588	0.0199652		0.125783	0.0911739	0.104253	0.072096		2.56107	0.853741	1.8585	0.68955		-1.36727	0.952899	2.00937	1.19448
0.0554628	0.02692	0.0421185	0.0221927		0.125202	0.0906086	0.116038	0.07821		2.57386	0.842824	1.6815	0.653884		-1.03704	1.00508	1.76686	1.19012
0.0486465	0.0234684	0.0437005	0.0226374		0.125069	0.0937328	0.117381	0.0747827		2.50989	0.834698	1.57299	0.626916		-0.856284	1.05955	1.6234	1.19775
0.0445928	0.0218126	0.0443963	0.0230219		0.157529	0.107084	0.100921	0.0637236		2.29171	0.761015	1.59451	0.622619		-0.55147	1.10959	1.38194	1.19175
0.0427724	0.0216112	0.0410106	0.0206802		0.159627	0.105653	0.0840398	0.0560633		1.84206	0.638936	1.5922	0.617026		-0.249682	1.15159	1.27588	1.20861
0.0461668	0.0237483	0.0418019	0.020085		0.124455	0.0729837	0.100346	0.0655113		1.74684	0.628782	1.51217	0.598879		0.0587763	1.20449	1.25672	1.19688
0.0425978	0.022441	0.0378613	0.0183951		0.124487	0.0730156	0.10795	0.0651389		1.59874	0.578582	1.4093	0.550375		0.44222	1.24633	1.13021	1.18344
0.0407146	0.0220964	0.0386806	0.0189033		0.150326	0.0824279	0.122207	0.0697255		1.34807	0.508452	1.17949	0.477749		0.712973	1.3084	1.01397	1.16357
0.0411056	0.0224881	0.0440821	0.021464		0.144927	0.0775656	0.138532	0.0834119		1.11868	0.458047	1.20267	0.486649		0.805546	1.32514	0.918007	1.16918
0.0387412	0.0219503	0.0363995	0.0188086		0.171896	0.0906973	0.167755	0.0976679		1.14968	0.461539	1.13062	0.478136		0.892961	1.35045	0.955073	1.18421
0.0437677	0.023068	0.0400747	0.0198496		0.149119	0.0760561	0.163237	0.0966403		1.10334	0.448123	1.05609	0.436501		1.15099	1.36074	1.04533	1.19292
0.0497308	0.0245724	0.039144	0.0198367		0.120029	0.0632612	0.15865	0.0933492		1.06337	0.455924	0.992621	0.433165		1.22455	1.37203	1.06374	1.21164
0.0537578	0.0270517	0.0413401	0.0210411		0.117435	0.0608856	0.153319	0.0926485		1.09946	0.476218	0.976353	0.425365		1.19735	1.38852	1.06195	1.21772
0.052442	0.0257553	0.0434129	0.0221587		0.118703	0.0616873	0.157273	0.0984131		0.974606	0.426533	0.87533	0.395285		0.997006	1.38589	0.959384	1.23032
0.0464494	0.022939	0.0505343	0.0250906		0.142049	0.0785299	0.126025	0.0834189		0.886993	0.402356	0.873017	0.397282		0.995386	1.39986	0.889515	1.23412
0.0535683	0.0268299	0.0500745	0.0246307		0.127256	0.0745429	0.125631	0.0838929		0.890702	0.40065	0.861656	0.393363		1.10387	1.38342	0.797816	1.24159
0.0565718	0.0284598	0.0458819	0.0232761		0.14246	0.0851681	0.117192	0.0748568		0.882066	0.388994	0.69918	0.334244		1.1492	1.38962	0.682746	1.25765
0.0596322	0.0293707	0.0478661	0.0233755		0.141515	0.085462	0.0738592	0.0521604		0.717838	0.334932	0.561165	0.273688		0.950509	1.3803	0.596085	1.24909
0.0627066	0.0298949	0.0488701	0.0244712		0.141868	0.0877343	0.0854101	0.0563006		0.610219	0.291648	0.599942	0.286002		0.831032	1.39191	0.571783	1.22415
0.0680735	0.0322139	0.0512598	0.0248151		0.134142	0.0869239	0.101887	0.0655932		0.543965	0.263711	0.53788	0.264854		0.875958	1.39993	0.661919	1.23909
0.0676196	0.0307465	0.051648	0.0248437		0.129886	0.0882449	0.100674	0.0618367		0.564091	0.268461	0.513189	0.257491		0.832321	1.39515	0.569428	1.22417
0.0798458	0.03534	0.055144	0.0251447		0.12956	0.0897528	0.0780023	0.0444094		0.538882	0.253505	0.476703	0.242243		1.05503	1.40406	0.628205	1.238
0.0817165	0.0365181	0.0616623	0.0257739		0.108969	0.0756659	0.111068	0.0684686		0.434921	0.216792	0.462686	0.239542		1.00885	1.40066	0.495703	1.24738
0.0752667	0.0323194	0.0625046	0.0256547		0.104821	0.0754463	0.137967	0.0738629		0.378724	0.193214	0.537823	0.276715		0.956742	1.39175	0.592938	1.25397
0.0707633	0.0308505	0.0699279	0.0273709		0.106063	0.0726328	0.13045	0.0695832		0.352659	0.182465	0.587415	0.297055		1.03562	1.41476	0.553119	1.24612
0.0735834	0.0313079	0.0718543	0.0293885		0.115562	0.0812172	0.176335	0.0900672		0.365375	0.186858	0.575728	0.296095		1.17041	1.41795	0.47211	1.24693
0.0693644	0.0299654	0.0686543	0.0274921		0.124777	0.0840186	0.156125	0.0802728		0.340747	0.180109	0.55088	0.293264		1.05189	1.41057	0.376435	1.25412
0.0652493	0.0288125	0.0682521	0.0274629		0.125061	0.0856877	0.144432	0.0744178		0.293442	0.164545	0.518198	0.269862		0.830224	1.39957	0.178561	1.24536
0.0653666	0.0292217	0.0741827	0.0293086		0.135491	0.0920241	0.159136	0.0841984		0.258025	0.147074	0.467264	0.245354		0.869332	1.3874	0.191689	1.26346
0.0547664	0.0249548	0.0713578	0.0288576		0.131252	0.0877845	0.176455	0.0942905		0.249833	0.145345	0.482303	0.247113		0.676237	1.35482	0.18561	1.25157
0.0552444	0.0252389	0.0644718	0.0277028		0.210517	0.12483	0.145339	0.072064		0.282096	0.172461	0.455842	0.233883		0.399155	1.33162	0.260298	1.2439
0.0579555	0.0268625	0.0670655	0.029826		0.214647	0.130651	0.113822	0.06952		0.296042	0.177988	0.458186	0.244644		0.0922725	1.31523	0.110268	1.25005
0.0646344	0.029333	0.0649328	0.0289016		0.200935	0.125811	0.116641	0.0723388		0.290676	0.172319	0.412477	0.226196		-0.153658	1.2682	0.271107	1.23572
0.0602681	0.0290998	0.0640196	0.0278649		0.183254	0.114276	0.101098	0.0662411		0.272628	0.17809	0.481442	0.257543		-0.35727	1.23468	0.276853	1.24995
0.0549523	0.027791	0.0703242	0.0300065		0.167122	0.106167	0.106927	0.0718536		0.266988	0.166775	0.494444	0.262885		-0.424776	1.21575	0.247263	1.26433
0.0563019	0.0279959	0.0720882	0.030972		0.202109	0.120917	0.115143	0.0814159		0.254616	0.151662	0.467467	0.249887		-0.442049	1.20589	0.206822	1.26672
0.0548198	0.0292545	0.065066	0.0290191		0.184935	0.109244	0.131082	0.0857479		0.304296	0.171353	0.465807	0.252714		-0.455578	1.19612	0.0855417	1.26767
0.0554846	0.0304038	0.0625886	0.0280627		0.191823	0.113125	0.133473	0.0863427		0.310712	0.167437	0.469891	0.250206		-0.599519	1.2057	0.0577668	1.28902
0.0536382	0.0296635	0.0601535	0.0276796		0.178383	0.118343	0.152307	0.0966284		0.303258	0.154541	0.503887	0.264315		-0.574214	1.19815	0.135032	1.29583
0.0511474	0.0277615	0.0579801	0.0262623		0.163027	0.102988	0.161849	0.0992669		0.341866	0.171333	0.423229	0.215378		-0.649756	1.19441	0.288898	1.29511
0.0538225	0.0272668	0.0590409	0.026819		0.193413	0.12335	0.163019	0.0991212		0.398566	0.203581	0.415628	0.227012		-0.739689	1.19219	0.184072	1.31284
0.0581973	0.0296987	0.0565633	0.0259965		0.223538	0.137756	0.163899	0.100547		0.370477	0.184567	0.377978	0.207357		-0.778643	1.17057	0.308495	1.31942
0.060236	0.0306237	0.0550038	0.0256769		0.223604	0.136856	0.187116	0.112942		0.370949	0.187455	0.359979	0.194783		-0.862316	1.15156	0.498531	1.31666
0.0564488	0.0294026	0.0535552	0.0249669		0.213884	0.13549	0.203008	0.127219		0.355509	0.186292	0.404132	0.209347		-0.95743	1.10916	0.577751	1.32004
0.0629454	0.0305897	0.054609	0.0253886		0.200628	0.127838	0.178353	0.116275		0.289768	0.168446	0.391951	0.194021		-0.999928	1.10457	0.709922	1.30616
0.0679607	0.0315673	0.054954	0.0253859		0.199679	0.129197	0.171108	0.115241		0.314812	0.181461	0.376616	0.191399		-0.990407	1.08437	0.617985	1.2814
0.0706488	0.0337389	0.05716	0.0263366		0.156889	0.103671	0.161429	0.110319		0.313648	0.182084	0.318605	0.177061		-0.941745	1.07487	0.465033	1.27356
0.0850819	0.0401312	0.0511082	0.0238646		0.210946	0.132192	0.149632	0.101745		0.419977	0.232582	0.374309	0.205791		-0.862272	1.05925	0.222147	1.26917
0.0800283	0.039829	0.0484612	0.0227646		0.238186	0.14581	0.158152	0.107057		0.409868	0.232938	0.389846	0.197488		-0.913606	1.05634	0.19784	1.2581
0.0767619	0.0382185	0.0508597	0.0241157		0.224089	0.141681	0.158287	0.107403		0.414063	0.235919	0.382619	0.195669		-0.937443	1.06455	0.0653084	1.2218
0.075916	0.0376029	0.046201	0.022016		0.245522	0.154636	0.174037	0.10884		0.442247	0.250384	0.361823	0.186099		-0.928843	1.0511	-0.115483	1.21689
0.0774494	0.0378249	0.0457894	0.0219236		0.261584	0.160732	0.152933	0.0870415		0.441094	0.243062	0.347147	0.180284		-0.992096	1.05712	-0.207481	1.20005
0.0683078	0.0337671	0.0500504	0.0224164		0.335883	0.196079	0.163624	0.0955305		0.433429	0.237349	0.382582	0.187919		-1.1963	1.04371	-0.179412	1.21565
0.068469	0.0352665	0.0572845	0.0238181		0.355515	0.200447	0.183335	0.103139		0.441985	0.240446	0.364806	0.178046		-1.17464	1.05692	-0.261948	1.21267
0.0774386	0.0368468	0.0557944	0.0236329		0.347403	0.194244	0.204718	0.112623		0.468771	0.248855	0.364277	0.170216		-1.23284	1.03657	-0.0952878	1.21775
0.0655665	0.0314057	0.068487	0.0281087		0.310429	0.179903	0.273202	0.144254		0.386712	0.205998	0.348162	0.162622		-1.42716	1.0246	-0.0235371	1.21734
0.0644037	0.0296522	0.0657724	0.0277615		0.340571	0.173687	0.290843	0.158396		0.349756	0.178035	0.308054	0.145318		-1.52433	1.00656	0.025714	1.22441
0.0626761	0.0282	0.0703854	0.0275995		0.38543	0.188082	0.288002	0.156739		0.40202	0.192332	0.315215	0.149303		-1.83929	0.98994	-0.0962942	1.22727
0.0719408	0.0300503	0.0808625	0.0327609		0.396246	0.191166	0.245502	0.13946		0.377629	0.180217	0.341213	0.170234		-2.08387	0.999948	-0.0377955	1.22788
0.0677439	0.0286601	0.0865528	0.0344788		0.358389	0.170895	0.25112	0.142327		0.389685	0.186437	0.331642	0.166037		-2.3589	0.986724	-0.113285	1.23829
0.074133	0.0316164	0.0869303	0.0359426		0.335949	0.165182	0.251102	0.140269		0.440695	0.232447	0.29438	0.161702		-2.64005	0.971272	-0.367937	1.22339
0.0677978	0.0278271	0.0873462	0.0406628		0.332908	0.170756	0.233585	0.135259		0.433449	0.23525	0.321517	0.170933		-2.95362	0.941894	-0.36862	1.22694
0.0658119	0.0290317	0.0867421	0.0395271		0.353916	0.1848	0.206862	0.124343		0.390813	0.217717	0.330506	0.174052		-3.10231	0.931892	-0.535992	1.21574
0.0614175	0.0271608	0.0853641	0.0390164		0.34648	0.177469	0.133311	0.0926595		0.341527	0.198385	0.306635	0.162381		-3.24484	0.926982	-0.600767	1.21451
0.0597171	0.0266689	0.0934849	0.0427799		0.288493	0.158562	0.103357	0.0707281		0.372359	0.222519	0.334251	0.175463		-3.37204	0.911366	-0.884776	1.20275
0.0628675	0.0273466	0.103549	0.0502074		0.223183	0.130861	0.120948	0.076764		0.337838	0.211805	0.338894	0.181742		-3.30457	0.926187	-0.829248	1.20712
0.0597499	0.0275942	0.105503	0.0503581		0.248923	0.151109	0.133319	0.0801725		0.349638	0.221396	0.33912	0.175339		-3.32754	0.912572	-1.00497	1.19425
0.0674242	0.0311596	0.102615	0.0498667		0.248891	0.151498	0.139927	0.0831379		0.366377	0.229253	0.33196	0.174265		-3.30469	0.912545	-0.883142	1.19115
0.0657349	0.0299926	0.100106	0.049037		0.207187	0.129462	0.129436	0.0785069		0.325263	0.189384	0.397655	0.187597		-3.19855	0.927497	-0.824545	1.17927
0.0686055	0.0309017	0.0942022	0.0437133		0.197585	0.124507	0.161078	0.0963566		0.339766	0.187845	0.425965	0.198271		-3.10802	0.932353	-0.786291	1.17991
0.0675906	0.0282297	0.110234	0.0498856		0.204402	0.122635	0.153892	0.0889039		0.386527	0.209516	0.434689	0.200844		-3.1797	0.952729	-0.612267	1.18062
0.0669368	0.0290377	0.107941	0.0492101		0.255429	0.142276	0.162473	0.0890566		0.397264	0.213197	0.431851	0.197796		-3.06369	0.966308	-0.521828	1.18397
0.0728234	0.0317336	0.103525	0.0470052		0.248311	0.145924	0.170519	0.0946564		0.411129	0.210784	0.410579	0.187958		-3.00732	0.984971	-0.469506	1.17991
0.0722914	0.0323625	0.0898334	0.0400842		0.256005	0.151445	0.125267	0.0747165		0.423752	0.221501	0.412139	0.178726		-3.08922	0.966034	-0.469814	1.17743
0.0685775	0.0317298	0.0831357	0.0366949		0.22933	0.13655	0.132173	0.0781228		0.432037	0.222103	0.452732	0.184044		-2.95333	0.96831	-0.454281	1.1834
0.0634607	0.0294649	0.0872088	0.036882		0.234068	0.138723	0.118915	0.0735135		0.433242	0.220455	0.500255	0.193306		-3.06712	0.967557	-0.548266	1.17709
0.0684552	0.032042	0.0939187	0.0391171		0.229881	0.134764	0.116503	0.0717349		0.461416	0.227512	0.45854	0.190972		-3.16245	0.973278	-0.5594	1.18102
0.0691755	0.0324668	0.105861	0.0456002		0.21999	0.126023	0.0896585	0.0504824		0.456687	0.227173	0.412628	0.17528		-3.08371	1.00131	-0.693889	1.15123
0.062131	0.0311354	0.090534	0.0394646		0.188395	0.113918	0.0994125	0.0605022		0.434623	0.214687	0.393239	0.165324		-3.04772	1.00749	-0.929554	1.14258
0.0615979	0.0300431	0.0838409	0.0371957		0.187333	0.11473	0.0883672	0.0566034		0.404106	0.204016	0.389344	0.163155		-3.08109	1.01702	-1.108	1.11531
0.0631901	0.0294518	0.0907764	0.0385585		0.182757	0.110045	0.0980147	0.0607886		0.378697	0.19417	0.425662	0.174011		-3.23147	1.02415	-1.18498	1.10126
0.0663211	0.0305748	0.110398	0.0434185		0.18954	0.112239	0.129042	0.0724264		0.364602	0.187892	0.413383	0.172954		-3.04401	1.05234	-1.2206	1.10398
0.0671839	0.0299636	0.106281	0.0435042		0.171866	0.100178	0.133488	0.0776433		0.383366	0.209846	0.34019	0.155249		-2.94662	1.06376	-1.28339	1.0898
0.0693043	0.0309592	0.106916	0.0443135		0.200136	0.115941	0.158453	0.0890497		0.3763	0.204255	0.316755	0.152507		-2.74936	1.07758	-1.23426	1.06753
0.0597362	0.0272525	0.104451	0.044247		0.220598	0.130809	0.189713	0.110313		0.377461	0.199518	0.27854	0.13515		-2.53565	1.06979	-1.2372	1.06119
0.0580841	0.0282736	0.0947267	0.0385192		0.231016	0.139892	0.172441	0.103242		0.369971	0.199379	0.277716	0.136769		-2.50583	1.04844	-1.13828	1.08491
0.0637931	0.030839	0.102778	0.0411668		0.217629	0.127057	0.201312	0.113481		0.388644	0.21098	0.297247	0.14695		-2.49266	1.05785	-1.26228	1.06895
0.0696046	0.0327185	0.110012	0.0440337		0.199329	0.129633	0.195171	0.108622		0.388827	0.213016	0.288523	0.145341		-2.68505	1.05134	-1.29053	1.08902
0.0587185	0.0299758	0.105573	0.0440072		0.222937	0.138721	0.229351	0.124079		0.432095	0.222591	0.275296	0.139725		-2.45952	1.05245	-1.17017	1.08059
0.0542525	0.027664	0.0832522	0.0375467		0.228665	0.13858	0.21637	0.12816		0.484899	0.23793	0.274524	0.143266		-2.60655	1.0421	-1.05599	1.06003
0.0563801	0.0305757	0.0836639	0.0366778		0.213489	0.128591	0.18617	0.11119		0.457424	0.208864	0.284254	0.143452		-2.58875	1.03859	-0.976931	1.06488
0.0568839	0.0318259	0.0791908	0.0358205		0.191345	0.118488	0.175356	0.105044		0.503107	0.232474	0.270445	0.138885		-2.73991	1.03412	-1.04082	1.06851
0.0650931	0.033831	0.07665	0.0332721		0.170613	0.105679	0.16396	0.0996212		0.518173	0.241775	0.288686	0.138894		-2.83382	1.07269	-1.00586	1.06973
0.0631469	0.0319263	0.0720855	0.0317074		0.16698	0.102106	0.161775	0.0978447		0.614124	0.276448	0.303213	0.145589		-2.89293	1.08276	-0.915011	1.05355
0.0605755	0.02966	0.0680942	0.0311401		0.173718	0.106772	0.132461	0.0838948		0.582179	0.267264	0.305959	0.14526		-2.99131	1.10279	-0.936612	1.05229
0.0570446	0.0291191	0.069388	0.0309108		0.144629	0.083923	0.152109	0.095292		0.633905	0.27965	0.357344	0.162346		-2.79174	1.1086	-0.888035	1.02176
0.0636848	0.030557	0.0742582	0.0315198		0.106028	0.0695916	0.105424	0.0752394		0.591703	0.267731	0.35598	0.164637		-2.87454	1.12713	-0.932846	1.02787
0.0699093	0.033031	0.0837762	0.0340922		0.172766	0.110771	0.0920434	0.0644435		0.564159	0.257829	0.354148	0.165191		-2.60691	1.14151	-1.09458	1.02923
0.0657774	0.028955	0.0911845	0.0361807		0.202807	0.125587	0.120835	0.0813969		0.549917	0.24983	0.403354	0.180883		-2.86465	1.1475	-1.1885	1.01973
0.0613759	0.0255516	0.09597	0.0369421		0.188046	0.116263	0.109757	0.0767005		0.53302	0.241665	0.441052	0.193984		-2.71016	1.14262	-1.31518	1.01037
0.0588943	0.0246936	0.0894369	0.0356362		0.197283	0.12481	0.0861532	0.058636		0.490921	0.226526	0.50306	0.216609		-2.88338	1.10287	-1.36155	1.00614
0.0626323	0.0256807	0.0957391	0.0382502		0.198196	0.121499	0.0915856	0.0631858		0.419664	0.198935	0.501238	0.21556		-3.05134	1.10315	-1.62759	1.0006
0.062788	0.0263761	0.102839	0.0392281		0.207658	0.125789	0.110797	0.0819436		0.445455	0.197107	0.468788	0.202386		-3.02221	1.06943	-1.55956	1.00402
0.0676253	0.0272894	0.10459	0.0398		0.228974	0.137812	0.0972835	0.0766809		0.466053	0.204015	0.460214	0.195469		-3.18835	1.0565	-1.53142	1.02037
0.0672896	0.0272052	0.102022	0.0388688		0.302583	0.179724	0.100428	0.0760473		0.531577	0.226972	0.492732	0.20538		-3.26788	1.04104	-1.50496	1.01182
0.0628622	0.0255576	0.0943914	0.0371829		0.205691	0.125981	0.123094	0.0899659		0.507119	0.21631	0.465065	0.188264		-3.58079	1.0265	-1.61411	1.01253
0.0617869	0.0257247	0.0893499	0.0359669		0.192538	0.121038	0.0971237	0.0756017		0.474145	0.202187	0.407397	0.170184		-3.57359	1.04242	-1.63429	1.00292
0.0706636	0.0285448	0.096529	0.0391276		0.242392	0.143407	0.11195	0.0825163		0.427076	0.186482	0.358775	0.153122		-3.48928	1.07378	-1.65192	1.01197
0.0665881	0.0272887	0.105109	0.0403822		0.235189	0.132778	0.115365	0.0846658		0.478574	0.215953	0.288665	0.133681		-3.42034	1.08533	-1.63588	1.00325
0.0665752	0.0271489	0.103532	0.0406909		0.250132	0.142697	0.130724	0.0924884		0.435844	0.202074	0.314559	0.145302		-3.24786	1.10712	-1.49518	0.997043
0.0769572	0.0318601	0.0999161	0.0401858		0.256893	0.146911	0.123219	0.085191		0.44727	0.214631	0.351552	0.166148		-3.18264	1.13571	-1.54905	1.00357
0.0725841	0.0317846	0.100993	0.0395977		0.245047	0.139604	0.124342	0.0862687		0.426133	0.210234	0.418209	0.205157		-2.99736	1.18466	-1.7414	0.993617
0.066757	0.0303455	0.106246	0.0396243		0.189672	0.106196	0.128839	0.088671		0.460477	0.217817	0.383931	0.193121		-2.91412	1.20392	-1.95092	0.995645
0.0601366	0.0278111	0.114472	0.0424034		0.22346	0.121025	0.109692	0.0756249		0.485705	0.235501	0.453555	0.219836		-2.70535	1.25338	-1.77021	0.993311

## Sheet: Fig. 2c
Cell 1					Cell 2					Cell 3					Cell 4
Mean	SEM	Mean	SEM		Mean	SEM	Mean	SEM		Mean	SEM	Mean	SEM		Mean	SEM	Mean	SEM
0.972463	0.612032	0.370103	0.3507		0.203948	0.0775967	0.213354	0.0757332		0.491043	0.184573	0.74096	0.446347		3.72535	1.70684	1.9456	1.20183
0.57328	0.363852	0.465948	0.281673		0.16995	0.0667806	0.13965	0.0503702		0.412874	0.166213	0.587647	0.359814		2.38257	1.02016	1.38283	0.780322
0.471771	0.290759	0.521855	0.313774		0.164475	0.0690346	0.162706	0.061523		0.385759	0.163124	0.532981	0.317659		2.00154	0.864016	1.22891	0.653336
0.366883	0.226398	0.469471	0.267016		0.14477	0.0598053	0.146394	0.0537236		0.329693	0.15983	0.464909	0.272693		1.65124	0.702659	1.22596	0.614491
0.365203	0.210025	0.487002	0.278901		0.143982	0.0616976	0.146673	0.0538047		0.289588	0.141178	0.414488	0.242708		1.42353	0.610665	1.23844	0.598143
0.415402	0.225406	0.454282	0.25685		0.124631	0.0540212	0.151611	0.0553233		0.266562	0.137579	0.379812	0.222592		1.30943	0.553429	1.10161	0.531183
0.381165	0.213987	0.455262	0.25459		0.110488	0.0479548	0.147838	0.0529384		0.258299	0.135464	0.375471	0.222819		1.26612	0.540796	1.01456	0.48808
0.388904	0.209807	0.473568	0.288599		0.112397	0.0508586	0.143259	0.0508952		0.236374	0.126079	0.369303	0.217594		1.143	0.48975	0.957789	0.457501
0.414089	0.194066	0.482394	0.271959		0.0961372	0.0454599	0.137416	0.0511528		0.207977	0.121719	0.296677	0.174566		0.747748	0.305107	0.789696	0.335054
0.423261	0.19585	0.472211	0.276082		0.0881168	0.0430672	0.140534	0.0545832		0.167853	0.104951	0.311557	0.178785		0.72038	0.298221	0.732028	0.316325
0.398798	0.183248	0.404525	0.237813		0.0803799	0.0378611	0.119888	0.0470098		0.169826	0.10917	0.290623	0.168157		0.74784	0.321729	0.711301	0.303051
0.429524	0.19731	0.374066	0.230551		0.0939232	0.043334	0.124541	0.0476362		0.161686	0.0995403	0.287816	0.166003		0.874916	0.374518	0.754409	0.312354
0.385643	0.179904	0.349095	0.214466		0.0989785	0.0430702	0.116556	0.0441442		0.160285	0.098531	0.296498	0.178323		0.935045	0.400159	0.697089	0.284574
0.329155	0.160867	0.339789	0.212338		0.0992002	0.042899	0.107249	0.0428402		0.21014	0.122731	0.317397	0.183283		0.991476	0.42588	0.760005	0.301308
0.31561	0.147507	0.304831	0.193955		0.112751	0.0493311	0.103138	0.0417578		0.219361	0.132695	0.326528	0.175343		0.932419	0.40323	0.782727	0.307698
0.309146	0.1504	0.310783	0.167667		0.113258	0.04665	0.114911	0.0489139		0.266106	0.154246	0.336176	0.179574		1.11825	0.466457	0.989944	0.359725
0.215059	0.139268	0.278486	0.15381		0.131812	0.0520187	0.110519	0.0454782		0.255025	0.146573	0.345554	0.187401		1.15743	0.477745	1.14308	0.413887
0.254792	0.167526	0.290857	0.165614		0.144003	0.0581189	0.108551	0.043645		0.30998	0.173589	0.308462	0.166299		1.15978	0.504373	1.28728	0.46483
0.376783	0.212725	0.322781	0.178377		0.147196	0.0595456	0.110502	0.0443779		0.284111	0.161122	0.296133	0.15835		1.05468	0.438337	1.33857	0.478381
0.358736	0.20426	0.408096	0.223075		0.140276	0.0560583	0.100192	0.0424381		0.295712	0.164424	0.278574	0.149353		1.0017	0.41072	1.27344	0.453752
0.390925	0.223081	0.403287	0.216478		0.141927	0.0576179	0.0995872	0.0430383		0.316119	0.176329	0.302886	0.15223		0.96471	0.391889	1.19724	0.430282
0.40729	0.229827	0.443003	0.238237		0.152543	0.0606535	0.0932162	0.0399895		0.304026	0.162217	0.274165	0.141865		0.948338	0.383904	1.19791	0.436471
0.484944	0.264437	0.494912	0.263432		0.144798	0.0570724	0.0902713	0.0396385		0.296446	0.152608	0.301759	0.152432		1.0404	0.405643	1.20841	0.447189
0.513041	0.286663	0.430545	0.233579		0.157354	0.0635952	0.0808808	0.0331209		0.275049	0.141667	0.338509	0.160979		0.927234	0.359391	1.02489	0.401755
0.483412	0.249782	0.500723	0.259436		0.135829	0.0569364	0.0760672	0.0315515		0.278386	0.145401	0.351642	0.166745		0.962186	0.364329	0.8691	0.359387
0.463412	0.228862	0.492939	0.240922		0.130451	0.051765	0.0822236	0.0319509		0.256216	0.137953	0.350228	0.167934		1.07072	0.37795	0.811565	0.324068
0.42597	0.217143	0.535101	0.250636		0.126941	0.0504133	0.0884444	0.033566		0.272046	0.142808	0.371963	0.176925		1.14059	0.405898	0.815175	0.34744
0.443112	0.238243	0.524718	0.228685		0.121628	0.0500214	0.0837393	0.03262		0.299658	0.157177	0.395276	0.186473		1.13799	0.424773	0.786555	0.336097
0.426829	0.228711	0.549136	0.239417		0.109905	0.0460392	0.0804068	0.0324735		0.283351	0.150941	0.347151	0.162669		1.15988	0.443303	0.798806	0.335888
0.420273	0.219996	0.519837	0.217045		0.103426	0.0456495	0.0817742	0.0326394		0.262087	0.140636	0.365078	0.169778		1.14213	0.443666	0.764285	0.311695
0.404579	0.22358	0.475639	0.191517		0.0964358	0.0423533	0.0897883	0.0340591		0.234355	0.124935	0.302432	0.153117		1.06471	0.416205	0.730574	0.293527
0.39675	0.206188	0.528734	0.225716		0.0855803	0.0351732	0.0841705	0.032408		0.2254	0.122139	0.290402	0.154755		1.05065	0.423928	0.7565	0.31265
0.436221	0.227936	0.487722	0.222579		0.0919281	0.0375779	0.0789064	0.0311079		0.234775	0.125028	0.290916	0.15126		1.03397	0.454709	0.832352	0.335319
0.438778	0.243618	0.440342	0.211804		0.0912289	0.0372072	0.076886	0.0306957		0.249316	0.141477	0.34269	0.169753		0.909326	0.412756	0.799891	0.347911
0.402426	0.230864	0.393771	0.197836		0.0947912	0.0380174	0.0772052	0.0309092		0.242758	0.137777	0.331385	0.16495		0.869514	0.404855	0.792939	0.317812
0.392139	0.21413	0.365241	0.189352		0.102109	0.0391497	0.0862716	0.0354433		0.244945	0.1372	0.358602	0.178432		0.828364	0.388372	0.7802	0.311624
0.386359	0.211011	0.334555	0.177889		0.105211	0.038709	0.0819356	0.033037		0.25035	0.139456	0.383234	0.187909		0.894299	0.409297	0.882474	0.353845
0.375014	0.217847	0.325582	0.187647		0.115019	0.0446276	0.084195	0.0357424		0.231404	0.135349	0.411987	0.199577		0.895936	0.421048	0.942018	0.385489
0.3456	0.195139	0.308369	0.18926		0.129772	0.0487938	0.0854651	0.0381281		0.276483	0.153348	0.412186	0.196231		0.942904	0.439873	0.955824	0.39011
0.309583	0.182287	0.263209	0.165814		0.126388	0.0478408	0.0990858	0.0422023		0.260269	0.145611	0.350021	0.166605		0.966377	0.445755	0.948677	0.370323
0.296307	0.169543	0.227988	0.14649		0.134606	0.0524522	0.124881	0.0463855		0.238703	0.140998	0.346791	0.160727		0.916721	0.404148	0.890802	0.342748
0.269956	0.145486	0.27197	0.157671		0.132411	0.0530123	0.121098	0.0461844		0.227267	0.121535	0.300462	0.140765		0.887987	0.396978	0.930062	0.343177
0.242379	0.137729	0.290508	0.163254		0.138158	0.0560888	0.133444	0.0502317		0.269241	0.146494	0.317724	0.152898		0.907708	0.434644	0.9732	0.360867
0.253727	0.147083	0.287537	0.163405		0.127878	0.0534523	0.146837	0.051989		0.239695	0.144186	0.267963	0.131965		0.935764	0.457621	1.01943	0.384714
0.256468	0.15048	0.323063	0.178037		0.126967	0.0570864	0.158153	0.0563821		0.23676	0.140066	0.251116	0.127509		0.86049	0.426146	0.945126	0.358946
0.270796	0.147188	0.336496	0.171905		0.138995	0.0562488	0.178794	0.0598326		0.239089	0.147357	0.234917	0.125201		0.89026	0.434638	0.839979	0.324704
0.28167	0.151059	0.328422	0.16234		0.144894	0.0599245	0.172964	0.057336		0.245743	0.149895	0.249841	0.129973		0.949937	0.469306	0.865653	0.344369
0.272968	0.151433	0.352061	0.169184		0.145127	0.0619561	0.172044	0.0579697		0.243368	0.150435	0.273083	0.146363		0.987377	0.503938	0.935027	0.376641
0.244937	0.140822	0.379312	0.169094		0.140972	0.059075	0.15544	0.0570263		0.250059	0.149555	0.241936	0.135343		1.02437	0.505287	0.972176	0.409091
0.281094	0.160031	0.358443	0.167808		0.140435	0.0575362	0.1562	0.0566649		0.238703	0.14636	0.238432	0.138237		1.04407	0.516466	0.879388	0.373009
0.327105	0.170079	0.361422	0.183164		0.125117	0.0521349	0.13545	0.0496015		0.191851	0.120431	0.230667	0.128091		1.04126	0.496052	0.808915	0.365149
0.307365	0.161422	0.366728	0.190427		0.124697	0.0519392	0.128094	0.0482225		0.201498	0.113828	0.243803	0.138171		1.01677	0.471313	0.794883	0.378569
0.36611	0.189785	0.314327	0.169482		0.131787	0.0496167	0.127783	0.0464295		0.204442	0.115203	0.245772	0.139661		0.996447	0.46481	0.83388	0.38801
0.368115	0.18557	0.308653	0.169417		0.120027	0.0460668	0.105659	0.0396262		0.193333	0.102926	0.221258	0.124974		0.928151	0.418186	0.844713	0.389855
0.348939	0.178609	0.343576	0.196082		0.110838	0.0422173	0.106664	0.0397403		0.154497	0.0917033	0.188378	0.109559		0.860826	0.381474	0.84731	0.380215
0.343361	0.177656	0.319716	0.180951		0.115999	0.043515	0.0878143	0.033112		0.183062	0.0997232	0.210897	0.113373		0.786513	0.32929	0.743414	0.339725
0.382299	0.191674	0.326541	0.18322		0.113103	0.0416897	0.0838605	0.0322758		0.180317	0.0972315	0.210599	0.115751		0.817642	0.351668	0.717287	0.307867
0.377468	0.187824	0.297998	0.168765		0.116147	0.0432337	0.0812601	0.031387		0.187335	0.0994566	0.235111	0.128553		0.839193	0.366421	0.802698	0.33966
0.329972	0.17992	0.258336	0.14062		0.119861	0.0447629	0.0887826	0.0333808		0.174602	0.0951619	0.216246	0.123958		0.772407	0.326686	0.723977	0.302711
0.390273	0.201939	0.26139	0.148347		0.135423	0.0498638	0.0810508	0.032352		0.157903	0.0879954	0.218756	0.120444		0.756966	0.320451	0.699157	0.272569
0.413064	0.201239	0.281871	0.155929		0.123608	0.0463076	0.0912122	0.0351308		0.177481	0.100873	0.221179	0.120514		0.737604	0.307129	0.669272	0.27828
0.40411	0.203062	0.277036	0.149079		0.123983	0.0482055	0.102524	0.0380604		0.187465	0.104951	0.262281	0.135664		0.804869	0.347924	0.70186	0.285893
0.402996	0.203745	0.262112	0.131978		0.123746	0.0502572	0.0924468	0.0349862		0.195181	0.106782	0.278192	0.145522		0.869886	0.393119	0.664284	0.267824
0.410458	0.201285	0.278262	0.140736		0.113101	0.04737	0.0994295	0.0375655		0.168973	0.099782	0.242864	0.129047		0.983509	0.449222	0.678524	0.294054
0.393759	0.19703	0.299616	0.174842		0.122838	0.0508354	0.0984587	0.0360939		0.179305	0.10643	0.280845	0.13924		1.06209	0.481404	0.69354	0.32067
0.35758	0.184192	0.319225	0.183973		0.124204	0.0521216	0.102956	0.039382		0.173677	0.104737	0.236867	0.114207		1.07479	0.473655	0.644248	0.298272
0.351098	0.179194	0.305386	0.178368		0.125022	0.0515487	0.104095	0.0409324		0.201973	0.113064	0.261517	0.122344		1.09078	0.475425	0.695815	0.328245
0.322244	0.162629	0.265205	0.152033		0.113392	0.0475756	0.100252	0.0376644		0.208269	0.117488	0.274989	0.125123		1.00391	0.432407	0.816943	0.35992
0.256158	0.140568	0.24469	0.14113		0.117229	0.0501184	0.0939943	0.0382794		0.206731	0.111951	0.284015	0.132728		1.07222	0.457485	0.858822	0.348356
0.26975	0.148489	0.276773	0.16008		0.117418	0.0479692	0.0856219	0.0394835		0.228906	0.123048	0.282569	0.131668		1.09069	0.470428	0.829322	0.339673
0.288382	0.15289	0.278237	0.160311		0.121281	0.051384	0.100986	0.0447303		0.218339	0.12148	0.345242	0.156489		0.968163	0.431364	0.812464	0.339119
0.278067	0.150872	0.271313	0.167497		0.13246	0.0527314	0.0997809	0.0452172		0.251484	0.136569	0.393047	0.175912		0.843145	0.366599	0.85886	0.329873
0.265995	0.153151	0.23988	0.134355		0.133141	0.0525305	0.106776	0.0482645		0.242194	0.133099	0.402532	0.19454		0.686007	0.306482	0.845267	0.312263
0.255376	0.142752	0.237032	0.133269		0.128894	0.049671	0.107333	0.0464607		0.24321	0.139771	0.459253	0.225757		0.666994	0.297685	0.843964	0.330344
0.323296	0.181071	0.247145	0.138844		0.132639	0.0506911	0.11592	0.0483082		0.225531	0.136238	0.434677	0.215594		0.690426	0.30626	0.806543	0.299409
0.343747	0.196486	0.277161	0.155178		0.135638	0.0513965	0.124918	0.0501511		0.241117	0.139762	0.41164	0.20985		0.83301	0.360194	0.649369	0.250712
0.350416	0.198714	0.338984	0.209736		0.137953	0.0511347	0.120976	0.0478631		0.232368	0.138088	0.443552	0.227488		0.835899	0.347344	0.636074	0.265723
0.314538	0.178285	0.290032	0.187016		0.13531	0.0511856	0.131167	0.0497092		0.201501	0.121883	0.418899	0.221959		0.725262	0.294737	0.668273	0.299227
0.304248	0.174256	0.278544	0.185819		0.137141	0.0471473	0.128716	0.0477424		0.206912	0.122165	0.400848	0.217879		0.855368	0.311681	0.71831	0.323402
0.312261	0.178401	0.276179	0.172179		0.127853	0.0464245	0.130251	0.0480067		0.191451	0.114772	0.387478	0.214363		0.860988	0.325428	0.693936	0.346667
0.310528	0.171889	0.28125	0.1793		0.127764	0.0472991	0.127175	0.0457664		0.211379	0.127077	0.382273	0.203001		0.856585	0.317302	0.687457	0.34013
0.344728	0.185562	0.324788	0.199913		0.135853	0.0493589	0.124958	0.0448635		0.202039	0.116707	0.359518	0.193166		0.849522	0.310381	0.687224	0.321024
0.307224	0.155122	0.357047	0.211164		0.146423	0.052133	0.124397	0.0443441		0.21456	0.124184	0.384252	0.200764		0.939007	0.345489	0.863275	0.39074
0.278307	0.139909	0.342089	0.205529		0.136658	0.0490309	0.117222	0.0432995		0.211429	0.12519	0.405848	0.20632		0.905338	0.33274	0.911181	0.40265
0.281245	0.142628	0.308938	0.172845		0.148149	0.0532852	0.12827	0.0472603		0.197496	0.120032	0.38239	0.188245		1.10536	0.40579	0.944232	0.395658
0.325304	0.157482	0.417938	0.214753		0.164749	0.0581136	0.141862	0.0482906		0.224534	0.134095	0.473385	0.213892		1.62927	0.507742	1.19911	0.433154
0.343384	0.168355	0.637719	0.27277		0.207949	0.069233	0.156381	0.0512267		0.229417	0.135658	0.479854	0.210765		2.88745	0.665894	1.77072	0.503958
0.373774	0.177661	1.04196	0.379986		0.259313	0.0813057	0.173006	0.0560082		0.246641	0.142638	0.56758	0.236528		5.02738	0.919095	3.04567	0.640335
0.403476	0.207169	2.13956	0.560235		0.311773	0.0913959	0.176946	0.0585066		0.306542	0.162336	0.778615	0.286268		8.29123	1.27501	4.68238	0.890964
0.545079	0.250391	3.38076	0.734398		0.366126	0.100176	0.184214	0.0619118		0.484549	0.227708	1.22567	0.366244		11.6291	1.60945	5.76457	1.04914
0.619157	0.279132	5.10204	0.977738		0.418177	0.110301	0.19491	0.0670746		0.674836	0.276644	1.74753	0.468333		14.7962	1.84076	6.67575	1.15305
0.61632	0.27814	7.02551	1.21781		0.492005	0.126245	0.199763	0.0689161		0.894503	0.33642	2.13957	0.548138		18.1358	2.13216	7.52156	1.2652
0.656159	0.285545	8.63139	1.42256		0.539734	0.134739	0.196588	0.066263		1.16388	0.39671	3.00371	0.684684		21.4812	2.3949	8.48613	1.38506
0.681249	0.295891	10.6195	1.63743		0.586053	0.139971	0.168208	0.0598103		1.41813	0.449815	3.70494	0.779266		23.922	2.57915	8.56904	1.3948
0.707852	0.297892	12.5654	1.85474		0.595315	0.138584	0.15512	0.0575116		1.6352	0.510262	4.2084	0.872929		24.8006	2.62001	8.40991	1.40587
0.758428	0.306244	13.5976	1.99564		0.594056	0.135532	0.146928	0.0538746		1.82215	0.553555	4.72719	0.939539		24.7537	2.57976	7.36249	1.28882
0.765954	0.294225	13.8421	2.04851		0.562015	0.130712	0.137786	0.0499249		1.98818	0.605859	4.95365	0.972693		23.4199	2.49107	5.92226	1.08412
0.721859	0.280783	13.7267	2.04124		0.568465	0.135276	0.130339	0.0481199		1.92009	0.598882	5.2259	0.986283		21.8633	2.36956	5.01411	0.981541
0.652931	0.260884	13.2563	1.99465		0.557172	0.135448	0.100409	0.0371362		1.94766	0.610519	4.94706	0.938405		20.5892	2.36257	4.0301	0.830211
0.747049	0.287221	12.2487	1.89174		0.562354	0.134841	0.0981915	0.036131		1.89196	0.607617	4.8789	0.928743		19.075	2.26712	3.12956	0.704092
0.723296	0.281628	11.6942	1.87181		0.563049	0.138848	0.0888553	0.0349425		1.73064	0.581548	4.26033	0.848765		17.2077	2.14836	2.12512	0.579692
0.731371	0.292026	10.3283	1.74696		0.562016	0.141234	0.0907772	0.0343172		1.62601	0.572268	3.61222	0.766712		15.6648	2.05619	1.73346	0.489733
0.801954	0.316973	8.98712	1.61555		0.564609	0.141856	0.0804199	0.0318703		1.50843	0.545017	3.44417	0.735736		15.0387	2.024	1.27206	0.383005
0.738288	0.312212	8.44084	1.53805		0.570105	0.144609	0.0772051	0.031128		1.33529	0.501747	3.30379	0.726629		14.7555	2.06219	0.995237	0.335495
0.775759	0.315658	7.78527	1.44208		0.600435	0.146501	0.0751018	0.0309431		1.23069	0.461271	3.16859	0.713709		14.5292	2.03587	0.735278	0.26986
0.727272	0.303624	7.14915	1.38229		0.584574	0.143955	0.0778148	0.0296928		1.18773	0.433439	2.55212	0.645353		14.1194	2.02296	0.506391	0.199279
0.73207	0.303654	6.54014	1.29837		0.592797	0.140973	0.0852796	0.0321804		1.0738	0.411928	2.60868	0.670843		13.2338	1.96169	0.392654	0.179428
0.703963	0.306406	6.22813	1.30102		0.567236	0.139111	0.0847729	0.034243		0.918876	0.362793	2.37718	0.626843		12.4634	1.94102	0.39037	0.192479
0.692246	0.306298	5.86384	1.24332		0.543909	0.133469	0.0838859	0.0331288		0.873938	0.35373	2.29265	0.618397		11.4584	1.81654	0.351488	0.183926
0.605547	0.266169	5.67942	1.23461		0.563762	0.137825	0.0852	0.0343117		0.776425	0.32424	2.32483	0.636267		10.5449	1.72921	0.375925	0.196331
0.454924	0.21461	5.27395	1.19104		0.530619	0.132906	0.100227	0.037105		0.742123	0.321373	2.03529	0.599511		9.58519	1.64416	0.380446	0.207155
0.419068	0.187978	4.76928	1.10936		0.508276	0.126289	0.108044	0.0385306		0.786159	0.344856	1.74779	0.563103		8.43205	1.51015	0.343515	0.179684
0.338985	0.163973	4.22007	1.00481		0.498543	0.12622	0.120564	0.0410014		0.641263	0.295193	1.47838	0.511408		7.24575	1.37381	0.353648	0.179705
0.271176	0.140702	3.81158	0.911144		0.463431	0.118114	0.120189	0.0415045		0.65364	0.308796	1.43913	0.491239		6.30988	1.28937	0.371532	0.184054
0.220987	0.119022	3.45746	0.861419		0.466094	0.12045	0.13058	0.0438661		0.575856	0.277572	1.18794	0.427094		5.85532	1.22504	0.379075	0.184279
0.128897	0.0797812	3.10502	0.803311		0.434322	0.112899	0.132045	0.0416952		0.561521	0.265778	1.12904	0.416025		5.03115	1.11556	0.412999	0.194756
0.134058	0.0806132	2.62219	0.736779		0.434229	0.112748	0.141478	0.0443673		0.512984	0.246394	0.981335	0.399549		4.60749	1.08549	0.379676	0.17691
0.152681	0.0926257	2.28414	0.670931		0.404111	0.108192	0.140676	0.043688		0.446367	0.222852	0.799479	0.345094		4.7354	1.1196	0.360456	0.172666
0.19708	0.118594	2.01655	0.616696		0.395956	0.108319	0.14372	0.0452406		0.376027	0.190898	0.738485	0.313152		4.25997	1.05352	0.356092	0.161764
0.227548	0.135575	1.67396	0.54221		0.392213	0.111578	0.128327	0.0424332		0.327349	0.164674	0.573492	0.267746		3.92491	1.00502	0.462079	0.196069
0.238278	0.137497	1.5458	0.507075		0.357546	0.104108	0.128111	0.0441783		0.34516	0.177158	0.527032	0.24412		3.95301	1.03824	0.534731	0.222549
0.254322	0.140624	1.41652	0.471683		0.352365	0.103505	0.147283	0.0511433		0.300786	0.150913	0.460749	0.231386		3.69072	0.956322	0.616362	0.252454
0.273071	0.144277	1.27498	0.448878		0.29413	0.0936103	0.146591	0.0524707		0.270112	0.136939	0.47056	0.234697		3.02559	0.824342	0.781367	0.316809
0.294289	0.151157	1.09409	0.39452		0.289571	0.0915657	0.166159	0.0605202		0.258136	0.135167	0.463228	0.232807		2.90747	0.777258	0.860921	0.33577
0.286723	0.14651	0.880493	0.33212		0.261894	0.0844483	0.195024	0.0667693		0.29887	0.147907	0.464478	0.203685		2.90857	0.800281	0.976713	0.382082
0.305747	0.151736	0.75344	0.30861		0.228495	0.0774271	0.231777	0.0766925		0.307602	0.15737	0.491446	0.213691		2.38014	0.700356	1.04758	0.40959
0.271882	0.132666	0.681464	0.294271		0.222961	0.0766207	0.234909	0.0781321		0.321909	0.164456	0.456221	0.204155		2.42075	0.71697	1.17062	0.460022
0.257256	0.126144	0.72126	0.314946		0.205599	0.0704773	0.268039	0.0910172		0.280398	0.152422	0.466197	0.212193		2.13714	0.652682	1.22169	0.484833
0.251546	0.126375	0.726402	0.323142		0.195182	0.0695702	0.288527	0.0943667		0.286233	0.154859	0.448506	0.206282		1.73408	0.560788	1.22059	0.497202
0.23262	0.123716	0.739426	0.330266		0.190342	0.0700563	0.293646	0.0920412		0.282464	0.149174	0.413489	0.189835		1.69539	0.589012	1.29529	0.506784
0.23679	0.128964	0.616313	0.300239		0.183414	0.067304	0.32965	0.102915		0.283953	0.150655	0.322667	0.163925		1.94428	0.658831	1.31838	0.532887
0.23764	0.133935	0.530261	0.262019		0.179571	0.0693914	0.332267	0.100417		0.28343	0.147552	0.275902	0.145186		1.97728	0.705132	1.39878	0.569135
0.230029	0.132186	0.564775	0.27442		0.186208	0.0696843	0.321685	0.0985985		0.249647	0.142547	0.282149	0.151775		1.76965	0.66407	1.44682	0.577921
0.191485	0.114051	0.497628	0.248893		0.174143	0.066094	0.360173	0.103789		0.28447	0.151989	0.259132	0.134192		1.80442	0.665136	1.58658	0.62755
0.220671	0.118379	0.428454	0.220229		0.17989	0.067495	0.385989	0.106561		0.297256	0.15432	0.268689	0.13787		1.69356	0.666349	1.54469	0.601803
0.244282	0.130415	0.348197	0.185103		0.178772	0.0661116	0.404418	0.106372		0.348632	0.178953	0.205436	0.110938		1.76558	0.689788	1.53161	0.587791
0.21882	0.118459	0.325478	0.176062		0.184921	0.0690083	0.415583	0.109447		0.336321	0.17111	0.21384	0.108606		1.78464	0.708981	1.61392	0.624627
0.249285	0.125512	0.332976	0.183939		0.204268	0.0715837	0.429968	0.11502		0.342321	0.178561	0.225795	0.114322		1.62393	0.654352	1.59967	0.634896
0.237744	0.124837	0.276845	0.163953		0.208382	0.0750016	0.414565	0.106641		0.352167	0.192248	0.247588	0.120039		1.47458	0.612019	1.6595	0.621474
0.280432	0.133741	0.261653	0.155468		0.200118	0.070554	0.461011	0.114373		0.404112	0.219386	0.234583	0.113671		1.35329	0.559889	1.54443	0.561472
0.347714	0.164106	0.270447	0.154707		0.17696	0.0650397	0.488017	0.120504		0.428761	0.227204	0.241579	0.108289		1.31008	0.545049	1.62102	0.588985
0.39674	0.191915	0.276859	0.155387		0.164275	0.0619532	0.483484	0.119473		0.398087	0.222326	0.286675	0.155167		1.16568	0.506791	1.67999	0.571281
0.353674	0.176991	0.26281	0.148686		0.150869	0.0567171	0.484535	0.121713		0.392661	0.219481	0.298375	0.161299		1.06758	0.45159	1.90841	0.614433
0.343931	0.171086	0.229324	0.134531		0.171208	0.0643436	0.513289	0.126608		0.349314	0.198231	0.329952	0.174896		1.07981	0.493256	2.06818	0.647367
0.36898	0.185401	0.195147	0.113435		0.167808	0.0615733	0.509359	0.124424		0.366915	0.20688	0.337728	0.182037		0.960163	0.451652	2.06692	0.620152
0.373043	0.189399	0.153318	0.0851761		0.149967	0.0581546	0.538117	0.127683		0.351257	0.197637	0.344653	0.185143		1.08349	0.503652	2.20316	0.640105
0.380509	0.19227	0.167757	0.0953587		0.15865	0.0591434	0.528107	0.127469		0.391711	0.207928	0.334441	0.178567		1.07402	0.513666	2.2079	0.64378
0.325894	0.174777	0.163955	0.0931437		0.152384	0.0590425	0.494528	0.124149		0.360047	0.186208	0.361553	0.192535		1.04485	0.48676	2.36809	0.687909
0.241174	0.143259	0.100559	0.0652401		0.167882	0.0622639	0.503691	0.12764		0.352759	0.177264	0.323612	0.182801		1.03756	0.504871	2.34515	0.655713
0.209312	0.127551	0.0825749	0.0562954		0.180063	0.0672016	0.479239	0.123537		0.360924	0.186526	0.250116	0.126264		1.11582	0.534936	2.36642	0.663128
0.250835	0.150064	0.0712658	0.0478275		0.187102	0.0720384	0.46376	0.120689		0.325983	0.172074	0.21798	0.108569		1.23706	0.602074	2.23115	0.654871
0.222985	0.138032	0.0917946	0.0623038		0.168752	0.0660896	0.417173	0.112509		0.312425	0.166353	0.182213	0.0952119		1.11875	0.533991	2.3433	0.69507
0.220191	0.136494	0.101588	0.0679631		0.162183	0.0647169	0.425683	0.116902		0.331973	0.17157	0.182023	0.0898319		1.19922	0.556708	2.49996	0.717306
0.175305	0.119969	0.106364	0.071142		0.17201	0.066397	0.408152	0.112616		0.354782	0.173408	0.208725	0.105798		1.10216	0.51316	2.43891	0.705101
0.174255	0.113083	0.128031	0.0762324		0.189301	0.0770754	0.406207	0.112676		0.319942	0.161771	0.213857	0.111842		1.11671	0.513134	2.42939	0.696176
0.18636	0.118711	0.195968	0.127533		0.211514	0.0808897	0.414572	0.113612		0.311752	0.163458	0.205897	0.107997		1.20318	0.571952	2.50911	0.711244
0.196826	0.117823	0.229333	0.141862		0.2156	0.0808005	0.396009	0.110228		0.286681	0.156941	0.239335	0.120336		1.21662	0.533159	2.54619	0.72672
0.179662	0.105722	0.237743	0.155829		0.212929	0.0791709	0.399386	0.112931		0.326699	0.16388	0.279856	0.14013		1.2333	0.528215	2.77603	0.796353
0.206158	0.112931	0.243397	0.161483		0.213677	0.0793309	0.428843	0.122031		0.393686	0.201722	0.303668	0.157433		1.2024	0.492445	2.94014	0.826763
0.217879	0.118335	0.228172	0.150854		0.2047	0.0772151	0.45349	0.12646		0.416609	0.211995	0.32102	0.168895		1.36974	0.552789	2.81388	0.794577
0.221915	0.115189	0.234458	0.153782		0.204733	0.07819	0.443657	0.122183		0.381388	0.198053	0.309901	0.1676		1.44718	0.607915	2.87459	0.826947
0.293687	0.143006	0.274724	0.177379		0.183859	0.0742004	0.424966	0.119294		0.357132	0.198214	0.261883	0.143725		1.61925	0.666655	3.09671	0.911014
0.289261	0.143036	0.222267	0.150321		0.157645	0.060819	0.43306	0.119256		0.377203	0.211077	0.282299	0.151307		1.67354	0.666954	3.25281	0.94411
0.314229	0.158322	0.195493	0.129496		0.152926	0.0613402	0.43225	0.118425		0.377778	0.211453	0.304333	0.169651		1.80277	0.712836	3.34234	0.980216
0.32473	0.163671	0.189587	0.123393		0.14397	0.0613694	0.416732	0.111964		0.377065	0.218562	0.264528	0.161522		1.95084	0.747326	3.63449	1.02648
0.341056	0.175328	0.192074	0.118557		0.153879	0.0616166	0.424564	0.113814		0.3332	0.196456	0.271728	0.162133		2.07336	0.781027	3.72644	1.03385
0.295956	0.155726	0.186599	0.113082		0.151168	0.0598087	0.401029	0.105182		0.31275	0.177331	0.304761	0.169666		2.01424	0.749706	3.84017	1.03888
0.30753	0.156999	0.220773	0.131622		0.155438	0.0641487	0.354138	0.0942375		0.309057	0.174811	0.340628	0.195168		1.94667	0.71231	3.93847	1.03822
0.286708	0.150064	0.248813	0.151222		0.170099	0.0690746	0.34049	0.0927249		0.325586	0.184156	0.434197	0.245717		1.88424	0.659192	4.13448	1.04702
0.207254	0.116128	0.225787	0.137699		0.16785	0.0666209	0.363197	0.102832		0.321191	0.182977	0.468142	0.26261		1.84622	0.623352	4.21297	1.00945
0.229579	0.121014	0.232185	0.142145		0.182668	0.0699436	0.366738	0.104663		0.295006	0.163098	0.525783	0.280296		1.76382	0.602516	4.09802	0.973517
0.194136	0.104696	0.201667	0.117913		0.176165	0.0677363	0.347999	0.100018		0.298595	0.164769	0.58295	0.301263		1.83147	0.59011	4.28165	1.00107
0.222075	0.126987	0.248636	0.138331		0.190023	0.0729083	0.348687	0.100248		0.291517	0.157318	0.604093	0.303787		1.61891	0.536152	4.05267	0.95383
0.236554	0.129146	0.285992	0.141661		0.178012	0.0733605	0.325809	0.0957925		0.317273	0.165731	0.61006	0.311109		1.59353	0.518639	4.04849	0.944298
0.267213	0.144587	0.333084	0.162685		0.175349	0.072056	0.327209	0.0981224		0.280213	0.153548	0.599132	0.315542		1.59298	0.51422	4.0638	0.956541
0.251449	0.144766	0.327185	0.159202		0.189087	0.0736782	0.35774	0.105395		0.330963	0.17511	0.62803	0.32001		1.64455	0.539335	4.04729	0.942214
0.287364	0.167248	0.32862	0.149792		0.175338	0.0705462	0.377307	0.109391		0.337046	0.183622	0.570055	0.287502		1.71531	0.600798	3.99808	0.931197
0.320233	0.178509	0.35675	0.161211		0.184605	0.0745061	0.353603	0.10106		0.333145	0.182359	0.632348	0.305424		1.75067	0.63118	3.7536	0.900233
0.360399	0.194138	0.382005	0.175619		0.178997	0.073682	0.378472	0.104371		0.326027	0.184997	0.599705	0.28791		1.90891	0.681591	3.76302	0.92473
0.342857	0.182912	0.400562	0.184486		0.190877	0.0757694	0.36152	0.101		0.34342	0.193041	0.573486	0.26497		1.81842	0.65191	3.58717	0.882434
0.283784	0.144128	0.388137	0.172487		0.184517	0.0717814	0.371079	0.103903		0.394646	0.204289	0.570985	0.270337		2.14931	0.729811	3.5684	0.876786
0.300776	0.156261	0.355419	0.167613		0.208369	0.0741678	0.376467	0.1028		0.367317	0.194483	0.582279	0.27142		2.16284	0.756841	3.43327	0.841879
0.272353	0.146222	0.364917	0.174414		0.215693	0.0765006	0.371086	0.100066		0.395581	0.214849	0.610338	0.273552		2.32431	0.79814	3.46026	0.873067
0.289967	0.156262	0.388175	0.18105		0.216861	0.0744595	0.376343	0.100381		0.343433	0.203031	0.57024	0.246078		2.34872	0.78895	3.65439	0.903921
0.278634	0.147284	0.44765	0.200051		0.255896	0.0814956	0.396016	0.101706		0.342953	0.194043	0.569716	0.242939		2.43581	0.743923	3.78722	0.904494
0.293507	0.163947	0.453549	0.206094		0.297543	0.0900566	0.448413	0.106656		0.365434	0.195114	0.549619	0.231808		3.30601	0.834869	5.20906	1.03741
0.416998	0.236528	0.523641	0.216596		0.360906	0.102137	0.522994	0.113724		0.447966	0.213984	0.549035	0.245338		6.01231	1.04196	8.50052	1.23989
0.778821	0.353562	0.777578	0.276664		0.449231	0.117926	0.663657	0.134527		0.639772	0.247839	0.636472	0.269184		9.48821	1.28284	12.6771	1.46927
1.31991	0.490506	1.05687	0.352523		0.590857	0.147398	0.811229	0.151983		0.901857	0.299781	1.1811	0.34971		14.0579	1.60098	16.4236	1.76682
1.83333	0.638004	1.28862	0.447204		0.677141	0.162373	0.936973	0.168188		1.28571	0.383954	1.54582	0.408978		17.5257	1.87969	19.9318	2.01419
2.81256	0.890716	1.4969	0.496205		0.841926	0.18409	1.06847	0.184365		1.61479	0.471906	2.24239	0.510467		21.3799	2.15213	22.7571	2.16606
3.26388	1.01074	1.94304	0.613938		0.973188	0.207018	1.16627	0.197152		2.05942	0.567625	2.68054	0.588917		24.283	2.42317	25.2537	2.38267
4.07274	1.19553	2.17766	0.66287		1.04094	0.214261	1.26044	0.212292		2.48742	0.655169	3.15195	0.673159		26.8071	2.67583	27.4558	2.56253
4.55922	1.31295	2.28694	0.67918		1.15379	0.233672	1.28237	0.219397		3.09676	0.780276	3.63411	0.786113		27.9035	2.78034	27.9305	2.60095
4.94889	1.35883	2.56315	0.799974		1.17477	0.238251	1.24067	0.219632		3.57533	0.884239	4.18015	0.890908		27.6586	2.76052	26.4053	2.54849
5.0466	1.38871	2.61399	0.831993		1.16223	0.240043	1.1594	0.208566		3.83786	0.963894	4.41734	0.941037		25.7282	2.70795	23.6912	2.48645
5.10409	1.42637	2.7022	0.843448		1.07425	0.222126	1.04541	0.19813		3.95579	0.984944	4.09683	0.901515		22.2892	2.49977	21.4668	2.34073
5.08574	1.40164	2.81261	0.870802		1.04395	0.218178	1.0011	0.195666		3.80274	0.976278	4.01306	0.906702		19.8366	2.32164	19.0964	2.19777
4.53932	1.27391	2.88829	0.899368		0.958648	0.210087	0.919143	0.188245		3.74706	0.942099	3.61721	0.859616		16.7454	2.14187	17.0593	2.08276
4.35046	1.23372	2.70786	0.877966		0.853941	0.193802	0.826491	0.176769		3.51136	0.899803	3.45815	0.856672		14.7486	2.01179	15.2423	1.95129
3.77508	1.13471	2.52301	0.838289		0.801625	0.189882	0.737275	0.162661		3.21142	0.860402	3.07651	0.799086		12.542	1.82307	14.1879	1.92374
3.57382	1.09396	2.50745	0.859906		0.683626	0.174127	0.677598	0.151797		2.80447	0.779013	2.73974	0.736409		11.1006	1.69686	12.9567	1.82544
3.10354	1.00515	2.29637	0.766839		0.61464	0.161822	0.6616	0.153624		2.38913	0.698124	2.40873	0.682968		8.89461	1.5372	12.0864	1.76369
2.80477	0.917691	2.14289	0.728056		0.555997	0.150972	0.642595	0.152957		2.04208	0.614977	2.22713	0.654633		7.65765	1.40801	11.4248	1.69889
2.44249	0.859522	1.87129	0.690753		0.52769	0.145341	0.629573	0.152072		1.77596	0.606747	2.11122	0.640504		6.61653	1.30897	10.5416	1.66541
2.08345	0.784927	1.62251	0.59994		0.457847	0.133616	0.551527	0.139124		1.69682	0.585398	1.93303	0.598502		5.77114	1.23688	9.98809	1.64901
1.71441	0.674253	1.34057	0.54626		0.374253	0.116056	0.548138	0.136879		1.52473	0.568409	1.73572	0.585167		5.19323	1.19045	9.44583	1.60458
1.54936	0.638243	1.0367	0.432711		0.357413	0.114639	0.542901	0.134562		1.41267	0.537914	1.46919	0.517662		4.36887	1.08634	8.89953	1.56941
1.3453	0.592644	0.905565	0.400185		0.305918	0.103123	0.519998	0.131822		1.31399	0.500247	1.40366	0.495458		3.99508	1.03768	7.82603	1.44787
1.07781	0.516103	0.813076	0.355033		0.2744	0.0959191	0.504882	0.129157		1.13124	0.469729	1.2202	0.435001		3.42451	0.963318	7.36422	1.41599
1.02047	0.487375	0.702296	0.330221		0.263802	0.0934996	0.445987	0.112256		0.98928	0.43414	1.05962	0.399554		3.07808	0.909097	6.57927	1.33889
0.889899	0.441593	0.547319	0.287336		0.235189	0.0862835	0.411569	0.107241		0.941678	0.423633	0.860098	0.33471		2.58246	0.800784	5.75964	1.22997
0.674801	0.336184	0.397157	0.222454		0.197448	0.0782368	0.373152	0.0979814		0.82999	0.367921	0.747681	0.30511		2.27058	0.769296	5.24158	1.1693
0.580902	0.308206	0.29587	0.191673		0.184914	0.0773361	0.350122	0.0950466		0.720454	0.340118	0.668998	0.293155		1.90381	0.671152	4.34819	1.04363
0.5255	0.301377	0.26566	0.157693		0.190745	0.0795919	0.279969	0.0843812		0.589736	0.28475	0.547989	0.243865		1.57415	0.614595	3.95521	1.00414
0.51667	0.282593	0.26728	0.163681		0.15647	0.069379	0.24772	0.0782294		0.531653	0.273403	0.632962	0.26174		1.28698	0.537758	3.53803	0.921533
0.460219	0.227043	0.248786	0.155072		0.144485	0.0643227	0.21871	0.0720176		0.506998	0.266404	0.662744	0.275076		1.08376	0.484142	2.98395	0.856756
0.405167	0.209685	0.192871	0.133575		0.139364	0.0589022	0.209357	0.0715066		0.475137	0.253989	0.640891	0.270425		0.962386	0.439122	2.70764	0.792186
0.357839	0.190929	0.14536	0.10652		0.123838	0.0529481	0.205557	0.0728752		0.48015	0.249713	0.557093	0.250015		0.818041	0.406948	2.39993	0.728381
0.347856	0.197473	0.136472	0.091208		0.119929	0.0501397	0.193477	0.0687974		0.396448	0.222198	0.56048	0.255325		0.758186	0.406441	2.12917	0.675343
0.359373	0.220211	0.119363	0.0824318		0.124248	0.0512521	0.191258	0.0665782		0.326298	0.191332	0.563073	0.25356		0.647533	0.377624	1.92443	0.618777
0.297599	0.189142	0.127869	0.0809115		0.11874	0.0466235	0.174776	0.0622705		0.252592	0.15347	0.486275	0.219573		0.607024	0.368265	1.92117	0.596052
0.275678	0.172921	0.101765	0.0647402		0.096651	0.040811	0.174631	0.0605023		0.277158	0.169656	0.476042	0.23126		0.49207	0.310564	1.68033	0.540454
0.198347	0.145148	0.110073	0.0686957		0.0928109	0.0393209	0.16268	0.0580987		0.24336	0.153038	0.327648	0.185239		0.532337	0.328437	1.52963	0.510408
0.206128	0.151485	0.136109	0.0764857		0.09685	0.0400617	0.167895	0.0591611		0.252336	0.168831	0.252021	0.156286		0.56786	0.359895	1.42635	0.472661
0.196177	0.142766	0.138428	0.0773895		0.0905551	0.0380647	0.157798	0.0559178		0.232657	0.157394	0.277922	0.164501		0.540335	0.361409	1.37456	0.467752
0.192594	0.140702	0.157157	0.0888962		0.0821992	0.0360274	0.153515	0.0524572		0.208238	0.142151	0.252701	0.145625		0.512922	0.342326	1.32608	0.457798
0.18344	0.127729	0.141932	0.0797235		0.0803283	0.035173	0.165856	0.0535147		0.186085	0.127747	0.264935	0.148453		0.533424	0.352649	1.27542	0.440581
0.160049	0.104449	0.173524	0.0959973		0.0680885	0.0314038	0.156155	0.0537289		0.217866	0.142307	0.235003	0.134202		0.494762	0.31574	1.16297	0.409814
0.151888	0.101151	0.143779	0.0847782		0.0744586	0.0341358	0.16855	0.0576973		0.234224	0.149433	0.249828	0.144538		0.560805	0.338162	1.05687	0.388221
0.156209	0.10346	0.143497	0.0852271		0.0672424	0.0309125	0.171654	0.0600622		0.203569	0.127158	0.21474	0.119682		0.609969	0.363178	1.13371	0.411622
0.162307	0.105946	0.117489	0.069564		0.0677665	0.0309746	0.177856	0.0618444		0.199025	0.1247	0.244264	0.132462		0.548162	0.331508	1.06992	0.397665
0.14928	0.0964001	0.126997	0.073241		0.0639113	0.0306962	0.17302	0.0626647		0.182534	0.103197	0.235401	0.133571		0.526509	0.321242	1.11783	0.415011
0.185486	0.114215	0.152892	0.0865764		0.0544318	0.0271405	0.167192	0.061095		0.180915	0.100477	0.193886	0.116094		0.546004	0.316126	1.0217	0.387288
0.174276	0.105602	0.135326	0.0796024		0.0574092	0.029427	0.167934	0.0618475		0.228722	0.122736	0.210431	0.124079		0.617582	0.340574	1.03883	0.38879
0.170448	0.102221	0.149447	0.0890246		0.0509232	0.0270294	0.151462	0.0579987		0.23939	0.128335	0.201165	0.119646		0.602235	0.310858	0.962057	0.387657
0.191769	0.11251	0.118007	0.0723315		0.0542398	0.0271328	0.15216	0.0573603		0.205878	0.111693	0.19401	0.114237		0.583746	0.303222	0.928007	0.390038
0.202258	0.131219	0.122689	0.0755265		0.0466227	0.0230486	0.149274	0.0562181		0.211331	0.114693	0.203156	0.113649		0.566487	0.312963	0.945669	0.389597
0.197987	0.129417	0.142676	0.0889549		0.0514017	0.0265313	0.138613	0.0525304		0.2271	0.120602	0.198789	0.106811		0.531008	0.29644	0.844331	0.354911
0.190655	0.128577	0.156513	0.0991462		0.0526837	0.0279677	0.132596	0.0511068		0.244178	0.123275	0.191381	0.11367		0.539637	0.292191	0.894175	0.384788
0.198405	0.132288	0.155233	0.0997005		0.053215	0.0275066	0.125098	0.0472835		0.24124	0.125975	0.201102	0.113166		0.498493	0.270624	0.82928	0.361159
0.16928	0.117604	0.131892	0.0880387		0.0638486	0.0312348	0.130868	0.0492645		0.250779	0.145979	0.224362	0.133527		0.475172	0.251771	0.838089	0.379317
0.158051	0.110709	0.132543	0.0841096		0.0688364	0.032487	0.135569	0.0504593		0.206649	0.12671	0.188252	0.112099		0.395272	0.220019	0.745534	0.34007
0.162209	0.112923	0.174384	0.0980889		0.0715796	0.0333066	0.138211	0.0518718		0.218811	0.134171	0.173175	0.104298		0.446312	0.258442	0.794513	0.336851
0.148091	0.10077	0.178712	0.10326		0.0775463	0.0356055	0.14304	0.0528278		0.23092	0.141196	0.179149	0.109483		0.46031	0.261819	0.766486	0.331774
0.1589	0.097734	0.21128	0.11875		0.0799235	0.0372813	0.142453	0.054494		0.305675	0.191503	0.170632	0.107164		0.479059	0.257328	0.670152	0.299479
0.15998	0.101882	0.236457	0.124911		0.0796586	0.035846	0.149136	0.058133		0.334676	0.20255	0.185943	0.118258		0.500652	0.269912	0.586937	0.283022
0.184439	0.106889	0.305203	0.144743		0.0786727	0.0337451	0.148581	0.0576703		0.308154	0.192925	0.165073	0.0993445		0.525778	0.295934	0.646702	0.292974
0.184401	0.11104	0.287107	0.146178		0.0744627	0.032949	0.143797	0.0568378		0.27093	0.175057	0.152231	0.100561		0.499732	0.268393	0.628389	0.286505
0.187046	0.112308	0.322855	0.160741		0.0810516	0.0344211	0.128924	0.0528113		0.277423	0.162908	0.134043	0.0848465		0.462662	0.255116	0.644952	0.289845
0.225055	0.145467	0.32554	0.166096		0.0765559	0.0314759	0.120115	0.0513999		0.295518	0.166542	0.170838	0.106076		0.49014	0.262946	0.662252	0.294355
0.234565	0.155224	0.282473	0.152969		0.0944334	0.036287	0.122676	0.0517434		0.289201	0.164991	0.156891	0.0974769		0.452783	0.237386	0.686156	0.345699
0.244581	0.165381	0.336644	0.174102		0.0806803	0.0315505	0.107821	0.0484222		0.284477	0.160843	0.165629	0.100696		0.564925	0.283988	0.727886	0.35432
0.271329	0.175387	0.312903	0.163343		0.0758008	0.0291905	0.115368	0.0488363		0.194475	0.106915	0.177793	0.107544		0.526582	0.256254	0.763257	0.367736
0.26582	0.170652	0.279002	0.148549		0.080095	0.0306025	0.104503	0.043186		0.154166	0.0942527	0.182074	0.109296		0.511516	0.254243	0.752554	0.354271
0.208803	0.150798	0.241879	0.136179		0.0809804	0.0308016	0.118401	0.0485108		0.174804	0.100631	0.195543	0.119136		0.51604	0.241256	0.713745	0.374524
0.224205	0.160357	0.256445	0.132614		0.0813674	0.030633	0.130118	0.0500302		0.176349	0.100639	0.231224	0.128821		0.611614	0.275727	0.730371	0.371712
0.211907	0.153421	0.265692	0.136271		0.0657161	0.0273399	0.133725	0.051229		0.150325	0.0896547	0.240663	0.131078		0.753949	0.356061	0.713768	0.355102
0.194641	0.13848	0.271937	0.13625		0.0652183	0.0274681	0.128933	0.0485458		0.147022	0.0866986	0.225401	0.122045		0.736038	0.351498	0.784171	0.398966
0.215213	0.141722	0.263976	0.131279		0.0525071	0.0245098	0.130976	0.051872		0.167067	0.0913273	0.258725	0.14077		0.79189	0.382826	0.787884	0.378699
0.214937	0.136991	0.226749	0.113593		0.0630203	0.0282765	0.147809	0.0554521		0.187953	0.0987976	0.243789	0.132625		0.717291	0.358756	0.813561	0.382629
0.18022	0.118027	0.305889	0.136078		0.069195	0.0301306	0.12859	0.0481605		0.191423	0.0985989	0.22577	0.121113		0.907004	0.423206	0.970796	0.446724
0.184747	0.119368	0.311071	0.14039		0.0662822	0.0292459	0.134661	0.0527619		0.222454	0.113103	0.2432	0.122867		0.971487	0.443401	0.989804	0.453126
0.193901	0.125553	0.278774	0.129962		0.0762888	0.0323977	0.121063	0.0475153		0.191531	0.102073	0.250627	0.124778		0.973373	0.441129	0.947823	0.406116
0.189506	0.121539	0.252026	0.119963		0.0820918	0.0341397	0.105699	0.0438197		0.192265	0.103215	0.224289	0.113871		0.985188	0.459906	0.938478	0.410841
0.193146	0.122982	0.239132	0.115734		0.0853266	0.0350522	0.115359	0.0452712		0.210307	0.11533	0.202211	0.101562		0.998859	0.43643	0.940117	0.417779
0.186246	0.111642	0.236674	0.117766		0.094526	0.0379289	0.120193	0.0468793		0.226939	0.124221	0.199562	0.108249		1.07993	0.484517	0.900147	0.386639
0.160053	0.0993628	0.318646	0.143116		0.090228	0.0379002	0.117968	0.0431279		0.216211	0.128855	0.180675	0.0960248		1.04002	0.461529	0.828551	0.340934
0.143182	0.0906945	0.326171	0.150488		0.0852975	0.0361604	0.106676	0.0393272		0.209186	0.126719	0.213192	0.109358		1.04096	0.46744	0.725158	0.305941
0.136726	0.0906943	0.287696	0.146918		0.0846156	0.0358045	0.112131	0.0404629		0.220516	0.133779	0.222561	0.116662		0.890309	0.432224	0.564722	0.242575
0.184054	0.113507	0.308633	0.15856		0.0949047	0.0391502	0.110974	0.0377369		0.217463	0.128966	0.195272	0.106498		0.897322	0.431113	0.53975	0.231736
0.186102	0.110734	0.310743	0.163194		0.0812702	0.0351713	0.112482	0.0379908		0.216333	0.127126	0.207603	0.112679		0.903801	0.439197	0.451983	0.194675
0.191938	0.10786	0.332388	0.17088		0.0793393	0.0347165	0.118627	0.0390992		0.231097	0.143129	0.257746	0.128928		0.908198	0.434049	0.453235	0.196505
0.228083	0.125673	0.310778	0.162637		0.0847486	0.0358499	0.108126	0.0360437		0.240857	0.143347	0.273399	0.13763		0.831647	0.429827	0.447261	0.202936
0.254232	0.145836	0.298973	0.152616		0.0817251	0.0351206	0.104575	0.0358494		0.247991	0.150589	0.284817	0.136585		0.766611	0.388217	0.411951	0.189221
0.30209	0.162724	0.233058	0.133917		0.0856287	0.0349075	0.106252	0.036423		0.248721	0.144404	0.286878	0.140181		0.825406	0.425875	0.41728	0.195426
0.378216	0.185873	0.231901	0.134717		0.0868357	0.0354534	0.100711	0.0374297		0.240835	0.14556	0.256883	0.12906		0.761763	0.385253	0.441707	0.205092
0.35347	0.169498	0.203715	0.117199		0.0908791	0.036738	0.0953679	0.0372919		0.238589	0.13936	0.224964	0.114431		0.786127	0.393683	0.492579	0.214338
0.319565	0.149642	0.19493	0.114161		0.0769536	0.0316979	0.0963803	0.0367466		0.235025	0.136726	0.239765	0.121038		0.814153	0.40424	0.506451	0.230087
0.313413	0.152826	0.214914	0.117265		0.0783007	0.0316302	0.0959218	0.0362134		0.306867	0.171921	0.258542	0.118955		0.825779	0.416626	0.545522	0.247459
0.316422	0.154688	0.185498	0.105533		0.0737397	0.0302895	0.102782	0.0389814		0.288764	0.155052	0.229046	0.110213		0.814278	0.402769	0.574712	0.25775
0.357348	0.179298	0.180746	0.103175		0.0727719	0.0292961	0.101116	0.0385168		0.287068	0.152465	0.244552	0.117972		0.788129	0.385406	0.527721	0.253571
0.344984	0.166329	0.189322	0.106697		0.073553	0.0292614	0.103547	0.0382362		0.279646	0.147126	0.247822	0.119133		0.770264	0.376085	0.536291	0.262268
0.309724	0.153731	0.190435	0.103751		0.0751207	0.0305844	0.101896	0.0385328		0.31713	0.157171	0.262751	0.127664		0.72619	0.355348	0.541802	0.27078
0.281688	0.165924	0.190949	0.101582		0.0764665	0.0305305	0.102783	0.0363164		0.31214	0.152304	0.281782	0.137369		0.852578	0.415494	0.526868	0.268684
0.370858	0.209084	0.237902	0.134208		0.0670979	0.0282616	0.100619	0.0348123		0.326691	0.162273	0.290568	0.143551		0.796387	0.383528	0.475445	0.261661
0.364105	0.2109	0.255189	0.13802		0.0634538	0.0268082	0.0938772	0.0337818		0.340223	0.172602	0.270034	0.13561		0.725304	0.358143	0.506071	0.267624
0.403019	0.220589	0.266854	0.139963		0.063051	0.0271879	0.0810648	0.029627		0.32575	0.159481	0.23014	0.127228		0.73218	0.341325	0.510685	0.273087
0.452972	0.249199	0.303191	0.151266		0.0631987	0.0272674	0.0674921	0.0258168		0.349388	0.169331	0.179775	0.10775		0.638284	0.315273	0.55217	0.315672
0.409316	0.223477	0.313698	0.153337		0.0566877	0.0249997	0.0675163	0.0266422		0.343733	0.171381	0.162429	0.0997473		0.653706	0.313464	0.547147	0.287745
0.433691	0.235969	0.343359	0.164122		0.0525591	0.0241311	0.065897	0.0264111		0.330221	0.165104	0.151705	0.0933999		0.816742	0.376458	0.574895	0.307814
0.413778	0.22886	0.410091	0.1865		0.0464182	0.0211608	0.0680597	0.0263923		0.289303	0.152291	0.216555	0.11753		0.78159	0.342796	0.599656	0.309385
0.468281	0.258487	0.437046	0.197946		0.0442999	0.0215491	0.0617153	0.0246013		0.301191	0.156771	0.208216	0.112226		0.798396	0.338699	0.685941	0.352729
0.422653	0.238025	0.385116	0.164333		0.0511798	0.0234393	0.0646864	0.0258208		0.268942	0.138887	0.20135	0.109119		0.776954	0.329107	0.802063	0.381935
0.446117	0.246448	0.442385	0.1758		0.0572308	0.0262634	0.0692558	0.0264765		0.301782	0.173492	0.212589	0.114216		0.837162	0.342258	0.896771	0.443782
0.451171	0.249636	0.434588	0.181789		0.0671105	0.0319989	0.0754992	0.0293558		0.267706	0.163241	0.217819	0.111535		0.831024	0.364831	0.895992	0.44534
0.404714	0.225835	0.441151	0.184456		0.075453	0.035328	0.078396	0.0308062		0.254919	0.157824	0.218144	0.11097		0.892855	0.398278	0.884694	0.449015
0.394907	0.220643	0.420334	0.176011		0.0874037	0.0388989	0.0927114	0.0371377		0.248625	0.154406	0.2679	0.145554		0.943351	0.430847	0.911858	0.453122
0.474323	0.268172	0.399075	0.173103		0.083811	0.0377014	0.0975137	0.0388091		0.238517	0.149562	0.271385	0.147981		0.787598	0.376007	1.06367	0.500047
0.489261	0.271754	0.353994	0.165478		0.0823368	0.0374811	0.10139	0.0397568		0.274035	0.172066	0.203414	0.120851		0.792585	0.40596	1.22225	0.596806
0.38212	0.20553	0.307634	0.143623		0.085267	0.0373381	0.105626	0.04058		0.268046	0.167937	0.20325	0.120782		0.700684	0.372118	1.21322	0.592796
0.380917	0.203	0.333147	0.156861		0.0800511	0.0354118	0.11856	0.0439228		0.306222	0.186268	0.275342	0.160849		0.781145	0.431211	1.27968	0.626845
0.368867	0.203092	0.286906	0.151745		0.0816818	0.0375427	0.128176	0.0472973		0.295057	0.159722	0.262188	0.153111		0.720525	0.409116	1.18538	0.56579
0.33929	0.190045	0.250131	0.131202		0.0760522	0.033778	0.133911	0.0490692		0.295472	0.159977	0.29437	0.16599		0.7634	0.422148	1.15421	0.544192
0.372526	0.201862	0.315424	0.153856		0.0641442	0.0284634	0.139717	0.0502528		0.299752	0.162205	0.310214	0.17841		0.885909	0.443583	1.06174	0.470499
0.366562	0.198309	0.344073	0.165955		0.0611446	0.0274472	0.12184	0.0428461		0.287082	0.152561	0.286118	0.158041		0.894142	0.431033	1.03624	0.472001
0.281269	0.150646	0.370618	0.175687		0.0629134	0.0279089	0.118337	0.0415222		0.309482	0.161751	0.30619	0.177777		0.900497	0.440484	0.930433	0.42106
0.265238	0.146494	0.35998	0.170835		0.0729332	0.0315303	0.111359	0.0397469		0.311704	0.173654	0.280936	0.165202		0.985048	0.444966	0.735284	0.308445
0.283649	0.15367	0.361095	0.173349		0.0678497	0.0300027	0.110399	0.0396573		0.326421	0.179955	0.304461	0.183039		0.990791	0.445822	0.672206	0.263814
0.265539	0.146555	0.386229	0.179462		0.0668011	0.0296871	0.0976423	0.0371832		0.309319	0.173917	0.275739	0.163127		1.01451	0.421019	0.538616	0.205653
0.272019	0.147156	0.393686	0.209664		0.0669699	0.0279292	0.095942	0.0358121		0.269667	0.15342	0.34036	0.184042		0.963907	0.404874	0.505092	0.189182
0.28586	0.156854	0.42356	0.224809		0.0713198	0.0288826	0.0936202	0.0341261		0.305546	0.164835	0.30584	0.17595		0.962007	0.392561	0.503608	0.191292
0.240108	0.142314	0.3533	0.203147		0.0811766	0.0319116	0.0965219	0.0402468		0.29581	0.160372	0.335018	0.186316		0.794466	0.336811	0.521907	0.191274
0.238448	0.146474	0.334538	0.195293		0.077851	0.0311428	0.103852	0.041924		0.329882	0.184227	0.309081	0.170245		0.760728	0.32797	0.570719	0.215119
0.240529	0.143936	0.40455	0.218211		0.0776447	0.0311002	0.104344	0.0422586		0.325224	0.185067	0.320132	0.161643		0.765316	0.315059	0.555478	0.219048
0.26676	0.155281	0.483789	0.244036		0.0644566	0.0265286	0.104377	0.0428195		0.299799	0.157304	0.370398	0.186357		0.83889	0.338579	0.616697	0.242266
0.264078	0.159925	0.567822	0.28177		0.0738704	0.0315706	0.106465	0.0444644		0.263614	0.14028	0.336589	0.166416		0.934301	0.392237	0.699334	0.271221
0.247068	0.150097	0.555414	0.282768		0.0719331	0.0312005	0.108135	0.0444285		0.248149	0.129842	0.308893	0.153602		0.870262	0.37218	0.756757	0.294743
0.240337	0.141044	0.51216	0.237438		0.0813964	0.0336174	0.105203	0.0438741		0.259235	0.144596	0.250694	0.138964		0.895214	0.381159	0.805658	0.308131
0.276633	0.148253	0.494893	0.230969		0.0788206	0.0331807	0.109051	0.0454211		0.211316	0.125539	0.243615	0.136691		0.839511	0.359906	0.834903	0.320622
0.271341	0.144244	0.490551	0.229692		0.076979	0.0334851	0.10464	0.0386824		0.254482	0.144788	0.238165	0.130547		0.808927	0.354093	0.81293	0.314545
0.277835	0.139674	0.509175	0.234594		0.0832384	0.0352468	0.109986	0.0405567		0.224045	0.126065	0.284938	0.157715		0.758175	0.32434	0.808567	0.307045
0.282418	0.146161	0.405113	0.197808		0.0895125	0.0368835	0.106043	0.0386767		0.201588	0.117359	0.244559	0.143467		0.778512	0.339829	0.788134	0.302335
0.278895	0.147149	0.379231	0.191226		0.0954778	0.0385581	0.102361	0.0364459		0.169133	0.100219	0.229878	0.135651		0.623435	0.299891	0.750479	0.306318
0.286209	0.142964	0.303991	0.154753		0.0860409	0.033744	0.110756	0.0392554		0.224113	0.135621	0.264458	0.15304		0.554937	0.261909	0.706481	0.292171
0.302526	0.154926	0.322819	0.179389		0.088523	0.0336834	0.120662	0.0419006		0.235715	0.147481	0.248942	0.147653		0.556762	0.277511	0.628661	0.281166
0.366972	0.205299	0.373611	0.19098		0.0797462	0.0315042	0.115281	0.0407063		0.242052	0.141883	0.273007	0.155188		0.522665	0.262535	0.692485	0.301622
0.318642	0.188911	0.401784	0.196345		0.0756125	0.0301928	0.111515	0.039513		0.247735	0.146143	0.316824	0.166355		0.61023	0.312836	0.8027	0.350673
0.337882	0.198148	0.473511	0.230653		0.0765406	0.0324082	0.12138	0.0433728		0.246373	0.146761	0.348069	0.168984		0.627666	0.333529	0.852943	0.368832
0.34936	0.203165	0.467644	0.231848		0.0643643	0.0296972	0.11807	0.0425875		0.241256	0.143073	0.296295	0.140083		0.675773	0.356038	0.866008	0.373576
0.320628	0.188843	0.47648	0.232876		0.0572639	0.0283476	0.122394	0.0437025		0.228726	0.137002	0.297504	0.136446		0.65803	0.341503	0.938615	0.405479
0.325876	0.189558	0.454817	0.219406		0.0651768	0.0303029	0.12291	0.0454152		0.249669	0.145247	0.265207	0.120728		0.644423	0.322385	0.972003	0.400066
0.300926	0.182593	0.47055	0.227488		0.0728901	0.0335968	0.116949	0.0426137		0.212106	0.122418	0.241546	0.111389		0.610119	0.302852	0.949463	0.404163
0.311236	0.183154	0.46883	0.20455		0.0853149	0.0378809	0.107066	0.0406899		0.221648	0.118046	0.289172	0.130747		0.659136	0.347142	0.952684	0.390204

## Sheet: Fig. 2d
	Pure selective					Mixed selective
First odor	7	5	5	3		19	11	15	7
Early delay	1	1	4	3		10	6	13	5
Late delay	0	1	2	2		4	7	7	5
Choice	4	33	7	29		6	13	14	8

## Sheet: Fig. 2e
First odor																	Late delay																	Choice
Top 1%		Top 2%		Top 4%		Top 8%		Top 16%		Top 32%		Top 64%		All			Top 1%		Top 2%		Top 4%		Top 8%		Top 16%		Top 32%		Top 64%		All			Top 1%		Top 2%		Top 4%		Top 8%		Top 16%		Top 32%		Top 64%		All
Mean	SEM	Mean	SEM	Mean	SEM	Mean	SEM	Mean	SEM	Mean	SEM	Mean	SEM	Mean	SEM		Mean	SEM	Mean	SEM	Mean	SEM	Mean	SEM	Mean	SEM	Mean	SEM	Mean	SEM	Mean	SEM		Mean	SEM	Mean	SEM	Mean	SEM	Mean	SEM	Mean	SEM	Mean	SEM	Mean	SEM	Mean	SEM
46.9734	3.33017	46.4167	3.6135	46.6363	2.84975	46.7904	3.15388	47.542	2.76829	48.2239	3.11865	50.0726	3.10706	53.5152	1.75728		46.8896	3.32175	46.3437	3.67824	46.6578	3.21088	46.3126	3.04648	47.8528	2.70315	47.2612	2.80984	47.345	2.91139	49.2362	2.54229		51.1808	2.01646	50.4827	2.60901	48.9828	1.83978	47.5675	1.31474	50.4569	0.761485	49.1988	2.73199	51.9966	2.52988	50.4282	1.66361
47.0111	3.29627	46.327	3.60183	46.5026	2.98061	46.3695	3.27368	47.6876	2.93409	48.4042	2.98348	50.1969	3.10236	53.4919	1.59644		47.0696	3.29046	46.3884	3.58462	46.9067	3.33549	46.1161	3.06065	48.3376	2.76618	47.2884	2.80422	46.9111	3.0037	48.8969	2.57276		50.732	2.39966	50.4315	2.73223	48.8319	1.45647	47.1819	1.01817	49.693	0.773286	49.2563	2.58021	51.4471	2.0133	50.4384	1.79577
46.9058	3.2194	46.3699	3.63577	46.2929	3.10264	45.8707	3.31591	47.66	2.8328	49.0662	3.0767	50.0855	2.98847	53.4394	1.51523		47.2189	3.17487	46.7199	3.63248	47.2694	3.37469	46.1197	3.04797	48.1608	2.66876	47.819	2.82993	46.9055	3.11071	49.1404	2.76136		50.0005	2.77174	50.1295	2.59521	49.0287	1.1379	47.5087	0.647976	49.393	1.04851	48.8919	1.92136	51.3895	1.74266	50.3351	2.03031
46.5832	3.25919	46.6688	3.69106	46.0677	3.11779	45.9283	3.14996	48.0271	3.20443	49.5184	3.29099	49.5421	2.80298	52.9311	1.57465		47.218	3.10488	46.9687	3.68161	47.2534	3.4294	46.304	2.9126	48.0212	2.92694	47.901	2.86486	46.8552	2.99871	48.8967	2.76609		49.6705	2.68985	49.4942	2.32763	49.0661	1.23859	47.7678	0.306395	49.5279	1.49625	48.7291	1.54129	51.1139	1.71663	49.691	2.05354
46.5634	3.36795	46.7378	3.68694	46.164	3.29992	46.2656	3.25595	48.0327	3.62754	49.2836	3.26203	48.925	2.54374	52.0769	1.6181		47.0447	3.20016	46.8674	3.61764	46.9236	3.44162	46.6387	3.04541	47.3638	3.18726	47.5084	2.80688	46.8721	2.87725	48.7668	2.83936		49.1375	2.39387	49.1848	2.07483	49.3662	1.55959	47.6162	0.159149	49.3082	1.50727	48.2373	1.08345	50.1301	1.44319	49.254	2.07482
46.6154	3.50224	46.9827	3.76476	46.3156	3.52633	46.5419	3.26428	48.1632	3.75277	49.4293	3.27412	48.3877	2.21942	51.5955	1.69829		46.4436	3.17424	46.7916	3.6335	47.0332	3.53469	46.6069	3.18464	46.8968	3.22302	47.5884	2.93154	46.3147	2.61225	48.647	2.99808		48.7299	2.14678	48.5961	1.72953	49.1394	1.92231	47.4483	0.191855	48.9515	1.43107	47.5149	0.598021	49.2417	1.16328	48.8888	1.70742
46.682	3.51962	47.1537	3.78464	46.1923	3.47151	46.7929	3.33286	48.3873	3.70045	49.8611	3.31002	48.4852	2.13864	51.0271	1.90673		46.5323	3.24327	47.1521	3.69573	46.7825	3.34707	46.4593	3.15481	46.9622	3.11281	47.756	2.97211	46.336	2.76193	48.737	2.75292		48.1347	2.18376	48.3292	1.29264	48.5881	2.14206	47.5253	0.366039	49.0883	0.920599	47.2887	0.592216	48.8518	1.04008	48.2092	1.95347
47.1054	3.57058	47.5879	3.89874	46.2794	3.45696	47.0802	3.18434	48.7484	3.69386	50.1406	3.40716	48.4509	2.00023	50.6911	1.8847		46.786	3.10924	47.5279	3.71345	46.6179	3.14844	46.592	3.03018	46.8223	2.98116	47.9018	3.10458	46.6412	2.77513	48.9574	2.39044		48.4366	1.86095	48.1424	1.38081	48.2258	2.22225	47.3246	0.462696	49.3316	0.797687	46.852	0.70338	48.5689	1.22167	47.7319	2.06437
47.415	3.58547	47.6399	3.85418	46.3697	3.31274	47.64	3.25884	49.2365	3.64458	49.8746	3.11728	48.6443	1.98598	50.0918	1.69997		46.8963	3.03945	47.5103	3.62703	46.2617	2.87474	47.0657	3.1238	47.0228	2.88343	47.6484	3.0082	46.5616	2.82687	49.1097	2.25742		48.5899	1.67014	48.1731	1.50001	48.1155	2.12625	46.6943	0.641737	48.7328	0.904029	47.1526	0.997354	48.4063	1.21682	47.4074	1.83514
47.8139	3.71531	47.4826	3.85359	46.5773	3.39243	47.8537	3.50026	49.3416	3.30308	49.3614	2.73339	48.9643	1.90314	50.3971	1.53104		47.0874	3.09244	47.5534	3.59366	46.307	2.66023	47.1925	3.02656	47.3115	2.65791	47.7023	2.85882	46.3095	2.68557	49.4281	2.14035		48.1925	1.54615	47.9862	2.02688	48.0036	1.93682	46.1974	1.03284	47.781	1.22169	47.2192	1.3121	48.4909	1.41897	47.3202	1.76675
47.8897	3.64548	47.4733	3.8645	46.8294	3.40679	48.2119	3.58801	49.7145	3.0067	50.0204	2.66668	49.5236	2.10076	50.4905	1.07795		46.9902	2.94275	47.5372	3.52838	46.8057	2.60571	47.3476	2.86331	48.0972	2.51377	47.9742	2.82939	46.5725	2.51556	49.3089	1.91487		48.0418	1.60797	47.691	2.35195	47.8391	1.73803	46.7424	1.0854	47.5299	1.51186	47.7143	1.3955	48.8413	1.76958	47.5605	1.85442
48.0606	3.62285	47.8946	3.83237	47.2416	3.44824	48.5386	3.58123	50.0452	3.01162	50.2733	2.68151	49.9225	2.38894	51.2647	0.834925		47.2922	3.03489	47.5429	3.40078	47.2038	2.63825	47.5504	2.8263	48.4866	2.45438	47.7748	2.70651	47.1233	2.54384	49.595	1.94438		47.8426	1.67795	47.2962	2.69624	48.1184	1.6578	46.6983	1.66964	47.5993	1.84127	47.9176	1.57557	49.4958	1.72379	47.8772	2.11009
48.27	3.74613	48.2247	3.77545	47.5407	3.56888	48.7668	3.58647	50.3354	3.21238	50.0369	2.6332	50.6139	2.6286	51.6833	0.805792		46.9615	2.95608	47.1062	3.19565	47.1447	2.59943	47.3729	2.80354	48.2514	2.60848	47.4405	2.59296	46.9815	2.31269	49.6118	1.69679		48.0876	1.91443	46.968	2.85046	48.4708	1.83569	46.6416	2.22276	47.5129	2.15208	48.1802	1.69807	50.3423	1.7054	48.7988	1.96243
47.8771	3.66794	48.1603	3.63724	47.7571	3.79775	49.2171	3.92987	50.3785	3.38428	50.0515	2.80613	51.1669	2.84928	52.3397	0.862643		46.5729	3.08326	46.8429	3.16087	47.3883	2.89493	47.4518	2.92242	48.1251	2.80815	47.2083	2.56789	46.7065	1.9079	50.0468	1.69524		47.9445	2.0878	46.839	2.98372	48.966	2.06141	46.7146	2.51248	47.6401	2.04089	48.8357	1.78906	50.9648	1.46977	49.5064	1.81945
47.7571	3.7451	48.4507	3.8391	47.7507	3.94247	49.3031	4.09001	50.4728	3.85579	49.6624	2.96353	51.3801	2.86294	53.6618	0.883052		46.4895	3.28139	46.8254	3.20402	47.5906	3.12663	47.1778	2.80988	48.0943	2.99374	47.0646	2.5456	46.9751	1.76414	50.3909	1.45298		47.675	2.14864	46.7439	3.02646	49.3173	2.16807	47.3128	2.53287	48.1962	1.90488	48.997	1.82934	51.0818	1.44358	49.9492	1.91381
47.4072	3.66171	48.6416	3.9699	47.5543	3.87771	49.3059	4.21088	50.7583	4.10281	49.7445	3.33056	51.6182	2.8102	54.3631	0.906826		46.4558	3.19313	46.9486	3.11868	47.4733	3.09026	47.2213	2.87164	48.0879	3.22803	47.1377	2.88393	47.2532	1.64458	50.8803	1.36022		48.3494	2.2127	46.9352	2.99148	49.4449	2.13853	47.7772	2.44909	48.393	1.77623	48.9257	1.83139	50.5213	1.49682	50.0346	2.17065
47.3435	3.70119	48.624	3.9633	47.477	3.91442	49.1643	4.30238	51.2211	4.38454	49.4584	3.64416	51.5325	2.76633	54.9644	1.2823		46.7357	3.24255	46.906	2.98254	47.3201	3.13187	47.3672	3.06143	47.6847	3.39694	47.1438	3.09694	47.5387	1.59183	51.5696	1.43297		48.6717	2.37586	47.1889	2.95302	49.5911	2.12756	47.3968	2.2509	48.1951	1.67651	49.1546	1.70083	50.5888	1.374	50.1254	2.08887
47.3259	3.59227	48.6471	4.17063	47.6554	3.9868	49.0061	4.29935	51.3168	4.49938	49.2285	3.68209	52.0766	2.96518	55.0607	1.68772		46.7508	3.21786	47.4288	3.29113	47.3675	3.25923	47.0906	3.09811	47.5459	3.73317	47.565	3.31565	47.9557	1.60027	52.2532	1.65095		48.6208	2.58304	47.7012	3.10448	49.9244	1.99561	47.9724	1.83491	47.6039	1.74089	49.1492	1.45296	50.4833	1.24936	50.5522	1.93497
47.3891	3.70503	48.6083	4.21517	47.8709	3.98825	48.8707	4.47615	51.3312	4.4284	49.4632	3.80489	52.156	3.02064	55.282	2.00831		47.1563	3.48513	47.7745	3.60464	47.7235	3.46251	47.1267	3.19823	47.4933	3.93379	47.9729	3.40813	48.7602	1.86351	52.6272	1.88623		48.5396	2.6687	48.3142	3.19892	50.6844	1.66529	48.8646	1.6136	47.4979	1.56893	49.1356	1.5314	50.4907	0.935123	50.6164	2.24581
47.7449	3.85036	48.3697	4.19031	47.9641	3.75964	48.5029	4.42242	51.283	4.31148	49.6655	3.7596	52.5977	3.096	55.3443	2.08594		47.5716	3.69915	47.6472	3.75803	47.8756	3.37403	47.512	3.37622	47.3916	4.05264	48.3071	3.49314	49.7811	2.07688	52.5669	1.93534		48.3503	2.7603	48.5508	3.07106	50.9389	1.50311	49.4711	1.70552	47.5004	1.33775	48.8086	1.21581	49.9033	0.669705	50.4936	2.33326
47.8986	3.76855	48.2529	4.03582	48.2238	3.80314	48.5137	4.44496	51.2493	4.00894	50.3287	3.81589	53.1823	3.07808	54.8463	1.92328		47.5404	3.67687	47.6124	3.97302	47.9762	3.4411	47.9586	3.65775	47.2211	4.0894	48.305	3.66194	50.4392	2.2054	52.5671	1.79603		48.7703	2.8697	48.5505	2.81699	51.0122	1.32503	49.7087	1.49272	47.3646	1.22686	48.4735	0.846577	49.472	0.583399	50.8819	2.49547
48.4839	3.80638	48.2569	3.85871	48.6017	3.80659	48.8084	4.25943	51.4602	4.03115	50.8703	3.80899	53.9455	3.1917	54.4186	1.85859		47.6913	3.96469	47.8184	4.11249	48.3842	3.84538	48.2282	3.89599	47.092	4.25081	48.2951	3.57019	51.3886	2.23887	52.8606	1.66073		48.3502	3.14236	48.9611	2.61413	51.2553	1.35419	49.5577	1.52116	47.548	1.18633	48.7046	0.774563	49.859	1.11221	51.4751	2.50156
48.57	3.79736	48.1017	3.62961	48.5742	3.66134	49.444	4.0524	51.4412	3.90386	51.1965	3.50688	54.0697	3.01372	54.2566	1.67783		47.5517	4.07504	48.1773	4.11333	48.3775	3.89362	48.3825	4.14812	47.3285	4.44057	48.842	3.60014	52.0023	2.21538	52.9598	1.58844		48.3405	3.28764	49.0665	2.49061	51.7305	1.40612	49.9644	1.34506	47.7762	1.12597	48.3898	1.259	49.2983	1.19181	51.6221	2.57149
48.2603	3.64523	47.8237	3.39227	48.3786	3.51171	49.9406	4.063	51.7624	3.87513	51.9	3.39324	53.8838	2.77644	54.0877	1.11553		47.3543	3.89566	47.8671	3.81755	48.1915	3.74437	48.721	4.36726	47.42	4.39491	49.0098	3.49691	52.1679	2.16724	52.4308	1.5997		48.8584	3.16908	49.318	2.31896	52.1497	1.53047	50.3465	0.984557	48.3351	0.911873	48.0504	1.54414	49.1036	1.36064	51.0882	2.43624
48.2682	3.48668	47.6292	3.31371	48.1156	3.31578	49.844	3.96518	51.5364	3.81836	52.0664	3.09053	54.2065	2.86175	54.4473	0.826709		47.4762	3.73153	47.6696	3.72503	48.1978	3.67014	48.472	4.36032	47.1864	4.05564	49.019	3.4899	52.5383	2.00779	52.3444	1.60786		49.0034	3.08103	49.3411	2.13615	51.5697	1.44311	50.4521	0.612005	48.6454	1.069	47.9838	1.68005	48.4001	1.32932	50.6678	1.94723
48.261	3.33951	47.7288	3.49269	47.773	3.13791	50.1677	4.08108	51.7106	3.87586	51.9809	2.90489	53.8942	2.77111	54.4025	0.76058		47.4921	3.52761	47.6777	3.73157	47.6469	3.5191	48.2384	4.11044	47.3338	3.77583	48.6231	3.39976	52.0932	1.60891	52.3747	1.51609		49.4041	2.91821	49.1887	2.10278	51.3647	1.4149	50.5502	0.308268	49.0444	1.22543	48.1055	1.7704	48.7643	1.57757	50.6829	1.63107
48.1573	3.4123	47.2737	3.54664	47.8084	3.00697	50.2354	4.06901	51.4596	3.83098	51.8511	2.83695	53.4265	2.57205	53.9974	0.703326		47.4794	3.4245	47.3753	3.52075	47.5461	3.32525	48.182	4.06649	47.4934	3.63419	48.6655	3.44403	51.6751	1.3354	51.8312	1.47076		49.2777	2.81037	49.2129	2.24786	50.8222	1.57604	50.4355	0.337151	49.2142	1.12747	47.8022	1.93459	48.6449	1.46536	50.1332	1.21519
47.9147	3.39137	47.2613	3.70905	48.0147	3.07091	50.0778	4.05813	51.5373	3.83496	52.1987	2.88118	52.6441	2.04447	53.3988	0.682776		47.1625	3.22034	47.1908	3.43449	47.5042	3.16799	48.0494	3.86072	47.8698	3.48118	48.4246	3.38742	50.9787	1.25079	50.8322	1.54074		49.4919	2.63512	49.3185	2.25342	49.9502	1.73416	50.8664	0.175006	49.2689	0.942935	47.1433	1.90441	48.1783	1.55227	49.5059	0.926206
48.2519	3.46927	47.6341	3.8878	47.9115	3.00394	49.6366	4.05098	51.3155	3.91471	52.0915	2.92014	53.1906	2.1104	53.2858	0.431793		47.4385	3.27387	47.292	3.54586	47.2992	3.01346	47.8497	3.63206	47.6959	3.30898	47.4061	3.11086	50.4378	1.25507	50.2612	1.70889		49.6427	2.3916	49.5735	2.091	49.0926	1.83774	50.521	0.312667	49.4651	0.864921	46.929	1.58027	48.261	1.51162	49.8425	0.975558
48.8337	3.71245	48.0117	3.73531	48.1844	3.08436	49.364	4.0339	50.7229	3.52158	51.8451	3.00617	53.5194	2.0493	52.8931	0.261508		47.5535	3.44352	47.4713	3.54189	47.3061	3.05947	47.688	3.44572	47.4692	3.1258	46.8977	3.07099	49.8227	1.21672	50.2033	2.19978		49.496	2.15374	49.3452	1.88293	48.3373	1.95047	50.2925	1.04333	49.4079	0.967213	47.1437	1.09013	47.9682	1.20255	50.555	1.36811
49.1856	3.82622	48.4641	3.54612	48.4007	3.27201	49.4509	3.72521	50.9095	3.36114	51.8061	2.87034	53.5964	1.8415	52.2977	0.138384		47.4555	3.5019	47.8818	3.35236	47.1555	3.11861	48.0289	3.40615	47.9005	3.22937	46.8324	2.7742	49.0858	0.950302	50.1321	2.29202		49.349	2.10849	49.4251	1.80448	47.9818	2.07659	50.227	1.89131	49.7486	0.975589	47.1415	0.816377	47.647	0.880819	50.5646	1.56178
49.3137	3.83979	49.2001	3.45383	49.3123	3.45963	49.9403	3.23175	50.6966	2.8345	52.5261	2.58039	53.9922	1.52554	52.4652	0.363667		47.3274	3.50084	48.5403	3.35449	47.8238	3.24292	48.146	3.39874	48.1751	3.067	47.6844	2.56803	49.2938	1.00403	50.3991	2.22962		49.1272	2.19709	49.5315	1.71737	47.488	1.91851	50.4908	2.24617	50.0558	1.01569	47.1514	1.03401	47.8572	0.91287	50.5269	1.59643
49.5782	3.57878	49.6278	3.24873	49.4809	3.2931	50.4735	2.89483	50.7679	2.66156	52.883	1.98092	54.9773	1.18976	53.519	0.596391		47.4326	3.27256	48.9337	3.36068	47.9748	3.10689	48.348	3.35379	48.7973	2.96243	48.5466	2.21476	49.7486	1.40993	51.6251	2.31582		49.1385	2.03188	50.0558	1.58429	47.3784	1.88296	50.6067	2.76468	50.2901	1.16351	47.7994	1.3239	48.5798	1.14045	50.7875	1.40721
49.9938	3.47134	49.9884	2.96093	49.5355	3.08923	51.2676	2.78063	50.8633	2.16455	53.2365	1.60779	56.1435	1.14852	55.6421	0.954211		47.845	3.21223	48.9315	3.22107	48.0357	2.9488	48.7979	3.48519	48.9665	2.83318	50.0343	2.13794	50.5558	2.30578	53.2745	2.69337		48.7501	1.84234	50.171	1.34279	47.519	1.93957	50.9332	3.18156	50.1784	1.62739	48.9339	1.73945	49.5761	0.971323	51.4771	1.11194
50.302	3.26979	50.4655	2.87383	49.8439	2.9219	51.6356	2.58283	51.0918	1.38361	54.2329	1.88804	57.5463	1.82418	58.0908	1.57701		47.8714	3.08952	48.834	3.25376	48.2241	2.95627	48.8279	3.47531	49.3782	2.77712	52.2197	2.7062	51.9355	3.46312	55.3914	3.44262		48.6034	1.77768	49.8921	1.45284	47.7321	1.9487	51.3914	3.61357	50.4485	2.10891	49.7854	2.13665	50.3599	1.2556	51.8621	0.894744
50.4315	3.13358	50.2953	2.78802	50.0576	2.76834	52.1366	2.58563	52.1692	1.26955	55.3473	2.68867	58.785	2.93746	60.6163	2.58449		47.9837	3.15974	48.5471	3.21197	48.2751	2.92109	48.9058	3.34238	49.9932	2.86294	54.0945	3.47443	54.461	4.43957	57.3484	4.26849		48.1801	1.74065	49.892	1.68499	47.5785	2.03583	52.0561	3.6922	50.7455	2.59212	50.1037	2.49068	51.5622	1.3451	52.1265	0.767266
50.3551	2.925	50.3919	2.90289	50.8922	2.64583	52.8525	2.66724	53.1151	1.04195	56.8524	3.60896	60.286	4.13479	64.091	3.68621		48.0059	3.06853	48.6485	3.31487	48.6075	2.8612	48.9306	3.11068	50.7754	2.73471	56.5583	4.26348	56.6932	5.14486	59.6481	5.13125		48.173	1.54368	49.3512	1.74177	48.0031	1.73646	52.508	3.78386	50.489	2.76894	49.9871	2.69396	52.2937	1.26344	53.0423	1.02307
50.3036	2.6967	50.2205	2.56304	50.9542	2.37409	53.2576	2.77754	54.3633	1.04148	57.9801	4.56625	62.3102	5.07217	67.2078	4.96749		47.7889	2.90555	48.0459	3.0706	48.3633	2.68312	48.8412	2.90874	51.1066	2.68679	58.2468	5.02181	59.0462	5.72802	61.7512	5.68327		47.6984	1.32183	49.497	1.84893	48.2323	1.78171	52.7823	3.62587	50.0859	3.04917	49.7017	2.63421	52.3429	1.6417	53.5843	1.25463
50.7826	2.56358	50.8301	2.50374	51.5689	2.36768	53.8812	2.6552	55.5838	1.07214	59.93	5.18442	64.2107	5.61288	70.4906	6.05858		48.0271	2.98033	48.0104	3.03623	48.5358	2.81588	48.5559	2.65061	51.1555	2.55582	60.402	5.57042	61.6529	6.16699	63.7897	6.01062		47.5321	1.53771	49.4267	1.7483	48.8677	1.47941	53.4908	2.91342	49.5007	3.03603	48.9857	2.38458	52.0934	2.11018	54.1073	1.70082
51.4136	2.40413	51.3721	2.47006	51.8485	2.25876	54.1422	2.39381	56.8079	1.25218	61.5057	5.71036	66.7534	5.81971	73.4936	6.53601		48.3057	2.92099	48.409	3.17441	48.582	2.78879	48.4416	2.52941	51.7001	2.52861	61.95	6.01529	64.3616	6.51471	65.9778	6.13724		48.0267	1.69424	49.4005	1.57851	49.217	1.26187	53.7796	2.44898	49.7884	2.90061	48.1835	2.13689	51.8352	2.53954	54.5403	2.12776
51.5528	2.36432	51.5707	2.44638	52.3893	2.46272	54.9643	2.08064	57.4852	1.24009	63.2164	6.02556	68.4636	5.94838	76.0453	6.80159		48.5638	2.88781	48.7761	3.16432	49.3316	2.81639	49.0681	2.46402	52.159	2.42452	63.1308	6.40015	65.9606	6.81109	67.6948	6.31774		47.8123	1.96638	49.9461	1.03098	49.513	1.10271	54.4388	2.12092	49.537	2.70471	47.6435	1.91383	51.6527	2.97599	54.3136	2.16508
51.603	2.15459	51.8247	2.37338	52.2556	2.41129	55.3149	1.53392	57.6338	1.2813	65.091	6.12255	70.9327	5.84826	78.7076	6.84982		48.7036	2.82973	49.2558	3.11502	49.7943	2.73136	49.6924	2.48916	52.4349	2.22798	64.2668	6.75802	67.0348	7.13466	69.4589	6.4202		48.0643	2.07833	49.9877	0.868902	50.0682	1.02395	54.8613	1.67169	49.725	2.54426	47.5488	1.71345	50.8743	3.2148	53.7051	2.43781
51.5137	2.15581	51.9782	2.28516	52.0519	2.53101	55.6441	1.00575	57.9155	1.41524	66.3519	6.25379	73.0201	5.84273	80.7891	6.62168		48.5306	2.80658	49.5602	3.11522	49.9754	2.72558	50.0787	2.56392	52.3078	2.31322	64.7944	7.20793	68.3898	7.54408	70.5877	6.65		48.4176	2.03597	50.5657	0.910066	50.5055	0.926592	54.5268	0.971516	49.5863	2.2305	47.3088	1.99267	50.6483	3.61923	52.9983	2.60568
51.7017	2.29152	52.1488	2.49378	52.249	2.63875	55.2424	0.886197	57.9483	1.84355	67.4989	6.27419	74.8732	5.48786	83.4619	5.87157		48.6647	2.84407	49.992	3.23726	50.3298	2.76211	50.0311	2.56165	52.5229	2.38257	65.548	7.57362	69.5632	7.87011	71.75	6.76805		48.9046	2.02983	50.7138	1.14326	50.9306	0.694613	53.7783	0.975123	49.1456	2.09965	46.8538	1.90054	50.1663	3.513	51.9985	2.79095
51.475	2.45576	51.9546	2.57766	52.0299	2.7343	54.6382	1.1164	57.8686	2.08031	68.304	6.44953	76.438	5.34626	85.4602	5.02053		48.2803	2.79094	49.9885	3.20722	50.2461	2.63456	49.8146	2.52793	52.7215	2.32507	65.4008	7.86153	70.0116	8.20324	73.044	6.65362		48.9649	1.82731	50.2657	1.28597	50.6561	0.63958	52.2434	1.15403	48.9694	2.09565	46.7309	1.91631	49.7609	3.50132	50.9735	2.7839
50.7492	2.63514	51.3062	2.6339	51.7784	3.02806	54.3546	1.52949	57.6709	2.51158	68.8893	6.60766	77.0966	5.37573	86.8281	4.77759		47.7817	2.71653	49.6885	3.09652	49.9726	2.62395	49.379	2.4507	52.807	2.2888	65.4751	8.15538	70.4403	8.15718	74.084	6.64622		48.6478	1.92076	49.336	1.64805	50.4283	0.658304	50.7601	1.70317	48.3531	1.86798	46.5201	1.97991	49.2545	3.43747	49.813	2.52024
50.3557	2.76188	50.4403	2.60872	51.0236	2.89333	54.0433	1.98024	57.8982	2.9362	69.1184	6.78742	77.8461	5.40791	88.0797	4.36347		47.4423	2.86887	49.0692	2.95957	49.345	2.63706	48.6818	2.30257	52.8689	2.54753	65.7538	8.29975	71.7217	7.85278	75.0693	6.69769		48.2529	1.92709	48.1629	1.99433	49.7232	0.736531	50.0888	1.81613	47.6219	1.81866	46.2471	2.32233	48.5818	3.37463	49.0491	2.2662
50.3809	3.07238	50.2991	2.78716	50.9336	3.0235	53.9678	2.18738	58.5652	3.23961	68.8435	6.98281	78.5102	5.32847	89.3343	4.00506		47.5853	3.03011	49.006	3.12665	48.954	2.80546	48.0266	2.31326	53.346	2.99571	65.8244	8.40579	72.5612	7.62364	76.4262	6.53031		47.9267	2.05398	47.5782	2.33181	49.1372	0.865351	49.23	2.39271	47.4757	1.39594	46.1601	2.33888	48.3928	3.16251	48.0046	2.33013
50.5698	3.20529	50.3407	3.00081	50.2343	2.97649	53.7072	2.08178	58.8414	3.6184	69.2898	6.87509	79.2705	5.07007	90.5239	3.68408		47.8171	3.21792	48.8358	3.2361	48.4073	2.99262	47.8797	2.64798	53.6683	3.36577	66.0217	8.35935	73.3044	7.3439	77.8009	6.33277		47.8312	2.22735	47.1525	2.51186	48.4106	1.33563	48.7378	2.56135	47.4045	1.42487	46.6191	2.17357	48.4073	2.74222	47.4553	2.51804
50.5198	3.24642	50.3453	3.14207	49.4502	3.08635	54.0575	2.00703	59.3047	3.78266	69.8363	6.59084	79.5366	4.75772	90.9448	3.75527		48.0961	3.33535	48.6584	3.3013	47.9971	3.3388	47.9583	2.93187	53.8558	3.45146	66.2083	8.26424	73.4976	7.12677	79.0621	6.07411		47.8905	2.08435	46.9999	2.47708	47.876	1.75287	48.4277	2.38083	48.2489	1.32247	47.7391	2.0187	48.8069	2.40345	47.8143	2.29065
50.0843	3.36657	50.1856	3.38168	49.0564	3.29622	54.0717	2.0124	59.4198	4.01189	70.4516	6.42316	79.9064	4.48802	91.3418	3.83737		48.3058	3.49059	48.6161	3.5682	47.7328	3.60963	48.0069	3.07854	54.2497	3.67253	66.5652	8.25984	73.6981	6.8561	79.6792	6.05655		48.2079	2.11321	46.9154	2.60993	47.911	1.88013	48.9777	2.30322	48.6899	1.33909	48.7454	1.89992	49.1487	2.30349	48.0766	2.08251
49.9907	3.63444	49.9118	3.43599	48.8432	3.48815	53.9252	2.18225	59.0925	4.13891	70.903	6.26762	80.5264	4.22869	91.4924	3.67616		48.4165	3.66558	48.3105	3.61968	47.8121	3.74547	48.4689	3.29022	53.9817	3.62476	67.0267	8.2492	73.7249	6.93754	79.8885	6.17171		48.3801	2.09549	47.0667	2.67231	48.1155	1.8857	49.7801	2.09127	49.1197	1.78134	49.4635	1.83546	49.4896	2.00139	48.7543	1.92363
49.9118	3.88923	50.1848	3.75955	48.6328	3.75433	53.5085	2.59619	59.175	4.39619	71.2366	6.36114	80.8712	4.26808	91.7731	3.53331		48.2934	3.72866	48.4641	3.71385	47.6255	3.731	48.642	3.22108	54.3314	3.72872	67.2923	8.17653	73.786	6.84335	80.1882	6.15549		48.8787	2.22329	47.1242	2.71103	48.1995	2.09494	49.8587	2.40665	49.8211	2.16605	49.9065	1.6446	50.3749	1.31988	49.331	1.91782
49.4718	3.73326	49.8573	3.86758	48.6543	3.93273	53.192	3.12473	58.8559	4.72898	71.6401	6.36959	81.1484	4.40157	91.8455	3.3559		47.8153	3.51316	47.8528	3.54883	47.7041	3.80659	48.5115	3.05752	54.4396	3.69534	68.0049	7.90846	73.9961	6.76561	79.9785	6.41977		49.1089	2.24382	47.2776	2.83756	48.6331	1.94532	49.8047	2.24608	49.6004	2.73764	50.0843	1.97718	51.1064	1.06457	50.4474	1.59636
49.1834	3.72391	49.3586	3.90051	48.5129	3.843	53.2505	3.81086	58.9446	5.06139	71.2387	6.51611	81.1483	4.73086	91.7508	3.42444		47.7038	3.41588	47.2925	3.50843	47.5245	3.62767	48.719	2.965	54.4017	3.65	68.1188	7.68736	74.107	6.82711	79.7975	6.63119		48.6072	2.18833	47.0124	2.83065	48.7297	1.94459	49.7564	2.24031	49.3987	2.82624	49.7343	2.5575	51.2757	0.823517	50.836	1.49153
49.0321	3.71756	48.6422	3.93715	48.6975	3.85018	52.9503	4.13788	58.386	5.11906	70.8949	6.63288	81.4188	4.8828	91.7678	3.45363		47.4416	3.35965	46.8786	3.61033	47.5006	3.51085	48.8504	2.89879	54.1329	3.65735	67.9638	7.57587	74.422	6.76769	79.4899	6.93269		48.465	2.50765	46.6665	3.02855	48.9434	1.8799	49.8048	2.21069	48.716	2.92626	49.5887	2.8824	50.9033	0.528009	50.5984	1.87023
49.2984	3.72313	48.1891	3.81504	48.7664	3.74982	52.979	4.48007	58.2422	5.19791	70.2755	6.69247	81.7476	4.9704	91.8957	3.43057		47.7216	3.35122	46.4932	3.48095	47.7186	3.42612	49.0772	2.87812	53.7094	3.55667	67.727	7.32668	75.1732	6.57155	79.371	7.0283		48.0517	2.62374	46.437	2.99855	48.7667	2.1896	50.1441	2.20735	48.8192	2.54036	49.5757	2.90519	50.8558	0.671291	50.7817	1.9854
49.5135	3.64224	48.2165	3.94042	49.0939	3.80593	53.1795	4.88441	58.3466	5.22408	70.3156	6.71315	81.929	5.07478	92.3797	3.26907		47.6104	3.09652	46.6739	3.43426	47.8605	3.28246	49.1652	2.82351	53.9266	3.6228	67.1638	7.0232	75.4662	6.31017	79.6472	6.88702		47.8898	2.67887	47.0152	2.91266	48.8966	2.33164	50.777	2.16867	48.8022	2.35021	49.7275	2.76804	51.2646	1.01283	50.6832	2.17513
49.5729	3.58878	47.6899	3.88016	49.2935	3.6413	53.3717	5.15761	58.024	5.1801	70.6024	6.46197	82.4364	4.96603	92.3293	3.40444		47.6469	2.99018	46.2812	3.45678	47.6181	3.26696	49.1282	2.89279	53.5627	3.578	66.9785	6.74504	75.5066	6.28078	79.5406	7.022		47.6773	2.66427	47.3046	2.91207	48.5952	2.42442	50.7192	2.36683	49.0695	2.10262	50.1026	2.667	51.2503	1.32585	50.2739	2.32158
49.763	3.87345	47.6929	4.06472	49.603	3.49924	53.9822	5.44138	57.7702	5.16529	70.6263	6.23735	82.3917	4.9792	92.286	3.60696		47.6913	3.17533	46.3223	3.56234	47.1564	3.09548	49.367	2.95743	53.5156	3.7118	66.5617	6.72002	75.5326	6.2798	79.5454	6.75708		47.3922	2.62318	47.0637	2.55504	47.9763	2.54475	50.764	2.44255	49.2589	1.95936	50.9829	2.48069	51.008	1.71414	50.0883	2.53636
49.9547	4.07884	47.6036	4.18697	50.2922	3.76487	53.7456	5.39652	57.4349	5.05457	70.7453	6.12647	82.098	4.92883	92.2565	3.62814		47.6425	3.2597	46.4429	3.61407	47.2778	3.23582	48.8434	2.77346	53.4333	4.03738	66.3271	6.76574	75.6595	6.10516	79.8126	6.50036		47.6285	2.54003	47.2358	2.50845	47.9702	2.47283	50.7454	2.57338	49.3109	1.95667	51.6935	2.27349	51.0225	1.82837	50.2026	2.60635
50.0411	4.2766	47.6885	4.19454	50.7693	4.04662	53.8401	5.34751	57.6987	5.25	70.7683	6.25841	81.7902	5.0219	92.1592	3.65145		47.4497	3.3097	46.4976	3.43575	47.2666	3.21457	48.499	2.59169	53.5377	4.46578	66.1416	6.67764	75.7182	5.90235	80.0479	6.21987		47.8097	2.54447	47.6497	2.33997	48.3178	2.45357	51.1157	2.49856	49.8413	1.93371	51.7726	2.11238	50.6156	2.1793	50.4981	2.85128
50.0451	4.38828	48.5393	4.51037	50.881	4.06226	53.8918	5.45368	57.7779	5.34822	71.347	5.88913	81.2819	5.1006	91.8765	3.9065		47.3286	3.24861	47.2029	3.59383	47.0107	3.15079	48.4637	2.62266	53.6186	4.7183	65.9663	6.64445	75.59	5.71809	80.1257	6.0823		48.3873	2.67197	49.2361	2.2336	48.6965	2.65232	50.7982	2.41763	49.4587	2.37556	51.5485	2.14182	50.1723	2.54652	50.7806	3.10509
50.331	4.58166	48.7307	4.56791	51.1378	4.05368	53.7833	5.45759	57.9133	5.46062	71.2804	5.65213	80.7787	5.14227	91.8923	3.83602		47.7243	3.40775	47.1042	3.55702	46.9668	3.26934	48.3175	2.83774	54.0231	5.08769	65.6802	6.64088	75.3873	5.65222	79.933	5.97294		48.8466	2.68345	49.5551	2.23344	48.6499	2.68278	50.017	2.03535	49.489	2.33906	51.1875	1.97712	49.5832	2.57721	50.57	3.16213
50.4695	4.79464	49.0802	4.61293	51.9133	4.14584	53.4204	5.38822	58.1407	5.5744	70.6712	5.53306	79.9018	5.52396	91.9203	3.78589		47.8964	3.51908	47.4614	3.54193	47.4572	3.29699	48.1686	2.96217	54.4229	5.53458	64.826	6.84577	74.9987	5.45451	79.8454	5.6742		48.975	2.58095	49.661	2.18934	49.2913	2.60208	49.5106	1.56193	49.0856	2.49319	50.9601	1.742	49.4162	2.35006	50.1518	2.86135
50.5862	4.94374	49.5679	4.59963	52.1175	4.27983	52.7698	5.43606	58.0692	5.65689	70.4251	5.4885	79.047	5.72159	91.8029	3.88675		48.1595	3.7508	47.7633	3.59343	48.1218	3.56284	48.1488	3.09626	53.9842	5.6712	64.3557	7.01534	74.9159	5.17298	79.4072	5.54901		48.9825	2.58692	49.9937	2.39994	49.562	2.45883	48.9883	1.52142	48.5617	2.5461	49.9242	2.16719	48.9218	2.14016	49.6719	2.69951
50.6799	5.01703	50.0321	4.65296	52.0312	4.21725	52.6529	5.55697	57.8344	5.92385	70.075	5.25544	78.6275	5.8343	91.2912	4.03257		48.2435	3.89404	48.1238	3.6598	48.2438	3.48906	48.315	3.23536	54.0861	5.70443	64.137	6.84156	74.5363	4.98923	79.132	5.51038		49.243	2.53665	49.9165	2.62502	49.4867	2.46227	49.0606	1.48763	48.8399	2.24673	49.3971	2.4542	48.4215	2.34058	49.5595	2.55792
50.6981	4.98265	50.2643	4.68901	51.8606	4.06461	52.418	5.57872	57.2046	6.02029	69.4095	5.22293	78.2523	5.9279	90.6004	4.24735		48.3398	4.02702	48.2646	3.68966	48.2632	3.42207	48.8093	3.48107	54.1933	5.59271	63.527	6.56374	74.3407	4.83182	78.7868	5.48613		49.1139	2.34042	49.9729	2.62673	49.2567	2.3801	48.5829	1.48213	48.0664	1.99167	49.1855	2.56266	48.9845	2.16907	49.3428	2.6592
50.902	5.04006	49.7903	4.65843	51.8627	4.11525	52.4726	5.62813	57.2573	6.34829	68.3869	5.24819	78.0299	6.00634	90.3827	4.16482		48.3067	3.94678	47.9411	3.47013	48.4093	3.41238	49.2955	3.65003	54.3798	5.53124	62.8629	6.25715	73.9192	4.79365	78.3725	5.50679		48.8277	2.19552	48.6907	2.77712	49.0443	2.31619	48.6145	1.35851	47.9781	1.70967	49.0747	2.12279	49.2184	2.27296	49.3198	2.48783
50.3194	4.85559	49.6353	4.67314	51.9225	4.07369	52.4776	5.78763	57.367	6.35498	67.7046	4.99302	77.8996	6.13436	89.726	4.49413		47.8511	3.73481	48.241	3.49163	48.2279	3.2981	49.6891	3.81673	53.9441	5.19839	62.2573	6.01156	73.4541	4.94054	77.5224	5.67311		48.8458	2.29479	47.9887	2.80054	48.7476	2.05568	49.1242	1.40019	48.2576	1.91838	49.7884	1.83959	49.4819	1.83397	49.6832	2.20181
50.0981	4.71682	49.8889	4.67492	51.8285	4.27091	52.5507	6.0841	57.4382	6.13905	67.4446	4.7462	77.9689	5.84784	89.2589	4.7484		48.0988	3.72077	48.312	3.38347	48.3099	3.46128	50.312	4.07014	53.5924	4.89375	62.4187	5.6114	72.8802	5.30907	76.9632	5.76483		49.3549	2.2352	47.9203	2.76558	48.3871	1.99597	49.8124	1.59842	48.7148	1.78	50.1245	1.75018	49.1373	1.69498	50.1526	1.7707
49.9317	4.68611	49.6175	4.67745	51.3479	4.10405	52.7091	6.15128	57.3862	6.03595	66.6172	4.60174	78.2629	5.60225	88.9782	4.69474		48.0316	3.56323	48.0441	3.24422	47.6984	3.05757	50.4649	4.07988	53.4609	4.72281	61.7245	5.02422	72.4093	5.48657	76.7965	5.77315		49.3942	1.97996	47.5691	2.57191	48.0987	2.21034	50.102	1.68621	48.7654	1.581	50.6291	1.21558	49.6322	1.3801	50.215	1.42751
49.6045	4.57228	49.5298	4.78199	51.453	4.20615	53.0413	6.28839	57.1637	5.87878	66.0962	4.61575	78.2521	5.28951	88.9523	4.61969		47.8573	3.37474	47.6737	3.18333	47.7263	3.14604	50.8641	4.18646	53.2083	4.58331	60.8723	4.55765	72.2074	5.64195	76.2738	5.93319		49.1011	1.81696	47.7351	2.14444	48.1935	2.14924	50.4284	1.52965	48.3564	1.4143	50.8185	0.787582	50.0469	1.31474	49.6951	1.57265
49.71	4.59133	49.27	4.66326	51.0946	4.03793	52.7594	6.23241	56.7718	5.74364	66.3039	4.32369	78.1807	5.02907	89.2953	4.39103		48.0797	3.33278	47.5485	3.1602	47.3642	3.04232	50.4151	3.86577	52.9841	4.36005	60.7923	4.25115	71.9384	5.67708	75.5508	6.02864		49.1053	1.91011	47.6896	2.00044	47.7309	2.18357	51.4877	1.37595	48.6612	1.18601	50.6514	1.12915	50.1532	1.60637	49.4044	1.8097
49.3776	4.40097	49.4118	4.46977	50.8207	3.81257	52.3333	6.08349	56.5604	5.57153	66.1298	4.41156	77.9598	4.95323	89.2216	4.40206		48.0724	3.3609	47.7738	3.23649	47.023	3.01963	49.9927	3.73639	52.7251	4.09006	60.6001	3.79554	71.8856	5.65298	74.5532	6.13801		49.2019	2.29839	47.8493	2.15986	47.5322	1.87622	51.8432	1.54438	48.6094	1.08858	50.8599	1.06866	49.9553	1.60469	49.2339	1.75975
49.7572	4.34892	49.8	4.41822	50.4444	3.75292	52.1012	5.69264	56.0672	5.49828	66.1718	4.30864	77.3327	4.94076	89.2729	4.26966		48.1975	3.45382	47.4913	3.13052	47.1298	3.03788	49.3108	3.25318	52.8596	4.08768	60.7448	3.43712	71.5572	5.53851	74.6166	6.0626		49.2414	2.66319	48.2183	2.2397	47.9998	1.80475	51.4996	1.39359	48.4024	0.822177	50.3596	1.18633	49.366	1.73394	48.6959	1.97042
49.5042	4.2811	49.8108	4.32064	50.068	3.52716	52.096	5.31989	55.3751	5.58456	65.6084	4.25846	76.9062	5.02208	89.3434	4.16591		47.6484	3.46926	47.4133	3.1984	46.9596	2.75663	48.5141	2.95185	52.5073	3.98973	59.9191	3.12449	71.3461	5.37418	74.2598	6.1179		48.8914	2.92972	48.0986	2.15043	48.2741	1.98422	50.9105	1.42661	48.8084	1.01211	50.2721	1.00346	49.5392	1.94547	48.4789	2.02748
49.3005	4.26331	49.5056	4.09098	50.3043	3.63752	51.9942	5.02176	55.3924	5.67002	65.569	3.86239	76.3633	5.09433	89.492	4.19353		47.4753	3.57402	47.3585	3.08883	47.4636	2.9612	48.6741	3.00908	52.1806	3.88352	59.215	2.97796	70.8476	5.2562	73.9599	6.22173		49.4459	3.21444	48.4083	2.06912	48.5127	2.1672	51.3101	1.9104	49.5035	0.725738	49.9454	0.805782	49.2103	1.8186	48.8901	2.01932
49.012	4.19161	49.2035	3.92464	50.1923	3.36874	51.5547	4.70252	55.2175	5.43718	65.6911	3.80403	75.5502	5.36706	89.6798	4.29287		47.2036	3.67883	47.3658	3.05932	47.8767	2.97503	48.2268	2.81707	51.9631	3.8152	59.0444	2.9336	70.0533	5.21287	73.6164	6.2959		49.6787	3.38525	48.596	1.93772	48.5454	2.60885	51.9493	2.18685	50.7726	0.460125	49.6922	0.713514	49.3434	1.44928	49.2288	1.89344
48.5689	3.94249	49.1824	3.92132	50.1621	3.4088	51.4353	4.74406	55.3075	5.41132	65.1345	3.7443	75.344	5.42703	89.6856	4.47307		47.0865	3.74464	47.381	3.14985	48.1953	3.04358	48.3664	2.95021	51.8081	3.68415	58.2663	3.06968	69.2204	5.3283	73.7965	6.2444		49.7757	3.3818	48.6089	1.90665	48.5598	2.85154	51.8625	2.52339	51.3559	0.904678	48.9496	0.339064	48.7571	1.30005	49.2311	1.56082
48.5188	3.97456	48.9357	3.91953	50.3584	3.29624	50.9974	4.51209	54.9642	5.37949	65.4473	3.6071	74.8533	5.56897	89.9507	4.44518		47.2352	3.94719	47.2922	3.35944	48.76	3.02385	47.9975	2.80763	51.8896	3.58351	57.72	3.25141	68.4455	5.47543	74.1934	6.04624		49.9772	3.3813	49.0376	1.76524	48.763	2.82594	52.0425	2.78698	52.303	1.30584	48.2564	0.297792	48.9827	1.43126	48.7598	1.43819
47.7824	3.73351	48.2888	3.72986	50.2386	3.06537	50.6958	4.39827	54.7031	5.10149	65.4406	3.92719	74.9168	5.5341	89.8463	4.48653		47.345	3.971	47.4249	3.53942	49.001	3.09934	47.975	3.07795	51.7947	3.48972	57.2747	3.41225	68.6147	5.51257	73.9954	5.89997		50.0437	3.54938	49.4089	1.78241	48.7976	2.46291	52.0703	2.9584	52.7865	1.68666	47.9777	0.764703	49.3364	1.76732	48.9374	1.11424
47.8835	3.56778	47.898	3.65606	49.9363	2.87935	50.5427	4.40463	54.7265	5.04986	65.9282	3.89905	74.4694	5.3671	89.6898	4.40252		47.8769	3.99768	47.9634	3.71961	49.2935	3.3123	48.6446	3.34481	52.1137	3.56034	57.4602	3.45841	68.3695	5.76209	74.0996	5.71907		50.1752	3.57555	49.971	1.8613	49.0045	1.97975	52.568	2.93115	53.0899	1.7699	48.0313	1.15661	49.7938	1.86384	49.7619	0.650754
48.1411	3.33456	47.923	3.59429	49.4784	2.81608	50.5357	4.40436	54.174	4.93077	65.9367	3.91679	73.7348	5.40322	89.4565	4.30364		48.1734	3.9179	48.4261	3.92761	49.538	3.47829	48.9761	3.51916	52.4735	3.61704	57.6427	3.45539	68.2549	5.81652	73.6756	5.67981		49.9892	3.5295	49.9978	1.99265	49.4029	1.79496	52.3654	2.82928	53.6812	1.82279	48.3284	1.38576	50.2911	1.82857	50.3516	0.635
48.5857	3.21937	47.9856	3.36863	48.9894	2.83016	50.5758	4.48911	53.4886	5.00779	65.6008	3.58096	73.4448	5.13347	89.0904	4.29482		48.9872	3.90926	48.763	3.88355	49.1764	3.44479	49.349	3.54274	52.5966	3.74663	57.6288	3.46213	68.2192	5.75857	73.579	5.3847		50.1025	3.4083	50.1813	2.27315	49.783	1.58186	51.6893	2.6776	53.2272	1.8714	49.0769	1.45698	50.3677	2.00351	51.2378	1.1769
48.7617	3.09623	48.1722	3.07237	48.9692	2.78621	50.4182	4.16411	53.1844	4.91764	65.7515	3.50003	72.5061	5.16559	88.8107	4.14841		49.1947	3.91716	48.742	3.61822	49.3206	3.54624	49.6934	3.43465	52.6739	3.83732	57.6932	3.44894	68.07	5.58472	73.0311	5.22979		50.3854	3.26195	50.0369	2.37259	50.3379	1.69101	51.6326	2.65124	53.3674	1.7745	49.6799	1.59879	51.3172	1.96187	51.9727	1.55782
48.8152	2.89782	48.6991	2.94998	48.9309	2.81976	50.6099	4.13167	52.5798	4.67697	65.5321	3.28978	71.7103	5.09584	88.2024	4.19424		49.0693	3.71548	49.2208	3.47998	49.0898	3.62047	50.0985	3.45721	52.4834	3.71043	57.9791	3.277	67.754	5.44843	72.5402	5.23789		50.466	3.07583	49.5498	2.43014	50.4822	1.69688	51.6553	2.55528	52.899	1.54162	49.8776	1.84303	51.4834	2.15429	52.6831	2.15053
49.3501	2.88178	49.3435	2.82336	48.6112	2.79997	50.5191	4.0296	52.1985	4.78996	65.5623	2.76975	70.5311	4.94061	87.9079	4.16018		48.998	3.79642	49.4689	3.2401	48.8187	3.61085	50.4194	3.44941	52.4436	3.56867	57.7615	3.07373	67.0466	5.28013	72.2252	5.17053		50.2474	2.72167	49.3221	2.38534	50.5942	1.4649	51.3961	2.3333	52.2703	1.33876	49.7149	1.79585	51.874	2.25578	52.9234	2.46327
49.8609	2.9634	50.24	2.77878	49.0151	2.84206	50.0101	3.73084	51.8777	4.71442	65.3024	2.80687	70.0047	4.93468	87.8042	4.22469		49.0569	3.79076	49.605	3.13116	48.5619	3.52758	50.1797	3.31484	52.0082	3.36666	57.507	2.91274	66.8094	4.82796	71.8982	4.94795		50.1274	2.31907	48.754	2.35939	50.1945	1.24734	51.0056	1.98707	51.4922	1.54534	49.9277	1.92132	51.8023	2.45194	52.7251	2.76128
49.9683	2.96732	51.0069	2.77583	49.6629	2.85944	49.6053	3.70568	51.8354	4.81224	64.9487	2.80918	69.9022	4.74832	87.4251	4.30559		48.9716	3.59401	49.5652	3.0086	48.5004	3.41314	49.68	3.24371	51.7526	3.24067	57.4888	2.81711	66.4252	4.4919	71.6265	4.71112		50.0798	2.06133	48.8826	2.26156	50.0902	0.913979	50.4146	1.7807	50.5407	1.37309	50.3401	2.13244	51.6818	2.54951	52.6514	3.01993
50.1162	2.96612	51.325	2.78552	50.3831	2.87057	49.7483	3.68906	52.0877	4.70656	65.0742	2.77635	69.8336	4.7381	87.4925	4.02293		48.8397	3.63008	49.0902	2.98692	48.8966	3.388	49.5888	3.42457	51.4008	3.31006	57.3184	2.92158	65.9734	4.33066	71.0423	4.58202		50.2825	1.96745	48.7523	2.09429	49.7487	0.498621	49.8497	1.62889	50.6934	1.30821	50.091	2.18499	51.6282	2.43139	52.2617	2.9535
50.3577	3.02526	51.722	2.88111	51.0091	3.0239	50.1839	3.98152	52.2681	4.77574	65.0167	2.80293	69.704	4.61841	87.1659	3.8654		48.7742	3.70048	49.4494	3.31266	49.0547	3.44248	49.1921	3.57735	50.8048	3.34085	57.3918	2.83861	65.4579	4.26843	70.7608	4.48051		50.1744	1.75088	48.8708	1.84367	49.6175	0.608887	49.3918	1.34651	50.1035	1.40349	50.0008	2.33552	51.5707	2.45524	51.8791	3.02657
50.7725	3.19715	51.2715	2.7329	51.3773	3.07029	50.4818	4.08172	52.5949	4.86356	64.7135	2.66378	69.8023	4.34341	87.2355	3.60942		48.893	3.87765	48.9587	3.42327	49.4919	3.57606	49.1494	3.68415	50.7187	3.68831	57.7257	2.79368	64.9181	4.25768	70.5646	4.08275		49.9432	1.53465	49.2708	1.76125	49.6542	1.06535	48.9178	1.30161	50.315	1.95436	50.0579	2.22451	51.4934	2.12652	51.8591	2.70077
50.5786	3.29648	51.1867	2.74146	51.846	3.23536	50.4077	4.04107	52.7325	4.92553	64.0672	2.63869	69.9573	4.26322	87.1646	3.37471		48.8466	3.98473	48.5591	3.72475	49.5143	3.6784	48.7692	3.72563	50.3956	4.00569	57.9773	2.58704	64.5718	4.17532	70.308	3.73534		49.989	1.42356	49.0252	1.71432	48.9503	0.762318	49.1562	1.35897	50.7512	2.16345	50.4894	2.2003	50.9831	1.76276	52.1319	2.58641
50.117	3.35767	50.957	2.81516	52.0593	3.48962	51.2047	4.37289	53.1663	5.02489	63.9721	2.40825	70.0193	3.89179	86.6984	3.33711		48.6804	4.20244	48.2727	4.04803	49.7568	4.042	49.405	4.22697	50.0252	4.28356	57.9148	2.4391	64.0935	4.05314	69.9501	3.59667		50.7165	1.3832	49.362	1.36568	48.8408	0.712812	49.1276	1.4747	50.3406	1.72508	49.8577	2.1699	50.6367	1.71125	52.202	2.11699
49.924	3.42488	50.9639	3.08613	51.7039	3.56461	51.406	4.27968	53.691	5.18847	64.4573	2.41856	69.7935	3.61601	86.3976	3.38346		48.5353	4.46642	48.4248	4.38895	49.5574	4.5064	49.5268	4.46938	49.9067	4.54851	57.3753	2.41422	63.3309	3.92411	70.0693	3.37614		51.5591	1.41554	49.5792	1.32166	48.7407	0.731235	49.5576	1.36821	50.7539	1.6918	49.9219	2.05346	50.7108	1.60936	52.0904	1.71744
49.6821	3.45241	50.7213	3.36311	51.6902	3.86639	50.7063	4.1875	53.8596	5.25448	64.547	2.66196	69.4243	3.3391	85.7985	3.60053		48.3829	4.47939	48.8451	4.63883	49.4257	4.81743	49.4084	4.4538	49.8127	4.60704	56.9037	2.34454	62.5208	3.8028	70.47	3.20935		51.8797	1.53439	50.0334	1.68308	48.7617	1.05377	49.7794	1.14315	50.2583	1.28269	49.8863	1.97187	50.339	1.66505	52.3083	1.81239
49.6037	3.55729	50.6891	3.47126	51.2862	3.76065	50.1902	4.08274	53.7674	5.12241	64.7215	2.37753	69.4965	2.90295	85.348	3.65673		48.5596	4.51071	48.9672	4.66435	49.059	4.86657	49.2358	4.3333	49.9485	4.60408	56.5248	2.64111	61.9772	3.64885	70.7931	2.82773		51.553	1.65583	50.2052	1.87658	48.6544	1.51782	49.087	1.01216	50.6568	1.37385	50.8118	1.93291	50.1121	1.70987	52.7556	1.79651
49.4512	3.53918	50.9728	3.47369	50.9526	3.58927	50.2577	3.84317	54.2242	5.03952	64.9407	2.20039	69.0215	2.57563	84.7049	3.60827		48.6484	4.52087	49.1134	4.68267	48.5865	4.70272	49.4306	4.37038	49.9861	4.46896	56.0126	2.60636	61.7019	3.46132	71.3043	2.58833		51.4976	1.62896	49.9602	1.81506	48.4561	1.99411	48.8558	0.866014	50.5292	1.20905	51.4318	1.97093	50.2654	2.16939	52.4037	2.11477
49.7661	3.55105	51.2903	3.52484	50.9158	3.51753	51.1865	3.78033	54.8726	4.9424	65.1601	1.99811	68.9843	2.15325	84.3176	3.53836		49.0386	4.69292	49.4568	4.75162	48.8441	4.71339	50.2816	4.3022	49.8821	4.2441	55.7439	2.69239	61.2847	3.20866	71.7962	2.32481		51.5196	1.79475	49.7159	1.78818	48.2304	2.01115	48.2867	1.23056	50.451	1.08298	51.4425	2.29351	50.3365	2.69219	52.1325	2.2091
50.0597	3.40837	51.3094	3.49375	50.4567	3.3314	51.3787	3.44244	55.3449	4.70519	65.2552	1.86526	68.7708	1.61965	83.9063	3.34488		49.1422	4.48531	49.3273	4.64929	48.5587	4.40521	50.4985	3.95368	50.651	4.24225	55.7847	2.80656	60.3017	3.1747	72.2718	1.92537		50.5629	2.02878	49.4927	2.27991	48.1053	2.39949	47.6789	1.5729	50.3962	1.06369	51.787	2.38065	50.1818	2.87951	52.118	2.16337
50.2134	3.25921	50.9513	3.35085	50.174	3.06869	51.3115	3.23888	55.534	4.3859	64.8525	1.61914	68.7369	1.20494	83.5274	3.22125		49.7518	4.39936	49.4288	4.85241	48.4919	4.16657	50.9263	3.71848	51.1721	4.11799	56.722	2.64415	59.8043	3.42117	72.1979	1.62123		49.9088	2.0571	49.0782	2.41898	47.8671	2.32366	47.1679	1.80348	49.669	1.08689	51.1433	2.7324	49.9538	3.02217	51.9575	2.06343
50.3744	3.14228	51.1791	3.30072	49.8471	2.8703	51.7918	3.22018	56.3463	4.33402	64.6513	1.54927	68.6813	1.10847	83.0968	2.96978		50.088	4.40214	49.3412	4.69255	48.8849	4.24261	51.7261	3.54875	52.0403	4.21857	56.9877	2.8305	60.1856	3.49436	71.9611	1.29157		49.2512	1.96905	48.0804	2.06887	47.9689	2.18631	46.8402	1.9046	49.4214	1.28477	50.6965	2.53877	49.875	3.1955	51.9154	1.73282
50.3802	3.14387	51.3077	3.2461	50.0091	2.84701	52.3913	3.23263	57.1879	4.47323	64.2179	1.71264	68.4954	1.26266	82.7315	2.98417		50.2198	4.48803	49.3288	4.71288	49.2877	4.29949	52.9237	3.65017	52.8146	4.48286	57.0618	2.97203	60.4956	3.52382	71.9231	1.13172		49.3364	2.04898	47.6176	1.79048	47.8624	2.21157	46.7367	1.9917	49.0218	1.39237	49.925	2.55398	49.8246	3.26086	51.5239	1.57526
50.4358	3.00919	51.3814	3.36585	50.3526	2.99292	52.4133	3.17155	56.677	4.47143	63.803	2.02217	68.8574	1.10853	82.3694	3.15665		50.3335	4.39361	49.5642	4.79906	49.5717	4.47089	53.6523	3.68392	52.9188	4.70718	57.1754	3.01337	60.5126	3.46766	71.2961	1.12404		48.9445	1.88134	47.0881	1.64139	48.0588	2.14158	46.4037	2.02068	48.9904	1.42316	49.7177	2.42816	49.7415	3.04136	51.2198	1.2603
50.4848	2.94312	51.0167	3.38891	50.3599	3.07701	51.8104	3.08171	56.1404	4.45254	62.872	2.26947	68.5699	1.15172	82.008	3.25114		50.4983	4.34309	49.7282	4.76456	49.8052	4.48118	53.8515	3.71815	52.9255	4.63119	56.9206	3.13978	60.9885	3.33106	70.8416	0.991095		48.4962	1.70757	46.9986	1.71064	48.2995	2.10451	46.5474	1.77268	48.3144	1.42721	49.6457	1.99481	50.0105	3.01186	50.6272	1.40437
50.5396	3.03709	50.7521	3.35838	50.4952	3.14804	51.4116	3.18084	55.6012	4.40598	62.224	2.48949	68.5346	1.46766	81.645	3.45897		50.8946	4.65924	50.1572	4.72841	50.4091	4.60084	54.0194	3.71264	53.2141	4.48786	56.8116	2.94284	61.8771	3.39308	70.6791	1.15928		48.5462	1.76483	47.1559	1.6996	48.5409	2.06942	47.0309	1.43276	48.3339	1.64594	49.2879	1.64899	50.0877	3.02582	49.6956	1.38004
50.4364	3.12868	50.386	3.16867	50.2435	3.18011	51.3737	3.22353	55.4745	4.25662	62.0001	2.9077	68.5401	1.79435	81.3782	3.35007		50.7804	4.80452	50.208	4.4683	50.6757	4.55942	54.1163	3.8081	53.2408	4.23767	56.1609	3.13544	62.4679	3.56985	71.1608	1.54918		48.2232	1.92614	47.1617	1.89839	48.4337	2.26088	47.8784	1.15281	48.661	1.62969	49.6479	1.3715	50.4235	2.75699	49.2757	1.27358
50.2823	3.13296	50.2663	3.05567	49.7896	3.04422	50.8006	2.96505	55.2596	4.10097	62.0241	3.3255	68.9888	2.31078	81.1292	3.39118		50.619	4.72716	50.6067	4.43711	50.6296	4.45339	53.812	3.89224	53.2738	3.80071	56.1163	3.41429	63.081	3.46836	71.5652	1.86446		48.0309	2.09814	47.4248	2.33128	48.0946	2.61691	48.899	1.02393	49.6564	1.65629	50.7014	1.57971	51.0121	2.64842	49.1617	1.38837
50.3736	2.9882	50.1021	2.99882	49.3885	2.96052	50.2476	2.81654	54.9479	3.96059	61.9023	3.6942	69.1218	2.69668	81.1473	3.53172		51.1202	4.67343	50.8675	4.23214	50.7264	4.3701	53.4988	3.68875	53.2561	3.47641	55.8305	3.40867	62.7152	3.70327	71.8628	1.75224		47.6709	1.80989	47.7791	3.07658	47.9917	2.42238	50.2969	0.901863	50.3935	2.0461	51.3598	1.61297	51.1107	2.54019	49.5191	1.68001
50.0437	2.82628	49.9099	2.84088	48.8587	2.88601	49.9339	2.83085	55.0629	3.92466	61.8827	3.87987	69.1905	3.0993	80.9944	3.42347		51.3284	4.55922	51.1606	4.09582	51.0994	4.33582	53.3157	3.76251	53.2988	3.36642	55.326	3.45544	62.6661	3.9307	72.2785	1.63027		47.9591	1.62057	48.4305	3.19015	47.9001	2.26057	50.8766	1.32906	50.6807	2.27921	51.6776	1.66164	51.3577	2.20486	49.9244	1.78756
49.7721	2.70779	49.8862	2.71022	48.6854	2.73439	50.0977	2.74554	55.3434	3.88078	62.6652	4.01867	69.6883	3.40001	80.7159	3.59823		51.5194	4.48677	51.4292	4.07165	51.6959	4.36724	53.4113	3.93314	53.1175	3.20777	55.2702	3.12562	62.3532	4.17089	72.8341	1.83399		48.4636	1.62725	48.8753	3.00383	48.2504	2.21156	51.5236	1.83702	51.5946	2.58445	51.8729	1.98519	51.4029	2.044	50.412	1.56474
49.4637	2.52137	49.8588	2.61369	48.8473	2.47377	50.2912	2.6214	55.4966	3.43776	63.0796	3.97766	69.5572	3.83492	80.9174	3.33654		51.4731	4.18185	51.4976	3.98016	51.9417	4.01046	53.0822	3.96592	52.9555	2.84667	54.7536	2.9949	62.5358	4.11218	73.0573	1.81001		48.9405	1.69783	49.0978	2.85249	48.7445	2.37756	52.3308	1.99145	52.45	2.94909	52.6374	2.11245	51.7564	2.12853	51.2749	1.28791
49.4136	2.35085	50.1658	2.74424	49.5504	2.28886	50.6422	2.5168	55.422	3.11387	63.4173	4.01426	69.4509	4.19358	80.6424	3.38742		51.4989	3.81147	51.579	3.93366	52.6599	3.79992	52.7601	3.74031	52.8672	2.65487	54.7912	2.70728	62.5552	3.93736	72.8714	1.74895		49.1402	1.58246	49.5243	2.47664	49.4178	2.29751	52.191	2.2971	53.2143	3.21951	52.7166	2.04227	51.4763	2.24096	51.724	1.0406
49.633	2.42352	49.894	2.48178	50.0806	2.25498	51.3502	2.38409	55.7962	2.8557	63.0937	4.11231	69.137	4.32403	80.6464	3.45934		52.0263	3.83172	51.6213	3.81595	52.7323	3.3742	52.605	3.41309	52.4679	2.80859	54.1445	2.43094	62.0779	3.90612	72.5857	1.55813		49.4709	1.51332	49.8689	2.00042	49.9839	2.37609	51.9694	2.43912	53.0201	3.11394	52.3428	1.96108	51.3236	2.34536	51.7926	1.06826
49.2944	2.29647	49.3211	2.36802	49.877	2.08376	51.91	2.76693	56.2497	2.74343	63.1545	4.24765	69.0342	4.18559	80.1731	3.13777		51.7264	3.67085	51.4392	3.73421	53.0511	3.24357	52.7841	3.52113	51.9643	2.80251	54.073	2.59565	62.4109	3.46407	72.4837	1.6851		49.9728	1.63678	49.7362	1.8578	50.534	2.63334	51.6547	2.43541	53.2623	3.06481	52.7211	2.09786	51.7712	2.40179	51.8877	0.836135
49.2007	2.51686	49.2504	2.60015	49.6324	1.91841	52.4774	2.93979	57.0534	2.69998	63.336	4.26907	68.8345	3.99594	79.8713	3.21194		51.6234	3.72232	51.6518	3.75554	53.2951	2.95455	52.7648	3.34155	52.0101	2.72037	54.2084	2.46936	62.6639	2.95842	72.5356	1.91272		50.1603	2.05557	49.3747	1.67586	50.4185	2.87003	51.8332	2.25658	53.4817	2.77766	53.3395	2.2079	52.2263	2.85876	52.4709	1.3654
49.5278	2.71508	49.1726	2.41909	49.9827	1.84246	52.841	3.10147	57.597	2.73512	63.5472	4.07563	69.0023	4.00937	79.4481	3.0003		51.8222	3.65322	51.7512	3.53916	53.5578	2.54517	52.8614	2.91463	52.6934	2.67598	54.5959	2.60245	62.8096	2.75275	72.2578	2.01387		49.9759	2.38873	49.1305	1.77154	50.1255	2.90233	51.673	1.94393	53.7778	2.3961	53.8559	2.43085	52.505	2.92998	52.9895	1.80409
49.709	2.75631	49.6076	2.3041	49.9376	1.81923	53.2689	2.74539	57.8693	2.76275	63.3069	3.91002	69.2716	4.06182	78.8019	3.10198		51.9045	3.53043	52.2386	3.43017	53.9072	2.34841	53.3204	2.39137	52.93	2.68037	55.012	2.72864	62.7053	2.6962	72.1987	2.15168		49.4906	2.50111	48.8181	1.96275	49.6032	2.74801	50.652	1.73908	53.5272	2.01382	53.3012	2.68553	52.2663	2.75408	52.6777	2.04041
49.7161	2.83137	49.5272	2.22772	49.9692	1.84367	54.0102	2.68919	58.2094	2.87948	63.1787	3.76303	69.4359	4.22071	78.4438	3.20811		52.0625	3.69464	52.3431	3.31785	54.1759	2.30339	54.2164	2.38373	52.8609	2.77725	55.1384	2.91528	63.3718	2.61089	72.293	2.06073		48.9926	2.59251	48.3623	2.12786	49.1684	2.50199	49.8684	1.53383	52.8572	2.04208	52.9772	2.92236	52.5571	3.00451	52.1384	2.33726
49.4492	2.87764	49.4183	2.40021	49.5059	1.81688	54.5808	2.68583	58.4223	2.79084	63.1824	3.72092	69.1203	4.31432	77.5742	3.20703		51.7521	3.71888	52.2196	3.4746	54.5264	2.50017	54.7334	2.38486	53.1397	2.84803	55.6828	3.12054	63.7312	2.55827	72.595	2.29037		49.1775	2.72598	48.3481	2.19012	49.0303	2.28389	49.1308	1.53639	52.5531	2.06331	52.4162	3.36841	52.5091	2.94955	51.2786	2.18165
49.9146	3.05086	49.558	2.59673	49.8412	1.85172	54.5666	2.76107	58.4971	2.90911	63.0627	3.66186	69.0905	4.27826	76.7081	3.5201		51.9356	3.9342	52.5662	3.83996	55.3062	2.86923	54.5805	2.52298	53.4606	2.97299	56.3339	3.37399	63.8135	2.70064	72.5716	2.44372		49.2159	2.74179	48.098	2.16836	48.8336	1.94748	48.5733	1.57597	52.0404	2.09318	52.0404	3.35161	52.1191	2.77584	50.927	2.30014
50.1009	2.94254	49.5122	2.65548	49.8971	1.93491	54.3078	2.80378	58.5183	3.17197	63.268	3.69153	69.5523	4.19425	76.5394	3.3754		52.0827	4.03405	52.3668	3.9265	55.4348	2.99814	54.4269	2.65006	53.6024	3.07192	56.7864	3.50116	64.0195	2.74602	72.7054	2.54332		49.3352	2.61814	47.9354	2.12174	48.8736	2.12179	48.4011	1.56525	52.2063	2.23825	51.2001	3.07881	51.4365	2.6937	50.0657	1.9967
49.9559	2.62583	49.9023	3.09568	49.3992	1.80122	54.2202	2.98551	58.2893	3.49063	63.3167	3.66726	69.7036	4.03189	76.527	3.47431		52.0999	4.18834	52.5081	4.36267	55.0342	3.19796	53.8328	3.1154	53.6571	3.35193	57.0457	3.53088	64.7504	2.8309	72.5711	2.56995		49.5678	2.4771	48.1054	2.05542	49.4254	2.01384	48.2855	1.92022	51.7738	2.19998	50.5072	2.63507	51.1513	2.84788	49.5296	1.76598
49.9561	2.43589	49.4641	3.30339	49.3129	2.0196	53.8302	3.38719	57.9895	4.06882	63.7189	3.8881	69.5668	3.888	75.9445	3.53435		52.1726	4.54862	52.0964	4.72303	55.0264	3.78985	53.2424	3.60275	53.3939	3.93375	58.0511	3.6957	65.2401	3.12134	72.2575	2.6804		49.8968	2.39401	48.7958	1.98418	49.9044	1.7384	48.4582	1.83467	51.184	2.10344	50.4323	2.47612	51.1538	2.73088	49.6787	1.49867
49.7656	2.30878	49.1407	3.45758	49.0391	2.23267	52.7323	3.7605	57.4329	4.61912	63.6543	4.08869	69.7878	3.78732	75.7231	3.76517		51.8527	4.68567	51.9679	5.20358	54.5683	4.24567	52.4017	3.86526	53.6102	4.44105	58.4988	3.72004	65.2742	3.21087	72.0589	2.91865		50.751	2.36819	49.3872	1.95914	50.4035	1.59699	48.3765	1.56868	50.9003	2.01617	50.6421	2.40383	50.8445	2.71628	49.7775	0.913473
49.721	2.43261	48.9204	3.58993	49.4857	2.59054	52.2068	4.20828	56.0567	5.27179	63.5036	3.94204	69.9108	3.57359	75.6275	3.85288		51.7637	4.70778	51.9619	5.42537	54.5451	4.45834	52.0307	4.35237	53.2465	4.71035	59.46	3.58464	65.3841	3.31462	71.8227	2.93451		50.8812	2.20312	49.4083	1.83476	50.5134	1.75148	48.4805	1.53091	50.3214	2.02008	50.7746	2.00117	50.344	2.51293	50.066	1.19149
49.2775	2.41816	48.9251	3.66912	49.4874	2.5614	51.953	4.49443	55.0037	5.51037	63.4254	3.75385	69.5124	3.50356	76.0456	4.00708		51.5915	4.56994	51.6382	5.32533	53.7385	4.27071	51.5234	4.52319	53.3619	4.80961	59.6231	3.34789	65.9972	3.22236	71.5368	2.97917		51.0495	2.01281	49.9218	1.77179	50.814	1.91391	48.8328	1.56863	50.1781	2.19696	51.0201	1.9368	50.1083	2.45782	49.7	1.19541
49.0706	2.54689	49.067	3.58426	49.3629	2.42344	51.773	4.6247	54.1113	5.62705	63.041	3.59423	69.3688	3.77359	75.7677	4.06596		51.4606	4.60827	51.563	5.26624	53.3172	4.27945	51.0776	4.6167	53.1641	4.96934	59.4562	3.27909	66.2889	3.20363	71.3424	3.05601		51.2033	1.88909	50.2822	1.56728	50.9927	1.87542	48.8538	1.7895	49.2571	1.99449	51.0502	1.83973	49.9517	2.03996	49.87	1.15911
48.9159	2.8407	48.5814	3.26024	49.3549	2.52683	51.0911	4.64376	53.7684	5.6726	62.5753	3.59513	68.6549	3.98497	75.6732	3.94964		51.3022	4.78447	51.1907	5.10718	52.8294	4.23231	50.7684	4.8069	52.4546	4.93028	59.2035	3.31098	65.7038	3.213	71.7243	3.08875		51.4224	1.69684	50.771	1.44753	50.7737	1.64266	48.9124	1.756	48.6642	1.92142	51.0671	1.83504	50.2766	1.8152	49.8082	1.52168
48.7461	3.07623	48.3682	3.15049	48.6725	2.59772	50.1201	4.49096	53.4602	5.66226	62.4316	3.32285	68.6854	4.14729	76.2333	3.77617		50.9973	4.7296	50.8913	4.90508	52.2513	4.27108	50.2847	4.87498	52.0878	5.0489	58.5495	3.19253	65.585	3.23198	72.1468	3.07105		52.127	1.45724	50.6696	1.29662	50.6117	1.69418	48.8419	1.9473	48.5352	2.05411	51.0627	1.84871	50.2886	1.90849	49.6035	1.75857
48.8812	3.15772	48.5877	3.12301	48.573	2.80691	49.9531	4.58095	53.4729	5.3349	62.6028	2.84915	68.3934	4.13242	76.5112	3.2871		50.9898	4.57554	50.5427	4.54727	51.694	4.08215	49.9517	4.72038	51.9021	5.17779	58.0814	3.08211	65.6025	3.43033	72.6227	2.84795		52.3186	1.29062	50.4168	1.13349	50.5094	1.54081	49.2015	1.82214	48.261	2.12825	50.1873	1.67118	50.1005	1.70849	49.7681	1.91491
49.1733	2.90994	49.2633	2.87993	48.4695	2.52052	49.7799	4.16759	53.6863	4.66414	63.1328	2.69173	68.178	4.06686	76.437	2.86185		50.8378	4.45426	50.5122	4.30055	51.0383	3.91677	49.7184	4.24082	51.9616	4.87291	57.4094	2.93514	65.74	3.29643	73.1133	2.56992		52.4768	1.30654	50.8414	1.05251	50.7121	1.47195	49.3037	1.85161	49.0202	1.83302	50.1051	1.86731	50.8223	2.02225	50.5216	1.57127
49.5699	2.62654	50.2469	2.48592	49.1731	2.3992	49.9521	3.69777	54.2854	4.17134	63.2254	2.48254	68.1485	3.77	76.2678	2.57493		50.2354	4.26026	50.9422	4.04152	50.9976	3.91857	49.9707	3.9914	51.7832	4.56057	57.4566	3.06134	65.9645	3.27772	73.8617	2.27399		52.9199	1.36953	51.176	1.31114	50.6484	1.6978	49.532	1.9129	49.7282	1.39452	49.4803	1.48085	51.2955	1.83413	50.9971	1.25139
50.186	2.6801	50.8518	1.94187	49.816	2.43796	49.8437	3.37762	54.7037	3.65028	63.5387	2.22503	67.6876	3.23297	76.6045	2.16578		49.7652	3.83916	50.9566	3.50212	51.1626	3.66932	50.0724	3.5298	51.8495	4.00731	57.4731	2.7098	66.0996	3.32346	74.5275	2.03619		53.1035	1.10307	51.9026	1.58834	50.6305	2.03463	49.826	1.79003	50.2888	1.66737	49.802	1.21556	52.2591	1.91034	52.7502	1.69341
50.5797	2.84173	52.0304	1.74822	50.2695	2.39928	50.1938	3.15979	54.6376	2.93205	63.7381	1.57543	67.6861	2.74818	76.4361	1.77646		49.7653	3.42079	51.4874	3.15807	51.5112	3.31693	50.3509	3.00155	52.4602	3.60839	57.7262	2.46845	66.6452	3.26428	74.6854	1.98561		53.2638	0.944539	51.9932	1.73558	50.8021	2.22304	50.5503	1.82986	51.0745	1.7681	50.7534	1.35668	53.301	2.27265	54.4542	2.31003
50.8234	2.82247	52.9997	1.67064	51.3568	2.34482	51.2059	2.86625	55.3453	2.48593	63.4523	1.34981	67.2857	2.4204	76.094	1.42352		50.2741	3.1276	51.9774	3.09913	52.0497	3.0294	50.7721	2.64433	53.1554	3.22037	58.2716	2.11445	66.5426	2.99184	74.7667	1.97409		52.6456	0.956301	51.837	2.10474	51.0686	2.60427	51.5752	2.01501	52.4656	2.00372	52.336	1.83935	54.8907	2.84401	57.3836	3.25418
51.3157	2.95123	53.5646	1.78194	51.8094	2.16272	51.9621	2.29844	55.63	2.15808	62.8615	1.42009	66.9688	2.21791	75.9412	1.19436		51.0187	3.18118	52.8796	3.26876	52.3369	2.95669	51.0987	2.54478	53.7841	3.08261	59.1079	1.64646	66.3055	2.79769	74.5502	2.13061		52.481	1.14959	52.5889	2.41249	52.0301	2.40072	52.9615	2.50644	54.2342	2.38481	54.7414	2.63102	56.8919	3.72952	60.3651	4.44855
51.7061	3.21525	53.7191	2.10701	52.0629	2.47153	52.2901	2.22682	56.2955	2.64421	62.227	1.23355	67.2432	2.13635	76.1145	1.045		51.4037	3.19948	52.8541	3.31731	52.6536	2.97067	51.0772	2.78341	54.7359	3.23601	60.0968	1.14182	65.9841	2.76737	73.967	2.27282		52.5231	1.38468	53.4837	2.5337	53.1952	2.44389	54.6392	3.04401	55.8261	3.03372	56.8333	3.62102	58.8262	4.70662	63.3608	5.441
51.7331	3.5297	53.3	2.48811	51.3128	2.81616	52.4421	2.30462	56.132	2.77578	62.1767	1.27223	67.6773	2.00725	75.5404	1.13696		52.3354	3.43905	52.5859	3.41022	52.729	2.90428	50.8485	2.83759	55.3537	3.35987	60.4101	0.600919	65.5401	2.15751	73.1728	2.38513		52.431	1.72365	54.421	2.66929	55.2799	2.45992	56.2864	3.39867	57.0475	3.24915	59.1439	4.25371	61.37	5.39013	66.9384	6.04534
51.2194	3.46497	52.4621	2.46909	51.1621	2.78878	52.721	2.43467	56	2.93024	61.5518	1.30627	67.6714	1.98129	74.6556	1.22062		53.1395	3.53879	52.6255	3.2392	52.5557	2.8594	51.0694	2.91913	56.0027	3.19442	61.0355	0.48384	65.12	1.93782	71.9957	2.45897		52.7547	1.75438	55.028	2.76641	56.9259	2.26239	57.8432	3.482	59.1909	3.32846	61.4562	4.53849	64.694	5.75446	69.5742	6.76319
50.8679	3.22273	51.435	2.24253	51.2231	2.62694	53.132	2.4184	55.885	3.20622	61.1413	1.77533	67.3473	1.90625	73.0912	1.21287		53.1979	3.495	52.1988	3.05568	52.5363	3.26491	51.4391	2.70561	56.4233	2.85903	61.2989	0.438869	64.7701	1.55671	71.092	2.39455		53.1524	1.75979	56.3493	2.80445	59.1497	2.06699	59.6383	3.41134	61.7636	3.78076	64.1099	4.40701	67.1867	6.37455	72.9209	7.06187
50.7394	3.28795	50.4748	2.19706	50.6306	2.44395	53.4193	2.62694	55.166	3.49212	60.6916	2.23623	67.1491	1.67373	71.8307	1.10369		53.1012	3.53441	51.8545	2.88951	51.9484	3.23855	51.6254	2.62669	56.6327	2.39238	60.9225	0.814908	64.9943	1.43715	70.4407	2.20343		54.6018	1.77682	58.0922	3.05264	61.6256	1.61462	61.6891	3.16184	64.648	4.06115	66.6455	4.36415	70.1604	6.67066	75.5963	7.10553
50.4128	3.28183	50.2341	2.26587	50.3109	2.60479	53.149	2.86189	54.6477	3.87975	60.5251	2.51852	66.8538	1.53174	70.5625	1.29425		52.7091	3.37405	51.7422	2.65624	51.978	2.96265	51.8634	2.47757	56.9405	2.15193	60.5953	1.10266	64.9158	1.2236	69.8886	1.98284		56.0298	1.892	59.4638	3.19934	62.9819	1.82648	63.3369	3.03543	67.2346	4.25471	68.8701	4.27653	73.2143	6.80897	78.4935	6.88649
50.069	3.26052	50.3837	2.29355	50.4533	2.71586	52.6565	2.84852	53.844	3.80816	60.4054	2.57519	65.5691	1.66459	69.3292	1.22715		52.7608	3.29317	52.6077	2.6031	52.4485	2.71078	52.7062	2.2625	57.0562	1.99788	60.3118	1.439	64.4512	1.48445	69.2516	1.81932		57.1166	2.09886	60.9839	3.43304	64.2822	2.01148	64.9917	2.90609	69.1294	4.17863	70.97	4.27739	76.2224	6.84033	81.0546	6.63896
49.7999	3.17748	50.1677	2.28156	51.0332	2.81769	52.092	2.81966	53.48	3.67023	59.9409	2.58078	64.4803	1.75187	68.9279	0.915607		52.3261	2.87112	52.6866	2.48846	52.6758	2.67709	53.3906	2.05006	56.7378	1.61422	60.3059	1.68076	63.9956	1.58677	68.4686	1.73918		58.4161	2.03798	62.5958	3.48009	64.9846	2.45687	66.1627	2.99055	70.8077	4.22518	72.3826	4.38024	78.6254	6.90047	83.555	6.13279
50.2723	3.16887	50.5061	2.19758	51.1802	2.83584	51.4713	2.79423	52.9681	3.6718	59.4541	2.76181	63.4805	1.47753	68.082	1.29743		52.0428	2.83987	52.2138	2.43545	52.8118	2.67213	53.6398	2.20851	56.4034	1.67611	60.1263	1.74713	63.8565	2.06074	67.64	1.69086		59.3272	2.26959	63.76	3.35436	66.721	2.72534	68.0399	3.04379	72.0826	4.48916	74.18	4.4338	80.3846	6.86289	85.8656	5.20442
50.8794	3.20401	50.8642	2.29342	51.1941	3.00952	51.0056	2.88824	52.7586	3.5364	58.6799	3.06561	62.5828	1.32939	68.0375	1.50973		51.8361	2.71294	51.9562	2.39615	52.727	2.22478	54.0565	2.39569	56.4128	1.77126	59.9461	1.66794	63.6548	2.50512	66.939	1.92317		60.4688	2.28096	64.9195	3.28021	67.9951	3.05673	69.1671	3.39165	72.9412	4.55989	74.8174	4.7329	82.352	6.35802	87.7776	4.34526
51.3352	3.33406	51.7447	2.70619	51.8559	3.24133	50.7997	2.92124	52.7151	3.46822	58.1395	3.29347	61.6936	1.3432	67.8456	1.41229		51.3198	2.61676	51.7249	2.20197	53.1132	1.66834	54.2956	2.23984	56.6082	1.71447	60.052	1.58761	62.6954	3.04653	66.2338	2.2031		61.2997	2.56342	66.3973	3.1498	68.4925	3.37142	70.5838	3.71646	73.3761	4.69669	75.5027	5.29742	83.8529	6.32869	89.5051	3.73044
51.7144	3.51902	52.3527	2.96968	52.4388	3.33371	51.4064	2.98517	53.5827	3.34568	57.5058	3.32666	60.8622	1.36688	67.2191	1.52784		50.9465	2.60784	51.5371	2.46014	53.2499	1.76137	54.7157	2.33066	56.6451	1.46562	60.3877	1.16049	62.1945	3.27873	65.8473	2.27758		62.3613	2.94837	67.4906	3.36709	69.6843	3.48252	71.6889	3.81331	74.0254	4.85866	76.4066	5.79004	84.9967	6.2007	90.7073	3.19614
51.9108	3.58075	52.505	3.16538	52.9669	3.5811	52.3256	3.16247	54.3416	3.33809	56.8988	3.50773	60.6446	1.37112	67.1602	1.95627		50.2894	2.78655	51.142	2.87837	52.9396	1.81181	54.2526	2.46482	56.7117	1.27451	60.2376	0.937557	62.0711	3.15939	65.5983	2.41563		63.3853	3.47087	68.0523	3.6851	70.4253	3.92247	72.5708	3.80185	74.3844	4.84118	77.597	6.0789	86.0499	5.94611	91.808	2.80896
52.6389	3.67404	53.2065	3.40657	53.171	3.65614	53.1524	3.16751	54.5333	3.31834	56.1296	3.88047	60.0199	1.5578	67.0353	2.31387		50.0532	2.96466	50.8493	3.03971	52.5181	1.79812	53.8926	2.44476	57.2834	1.43258	60.0458	1.00311	62.1424	3.25078	65.7097	2.64409		64.2941	3.79452	68.1274	4.12655	71.1315	4.16781	73.5176	3.88695	75.197	4.85822	78.9873	6.2291	86.9553	5.73468	92.8414	2.53749
53.2122	3.67197	53.6889	3.60312	53.5853	3.83091	53.8958	3.35207	55.0267	3.13296	55.39	4.02355	59.5724	2.22552	66.7927	2.86016		50.3795	2.96623	51.0486	3.20018	52.6524	1.65662	53.999	2.59484	57.6699	1.61955	60.1398	1.21205	61.5074	3.41724	66.2341	2.85756		64.9467	3.94322	69.265	4.37148	71.2792	4.5554	73.9041	4.11243	75.6697	5.0249	79.2882	6.57684	87.443	5.9123	93.3087	2.66052
53.3062	3.63025	53.9988	3.73624	54.283	3.8912	54.3944	3.42165	55.8334	2.79496	55.2031	3.76357	59.7401	2.4588	66.2174	3.36373		50.738	3.05933	51.2448	3.34648	53.0535	1.67311	53.7128	2.61773	57.7769	1.82931	60.2887	1.45051	61.0064	3.39936	66.9833	2.90344		65.2044	4.29553	69.5806	4.36811	70.8807	4.77726	74.5354	4.08767	76.2224	5.06088	80.1409	6.67116	87.8803	6.1284	93.6554	2.74575
53.6815	3.72925	53.8054	3.7594	54.5004	3.81884	54.5337	3.33645	56.6843	2.46781	55.7313	3.49649	59.9943	2.57039	65.6432	3.61215		51.2817	3.16034	51.6073	3.46248	52.9246	1.87655	53.5299	2.68274	57.9609	2.22208	60.5662	1.55097	61.0718	3.19241	67.652	2.90787		65.1172	4.57769	69.8067	4.38855	71.4672	4.84995	74.7898	4.09475	76.2307	5.13949	80.4324	6.6237	88.4119	5.92873	93.831	2.74291
54.0938	3.65782	54.0825	3.74998	54.6572	3.78094	54.3708	2.99442	56.2823	2.3461	56.0445	3.32084	60.3679	2.67087	65.5135	3.72711		51.8233	3.33612	52.0421	3.61074	52.6113	2.22511	53.4263	2.65956	58.1738	2.64602	60.594	1.80407	61.3336	3.08319	68.0158	2.92433		64.181	4.8267	69.8716	4.38647	71.653	5.03149	75.183	4.4072	75.958	4.78406	80.4263	6.32318	88.9116	5.83121	94.2427	2.67591
54.6147	3.41538	54.8281	3.73334	54.2851	3.55309	54.0802	2.69344	55.8051	2.24267	56.2492	3.39667	60.7902	2.7351	65.0454	3.60488		52.7484	3.48532	52.3023	3.81026	52.0783	2.7722	53.7131	2.69781	58.3777	2.79133	60.8066	1.83752	61.3951	3.26436	68.8359	2.71702		63.3864	4.99856	69.3416	4.56527	71.5716	5.27474	75.3202	4.75006	76.3289	4.88019	80.21	6.11388	89.3214	5.77043	94.7281	2.53884
54.4865	3.16874	55.353	3.71876	54.4018	3.44142	54.2393	2.57204	55.9321	2.00179	56.2548	3.21072	61.349	2.70009	64.2505	3.43706		53.028	3.4909	52.834	4.01802	52.2259	3.20829	54.1357	2.78441	58.5313	2.62478	61.0972	1.74994	61.1688	3.21771	69.0442	2.36624		62.5905	5.4795	69.0404	4.65396	71.5917	5.51424	75.3956	4.68234	76.8239	4.72858	80.2338	5.95688	89.7585	5.44594	94.8298	2.5571
54.3006	3.07539	55.9253	3.63601	54.9647	3.40049	54.8116	2.3427	56.177	1.88244	56.9624	2.81016	61.92	2.54348	63.5953	2.9148		53.1691	3.36877	53.5711	4.06996	52.4448	3.71691	54.3715	2.71474	58.635	2.275	61.0371	1.45033	61.3593	3.06644	69.0469	2.0463		61.9123	5.81673	68.3572	4.59905	71.3439	5.49692	75.3415	4.72854	77.8022	4.38273	80.7553	5.66265	90.0592	5.19629	95.0195	2.4191
53.9257	2.83184	56.1339	3.45469	55.1611	3.264	55.4074	2.01733	55.9134	1.92312	57.483	2.49916	62.2754	2.73024	62.5582	2.77892		53.457	2.91134	54.3702	3.80783	52.6187	3.73818	54.5212	2.53996	58.6894	1.92992	60.9397	1.29149	61.7177	2.82175	68.7006	1.94809		61.0499	5.87418	67.7159	4.29821	71.5718	5.3026	75.3233	4.61302	78.2202	4.14192	81.6169	5.36069	90.3694	5.0873	95.0945	2.20521
53.9947	2.48285	56.5676	3.08254	55.4797	3.06189	55.8059	1.83168	55.9356	2.33325	57.3061	2.5545	62.8669	2.98318	61.8125	2.8516		53.8373	2.59764	54.911	3.44512	53.2135	3.6913	55.076	2.59246	58.4486	1.61774	60.538	1.1993	61.8412	2.93995	68.254	1.5252		60.4213	5.67849	66.4917	4.31175	70.8494	5.23673	74.7927	4.72245	78.681	3.94559	82.3407	5.04899	90.3599	5.41218	94.9952	2.2198
54.2998	2.21856	56.7596	2.68086	55.5837	2.81357	56.2469	1.75023	55.7083	2.39616	57.3886	2.80138	63.0017	3.15366	61.3248	3.03347		54.0866	2.33612	54.7756	3.0915	53.6112	3.55655	54.9177	2.58849	57.8801	1.38717	60.2565	1.41639	61.6679	3.05391	68.1392	1.27464		60.2784	5.53591	65.3563	4.31259	70.0677	5.11577	73.9826	4.8776	78.8178	3.9869	83.1349	4.89709	90.3986	5.50403	95.105	2.07838
54.7391	2.35851	56.1923	2.27003	56.2973	2.65887	56.5461	1.69442	55.8139	2.47666	57.3612	2.43564	63.0599	3.23709	60.8258	3.18534		54.3062	2.18962	54.3798	2.53393	54.2997	3.36048	54.7564	2.58614	57.2676	1.26197	59.9733	1.71938	61.6031	2.81241	67.7955	1.00596		59.9427	5.43415	64.8903	4.11367	69.901	4.84989	73.2402	5.10524	78.3816	4.19658	83.8787	4.54521	90.3903	5.4246	94.9767	2.03203
54.9864	2.5826	55.7128	1.84298	56.3086	2.35026	56.7997	1.60507	55.9845	2.42751	58.0902	2.40707	63.0611	3.27597	60.6666	3.54264		54.7884	2.0292	54.4216	1.96782	54.395	3.0291	54.7215	2.46659	57.1517	1.16296	59.476	1.87586	61.5515	2.6402	67.6401	1.44761		59.3831	5.20035	64.7925	3.7512	69.1924	4.67446	72.7221	5.35707	77.4297	4.42971	84.49	4.32075	90.3908	5.57688	95.1523	1.82767
55.3943	2.92249	55.796	1.7267	56.1298	2.01204	57.1361	1.66979	56.1905	2.28078	58.2409	2.64542	63.3598	3.26124	60.9044	3.94807		54.8529	2.10271	54.2794	1.62224	54.1174	2.71674	54.4361	2.49185	57.1851	1.2408	59.3033	2.30565	61.6735	2.59736	67.6857	1.74606		59.287	5.10254	64.356	3.76499	68.6684	4.67568	72.141	5.64192	76.2868	4.96625	84.6259	4.02406	90.6331	5.53716	95.4297	1.62425
56.447	2.96352	56.1028	1.78046	55.7987	1.79431	57.2868	1.69453	56.3702	2.36881	57.9392	2.93757	63.4264	3.15133	61.4968	3.74168		55.089	2.21187	53.8844	1.5375	54.0836	2.58658	54.1434	2.41838	57.1569	1.41456	58.8115	2.53131	61.5769	2.48655	67.5483	2.06848		59.2855	5.12626	64.0214	4.00838	67.9962	4.70765	71.0126	5.91071	75.5771	5.57345	84.1937	3.94572	90.8136	5.29749	95.5647	1.57759
56.7127	3.03031	56.1851	2.125	56.0273	1.86663	57.4736	1.75436	55.7357	2.41769	58.0384	2.68688	63.044	2.96705	62.3794	3.47951		55.3774	2.28424	54.0365	1.65022	54.2435	2.52492	53.4009	2.44174	56.9921	1.65556	58.5301	2.51728	61.6578	2.14535	67.4129	2.33464		59.4508	5.12382	63.4965	4.21582	67.2735	4.94493	70.1755	6.12224	74.405	6.06829	84.3307	3.64651	91.0533	4.63768	95.8195	1.37963
56.4575	3.17275	55.7452	2.37871	56.0984	2.17594	57.1911	1.78081	55.7017	2.51007	58.2942	2.33175	62.8191	2.90904	63.0044	3.47024		55.6594	2.24191	54.1943	1.59968	54.8147	2.50774	53.5484	2.37771	56.8757	1.69377	58.2479	2.2639	61.4561	1.95613	66.8577	2.51775		59.6809	4.95228	63.0785	4.17735	66.7137	5.12027	69.4997	6.11876	73.8366	6.52968	84.1766	3.58919	91.4642	4.17746	95.9416	1.35151
55.6043	3.22561	55.3998	2.65112	55.6213	2.47605	57.1972	1.92866	55.2795	2.6848	58.5068	2.35502	62.8901	2.82539	63.2188	3.52513		55.6396	2.17328	54.5348	1.61686	55.1031	2.46403	53.7167	2.41665	56.5734	1.552	57.9681	1.93379	61.4368	1.93555	66.3655	2.85627		59.7528	4.70917	62.5872	4.12636	65.8032	5.34607	68.8709	6.4144	73.123	6.67395	83.9209	3.71138	91.8762	3.94283	96.2698	1.24363
55.3699	3.10812	55.7317	3.00594	55.8574	2.79863	57.0219	2.1982	55.0684	2.74273	57.8912	2.44197	62.7428	3.01566	63.4086	3.0843		55.6684	2.19931	54.6106	1.79505	55.6534	2.5257	53.3005	2.62358	55.9553	1.49862	57.9399	1.75163	61.491	1.9004	66.2111	2.806		59.8803	4.59878	61.9546	4.15699	65.0341	5.50055	68.0511	6.88531	72.8515	6.57455	83.3201	3.6253	92.0195	3.85163	96.4066	1.2622
55.2148	2.70779	55.335	2.88514	55.6086	2.91594	56.6386	2.2635	54.2141	2.65553	57.5552	2.13244	62.562	3.16475	63.6146	2.54347		56.1706	2.20896	54.7664	1.87316	55.8916	2.57594	53.1889	2.8542	55.4497	1.25635	57.5987	1.4259	61.1742	1.90143	66.0867	2.79731		59.7646	4.44007	61.4589	3.99359	64.4129	5.51326	67.2266	7.16344	72.6249	6.13593	83.0426	3.41691	91.9699	3.5776	96.6851	1.20343
54.5119	2.55678	54.6285	2.70729	55.5155	3.08296	56.2096	2.16069	53.6351	2.76168	57.3542	1.58844	62.2626	3.08507	64.0384	2.63899		55.974	2.23281	54.8456	1.81037	55.6845	2.67124	53.3767	3.11197	55.3874	1.06471	57.751	1.30927	60.5748	1.87619	65.5994	2.76641		59.7273	4.20549	60.9364	3.95072	64.0463	5.67786	67.1044	7.20511	72.614	5.80069	82.9214	3.06686	91.822	3.53469	96.9179	1.13726
53.5808	2.43704	53.6482	2.39278	54.9327	3.23765	55.7583	2.46224	53.2604	2.6285	56.6026	1.23376	61.6584	2.96292	63.8463	2.65862		55.4639	2.2584	54.6171	1.74457	54.9864	2.81455	53.4585	3.28215	55.1387	1.07145	57.5399	1.38395	59.9324	1.95752	65.0384	2.76643		59.1058	4.05749	61.0593	3.87282	64.2196	5.53031	67.059	7.09972	73.2825	5.0865	82.133	3.04805	91.4509	3.71119	96.8997	1.10022
52.9778	2.21852	52.7793	2.05545	54.1867	3.11432	55.3649	2.59473	53.0023	2.50186	55.9587	0.975637	61.1066	2.77792	63.0132	2.89533		55.1514	2.28958	54.5804	1.97684	54.2275	2.91375	53.2962	3.28335	55.1389	1.25387	57.1751	1.44442	59.6508	2.05334	64.1407	2.81855		58.1358	4.08326	61.0685	3.8968	63.9884	5.62667	67.78	6.74337	73.9265	4.40757	81.6999	2.87154	91.2789	3.63977	96.6659	1.24226
53.0491	1.93093	52.4303	1.77497	53.4186	2.67142	55.1299	2.20849	53.123	2.16056	55.7923	0.781115	60.4819	2.80068	62.2855	2.97752		55.1035	2.26563	54.6643	2.23125	53.9574	2.80666	53.4582	3.07673	55.3568	1.36165	56.9096	1.44004	59.0104	2.23205	63.227	2.5761		57.8607	4.14754	61.1853	4.0175	63.6286	5.71242	68.0306	6.1521	74.7238	3.72269	81.5504	2.65961	90.8803	3.49344	96.3944	1.34903
52.8594	1.88672	51.5455	1.85362	53.0032	2.32795	54.5965	1.97721	52.7217	1.95655	55.4854	0.998023	60.0127	2.69705	61.3955	2.94945		54.663	2.12182	54.7559	2.2572	53.6452	2.65873	53.4657	2.78039	55.0006	1.83421	56.7538	1.29257	58.5731	2.28149	62.235	2.27004		57.6932	4.46433	61.2455	4.29528	63.7246	5.79982	68.2598	5.55024	75.1152	3.54419	81.5232	2.46311	90.8385	3.31198	96.3029	1.38323
52.1643	2.00414	51.0088	2.05629	52.6596	2.32253	53.9041	2.15299	52.952	2.0175	54.6274	1.21097	58.88	2.72925	60.2779	2.97923		54.2173	2.15214	54.8598	2.30282	53.8728	2.67838	53.4295	2.47759	54.5361	2.17907	56.7631	1.42193	58.49	2.32456	61.4411	2.16903		57.3052	4.70377	61.3673	4.26954	63.8372	5.77363	69.0533	5.10804	75.7569	3.30818	81.2211	2.38462	90.908	3.15265	96.0525	1.42701
51.6095	2.22482	50.6313	2.31787	51.9872	2.46858	52.9128	2.27964	52.3951	2.12252	53.5674	1.06315	58.0591	2.6756	59.9754	2.94789		54.0769	2.3024	54.7263	2.41109	54.0174	2.80173	53.4433	2.31376	53.9036	2.53622	56.1724	1.62254	58.3101	2.23444	60.9489	1.9216		57.1001	4.79987	61.342	4.32189	63.9785	5.69278	69.7371	4.83791	76.1405	2.88244	80.912	2.36536	90.9272	3.08503	95.9319	1.43341
51.2603	2.30532	50.4012	2.47873	51.2489	2.46915	52.2364	2.33303	51.5957	2.45364	52.935	1.02664	56.8834	2.728	59.1908	3.12433		53.9233	2.29848	54.2553	2.37357	54.0527	2.6685	53.754	2.2685	53.5829	2.59364	55.6559	1.78105	57.5891	2.16951	60.3066	1.86018		57.0356	4.91926	61.192	4.46426	63.9385	5.70445	70.644	4.56955	76.4469	2.70231	80.7356	2.3498	90.506	3.15423	95.9544	1.38261
50.9563	2.40977	50.1666	2.46074	51.1294	2.24161	51.6403	2.51166	50.8249	2.67097	52.6554	0.876911	55.6784	2.74408	58.9655	3.20063		53.7533	2.13086	53.8214	2.16617	54.0216	2.41072	53.8757	2.49286	53.2875	2.72169	55.4112	1.72632	56.5246	2.15684	60.2293	1.6572		57.1486	4.91201	61.0051	4.48854	64.3254	5.66988	70.5103	4.51597	76.6045	2.55279	80.2427	2.52351	89.8403	3.37154	95.9229	1.32388
50.6285	2.60677	50.18	2.45801	50.9983	2.44813	50.9445	2.75888	50.3748	2.8235	51.5027	1.02832	55.4177	2.62438	59.0945	2.96162		53.5434	2.02457	53.7171	1.98047	53.9218	2.15646	53.6292	2.58756	53.2722	2.75655	55.047	1.58166	56.0961	2.08085	60.0505	1.44088		57.0996	4.81857	60.7503	4.53518	64.9131	5.55539	70.9305	4.34392	76.8617	2.43676	80.0569	2.58408	89.578	3.54176	95.9195	1.28565
50.4031	2.82664	49.9652	2.51123	50.0383	2.80119	50.1005	3.1049	50.0326	2.81177	50.7809	1.14257	55.3014	2.29553	58.6514	2.79646		53.7264	2.27006	53.8685	2.07178	53.8145	1.99556	53.5629	2.657	53.6097	2.7424	54.8	1.65431	55.5374	1.96182	60.1085	1.16485		56.9137	4.61666	60.3717	4.61164	64.7242	5.62387	71.3788	4.24548	77.4927	2.16815	80.0642	2.80807	88.8964	3.78056	95.7074	1.35658
50.1019	2.93097	49.6719	2.57513	49.1648	2.90657	49.3867	3.23711	49.583	2.82754	50.1271	1.21186	55.4345	1.99188	58.2386	2.67595		53.1231	2.23719	53.4349	2.13792	53.6089	1.72094	53.4367	2.47132	53.9593	2.38693	54.2156	1.63426	55.2763	1.80728	59.7459	1.12493		57.1083	4.40988	60.0705	4.70206	64.701	5.41437	71.5957	4.12575	77.724	2.18075	80.4095	3.06424	88.3699	3.83093	95.6657	1.35665
49.5488	2.75378	49.3506	2.47044	48.7609	2.87156	49.1507	3.23455	49.6344	2.78557	50.1636	1.23976	55.3791	1.6615	57.9321	2.30783		52.7832	2.07845	53.2543	2.17712	53.5276	1.26725	53.1266	2.24664	54.1478	1.9791	54.0348	1.42554	54.9692	1.72996	59.2651	1.26354		57.1518	4.46387	60.0454	4.6303	64.4728	5.28211	71.7774	4.15144	77.7984	2.35862	80.8872	3.35952	87.915	3.85341	95.4481	1.46727
49.697	2.5606	49.5325	2.2239	49.1664	2.67795	48.9165	2.93374	50.059	2.57559	49.8371	1.31661	55.6704	1.21972	58.3465	2.23715		52.8555	2.15247	53.1806	2.15576	54.108	1.09499	52.6115	1.98749	54.4625	1.90439	54.3371	1.14078	55.511	1.47118	59.3311	1.34746		57.3367	4.17374	59.9068	4.51706	64.2889	5.16678	71.9247	3.96504	77.3049	2.54622	81.2779	3.51656	88.2133	3.67329	95.2479	1.61623
49.8049	2.60107	49.8728	2.34882	49.1872	2.84567	48.7252	2.97109	50.0808	2.46199	48.9257	1.55918	56.6889	1.07994	59.0517	1.89727		52.9332	2.21262	53.2821	2.35359	54.6533	0.843383	52.2402	1.73751	54.5845	1.60699	54.7362	1.08301	55.9431	1.26629	59.6933	1.48798		57.5232	4.12318	59.8417	4.34186	63.8476	5.16969	72.227	3.90077	76.9457	2.92087	81.8834	3.4605	88.2817	3.62761	95.2958	1.67096
49.3035	2.52493	49.8398	2.39973	49.3317	2.96761	48.4373	2.89862	50.0067	2.09012	48.6056	1.49645	56.8443	1.26436	59.0945	2.02566		52.5834	2.2037	52.9222	2.50973	55.1999	0.835439	52.2126	1.90239	54.485	1.48046	54.9956	1.24411	56.0908	1.07898	60.0428	1.72469		57.5401	4.12511	59.7569	4.21111	63.789	5.09353	72.2266	4.11414	76.6137	3.22008	81.9496	3.30907	88.0858	3.46788	95.2062	1.68157
49.1672	2.47894	50.4369	2.24157	50.1002	2.59044	48.8617	2.67015	49.8453	1.62522	48.5114	1.62168	56.8218	1.70983	59.8458	2.24834		52.6174	2.12867	52.7922	2.58551	55.769	0.918203	52.9705	1.9212	54.2611	1.25495	54.8035	1.25567	56.0573	1.02368	59.9797	1.90189		57.8266	3.95584	59.0794	4.00228	64.5067	4.66886	71.9068	4.42003	76.2258	3.41981	81.9365	3.01281	88.0907	3.11383	95.288	1.63857
49.5363	2.54054	50.9231	2.07007	50.9521	1.90784	49.2822	2.31143	49.9966	1.4968	48.7676	2.21484	57.0404	2.24543	60.7589	2.52653		53.0882	2.10665	53.1473	2.70433	55.9198	1.0298	53.6244	1.90606	54.3928	1.57802	54.7494	1.27445	55.8756	0.996337	59.7752	2.03144		57.7013	3.92284	58.8404	3.64292	64.5038	4.62222	71.4002	4.64843	75.6109	3.51158	82.1592	2.56081	88.1773	3.07794	94.7499	1.83594
50.2754	2.66954	51.5544	1.93414	51.6319	1.49858	49.6097	2.04949	50.4191	1.66066	48.753	2.59353	57.5085	2.06125	61.5143	2.56274		53.5099	2.24992	53.2423	2.80072	55.9026	1.35519	53.693	1.91849	54.5011	1.94267	54.9237	1.47101	55.7195	1.03974	59.8881	2.07777		57.6985	3.80697	58.5546	3.36261	64.6119	4.41202	70.4994	4.69397	75.2969	3.33072	82.2268	2.33936	88.2276	3.00248	94.4396	1.95321
50.7199	2.4466	52.1336	1.89294	51.8742	1.43289	50.1933	2.09187	50.393	1.6297	49.0225	2.91059	58.2663	1.92353	61.9417	2.43966		53.5187	2.26169	53.5142	2.98194	55.9237	1.50449	53.9964	2.18351	54.0783	1.6952	54.7327	1.53528	55.543	0.858774	59.8713	2.16585		57.6436	3.72173	58.2094	3.04708	64.5429	4.32326	69.2932	4.79853	75.5503	3.42351	82.5136	2.17416	88.4931	2.83377	94.2294	1.99394
51.4639	2.06988	52.8159	1.6708	52.0365	1.07175	50.7199	1.7769	50.8216	1.76231	49.4823	3.01807	57.9559	1.62185	61.5796	2.29181		53.8034	2.26473	53.553	2.94588	55.5514	1.71395	54.2228	2.11473	54.0378	1.75338	54.4523	1.59673	55.7604	0.547573	59.5986	2.28147		57.369	3.56843	58.0735	2.98211	64.5943	4.08132	68.8618	4.58297	75.5137	3.1302	82.3321	1.85486	89.0923	2.51024	94.0243	2.03367
52.2519	1.7787	53.5552	1.35305	52.6629	0.918277	50.9685	1.81729	51.0881	1.59663	49.9865	3.08046	57.5257	1.36006	61.0971	2.03523		54.3258	2.2329	53.9947	2.90906	54.9485	1.83059	54.2938	1.98303	53.5432	1.58094	54.5582	1.47811	55.9555	0.659073	59.0733	2.33064		57.1268	3.51363	57.5753	3.16703	64.8758	3.8027	68.6222	4.26375	75.2719	2.95059	81.7967	1.63634	89.6277	2.39211	94.1556	1.95162
52.6605	1.62567	53.6109	1.17602	52.9661	0.993359	50.9107	1.92199	51.7522	1.55107	50.5365	2.98896	57.3562	1.30436	60.3644	1.6315		54.2694	2.09344	53.9152	2.74846	54.4507	1.81893	53.5261	1.98704	53.5293	1.5102	54.46	1.05393	55.8595	0.93102	59.1141	2.2709		56.8163	3.54922	57.8888	3.17754	64.4807	4.1101	68.638	4.10867	74.6442	3.23815	81.1739	1.75114	89.9749	2.33988	94.0606	1.98275

## Sheet: Fig. 2f
Unshuffled							Shuffled
First odor		Late delay		Choice			First odor		Late delay		Choice
Mean	SEM	Mean	SEM	Mean	SEM		Mean	SEM	Mean	SEM	Mean	SEM
55.1843	3.6148	55.617	3.7	67.0618	4.91507		50.0437	3.14486	50.9333	2.8623	51.9645	0.887315
54.7761	3.2069	56.5832	4.00764	72.1368	4.2519		50.4302	2.71574	51.3357	2.52732	51.4248	0.695002
55.7564	3.03536	58.7912	2.83762	74.349	4.7038		51.2865	2.60714	51.2497	2.61932	51.5059	0.620262
60.7372	3.23144	57.0581	2.89023	76.663	4.60248		51.2998	2.19775	51.1024	2.64128	51.8208	0.559425
65.5294	3.78413	58.9987	3.30851	80.5329	3.51835		52.3008	1.72568	51.0456	2.42118	51.0635	0.254557
74.3116	5.89806	64.4058	1.37178	86.0263	3.59077		51.967	1.60932	50.5593	1.887	51.5242	0.3229
83.2655	4.78377	71.1823	1.87074	92.697	4.0786		52.5781	1.30275	50.6403	1.41696	51.978	0.265319
93.4796	3.26827	77.7135	1.32861	96.5792	1.20571		52.1221	0.778738	50.6594	1.35281	52.1039	0.727638

## Sheet: Fig. 2g
First odor unshuffled							First odor shuffled							Choice unshuffled							Choice shuffled
M2		M1		All			M2		M1		All			M2		M1		All			M2		M1		All
Mean	SEM	Mean	SEM	Mean	SEM		Mean	SEM	Mean	SEM	Mean	SEM		Mean	SEM	Mean	SEM	Mean	SEM		Mean	SEM	Mean	SEM	Mean	SEM
0.509276	0.00719032	0.512004	0.00603286	0.485565	0.00431419		0.494246	0.00280598	0.499306	0.0127672	0.503199	0.000683957		0.538616	0.027937	0.511607	0.0160993	0.526959	0.0275863		0.509177	0.00771644	0.514236	0.00564703	0.504687	0.00994369
0.504142	0.0130303	0.503125	0.0110485	0.487029	0.00377053		0.490154	0.0050683	0.505481	0.00766383	0.500149	0.0030515		0.522024	0.023465	0.508532	0.0113993	0.510863	0.0203083		0.517039	0.0091019	0.502679	0.00473509	0.493006	0.00862839
0.494544	0.0198172	0.494767	0.00243769	0.486186	0.00412128		0.491691	0.00271829	0.494048	0.00936496	0.498388	0.00966309		0.509648	0.0194489	0.510119	0.0156784	0.49499	0.0150821		0.518254	0.0104523	0.502034	0.00396345	0.492956	0.00448957
0.496305	0.0197997	0.482688	0.00733062	0.49623	0.00806719		0.493775	0.00345486	0.493601	0.0030515	0.501364	0.00440188		0.50506	0.00894406	0.495188	0.0205889	0.493229	0.01289		0.515203	0.00755861	0.501959	0.00327949	0.497941	0.00391083
0.503051	0.0214131	0.489459	0.00990861	0.490947	0.00370039		0.497197	0.000719032	0.488517	0.00640114	0.498785	0.000859331		0.486632	0.00282352	0.480903	0.0174321	0.47371	0.011715		0.505184	0.00170112	0.501736	0.00122762	0.499454	0.00133284
0.502282	0.013609	0.489435	0.00673435	0.477902	0.000157836		0.502703	0.000929481	0.4875	0.00441942	0.499678	0.00292874		0.484276	0.00164851	0.480481	0.014293	0.476811	0.0107504		0.498537	0.00275337	0.504985	0.00384068	0.502282	0.00185896
0.509276	0.0027709	0.493924	0.00675189	0.475124	0.00843548		0.503249	0.00401606	0.479886	0.00440188	0.495585	0.00729555		0.481572	0.00370039	0.480407	0.0113993	0.481324	0.00731308		0.499479	0.00626084	0.508606	0.00545412	0.510193	0.000894406
0.51756	0.00873361	0.49871	0.003753	0.468403	0.0135038		0.503175	0.00249031	0.487351	0.000841794	0.49628	0.0099963		0.491121	0.00161344	0.485392	0.00861085	0.498958	0.00073657		0.496652	0.0134161	0.505258	0.0100314	0.506498	0.00522614
0.516096	0.00818995	0.500298	0.0149418	0.461731	0.0254818		0.504464	0.000947018	0.497396	0.00184142	0.489509	0.00962802		0.496776	0.00940003	0.498437	0.00994369	0.508036	0.00126269		0.501687	0.0147665	0.503571	0.00852316	0.503249	0.00703249
0.505084	0.00997876	0.4969	0.0189228	0.464112	0.0256922		0.502232	0.00157836	0.503522	0.00224478	0.487698	0.00550673		0.510789	0.0129952	0.516369	0.0134687	0.525298	0.000526121		0.507292	0.0117851	0.501513	0.0102243	0.50372	0.00989108
0.497892	0.00685711	0.493899	0.0141	0.469147	0.0243419		0.499082	0.00033321	0.497321	0.000315673	0.490203	0.000929481		0.514906	0.0184318	0.516989	0.0199049	0.516443	0.00752353		0.516419	0.00655898	0.503447	0.00149068	0.50496	0.00729555
0.50501	0.00182389	0.498934	0.0171691	0.480208	0.0206239		0.497049	0.00233247	0.509375	0.00220971	0.493973	0.00236755		0.516369	0.011259	0.518676	0.0214131	0.524802	0.0143806		0.508408	0.00878622	0.507812	0.00331456	0.49938	0.00682204
0.506944	0.000491046	0.495759	0.0146788	0.491915	0.0227635		0.495833	0.00147314	0.50434	0.000859331	0.498388	0.000824256		0.508755	0.0112415	0.514087	0.0241665	0.499727	0.0291646		0.509028	0.00417389	0.515377	0.00743585	0.497297	0.00976832
0.515476	0.00578733	0.50119	0.0133635	0.503075	0.0218165		0.492163	0.00235001	0.49747	0.00326195	0.50506	0.0065239		0.499876	0.00401606	0.519965	0.0229564	0.48693	0.0286385		0.506796	0.00133284	0.511285	0.00306904	0.49561	0.00605039
0.523413	0.00869854	0.510987	0.012434	0.50682	0.0242191		0.490774	0.000841794	0.492287	0.00496308	0.505258	0.00543658		0.485739	0.00443695	0.516592	0.0177303	0.486235	0.0347766		0.508333	0.00073657	0.505556	0.000491046	0.499008	0.00119254
0.519444	0.0105575	0.498735	0.0182564	0.495957	0.0202206		0.492188	0.00110485	0.497892	0.00419143	0.502902	0.00426158		0.483829	0.00133284	0.512624	0.0225004	0.482986	0.0343732		0.496032	0.00697987	0.50558	0.00489293	0.501463	0.00166605
0.498859	0.0134336	0.486806	0.0115396	0.479663	0.0109082		0.493626	0.00040336	0.487252	0.0036127	0.498239	0.00440188		0.485813	0.00371792	0.508309	0.0226057	0.48187	0.0329527		0.503274	0.00578733	0.500818	0.00752353	0.501835	0.00287613
0.489782	0.0106978	0.490129	0.012662	0.482887	0.00925973		0.492882	0.000613808	0.487971	0.00727801	0.499058	0.00350747		0.491319	0.0105575	0.501091	0.0203433	0.499182	0.0212027		0.503844	0.00808473	0.488542	0.0095754	0.505605	0.00364777
0.486012	0.0114694	0.480258	0.00543658	0.481523	0.00706756		0.490427	0.00108732	0.486607	0.00726047	0.500595	0.00115747		0.509772	0.0110836	0.489881	0.0152575	0.512624	0.0136616		0.495387	0.0128374	0.491791	0.00555935	0.507639	0.00761122
0.483978	0.0132232	0.46441	0.000859331	0.484499	0.00622577		0.489608	0.00243769	0.492956	0.00448957	0.499182	0.000894406		0.526786	0.0145209	0.482664	0.0174146	0.516171	0.000876869		0.491443	0.0163624	0.49685	0.00124515	0.505134	0.0162571
0.488864	0.011031	0.471528	0.00417389	0.49747	0.00557688		0.485789	0.00415636	0.489559	0.00713771	0.500174	0.00208695		0.524975	0.0142228	0.491022	0.00438434	0.519494	0.00641868		0.490079	0.0119254	0.488591	0.00266568	0.502827	0.0127321
0.499851	0.00357762	0.473983	0.0046474	0.509003	0.0078392		0.482763	0.00580487	0.49685	0.00566457	0.50434	0.00306904		0.523735	0.00941757	0.490253	0.00320934	0.517212	0.00897913		0.489435	0.0111538	0.492138	0.00138545	0.50749	0.0128724
0.503472	0.00417389	0.469692	0.00792689	0.506498	0.0036127		0.485169	0.00876869	0.49943	0.00433173	0.498264	0.0031918		0.526166	0.00555935	0.5	0.00441942	0.519494	0.00199926		0.485293	0.00917204	0.492634	0.000789182	0.508135	0.0114344
0.50744	0.00210448	0.474008	0.00782167	0.498239	0.00440188		0.49184	0.0119079	0.500942	0.000911943	0.492287	0.00275337		0.509251	0.0128549	0.502753	0.00983846	0.522941	0.00833025		0.492981	0.00766383	0.48812	0.00422651	0.505258	0.0100314
0.502307	0.0101541	0.484945	0.00212202	0.495858	0.00861085		0.496255	0.0134512	0.499182	0.000894406	0.4938	0.00413882		0.505977	0.0181161	0.499926	0.014784	0.526687	0.0147665		0.496602	0.00264814	0.487822	0.00370039	0.512153	0.000245523
0.499529	0.00818995	0.484549	0.00871607	0.493601	0.0146262		0.504315	0.0109433	0.500818	0.00352501	0.49127	0.00740077		0.507217	0.01994	0.491518	0.0170463	0.527951	0.0131355		0.503175	0.00634853	0.490575	0.00249031	0.514807	0.00352501
0.502431	0.00171866	0.484623	0.0102418	0.483408	0.0155206		0.505432	0.0101541	0.505407	0.00406867	0.483358	0.000227986		0.514385	0.0180635	0.498834	0.0121183	0.525273	0.0172392		0.50057	0.0045071	0.490848	0.00647129	0.518378	0.00320934
0.51369	0.000105224	0.492039	0.0135213	0.482738	0.0106276		0.500248	0.00522614	0.506076	0.00233247	0.489112	0.00138545		0.509301	0.00594517	0.491344	0.0014556	0.5219	0.00980339		0.505853	0.00224478	0.49938	0.00461233	0.516245	0.000192911
0.522966	0.00175374	0.494544	0.0133284	0.497445	0.00212202		0.494544	0.00213956	0.508309	0.00391083	0.495164	0.000263061		0.502728	0.00224478	0.496453	0.0141877	0.514583	0.00294628		0.508482	0.00157836	0.504092	0.00668174	0.521205	0.00394591
0.577455	0.00615562	0.489583	0.00147314	0.550918	0.00696234		0.49437	0.00240262	0.51317	0.00489293	0.496081	0.00227986		0.496627	0.00301643	0.510764	0.0255344	0.507639	0.0122762		0.505804	0.00252538	0.505332	0.0107153	0.511533	0.0021571
0.654092	0.00878622	0.499777	0.0178355	0.631845	0.00768137		0.492386	0.00443695	0.513145	0.00364777	0.497148	0.000438434		0.498363	0.00620823	0.518576	0.0266393	0.506498	0.0124515		0.506721	0.000648883	0.507019	0.0122235	0.506424	0.00454218
0.73936	0.00720786	0.52443	0.0264288	0.732763	0.00580487		0.494296	0.00529629	0.508557	0.00531382	0.499628	0.00541905		0.493155	0.00326195	0.508408	0.01994	0.516543	0.0173445		0.50563	0.00461233	0.509201	0.0131355	0.498512	0.000420897
0.821825	0.00634853	0.549529	0.0347065	0.826215	0.000859331		0.500322	0.000719032	0.50568	0.0045071	0.495933	0.00754107		0.499578	0.00569965	0.502232	0.0126269	0.527951	0.0111713		0.507688	0.00733062	0.501786	0.0119956	0.498636	1.75374e-05
0.902059	0.00612054	0.568477	0.0402132	0.912227	0.00177127		0.506027	0.00205187	0.497197	0.000719032	0.488442	0.00792689		0.504712	0.00427912	0.493576	0.000122762	0.527158	0.00226232		0.507168	0.0113818	0.498437	0.00773398	0.495833	0.00368285
0.94504	0.00508584	0.591964	0.0344083	0.953943	0.00573472		0.503869	0.00242016	0.495362	0.00359516	0.490575	0.00192911		0.49685	0.010084	0.480035	0.0101892	0.518105	0.00806719		0.514658	0.0109959	0.496081	0.00669928	0.502951	0.00429666
0.96436	0.00163098	0.619023	0.0282878	0.966319	0.00171866		0.501662	0.00938249	0.490848	0.000157836	0.488021	0.00184142		0.487624	0.0114519	0.475967	0.01994	0.508234	0.019712		0.511731	0.00987354	0.495883	0.00561196	0.506225	0.00566457
0.973636	0.00219217	0.620114	0.0287438	0.972247	0.00121008		0.506473	0.0108907	0.490699	0.000683957	0.491419	0.00448957		0.48254	0.0125918	0.479588	0.0149243	0.514187	0.0213956		0.507713	0.00608547	0.492485	0.000578733	0.508433	0.00754107
0.977158	0.00436681	0.615377	0.016871	0.975595	0.00326195		0.50005	0.00855824	0.492485	0.000578733	0.493849	0.0027709		0.482688	0.00954033	0.480456	0.0155381	0.511483	0.0112765		0.504167	0.00515599	0.498983	0.00243769	0.509697	0.0081198
0.977728	0.00445449	0.627257	0.00380561	0.974876	0.00180635		0.496354	0.0106803	0.498065	0.00210448	0.501736	0.0031918		0.493576	0.0219743	0.481672	0.00976832	0.515005	0.00240262		0.503671	0.00133284	0.496825	0.00249031	0.506399	0.0102067
0.978571	0.00410374	0.629365	0.0040336	0.971776	0.000561196		0.496057	0.00794443	0.49127	0.00740077	0.503547	0.00313919		0.503373	0.0251135	0.496999	0.00040336	0.534301	0.00952279		0.493725	0.00317426	0.502431	0.00171866	0.503125	0.00662913
0.976687	0.00150821	0.633433	0.00533136	0.972594	0.000754107		0.499529	0.00377053	0.499901	0.00498061	0.507515	0.00278844		0.517932	0.0256221	0.505035	0.0119079	0.547619	0.0240963		0.502728	0.00217463	0.503348	0.00205187	0.500372	0.00341979
0.972197	0.00149068	0.650223	0.00426158	0.969568	0.0013153		0.491915	0.003753	0.501364	0.0110661	0.501736	0.00564703		0.526066	0.0215885	0.498859	0.0068045	0.532168	0.028393		0.50997	0.00115747	0.502232	0.00726047	0.498239	0.00443695
0.970486	0.00122762	0.657862	0.0118728	0.963145	0.00143806		0.4937	0.00470002	0.498909	0.0105926	0.506176	0.00152575		0.524107	0.0227284	0.503571	0.000315673	0.526811	0.00913697		0.512252	0.000806719	0.503125	0.00662913	0.503001	0.00180635
0.963517	0.000227986	0.657664	0.0240437	0.954588	0.00275337		0.491518	0.00820749	0.500868	0.00503323	0.495064	0.000298135		0.521652	0.0112064	0.515972	0.00466494	0.53502	0.000771644		0.507589	0.0034724	0.50568	0.00654144	0.502381	0.00199926
0.958755	0.000192911	0.66746	0.0249732	0.950744	0.000210448		0.492634	0.00741831	0.502579	0.00529629	0.491815	0.00431419		0.519519	0.00780413	0.502406	0.0118027	0.519469	0.0102944		0.519122	0.0056295	0.505729	0.00626084	0.498041	0.00113993
0.953423	0.00273583	0.656672	0.027446	0.941022	0.00217463		0.487748	0.00522614	0.500496	0.00382315	0.491319	0.00491046		0.518254	0.00943511	0.48683	0.0291997	0.511483	0.0267445		0.517088	0.00829518	0.509325	0.00470002	0.499876	0.00040336
0.946627	0.0036127	0.649727	0.0203258	0.930531	0.00517352		0.492956	0.00448957	0.495685	0.00210448	0.508284	0.00175374		0.510962	0.013118	0.487078	0.0322161	0.502951	0.0352326		0.518279	0.00818995	0.508755	0.000192911	0.496602	0.00264814
0.938244	0.00242016	0.639534	0.0172217	0.923065	0.00431419		0.49752	0.000771644	0.500025	0.00787428	0.50067	0.0017362		0.510293	0.0113818	0.489087	0.0330053	0.496503	0.0253064		0.518725	0.00566457	0.507416	0.00113993	0.489162	0.00275337
0.933011	0.00219217	0.622941	0.00833025	0.912153	0.00196419		0.499306	0.00171866	0.49876	0.0040336	0.512302	0.00108732		0.503869	0.0156784	0.482688	0.0338471	0.486979	0.0283579		0.515526	0.00498061	0.513715	0.00306904	0.490823	0.0033321
0.923338	0.00608547	0.610714	0.0145209	0.896577	0.0038933		0.502877	0.0036127	0.497917	0.00589256	0.513839	0.00536644		0.514112	0.0162922	0.483457	0.0261833	0.490079	0.0296031		0.508978	0.0066642	0.510417	0.00147314	0.492708	0.00147314
0.916815	0.0065239	0.601935	0.0111538	0.877654	0.00156083		0.499777	0.00899667	0.495139	0.00564703	0.506052	0.00108732		0.512748	0.0118553	0.484375	0.0132583	0.492212	0.0197471		0.503745	0.00422651	0.511706	0.00434927	0.490501	0.00180635
0.906622	0.00121008	0.584499	0.0247102	0.858085	0.00154329		0.493229	0.01289	0.494841	0.00175374	0.494568	0.00310411		0.511458	0.00368285	0.487872	0.0056295	0.496329	0.0119254		0.503869	0.00683957	0.512525	0.00124515	0.491419	7.01495e-05
0.895064	0.000298135	0.586111	0.036583	0.838269	0.001175		0.490179	0.0135739	0.492733	0.00243769	0.496627	0.00803212		0.512773	0.00177127	0.483135	0.00259553	0.503026	0.0116097		0.507217	0.0111012	0.514063	0.00331456	0.498413	0.00206941
0.883755	0.000192911	0.593626	0.0504199	0.826141	0.0112239		0.48559	0.0119079	0.494891	0.000175374	0.482986	0.0100665		0.519172	0.00569965	0.476042	0.00589256	0.506771	0.00257799		0.514856	0.00987354	0.508234	0.00238508	0.503199	0.00510337
0.866096	0.00156083	0.588963	0.0524894	0.815055	0.0109609		0.479737	0.00966309	0.491766	0.00238508	0.482192	0.00792689		0.511905	0.00547166	0.48316	0.00748846	0.510888	0.00303397		0.519023	0.0106101	0.5063	0.00192911	0.51002	0.00519106
0.849132	0.000613808	0.595015	0.051402	0.806225	0.0189228		0.482465	0.00748846	0.500843	0.00185896	0.494246	0.00161344		0.514881	0.00683957	0.496156	0.0014556	0.514633	0.00340225		0.517932	0.0123638	0.496726	0.00747092	0.511359	0.00424404
0.838294	0.00213956	0.596602	0.0534714	0.796577	0.0282001		0.494469	0.00366531	0.503695	0.00212202	0.497892	0.0046474		0.513616	0.00741831	0.506523	0.00264814	0.515179	0.0069448		0.512773	0.0150295	0.50057	0.0045071	0.512277	0.00236755
0.823562	0.00371792	0.594196	0.0438785	0.781994	0.0311464		0.494841	0.0070851	0.506796	0.000876869	0.496081	0.00876869		0.506969	0.0162221	0.513244	0.00420897	0.506349	0.0104873		0.503819	0.015959	0.498214	0.00568211	0.505605	0.00364777
0.799802	0.00996123	0.592088	0.0303923	0.767088	0.0281826		0.496379	0.00280598	0.503596	0.000648883	0.505283	0.00668174		0.506796	0.0141351	0.522173	0.00273583	0.499752	0.016871		0.49437	0.0196945	0.501637	0.00399852	0.504588	0.00166605
0.785268	0.00157836	0.582093	0.023956	0.751438	0.027218		0.499901	0.000561196	0.512227	0.00619069	0.500769	0.00545412		0.505853	0.0110135	0.517113	0.00925973	0.496181	0.0149769		0.489906	0.0162221	0.500149	0.00136791	0.498264	0.00122762
0.774132	0.00380561	0.580357	0.018309	0.736558	0.0252187		0.507887	0.00178881	0.508085	0.003753	0.504936	0.00471755		0.491543	0.00033321	0.513616	0.00583994	0.498562	0.00813734		0.49313	0.0156609	0.504439	0.00191157	0.502778	0.000245523
0.751215	0.00748846	0.574454	0.000876869	0.729688	0.0187825		0.50568	0.00212202	0.505903	0.00245523	0.506845	0.00336718		0.490799	0.00454218	0.512872	0.0056295	0.50439	0.00384068		0.490476	0.00968063	0.498438	0.00331456	0.502852	0.00264814
0.735218	0.0129075	0.572693	0.000894406	0.722123	0.0206941		0.504315	0.00210448	0.506771	0.00405113	0.509921	0.00529629		0.486285	0.0146086	0.520114	1.75374e-05	0.515327	0.0115747		0.497024	0.00578733	0.498834	0.00106978	0.499826	0.00871607
0.741146	0.0158362	0.556746	0.0104523	0.708482	0.0271478		0.507093	0.00185896	0.507044	0.00213956	0.509673	0.0038933		0.475843	0.0129075	0.520635	0.00182389	0.522594	0.00959294		0.501042	0.00294628	0.499132	0.000613808	0.502282	0.00697987
0.734871	0.0259202	0.568676	0.00152575	0.704291	0.0298661		0.510838	0.00166605	0.501066	0.00612054	0.511632	0.00282352		0.477604	0.00847055	0.515352	0.000438434	0.5312	0.00634853		0.501042	0.00294628	0.502753	0.00099963	0.505853	0.0110836
0.725992	0.025324	0.562748	0.00140299	0.70558	0.0314094		0.50057	8.76869e-05	0.49499	0.00182389	0.503026	0.00385822		0.487277	0.00899667	0.507366	0.00142053	0.519568	0.00573472		0.496007	0.000613808	0.502827	0.000526121	0.505308	0.0119605
0.717361	0.0387927	0.571577	0.00936496	0.68874	0.0327598		0.49561	0.000578733	0.496354	0.00626084	0.497073	0.00554181		0.491443	0.00531382	0.495412	0.00166605	0.529191	0.000508584		0.507664	0.000263061	0.509871	0.00161344	0.509325	0.0113291
0.702579	0.0428613	0.568006	0.011259	0.683482	0.0315673		0.490848	0.000157836	0.492485	0.00605039	0.492163	0.00648883		0.505828	0.00790935	0.490501	0.00703249	0.53745	0.00192911		0.507068	0.000894406	0.509747	0.00099963	0.510466	0.0181336
0.664087	0.0374247	0.581473	0.0200452	0.685888	0.0301117		0.492088	0.000543658	0.493428	0.00149068	0.48998	0.00740077		0.515774	0.0168359	0.491766	0.00424404	0.538864	0.011031		0.508904	0.000648883	0.504588	0.00275337	0.502579	0.0185545
0.643924	0.0332684	0.587351	0.0168359	0.683036	0.0252538		0.4875	0	0.494196	0.00252538	0.497669	0.00669928		0.516567	0.0167657	0.499926	0.00510337	0.533408	0.0111012		0.508284	0.00175374	0.504539	0.00468248	0.500843	0.0173269
0.628472	0.0289717	0.595288	0.0109082	0.674058	0.0207993		0.490203	0.00128023	0.494023	0.00177127	0.493403	0.00245523		0.530332	0.00850562	0.513839	0.00315673	0.552927	0.018765		0.509077	0.00168359	0.505382	0.00282352	0.50377	0.0162396
0.625198	0.00992615	0.598562	0.0029112	0.676687	0.010347		0.493378	0.00121008	0.494692	0.00312165	0.496156	0.00366531		0.566518	0.00820749	0.532465	0.00135038	0.578274	0.0273583		0.507242	0.00322688	0.504687	0.00331456	0.504613	0.0158889
0.635243	0.00822503	0.58311	0.00163098	0.67185	0.00317426		0.496404	0.000648883	0.493824	0.00373546	0.501116	0.000789182		0.619147	3.50747e-05	0.571478	0.00224478	0.630556	0.0292173		0.509598	0.00426158	0.5063	0.00470002	0.508135	0.00701495
0.66441	0.018537	0.574107	0.00378807	0.676687	0.0183792		0.493229	0.00405113	0.487351	0.0030515	0.500992	0.00119254		0.691171	0.00750599	0.618502	0.00301643	0.696429	0.0306202		0.517163	0.00455972	0.513492	0.00340225	0.507093	0.0106978
0.68693	0.0199751	0.563889	0.000982093	0.683805	0.0221848		0.498636	0.00219217	0.488616	0.00142053	0.490179	0.000315673		0.768998	0.0102418	0.679117	0.00782167	0.771255	0.0329527		0.520437	0.00592763	0.509549	0.000122762	0.505035	0.00576979
0.706399	0.0185195	0.561384	0.0052086	0.699777	0.0219393		0.499926	0.00152575	0.492535	0.000859331	0.496925	0.00249031		0.836434	0.0127497	0.745982	0.00820749	0.84432	0.0286385		0.526389	0.0031918	0.51436	0.000578733	0.498437	0.00994369
0.707192	0.0141702	0.55496	0.00950525	0.700397	0.0177127		0.498214	0.0034724	0.486905	0.00105224	0.493279	0.000648883		0.884573	0.00775152	0.811062	0.0029112	0.893353	0.0132232		0.517014	0.000982093	0.508507	0.0015959	0.492684	0.004928
0.704043	0.012925	0.569866	0.0102594	0.714385	0.0150821		0.50315	0.000964555	0.488988	0.00263061	0.489955	0.000473509		0.917634	0.00583994	0.856002	0.00140299	0.919519	0.00987354		0.512103	3.50747e-05	0.502232	0.000631345	0.495164	0.000263061
0.691344	0.0184318	0.581324	0.0183616	0.706548	0.0038933		0.505233	0.00198172	0.489931	0.00270076	0.49184	0.00135038		0.935913	0.00427912	0.889658	0.00657651	0.939509	0.00363024		0.500198	0.00329703	0.499157	0.000350747	0.503919	0.00448957
0.67495	0.0196068	0.584177	0.0143806	0.694048	0.00494554		0.499206	0.00227986	0.488889	0.00122762	0.494172	0.00348994		0.951488	0.00178881	0.918229	0.0106803	0.960169	7.01495e-05		0.490625	0.00220971	0.50625	0.00220971	0.513269	0.0010347
0.650868	0.0303221	0.576786	0.0142053	0.677406	0.00296382		0.499355	0.00143806	0.487946	0.000315673	0.49003	0.00547166		0.963666	0.00113993	0.935342	0.00668174	0.971379	0.00280598		0.48254	0.00066642	0.497941	0.00391083	0.51498	0.00519106
0.645933	0.0410725	0.57314	0.0160467	0.674826	0.00429666		0.50062	0.00422651	0.492535	0.00135038	0.490303	0.00370039		0.97567	0.0017362	0.95248	0.00585748	0.980481	0.00324441		0.486632	0.00282352	0.498487	0.00303397	0.522148	0.00485785
0.643428	0.0434751	0.576885	0.0202732	0.668552	0.00554181		0.490997	0.0056295	0.488715	0.00135038	0.498189	0.00191157		0.975992	0.00322688	0.961062	0.00592763	0.983383	0.00561196		0.491518	0.000631345	0.49504	0.00596271	0.516071	0.000315673
0.636235	0.0381438	0.56818	0.0197997	0.666344	0.00296382		0.490675	0.00634853	0.490848	0.000157836	0.499727	0.00264814		0.977158	0.0021571	0.97371	0.00508584	0.985913	0.00455972		0.497222	0.00417389	0.495709	0.00990861	0.515352	0.00398098
0.63502	0.0456322	0.561483	0.0245348	0.657738	0.0106276		0.491939	0.00692726	0.490377	0.00140299	0.503125	5.55112e-17		0.976562	0.00110485	0.979266	0.00238508	0.985813	0.0029112		0.509772	0.0066642	0.490476	0.00526121	0.509474	0.00719032
0.63063	0.0440013	0.565873	0.0229038	0.650347	0.00859331		0.494221	0.0116974	0.49003	0.00105224	0.511285	0.00356009		0.975918	0.0018765	0.98182	0.0022974	0.987178	0.000719032		0.518279	0.00156083	0.487128	0.00983846	0.505432	0.00531382
0.625223	0.0399326	0.573165	0.0258501	0.662004	0.00824256		0.497644	0.0122235	0.488715	0.00306904	0.505134	0.0052086		0.972222	0.0063836	0.981225	0.00124515	0.987525	0.00124515		0.51818	0.00654144	0.479886	0.00661159	0.497966	0.00175374
0.612426	0.038249	0.566369	0.0178881	0.650967	0.00436681		0.510565	0.0065239	0.493428	0.00292874	0.497371	0.00161344		0.977034	0.00929481	0.977852	0.00177127	0.983904	0.00285859		0.511706	0.00448957	0.487376	0.00401606	0.50506	0.0065239
0.608631	0.0377755	0.573859	0.0175023	0.642857	0.00378807		0.510317	0.00350747	0.495064	0.00250784	0.498413	0.00648883		0.975	0.0110485	0.97629	0.00508584	0.983333	0.00294628		0.510466	0.00266568	0.49432	0.0045071	0.495908	0.00226232
0.598562	0.0338471	0.567708	0.010312	0.642312	0.00733062		0.511533	0.00657651	0.502505	0.00240262	0.497545	0.000473509		0.972718	0.0113993	0.972173	0.0038933	0.981076	0.00233247		0.50191	0.00135038	0.494221	0.00727801	0.493204	0.00308658
0.596627	0.0361621	0.5562	0.000280598	0.631597	0.0152224		0.507267	0.00243769	0.499702	0.006103	0.486558	0.00350747		0.972024	0.0118903	0.96994	0.00452464	0.979191	0.00271829		0.494296	0.00133284	0.499306	0.00392837	0.495263	0.00359516
0.593328	0.0362848	0.547222	0.010803	0.615203	0.0208169		0.496999	0.00401606	0.499058	0.000911943	0.492312	0.0029112		0.970238	0.00841794	0.966915	0.00508584	0.975223	0.00236755		0.491468	0.00185896	0.50372	0.00326195	0.493477	0.00485785
0.587029	0.0382139	0.54122	0.00336718	0.614211	0.0262534		0.493626	0.00482278	0.498611	0.00122762	0.493824	0.00373546		0.96818	0.00671681	0.9656	0.00317426	0.976687	0.0029112		0.493254	0.000596271	0.506597	0.00245523	0.491766	0.0112239
0.582019	0.0341803	0.532912	0.00608547	0.605407	0.0217463		0.491394	0.00324441	0.492014	0.000982093	0.489162	0.00496308		0.969345	0.00557688	0.959053	0.00149068	0.977257	0.00282352		0.491964	0.0034724	0.499454	0.00133284	0.500025	0.0120131
0.580605	0.0317076	0.531696	0.00252538	0.600273	0.0225355		0.487376	0.00482278	0.488467	5.26121e-05	0.494345	0.00326195		0.968725	0.00538397	0.956994	0.00641868	0.976463	0.00275337		0.493899	0.00357762	0.503993	0.00380561	0.505382	0.0126444
0.58187	0.0244997	0.522966	0.0070851	0.604886	0.0243243		0.493502	0.0036127	0.49251	0.0040336	0.502381	0.00420897		0.967857	0.00378807	0.954539	0.00247277	0.972545	0.000473509		0.495933	0.00129777	0.506374	0.00401606	0.505556	0.00834779
0.585417	0.0235702	0.51999	0.0128724	0.59623	0.0228687		0.495685	0.00673435	0.495858	0.00198172	0.503795	0.0017362		0.963368	0.00822503	0.952356	0.0010347	0.972247	0.00099963		0.500744	0.00641868	0.51002	0.00364777	0.517708	0.00589256
0.589658	0.0111012	0.527654	0.00818995	0.589583	0.0139948		0.491642	0.00419143	0.496801	0.00510337	0.497098	0.00205187		0.955283	0.0111012	0.950471	0.000648883	0.970015	0.00163098		0.49938	0.00643621	0.509474	0.00719032	0.518477	0.00485785
0.5938	0.00911943	0.529886	0.00440188	0.594668	0.0173445		0.494122	0.00341979	0.50682	0.00875115	0.496404	0.000648883		0.944668	0.0107153	0.948239	1.75374e-05	0.964856	0.001175		0.5063	0.00470002	0.509003	0.00341979	0.515203	0.00348994
0.593527	0.00647129	0.523487	0.00524367	0.590104	0.0158362		0.49685	0.000964555	0.504936	0.00692726	0.49127	0.00143806		0.939732	0.0104172	0.944023	0.00398098	0.95873	0.000771644		0.505382	0.00724293	0.509722	0.00245523	0.508631	0.00420897
0.576687	0.0029112	0.520759	0.00299889	0.586136	0.0110661		0.494544	0.00448957	0.499702	0.00273583	0.488095	0.00326195		0.935714	0.0119956	0.938963	0.00387576	0.954936	0.00250784		0.505556	0.00270076	0.513393	0.00157836	0.507937	0.00592763
0.564187	0.000701495	0.516865	0.0040336	0.587723	0.00678696		0.495437	0.00954033	0.499752	0.00301643	0.489335	0.00287613		0.929216	0.00838286	0.936533	0.00436681	0.95248	0.000771644		0.499405	0.00115747	0.514955	0.00489293	0.50315	0.00759368
0.560268	0.00947018	0.49943	0.00875115	0.584127	0.00964555		0.498934	0.000508584	0.497768	0.00157836	0.500918	0.00033321		0.931498	0.0036127	0.935665	0.003753	0.948512	0.000420897		0.500595	0.00105224	0.514633	0.0122411	0.505531	0.00738323
0.553795	0.0137318	0.484772	0.0154329	0.572817	0.0119605		0.502331	0.00213956	0.500918	0.00475263	0.50119	0.000105224		0.93249	0.00259553	0.938046	0.00354255	0.946677	0.00112239		0.486062	0.00150821	0.520064	0.00692726	0.5062	0.00911943
0.55692	0.0159415	0.492039	0.00636607	0.569147	0.0110836		0.50124	0.000385822	0.500769	0.00338471	0.50186	0.00384068		0.929687	0.00552427	0.936285	0.00356009	0.946801	0.000683957		0.488988	0.00484031	0.514931	0.00171866	0.50496	0.00729555
0.565154	0.0161168	0.507812	0.00773398	0.556151	0.00385822		0.496801	0.00373546	0.500422	0.00313919	0.505332	0.00033321		0.925719	0.00517352	0.926017	0.00198172	0.945164	0.000263061		0.492808	0.000911943	0.509921	0.00354255	0.511086	0.00468248
0.560739	0.0132407	0.508482	0.000631345	0.545858	0.000227986		0.498909	0.00175374	0.503869	0.00242016	0.508085	0.00154329		0.927207	0.00475263	0.917609	0.000175374	0.942113	0.00178881		0.499727	0.00485785	0.511037	0.00717278	0.506622	0.0056295
0.552877	0.000806719	0.52252	0.00806719	0.545288	0.000140299		0.502654	0.000648883	0.501414	0.00415636	0.493552	0.0033321		0.921726	0.00799704	0.903695	0.00671681	0.941617	0.00119254		0.499926	0.00152575	0.508681	0.00613808	0.502282	0.00477016
0.541493	0.00945264	0.519345	0.00778659	0.545461	0.00689219		0.50057	0.0022974	0.503026	0.00498061	0.491146	0.00257799		0.914807	0.00973324	0.892609	0.00866346	0.935417	0.00147314		0.514311	0.000298135	0.507118	0.00503323	0.498958	0.00294628
0.53254	0.019221	0.507366	0.00363024	0.551935	0.0111538		0.499926	0.00373546	0.495213	0.00608547	0.490451	0.00208695		0.906548	0.00831271	0.881374	0.00924219	0.93316	0.00135038		0.510987	0.000824256	0.507465	0.00527875	0.505382	0.00724293
0.531845	0.0209396	0.501637	0.00178881	0.56503	0.00336718		0.504563	0.0029112	0.500967	0.00447203	0.487847	0.00466494		0.895362	0.0102243	0.878497	0.0144683	0.933259	0.000789182		0.502455	0.00268322	0.505903	0.00417389	0.500992	0.00340225
0.533061	0.0262184	0.490848	0.00647129	0.569147	0.0066642		0.508383	0.00340225	0.496404	0.00156083	0.483879	0.00501569		0.887475	0.00980339	0.86937	0.0174848	0.923834	0.00334964		0.498611	0.0031918	0.496478	3.50747e-05	0.504687	0.00552427
0.530556	0.021606	0.486012	0.00620823	0.571255	0.0174848		0.503646	0.00257799	0.499107	0.00378807	0.493105	0.00143806		0.876488	0.00841794	0.854985	0.0170989	0.915402	0.00205187		0.506349	0.000561196	0.495486	0.00122762	0.506126	0.00261307
0.52872	0.0143105	0.498016	0.00238508	0.569172	0.0233773		0.501835	0.00066642	0.48244	0.000105224	0.494023	0.00398098		0.873289	0.00689219	0.850124	0.0202907	0.912277	0.00205187		0.501563	0.00331456	0.492832	0.0018765	0.508333	0.00147314
0.522867	0.009856	0.523338	0.00275337	0.564087	0.0288665		0.501959	0.00327949	0.490724	0.000561196	0.486533	0.00226232		0.869891	0.00866346	0.845164	0.0196243	0.902183	0.00350747		0.507862	0.00580487	0.495387	0.00399852	0.503447	0.0081198
0.513269	0.0100138	0.532341	0.00838286	0.562401	0.0259553		0.500967	5.26121e-05	0.489187	0.00150821	0.484499	0.00180635		0.868452	0.00936496	0.837227	0.0181161	0.889608	0.00198172		0.509226	0.00578733	0.502927	0.00554181	0.502431	0.0105575
0.514385	0.00480524	0.545164	0.00468248	0.565873	0.0212904		0.494072	0.00591009	0.489831	0.00669928	0.486136	0.00219217		0.860689	0.0151698	0.822817	0.0167657	0.882937	0.000701495		0.513244	0.000210448	0.506895	0.00740077	0.500521	0.018046
0.514236	0.0100665	0.540947	0.00370039	0.553001	0.00924219		0.491915	0.003753	0.491543	0.00917204	0.487674	0.00233247		0.865327	0.0204135	0.824752	0.0102418	0.88311	0.00499815		0.505233	0.00243769	0.502778	0.00859331	0.501761	0.0176601
0.510293	0.0180109	0.539856	0.00324441	0.543279	0.00948772		0.490203	0.00790935	0.499727	0.00706756	0.485863	0.00178881		0.861458	0.0294628	0.810913	0.00455972	0.870957	0.0135915		0.506523	0.00177127	0.498165	0.0125918	0.512971	0.0183266
0.504836	0.0135213	0.526984	0.00238508	0.521131	0.00904928		0.490451	0.00650636	0.498785	0.00356009	0.491146	0.00257799		0.851513	0.0317602	0.800298	0.00715525	0.862971	0.0192385		0.501687	0.00592763	0.493428	0.00955787	0.513095	0.0165202
0.508234	0.0108732	0.516121	0.0072254	0.504638	0.0140825		0.488517	0.00419143	0.501488	0.00263061	0.490848	0.000157836		0.840129	0.0325494	0.788517	0.00198172	0.857242	0.0188702		0.509945	0.00671681	0.490451	0.0109258	0.516071	0.0107329
0.50253	0.0144157	0.512847	0.0152224	0.481845	0.012206		0.487798	0.00168359	0.496528	0.00196419	0.491964	0.000947018		0.832068	0.0300415	0.793824	0.00289367	0.861533	0.0155206		0.505779	0.00598024	0.494544	0.00434927	0.510888	0.000824256
0.502133	0.0122411	0.516419	0.0243769	0.479911	0.0101015		0.491468	0.00256046	0.493056	0.00392837	0.490749	0.00261307		0.819345	0.027674	0.791567	0.00571718	0.852579	0.0101717		0.505952	0.00168359	0.502803	0.00513845	0.505853	0.00659405
0.501042	0.00515599	0.514459	0.0166079	0.490526	0.0104873		0.490799	0.00429666	0.495164	0.000263061	0.489707	0.00850562		0.812525	0.0233422	0.790675	0.0107679	0.858259	0.00142053		0.505655	0.00557688	0.509896	0.0047877	0.492163	0.00427912
0.507316	0.00391083	0.515005	0.0108556	0.499603	0.00224478		0.489707	0.00475263	0.495337	0.000140299	0.489732	0.00726047		0.817088	0.020431	0.7875	0.0110485	0.860516	0.0068045		0.507093	0.000350747	0.518428	0.00955787	0.495833	0.0117851
0.501612	0.00138545	0.513219	0.00296382	0.505382	0.0104347		0.485714	0.00315673	0.492113	0.00178881	0.490848	0.00426158		0.815848	0.0178355	0.784053	0.0206064	0.862302	0.00554181		0.501339	0.00126269	0.517857	0.00726047	0.493477	0.0128198
0.499603	0.00659405	0.514063	0.00110485	0.516741	0.00804965		0.492684	0.000508584	0.503745	0.00461233	0.485119	0.00462987		0.821057	0.0163624	0.770188	0.0227986	0.857093	0.00848809		0.502852	0.00619069	0.520709	0.00769891	0.499281	0.0125041
0.500769	0.0120832	0.51126	0.0062433	0.512351	0.0030515		0.489459	0.00106978	0.503051	0.00289367	0.481225	0.00124515		0.81002	0.016906	0.766567	0.0233949	0.853348	0.0108907		0.504687	0.00331456	0.523363	0.000420897	0.499405	0.00768137
0.508829	0.0123814	0.51937	0.02229	0.504712	0.00648883		0.496106	0.00324441	0.495809	0.00271829	0.491691	0.000508584		0.793428	0.0147489	0.765427	0.0210098	0.841171	0.0123814		0.505556	0.000491046	0.517981	0.0010347	0.507044	0.00669928
0.507937	0.01175	0.519296	0.0340225	0.503026	0.00606793		0.496478	3.50747e-05	0.50057	0.0045071	0.4969	0.000964555		0.773189	0.0151698	0.763988	0.022518	0.832564	0.00692726		0.504911	0.00757614	0.511334	0.00113993	0.501538	0.00455972
0.51059	0.00356009	0.516295	0.0291997	0.504936	0.00471755		0.502331	0.00448957	0.500446	0.00631345	0.489211	0.00468248		0.762128	0.016678	0.757837	0.0241665	0.819816	0.00391083		0.50692	0.00836533	0.513467	0.00436681	0.501835	0.00950525
0.515191	0.00306904	0.517733	0.0340225	0.501333	0.00339787		0.499225	0.00300327	0.492125	0.00863716	0.492467	0.00256484		0.747179	0.0185677	0.763114	0.0238727	0.811105	0.000986477		0.507812	0.0138107	0.510572	0.000416513	0.501209	0.0166386
0.513558	0.00303981	0.522239	0.0337302	0.505332	0.00254292		0.50124	0.00771644	0.493924	0.00675189	0.497396	0.00552427		0.742353	0.0175081	0.755911	0.0273291	0.803365	0.00540736		0.506655	0.0194373	0.504836	0.00394591	0.504092	0.0192034
0.511099	0.000745338	0.503782	0.0241577	0.506944	0.000613808		0.49659	0.00548043	0.507626	0.00381438	0.486049	0.0043405		0.745102	0.0192473	0.742001	0.03696	0.800161	0.0158275		0.504464	0.0189404	0.507999	0.00170989	0.49473	0.0215271
0.500744	0.0178881	0.484251	0.0172743	0.526166	0.023237		0.500496	0.0192911	0.500496	0.00824256	0.455605	0.00298135		0.75	0.0220971	0.71813	0.0532259	0.789062	0.0165728		0.506076	0.0153452	0.524554	0.00631345	0.507068	0.00973324

## Sheet: Fig. 2h
First odor unshuffled							First odor shuffled							Choice unshuffled							Choice shuffled
M2		M1		All			M2		M1		All			M2		M1		All			M2		M1		All
Mean	SEM	Mean	SEM	Mean	SEM		Mean	SEM	Mean	SEM	Mean	SEM		Mean	SEM	Mean	SEM	Mean	SEM		Mean	SEM	Mean	SEM	Mean	SEM
0.500492	0.00418452	0.497513	0.00345857	0.498322	0.00164666		0.500492	0.00418452	0.497513	0.00345857	0.498322	0.00164666		0.497262	0.00788507	0.516001	0.00479833	0.498264	0.00245523		0.497262	0.00788507	0.516001	0.00479833	0.498264	0.00245523
0.500643	0.00521147	0.494725	0.00486325	0.49692	0.00104465		0.500643	0.00521147	0.494725	0.00486325	0.49692	0.00104465		0.50025	0.00662204	0.509482	0.00557149	0.49566	0.000613808		0.50025	0.00662204	0.509482	0.00557149	0.49566	0.000613808
0.498481	0.00107416	0.491753	0.00214833	0.493481	0.000773162		0.498481	0.00107416	0.491753	0.00214833	0.493481	0.000773162		0.497663	0.00448552	0.499933	0.0061853	0.497262	0.000519376		0.497663	0.00448552	0.499933	0.0061853	0.497262	0.000519376
0.496361	0.00172338	0.500801	0.00424944	0.494166	0.00185913		0.496361	0.00172338	0.500801	0.00424944	0.494166	0.00185913		0.499533	0.000897104	0.496094	0.00828641	0.495985	0.000843986		0.499533	0.000897104	0.496094	0.00828641	0.495985	0.000843986
0.49879	0.00113909	0.503155	0.00683452	0.491954	0.00228998		0.49879	0.00113909	0.503155	0.00683452	0.491954	0.00228998		0.501427	0.00607316	0.491637	0.0105174	0.492513	0.0020716		0.501427	0.00607316	0.491637	0.0105174	0.492513	0.0020716
0.497221	0.00309855	0.499065	0.00179421	0.488924	0.00244933		0.497221	0.00309855	0.499065	0.00179421	0.488924	0.00244933		0.501411	0.00636826	0.487547	0.00819198	0.491728	0.00293329		0.501411	0.00636826	0.487547	0.00819198	0.491728	0.00293329
0.494608	0.000436748	0.505033	0.00242572	0.490685	0.00262049		0.494608	0.000436748	0.505033	0.00242572	0.490685	0.00262049		0.505041	0.000731848	0.485886	0.0101337	0.490335	0.00223096		0.505041	0.000731848	0.485886	0.0101337	0.490335	0.00223096
0.494433	0.00286247	0.508322	0.0053177	0.496302	0.00459766		0.494433	0.00286247	0.508322	0.0053177	0.496302	0.00459766		0.497838	0.0041373	0.48854	0.00917761	0.490118	0.00576035		0.497838	0.0041373	0.48854	0.00917761	0.490118	0.00576035
0.496444	0.00343496	0.506819	0.00453864	0.498923	0.00614398		0.496444	0.00343496	0.506819	0.00453864	0.498923	0.00614398		0.497029	0.00639777	0.494257	0.00528819	0.490451	0.0079795		0.497029	0.00639777	0.494257	0.00528819	0.490451	0.0079795
0.496478	0.00402516	0.501486	0.00784966	0.492788	0.00226637		0.496478	0.00402516	0.501486	0.00784966	0.492788	0.00226637		0.4945	0.00404287	0.494892	0.0017706	0.491478	0.00955534		0.4945	0.00404287	0.494892	0.0017706	0.491478	0.00955534
0.500901	0.00488686	0.498873	0.011385	0.490276	0.000643318		0.500901	0.00488686	0.498873	0.011385	0.490276	0.000643318		0.492663	0.00841035	0.498656	0.00386581	0.490819	0.00710601		0.492663	0.00841035	0.498656	0.00386581	0.490819	0.00710601
0.500843	0.00569543	0.498873	0.00770211	0.495543	0.00145189		0.500843	0.00569543	0.498873	0.00770211	0.495543	0.00145189		0.493298	0.0122585	0.498756	0.00563641	0.491728	0.00661614		0.493298	0.0122585	0.498756	0.00563641	0.491728	0.00661614
0.501177	0.00423173	0.494917	0.00405467	0.488173	0.00268541		0.501177	0.00423173	0.494917	0.00405467	0.488173	0.00268541		0.491728	0.010299	0.496503	0.00262639	0.490702	0.00872316		0.491728	0.010299	0.496503	0.00262639	0.490702	0.00872316
0.504641	0.00469799	0.498498	0.00290378	0.482764	0.00282706		0.504641	0.00469799	0.498498	0.00290378	0.482764	0.00282706		0.493999	0.00623841	0.50106	0.00151681	0.490451	0.00429666		0.493999	0.00623841	0.50106	0.00151681	0.490451	0.00429666
0.502128	0.00263819	0.507186	1.7706e-05	0.485452	0.00614398		0.502128	0.00263819	0.507186	1.7706e-05	0.485452	0.00614398		0.493823	0.00498129	0.498114	0.000200668	0.482923	0.000106236		0.493823	0.00498129	0.498114	0.000200668	0.482923	0.000106236
0.500918	0.00149911	0.504123	0.00076726	0.489133	0.00676369		0.500918	0.00149911	0.504123	0.00076726	0.489133	0.00676369		0.497796	0.00524098	0.502395	5.902e-06	0.486412	0.00082628		0.497796	0.00524098	0.502395	5.902e-06	0.486412	0.00082628
0.497229	0.00257327	0.503839	0.00210111	0.493239	0.00570133		0.497229	0.00257327	0.503839	0.00210111	0.493239	0.00570133		0.498422	0.00341726	0.496878	5.902e-05	0.49071	0.000336414		0.498422	0.00341726	0.496878	5.902e-05	0.49071	0.000336414
0.499558	0.00138697	0.509582	0.00370646	0.4945	0.00404287		0.499558	0.00138697	0.509582	0.00370646	0.4945	0.00404287		0.497329	0.000661024	0.497805	0.000135746	0.490243	0.00123352		0.497329	0.000661024	0.497805	0.000135746	0.490243	0.00123352
0.503105	0.00035412	0.506218	0.00240211	0.498665	0.00585478		0.503105	0.00035412	0.506218	0.00240211	0.498665	0.00585478		0.494992	0.000141648	0.500459	0.00109187	0.502813	0.00367695		0.494992	0.000141648	0.500459	0.00109187	0.502813	0.00367695
0.496945	0.00244343	0.504107	0.00106236	0.501628	0.00483374		0.496945	0.00244343	0.504107	0.00106236	0.501628	0.00483374		0.494091	0.00233719	0.497805	0.000135746	0.503998	0.00482193		0.494091	0.00233719	0.497805	0.000135746	0.503998	0.00482193
0.49369	0.00106236	0.502905	0.000212472	0.503981	0.00224866		0.49369	0.00106236	0.502905	0.000212472	0.503981	0.00224866		0.492188	0.00184142	0.503205	0.00141648	0.510383	0.00427305		0.492188	0.00184142	0.503205	0.00141648	0.510383	0.00427305
0.495977	0.00114499	0.506452	0.00195356	0.508948	0.000188864		0.495977	0.00114499	0.506452	0.00195356	0.508948	0.000188864		0.487555	0.00281525	0.50227	0.00330512	0.513463	0.00691124		0.487555	0.00281525	0.50227	0.00330512	0.513463	0.00691124
0.495493	0.00134566	0.507278	0.00391893	0.511602	0.00114499		0.495493	0.00134566	0.507278	0.00391893	0.511602	0.00114499		0.483515	0.00505801	0.506068	0.00599053	0.512887	0.00788507		0.483515	0.00505801	0.506068	0.00599053	0.512887	0.00788507
0.497379	0.00154632	0.504524	0.00263229	0.511051	0.00351759		0.497379	0.00154632	0.504524	0.00263229	0.511051	0.00351759		0.479334	0.0103167	0.50318	0.0064981	0.517094	0.00717683		0.479334	0.0103167	0.50318	0.0064981	0.517094	0.00717683
0.496352	0.00365334	0.510759	0.000525278	0.506594	0.00496948		0.496352	0.00365334	0.510759	0.000525278	0.506594	0.00496948		0.482606	0.00923073	0.50091	0.00687583	0.511226	0.00962616		0.482606	0.00923073	0.50091	0.00687583	0.511226	0.00962616
0.500993	0.000985634	0.510759	0.00315757	0.506302	0.000926614		0.500993	0.000985634	0.510759	0.00315757	0.506302	0.000926614		0.485619	0.00909498	0.497379	0.0125949	0.512136	0.00275033		0.485619	0.00909498	0.497379	0.0125949	0.512136	0.00275033
0.50227	0.00330512	0.505709	0.0014873	0.503305	0.000495768		0.50227	0.00330512	0.505709	0.0014873	0.503305	0.000495768		0.489391	0.00949632	0.493623	0.00880578	0.510542	0.000371826		0.489391	0.00949632	0.493623	0.00880578	0.510542	0.000371826
0.507103	0.00218964	0.503063	0.000749554	0.500342	0.000525278		0.507103	0.00218964	0.503063	0.000749554	0.500342	0.000525278		0.49273	0.0059079	0.487831	0.00952583	0.501853	0.00329332		0.49273	0.0059079	0.487831	0.00952583	0.501853	0.00329332
0.505534	0.000230178	0.500985	0.00267951	0.495509	0.00164076		0.505534	0.000230178	0.500985	0.00267951	0.495509	0.00164076		0.49172	0.00831002	0.484918	0.00406648	0.498155	0.00606135		0.49172	0.00831002	0.484918	0.00406648	0.498155	0.00606135
0.501561	2.951e-05	0.498932	0.00047216	0.490393	0.00510523		0.501561	2.951e-05	0.498932	0.00047216	0.490393	0.00510523		0.489692	0.00375957	0.488548	0.00011804	0.490552	0.00606726		0.489692	0.00375957	0.488548	0.00011804	0.490552	0.00606726
0.501361	0.000112138	0.495651	0.00137517	0.494909	0.0020657		0.501361	0.000112138	0.495651	0.00137517	0.494909	0.0020657		0.484283	0.00390122	0.492455	0.00288018	0.4895	0.0058902		0.484283	0.00390122	0.492455	0.00288018	0.4895	0.0058902
0.502229	0.000725946	0.494984	0.00155223	0.498281	0.000932516		0.502229	0.000725946	0.494984	0.00155223	0.498281	0.000932516		0.492062	0.0014696	0.497997	0.00226637	0.488156	0.00239031		0.492062	0.0014696	0.497997	0.00226637	0.488156	0.00239031
0.509615	0.00311626	0.50116	0.00342906	0.493857	0.00179421		0.509615	0.00311626	0.50116	0.00342906	0.493857	0.00179421		0.490518	0.00179421	0.500342	0.000525278	0.491069	0.000483964		0.490518	0.00179421	0.500342	0.000525278	0.491069	0.000483964
0.505768	0.00067873	0.503756	0.00357661	0.492672	0.00064922		0.505768	0.00067873	0.503756	0.00357661	0.492672	0.00064922		0.488782	0.00424944	0.504232	0.000690534	0.496027	0.000259688		0.488782	0.00424944	0.504232	0.000690534	0.496027	0.000259688
0.511218	0.000566592	0.501744	0.000466258	0.49167	5.902e-05		0.511218	0.000566592	0.501744	0.000466258	0.49167	5.902e-05		0.493949	0.00201258	0.507687	0.00221325	0.495242	0.000602004		0.493949	0.00201258	0.507687	0.00221325	0.495242	0.000602004
0.509565	0.000318708	0.507061	0.00407238	0.495351	0.00067873		0.509565	0.000318708	0.507061	0.00407238	0.495351	0.00067873		0.500735	0.00174699	0.508589	0.00267361	0.502771	0.00257327		0.500735	0.00174699	0.508589	0.00267361	0.502771	0.00257327
0.507504	0.0017765	0.504925	0.0050167	0.494708	0.00220735		0.507504	0.0017765	0.504925	0.0050167	0.494708	0.00220735		0.510016	0.00339955	0.506928	0.00461536	0.503405	0.00127483		0.510016	0.00339955	0.506928	0.00461536	0.503405	0.00127483
0.507086	0.00178831	0.505726	0.00558329	0.49066	0.00614398		0.507086	0.00178831	0.505726	0.00558329	0.49066	0.00614398		0.503956	0.00371826	0.506076	0.0079795	0.50626	0.00017706		0.503956	0.00371826	0.506076	0.0079795	0.50626	0.00017706
0.501177	0.000548886	0.500501	0.00587839	0.490418	0.0110722		0.501177	0.000548886	0.500501	0.00587839	0.490418	0.0110722		0.507929	0.00714142	0.5053	0.00714732	0.506185	0.000690534		0.507929	0.00714142	0.5053	0.00714732	0.506185	0.000690534
0.500142	0.00301592	0.49803	0.00167617	0.489525	0.0118571		0.500142	0.00301592	0.49803	0.00167617	0.489525	0.0118571		0.510926	0.00757227	0.501135	0.00901826	0.502738	0.00420222		0.510926	0.00757227	0.501135	0.00901826	0.502738	0.00420222
0.500242	0.00492817	0.501219	0.000554788	0.492379	0.0107593		0.500242	0.00492817	0.501219	0.000554788	0.492379	0.0107593		0.508038	0.00338185	0.49899	0.00976781	0.499791	0.00183552		0.508038	0.00338185	0.49899	0.00976781	0.499791	0.00183552
0.498973	0.00157583	0.492972	0.00466258	0.491695	0.00970879		0.498973	0.00157583	0.492972	0.00466258	0.491695	0.00970879		0.506727	0.00260868	0.499833	0.00809754	0.497287	0.0017647		0.506727	0.00260868	0.499833	0.00809754	0.497287	0.0017647
0.499841	0.000962026	0.497688	0.00516425	0.488774	0.00962616		0.499841	0.000962026	0.497688	0.00516425	0.488774	0.00962616		0.502804	0.00198307	0.50096	0.00407828	0.499132	0.000613808		0.502804	0.00198307	0.50096	0.00407828	0.499132	0.000613808
0.497897	0.00035412	0.496778	0.00565412	0.495743	0.00577216		0.497897	0.00035412	0.496778	0.00565412	0.495743	0.00577216		0.496444	0.000247884	0.499825	0.00125713	0.492596	0.0035471		0.496444	0.000247884	0.499825	0.00125713	0.492596	0.0035471
0.497346	0.00272672	0.50131	0.00659253	0.497746	0.000672828		0.497346	0.00272672	0.50131	0.00659253	0.497746	0.000672828		0.497847	0.00244343	0.497588	0.00397205	0.494107	0.00263229		0.497847	0.00244343	0.497588	0.00397205	0.494107	0.00263229
0.49773	0.00330512	0.503122	0.00362383	0.502028	0.00281525		0.49773	0.00330512	0.503122	0.00362383	0.502028	0.00281525		0.4998	0.000141648	0.504132	0.00614398	0.493798	0.00269721		0.4998	0.000141648	0.504132	0.00614398	0.493798	0.00269721
0.496319	0.00430256	0.500351	0.00251425	0.502471	0.00788507		0.496319	0.00430256	0.500351	0.00251425	0.502471	0.00788507		0.502813	5.902e-06	0.502295	0.00545935	0.502145	0.000749554		0.502813	5.902e-06	0.502295	0.00545935	0.502145	0.000749554
0.49889	0.00673418	0.502779	0.000584298	0.501603	0.0121817		0.49889	0.00673418	0.502779	0.000584298	0.501603	0.0121817		0.500167	0.0044147	0.503556	0.00711781	0.495593	0.00311626		0.500167	0.0044147	0.503556	0.00711781	0.495593	0.00311626
0.495176	0.00426124	0.499599	0.000283296	0.49707	0.0131201		0.495176	0.00426124	0.499599	0.000283296	0.49707	0.0131201		0.499683	0.00192405	0.500634	0.00720044	0.498347	0.00393073		0.499683	0.00192405	0.500634	0.00720044	0.498347	0.00393073
0.497771	0.00440879	0.493398	0.00298051	0.491645	0.0132736		0.497771	0.00440879	0.493398	0.00298051	0.491645	0.0132736		0.504006	0.000849888	0.495668	0.00476291	0.501018	0.00326971		0.504006	0.000849888	0.495668	0.00476291	0.501018	0.00326971
0.496319	0.00061971	0.489951	0.00280935	0.495109	0.00912449		0.496319	0.00061971	0.489951	0.00280935	0.495109	0.00912449		0.501093	0.000926614	0.500317	0.0017588	0.499391	0.00156403		0.501093	0.000926614	0.500317	0.0017588	0.499391	0.00156403
0.495543	0.00145189	0.488098	0.00688173	0.493147	0.00881169		0.495543	0.00145189	0.488098	0.00688173	0.493147	0.00881169		0.495777	0.00100334	0.49384	0.00159354	0.50399	0.00681091		0.495777	0.00100334	0.49384	0.00159354	0.50399	0.00681091
0.49081	0.00143419	0.485627	0.00371826	0.492488	0.00389532		0.49081	0.00143419	0.485627	0.00371826	0.492488	0.00389532		0.496611	0.00466258	0.497095	0.000212472	0.498381	0.00652761		0.496611	0.00466258	0.497095	0.000212472	0.498381	0.00652761
0.496653	0.00208341	0.488206	0.00327561	0.493682	0.000631514		0.496653	0.00208341	0.488206	0.00327561	0.493682	0.000631514		0.492763	0.00281525	0.494725	0.0061853	0.505576	0.00455634		0.492763	0.00281525	0.494725	0.0061853	0.505576	0.00455634
0.500926	0.00387761	0.490284	0.00134566	0.50626	0.00017706		0.500926	0.00387761	0.490284	0.00134566	0.50626	0.00017706		0.493039	0.00152272	0.495201	0.00538853	0.501018	0.00777884		0.493039	0.00152272	0.495201	0.00538853	0.501018	0.00777884
0.499441	0.00436158	0.492839	0.00138107	0.505734	8.853e-05		0.499441	0.00436158	0.492839	0.00138107	0.505734	8.853e-05		0.492438	0.00478062	0.494625	0.00809754	0.500175	0.00610857		0.492438	0.00478062	0.494625	0.00809754	0.500175	0.00610857
0.49894	0.00584888	0.490042	0.00109187	0.499541	0.00259098		0.49894	0.00584888	0.490042	0.00109187	0.499541	0.00259098		0.494783	0.00567182	0.49192	0.00816837	0.5	5.55112e-17		0.494783	0.00567182	0.49192	0.00816837	0.5	5.55112e-17
0.494583	0.00184733	0.48945	0.00604365	0.499716	0.00133385		0.494583	0.00184733	0.48945	0.00604365	0.499716	0.00133385		0.494066	0.00362973	0.491904	0.00787327	0.496044	3.5412e-05		0.494066	0.00362973	0.491904	0.00787327	0.496044	3.5412e-05
0.499207	0.00112728	0.490501	0.00218374	0.504566	0.00215423		0.499207	0.00112728	0.490501	0.00218374	0.504566	0.00215423		0.495318	0.00359432	0.489141	0.00875267	0.498264	0.00613808		0.495318	0.00359432	0.489141	0.00875267	0.498264	0.00613808
0.490769	0.00253786	0.486086	0.00262639	0.502387	0.00168797		0.490769	0.00253786	0.486086	0.00262639	0.502387	0.00168797		0.503297	0.00616759	0.487163	0.00508752	0.501052	0.00385991		0.503297	0.00616759	0.487163	0.00508752	0.501052	0.00385991
0.487413	0.00153452	0.485894	0.00475701	0.500768	0.00252606		0.487413	0.00153452	0.485894	0.00475701	0.500768	0.00252606		0.50611	0.00616169	0.487805	0.00355891	0.502479	0.00883529		0.50611	0.00616169	0.487805	0.00355891	0.502479	0.00883529
0.484867	0.00318118	0.487805	0.00355891	0.501194	0.000843986		0.484867	0.00318118	0.487805	0.00355891	0.501194	0.000843986		0.498364	0.00313986	0.491937	0.00109777	0.504115	0.00460946		0.498364	0.00313986	0.491937	0.00109777	0.504115	0.00460946
0.486887	0.0020598	0.491545	0.00337004	0.505542	0.0014637		0.486887	0.0020598	0.491545	0.00337004	0.505542	0.0014637		0.492313	0.0014696	0.49167	0.00362383	0.503314	0.00517605		0.492313	0.0014696	0.49167	0.00362383	0.503314	0.00517605
0.490042	0.00109187	0.491862	0.00529409	0.500985	0.00100334		0.490042	0.00109187	0.491862	0.00529409	0.500985	0.00100334		0.491102	0.00260868	0.492463	0.00617939	0.504324	0.00645679		0.491102	0.00260868	0.492463	0.00617939	0.504324	0.00645679
0.485093	0.00204209	0.495042	0.0044265	0.494833	0.00257917		0.485093	0.00204209	0.495042	0.0044265	0.494833	0.00257917		0.488674	0.000489866	0.492663	0.00104465	0.501711	0.00630924		0.488674	0.000489866	0.492663	0.00104465	0.501711	0.00630924
0.493957	0.00370646	0.50116	0.000253786	0.49672	0.000903006		0.493957	0.00370646	0.50116	0.000253786	0.49672	0.000903006		0.487438	0.000749554	0.490276	0.00303953	0.499633	0.00455634		0.487438	0.000749554	0.490276	0.00303953	0.499633	0.00455634
0.495067	0.000655122	0.502287	8.2628e-05	0.496085	0.00106826		0.495067	0.000655122	0.502287	8.2628e-05	0.496085	0.00106826		0.482397	0.00370055	0.486695	0.00419042	0.49924	0.00314577		0.482397	0.00370055	0.486695	0.00419042	0.49924	0.00314577
0.492313	0.0014696	0.50308	0.00104465	0.497872	0.0047275		0.492313	0.0014696	0.50308	0.00104465	0.497872	0.0047275		0.490385	0.00311626	0.491987	0.00198307	0.497696	0.00347038		0.490385	0.00311626	0.491987	0.00198307	0.497696	0.00347038
0.494575	0.000153452	0.500509	0.00347628	0.494616	0.00610857		0.494575	0.000153452	0.500509	0.00347628	0.494616	0.00610857		0.49384	0.00527639	0.489683	0.0017706	0.492446	0.00457405		0.49384	0.00527639	0.489683	0.0017706	0.492446	0.00457405
0.493606	0.00114499	0.502946	0.0023667	0.496745	0.00506392		0.493606	0.00114499	0.502946	0.0023667	0.496745	0.00506392		0.501093	0.00643908	0.488014	0.00172338	0.49364	0.00541804		0.501093	0.00643908	0.488014	0.00172338	0.49364	0.00541804
0.494249	0.00038363	0.502679	0.00132795	0.496837	0.00484554		0.494249	0.00038363	0.502679	0.00132795	0.496837	0.00484554		0.5001	0.0091363	0.493248	0.00704109	0.496862	0.00344677		0.5001	0.0091363	0.493248	0.00704109	0.496862	0.00344677
0.4898	0.000153452	0.497763	0.00465078	0.496002	0.00482193		0.4898	0.000153452	0.497763	0.00465078	0.496002	0.00482193		0.49975	0.00662204	0.495334	0.00698207	0.494132	0.00491637		0.49975	0.00662204	0.495334	0.00698207	0.494132	0.00491637
0.492288	0.00361202	0.497062	0.00698797	0.495418	0.00554198		0.492288	0.00361202	0.497062	0.00698797	0.495418	0.00554198		0.501803	0.00609086	0.498606	0.00438519	0.493707	0.00291559		0.501803	0.00609086	0.498606	0.00438519	0.493707	0.00291559
0.493924	0.00306904	0.497304	0.00942549	0.490894	0.00290969		0.493924	0.00306904	0.497304	0.00942549	0.490894	0.00290969		0.500826	0.00171748	0.49667	0.00547115	0.492839	0.00230178		0.500826	0.00171748	0.49667	0.00547115	0.492839	0.00230178
0.495893	0.00106236	0.492546	0.0100275	0.492296	0.005601		0.495893	0.00106236	0.492546	0.0100275	0.492296	0.005601		0.50197	0.00200668	0.499316	0.00105056	0.498865	0.00165256		0.50197	0.00200668	0.499316	0.00105056	0.498865	0.00165256
0.499516	0.0011922	0.49298	0.0103344	0.493339	0.00747193		0.499516	0.0011922	0.49298	0.0103344	0.493339	0.00747193		0.501786	0.00525278	0.500451	0.000602004	0.503205	0.00226637		0.501786	0.00525278	0.500451	0.000602004	0.503205	0.00226637
0.502729	0.00221325	0.499733	0.0100098	0.495376	0.0029628		0.502729	0.00221325	0.499733	0.0100098	0.495376	0.0029628		0.498281	0.00461536	0.497396	0.00552427	0.503163	0.00116269		0.498281	0.00461536	0.497396	0.00552427	0.503163	0.00116269
0.501085	0.00445011	0.501444	0.00895333	0.499007	0.00269721		0.501085	0.00445011	0.501444	0.00895333	0.499007	0.00269721		0.493648	0.00364153	0.499775	0.00154042	0.502053	0.00421403		0.493648	0.00364153	0.499775	0.00154042	0.502053	0.00421403
0.504132	0.00122171	0.498114	0.00716503	0.498464	0.00231358		0.504132	0.00122171	0.498114	0.00716503	0.498464	0.00231358		0.494808	0.00338775	0.497196	0.00198307	0.501995	0.00340545		0.494808	0.00338775	0.497196	0.00198307	0.501995	0.00340545
0.507161	0.00138107	0.494792	0.00368285	0.503556	0.00343496		0.507161	0.00138107	0.494792	0.00368285	0.503556	0.00343496		0.495401	0.00211882	0.494066	0.00741881	0.505734	0.00359432		0.495401	0.00211882	0.494066	0.00741881	0.505734	0.00359432
0.506302	0.00275623	0.498823	0.00313396	0.505409	0.0038245		0.506302	0.00275623	0.498823	0.00313396	0.505409	0.0038245		0.492521	0.00330512	0.496144	0.00548886	0.503748	0.00188274		0.492521	0.00330512	0.496144	0.00548886	0.503748	0.00188274
0.502955	0.00435568	0.499274	0.00373597	0.505801	0.00609677		0.502955	0.00435568	0.499274	0.00373597	0.505801	0.00609677		0.490785	0.00283296	0.50192	0.00447372	0.501143	0.00372416		0.490785	0.00283296	0.50192	0.00447372	0.501143	0.00372416
0.498639	0.000112138	0.491111	0.00306314	0.503113	0.00573084		0.498639	0.000112138	0.491111	0.00306314	0.503113	0.00573084		0.498406	0.00056069	0.504532	0.000938418	0.501836	0.00436748		0.498406	0.00056069	0.504532	0.000938418	0.501836	0.00436748
0.496369	0.00341726	0.490168	0.000720044	0.502404	0.00169978		0.496369	0.00341726	0.490168	0.000720044	0.502404	0.00169978		0.507028	0.000979732	0.503631	0.00341726	0.505909	0.00233719		0.507028	0.000979732	0.503631	0.00341726	0.505909	0.00233719
0.492104	0.00331692	0.498456	0.00335824	0.500242	0.00124532		0.492104	0.00331692	0.498456	0.00335824	0.500242	0.00124532		0.50813	8.2628e-05	0.505759	0.0023726	0.503581	0.00483374		0.50813	8.2628e-05	0.505759	0.0023726	0.503581	0.00483374
0.491511	0.00458585	0.50343	0.00380679	0.496052	0.00570723		0.491511	0.00458585	0.50343	0.00380679	0.496052	0.00570723		0.512679	0.00131615	0.506435	0.00143419	0.504107	0.00474521		0.512679	0.00131615	0.506435	0.00143419	0.504107	0.00474521
0.491228	0.00591971	0.50909	0.00688763	0.498197	0.00495768		0.491228	0.00591971	0.50909	0.00688763	0.498197	0.00495768		0.510225	0.00581347	0.502245	0.00470389	0.506285	0.00858741		0.510225	0.00581347	0.502245	0.00470389	0.506285	0.00858741
0.49273	0.00882349	0.508873	0.00704109	0.49813	9.4432e-05		0.49273	0.00882349	0.508873	0.00704109	0.49813	9.4432e-05		0.509298	0.00232539	0.499733	0.0026441	0.503823	0.00607906		0.509298	0.00232539	0.499733	0.0026441	0.503823	0.00607906
0.495109	0.00912449	0.509691	0.00362973	0.49591	0.00135746		0.495109	0.00912449	0.509691	0.00362973	0.49591	0.00135746		0.507562	0.00478062	0.501502	0.000779064	0.498882	0.00504031		0.507562	0.00478062	0.501502	0.000779064	0.498882	0.00504031
0.493598	0.00820968	0.506152	0.000100334	0.496085	0.00475111		0.493598	0.00820968	0.506152	0.000100334	0.496085	0.00475111		0.51146	0.00187093	0.500576	0.00270902	0.498481	0.00843986		0.51146	0.00187093	0.500576	0.00270902	0.498481	0.00843986
0.494416	0.00848117	0.500476	0.00288608	0.494015	0.00451503		0.494416	0.00848117	0.500476	0.00288608	0.494015	0.00451503		0.510258	0.000962026	0.501861	0.00208341	0.499274	0.00731258		0.510258	0.000962026	0.501861	0.00208341	0.499274	0.00731258
0.490184	0.00779064	0.49985	0.0047098	0.491812	0.0029569		0.490184	0.00779064	0.49985	0.0047098	0.491812	0.0029569		0.50646	3.5412e-05	0.504557	0.0041432	0.495777	0.0120519		0.50646	3.5412e-05	0.504557	0.0041432	0.495777	0.0120519
0.484625	0.00662204	0.495868	0.00614398	0.484976	0.00410779		0.484625	0.00662204	0.495868	0.00614398	0.484976	0.00410779		0.509916	0.0014873	0.503172	0.00653942	0.493748	0.00923663		0.509916	0.0014873	0.503172	0.00653942	0.493748	0.00923663
0.485819	0.00209521	0.493106	0.00702338	0.484433	0.00287427		0.485819	0.00209521	0.493106	0.00702338	0.484433	0.00287427		0.509532	0.000908908	0.505	0.00553017	0.496736	0.0079736		0.509532	0.000908908	0.505	0.00553017	0.496736	0.0079736
0.484701	0.000230178	0.494199	0.00241392	0.485427	0.00385991		0.484701	0.000230178	0.494199	0.00241392	0.485427	0.00385991		0.511268	0.00704699	0.502521	0.00699977	0.496812	0.0121699		0.511268	0.00704699	0.502521	0.00699977	0.496812	0.0121699
0.487488	0.00163485	0.495626	0.00370646	0.486729	0.00478062		0.487488	0.00163485	0.495626	0.00370646	0.486729	0.00478062		0.503981	0.00511703	0.504874	0.00958485	0.498072	0.0101455		0.503981	0.00511703	0.504874	0.00958485	0.498072	0.0101455
0.491144	2.951e-05	0.494474	0.00544164	0.48763	0.00230178		0.491144	2.951e-05	0.494474	0.00544164	0.48763	0.00230178		0.502788	0.00596102	0.503865	0.0145484	0.498481	0.00843986		0.502788	0.00596102	0.503865	0.0145484	0.498481	0.00843986
0.493899	0.00289788	0.49086	0.00600233	0.493857	0.00179421		0.493899	0.00289788	0.49086	0.00600233	0.493857	0.00179421		0.501377	0.00695846	0.503748	0.0166141	0.501653	0.00393073		0.501377	0.00695846	0.503748	0.0166141	0.501653	0.00393073
0.495843	0.00350579	0.492079	0.00544755	0.501143	4.1314e-05		0.495843	0.00350579	0.492079	0.00544755	0.501143	4.1314e-05		0.501402	0.00467438	0.502646	0.0139936	0.500434	0.00337594		0.501402	0.00467438	0.502646	0.0139936	0.500434	0.00337594
0.498189	0.00439699	0.494416	0.00256737	0.503581	0.00483374		0.498189	0.00439699	0.494416	0.00256737	0.503581	0.00483374		0.500459	0.00477472	0.500935	0.01662	0.497822	0.00720634		0.500459	0.00477472	0.500935	0.01662	0.497822	0.00720634
0.500559	0.00668697	0.493281	0.00459766	0.506727	0.00260868		0.500559	0.00668697	0.493281	0.00459766	0.506727	0.00260868		0.499833	0.002951	0.495827	0.0111666	0.504065	0.00364153		0.499833	0.002951	0.495827	0.0111666	0.504065	0.00364153
0.500735	0.00911269	0.49793	0.00391893	0.504499	0.000348218		0.500735	0.00911269	0.49793	0.00391893	0.504499	0.000348218		0.49672	0.000903006	0.493022	0.00550066	0.500776	0.000832182		0.49672	0.000903006	0.493022	0.00550066	0.500776	0.000832182
0.500175	0.00242572	0.495793	0.00665746	0.505701	0.00318118		0.500175	0.00242572	0.495793	0.00665746	0.505701	0.00318118		0.495643	0.00400156	0.492405	0.00168797	0.504891	0.0017588		0.495643	0.00400156	0.492405	0.00168797	0.504891	0.0017588
0.4998	0.000141648	0.501269	0.00401336	0.50227	0.00330512		0.4998	0.000141648	0.501269	0.00401336	0.50227	0.00330512		0.495651	0.00599053	0.48652	0.00293329	0.498314	0.00334053		0.495651	0.00599053	0.48652	0.00293329	0.498314	0.00334053
0.499891	7.6726e-05	0.50076	0.00421993	0.500242	0.00243753		0.499891	7.6726e-05	0.50076	0.00421993	0.500242	0.00243753		0.499174	0.00196537	0.488582	0.00070824	0.505292	0.00515835		0.499174	0.00196537	0.488582	0.00070824	0.505292	0.00515835
0.499691	6.4922e-05	0.496862	0.00344677	0.498823	0.00681681		0.499691	6.4922e-05	0.496862	0.00344677	0.498823	0.00681681		0.499608	0.00227227	0.491253	0.00373006	0.504549	0.00859921		0.499608	0.00227227	0.491253	0.00373006	0.504549	0.00859921
0.500167	0.000731848	0.500584	0.0029628	0.496052	0.00570723		0.500167	0.000731848	0.500584	0.0029628	0.496052	0.00570723		0.496444	0.00343496	0.497204	0.00397205	0.500601	0.0032579		0.496444	0.00343496	0.497204	0.00397205	0.500601	0.0032579
0.499249	0.00145189	0.497655	0.000891202	0.494742	0.00279755		0.499249	0.00145189	0.497655	0.000891202	0.494742	0.00279755		0.49379	0.00439109	0.499149	0.00336414	0.504941	0.00103875		0.49379	0.00439109	0.499149	0.00336414	0.504941	0.00103875
0.494066	0.00362973	0.500551	0.00131024	0.49399	0.000566592		0.494066	0.00362973	0.500551	0.00131024	0.49399	0.000566592		0.494066	5.3118e-05	0.50323	1.7706e-05	0.501386	0.00128664		0.494066	5.3118e-05	0.50323	1.7706e-05	0.501386	0.00128664
0.492171	0.00213652	0.501093	0.000926614	0.495576	0.00282116		0.492171	0.00213652	0.501093	0.000926614	0.495576	0.00282116		0.496503	0.00262639	0.507203	0.00340545	0.504399	0.00142238		0.496503	0.00262639	0.507203	0.00340545	0.504399	0.00142238
0.49606	0.00703518	0.500501	0.0014873	0.490844	0.00202439		0.49606	0.00703518	0.500501	0.0014873	0.490844	0.00202439		0.495	0.00184733	0.512553	0.00273853	0.50444	0.0062089		0.495	0.00184733	0.512553	0.00273853	0.50444	0.0062089
0.50025	0.0103049	0.498665	0.00953763	0.492096	0.00162305		0.50025	0.0103049	0.498665	0.00953763	0.492096	0.00162305		0.498606	0.00438519	0.510692	0.00433797	0.504315	0.0102636		0.498606	0.00438519	0.510692	0.00433797	0.504315	0.0102636
0.497872	0.00632104	0.495134	0.00789097	0.495994	0.00453274		0.497872	0.00632104	0.495134	0.00789097	0.495994	0.00453274		0.498589	0.00468029	0.50929	0.00702928	0.503689	0.00475701		0.498589	0.00468029	0.50929	0.00702928	0.503689	0.00475701
0.497788	0.00411369	0.496002	0.00850478	0.494508	0.00133385		0.497788	0.00411369	0.496002	0.00850478	0.494508	0.00133385		0.503097	0.00234309	0.500835	0.00734209	0.502796	0.00397205		0.503097	0.00234309	0.500835	0.00734209	0.502796	0.00397205
0.499207	0.00112728	0.494942	0.00633875	0.494091	0.00134566		0.499207	0.00112728	0.494942	0.00633875	0.494091	0.00134566		0.503789	0.000696436	0.498806	0.00452683	0.503673	0.00505211		0.503789	0.000696436	0.498806	0.00452683	0.503673	0.00505211
0.503856	0.00548886	0.489016	0.00469799	0.495084	0.00404287		0.503856	0.00548886	0.489016	0.00469799	0.495084	0.00404287		0.499341	0.00244933	0.496503	0.00105646	0.501953	0.00598463		0.499341	0.00244933	0.496503	0.00105646	0.501953	0.00598463
0.506394	0.00114499	0.486879	0.00375367	0.49879	0.00113909		0.506394	0.00114499	0.486879	0.00375367	0.49879	0.00113909		0.501895	0.00149321	0.495301	0.00388942	0.500693	0.00432617		0.501895	0.00149321	0.495301	0.00388942	0.500693	0.00432617
0.499074	0.000194766	0.4945	0.000360022	0.494616	0.00242572		0.499074	0.000194766	0.4945	0.000360022	0.494616	0.00242572		0.499182	0.00395434	0.491887	0.000212472	0.502362	0.000596102		0.499182	0.00395434	0.491887	0.000212472	0.502362	0.000596102
0.502412	0.000289198	0.500025	0.00228407	0.494658	0.00132205		0.502412	0.000289198	0.500025	0.00228407	0.494658	0.00132205		0.49677	0.00734799	0.492947	0.00130434	0.503639	0.00172338		0.49677	0.00734799	0.492947	0.00130434	0.503639	0.00172338
0.505475	0.00632694	0.501244	0.00541213	0.496361	0.00172338		0.505475	0.00632694	0.501244	0.00541213	0.496361	0.00172338		0.49137	0.00579576	0.499866	0.0023608	0.501686	0.00402516		0.49137	0.00579576	0.499866	0.0023608	0.501686	0.00402516
0.505384	0.00610857	0.502629	0.0041255	0.499516	0.00249064		0.505384	0.00610857	0.502629	0.0041255	0.499516	0.00249064		0.490593	0.00496358	0.498322	0.00203619	0.499174	0.00196537		0.490593	0.00496358	0.498322	0.00203619	0.499174	0.00196537
0.502896	0.00220145	0.507287	0.00543574	0.496344	0.00534721		0.502896	0.00220145	0.507287	0.00543574	0.496344	0.00534721		0.495468	0.00274443	0.497988	0.00425534	0.496711	0.000790868		0.495468	0.00274443	0.497988	0.00425534	0.496711	0.000790868
0.499733	0.00103875	0.507404	0.00381859	0.497329	0.000661024		0.499733	0.00103875	0.507404	0.00381859	0.497329	0.000661024		0.493231	0.00371236	0.494341	0.000602004	0.491712	0.00263819		0.493231	0.00371236	0.494341	0.000602004	0.491712	0.00263819
0.497237	0.000879398	0.502663	0.00103285	0.497696	0.000212472		0.497237	0.000879398	0.502663	0.00103285	0.497696	0.000212472		0.491954	0.00507572	0.493381	0.000997438	0.491561	1.7706e-05		0.491954	0.00507572	0.493381	0.000997438	0.491561	1.7706e-05
0.494491	0.0020539	0.498765	0.000259688	0.497621	0.000301002		0.494491	0.0020539	0.498765	0.000259688	0.497621	0.000301002		0.497955	0.00252015	0.494883	0.000218374	0.491336	0.00216013		0.497955	0.00252015	0.494883	0.000218374	0.491336	0.00216013
0.490151	0.00635055	0.493056	0.00122762	0.496236	0.00158764		0.490151	0.00635055	0.493056	0.00122762	0.496236	0.00158764		0.504365	0.00201258	0.498898	0.00106236	0.490994	0.00268541		0.504365	0.00201258	0.498898	0.00106236	0.490994	0.00268541
0.493222	0.00540623	0.493356	0.000401336	0.493189	0.00254966		0.493222	0.00540623	0.493356	0.000401336	0.493189	0.00254966		0.506085	0.00476291	0.496119	0.000478062	0.491086	0.000779064		0.506085	0.00476291	0.496119	0.000478062	0.491086	0.000779064
0.49465	0.00301592	0.495217	0.00200078	0.495025	0.00691714		0.49465	0.00301592	0.495217	0.00200078	0.495025	0.00691714		0.501644	0.00591971	0.501544	0.00032461	0.492146	0.0029451		0.501644	0.00591971	0.501544	0.00032461	0.492146	0.0029451
0.492955	0.00436748	0.499374	0.00182372	0.494783	0.00567182		0.492955	0.00436748	0.499374	0.00182372	0.494783	0.00567182		0.4998	0.00722405	0.498189	0.00439699	0.488649	0.00188864		0.4998	0.00722405	0.498189	0.00439699	0.488649	0.00188864
0.496286	0.00615579	0.500459	0.00259098	0.495501	0.00403107		0.496286	0.00615579	0.500459	0.00259098	0.495501	0.00403107		0.498831	0.00960846	0.499124	0.00628563	0.488365	0.00792048		0.498831	0.00960846	0.499124	0.00628563	0.488365	0.00792048
0.492588	0.00524098	0.503205	0.00141648	0.500559	0.00067873		0.492588	0.00524098	0.503205	0.00141648	0.500559	0.00067873		0.494049	0.0112905	0.500476	0.00816247	0.487747	0.0117332		0.494049	0.0112905	0.500476	0.00816247	0.487747	0.0117332
0.498548	0.00378908	0.506469	0.00165846	0.502429	0.000584298		0.498548	0.00378908	0.506469	0.00165846	0.502429	0.000584298		0.491678	0.00900055	0.497938	0.00514064	0.48223	0.0117981		0.491678	0.00900055	0.497938	0.00514064	0.48223	0.0117981
0.497655	0.00457405	0.502754	0.00286837	0.501177	0.00423173		0.497655	0.00457405	0.502754	0.00286837	0.501177	0.00423173		0.489383	0.00722405	0.5001	0.0055951	0.48228	0.0126834		0.489383	0.00722405	0.5001	0.0055951	0.48228	0.0126834
0.497029	0.00639777	0.498648	0.00180601	0.500609	0.00892973		0.497029	0.00639777	0.498648	0.00180601	0.500609	0.00892973		0.487338	0.00102105	0.493298	0.00247294	0.482121	0.0117214		0.487338	0.00102105	0.493298	0.00247294	0.482121	0.0117214
0.49889	0.00431436	0.496152	0.000112138	0.498898	0.00998618		0.49889	0.00431436	0.496152	0.000112138	0.498898	0.00998618		0.487538	0.00116269	0.49793	0.00023608	0.48521	0.0110722		0.487538	0.00116269	0.49793	0.00023608	0.48521	0.0110722
0.498581	0.000696436	0.495877	0.00076726	0.505976	0.0062089		0.498581	0.000696436	0.495877	0.00076726	0.505976	0.0062089		0.491011	0.00239031	0.497663	0.00288018	0.483757	0.00749554		0.491011	0.00239031	0.497663	0.00288018	0.483757	0.00749554
0.505334	0.000371826	0.494533	0.000950222	0.501461	0.00188274		0.505334	0.000371826	0.494533	0.000950222	0.501461	0.00188274		0.492463	0.0011863	0.495318	0.00377138	0.487997	0.00511113		0.492463	0.0011863	0.495318	0.00377138	0.487997	0.00511113
0.500768	0.00252606	0.498706	0.00106826	0.498139	0.00208341		0.500768	0.00252606	0.498706	0.00106826	0.498139	0.00208341		0.493281	0.00091481	0.488256	0.00416091	0.493331	0.00188274		0.493281	0.00091481	0.488256	0.00416091	0.493331	0.00188274
0.4997	0.0020539	0.504824	0.000578396	0.502713	0.0017647		0.4997	0.0020539	0.504824	0.000578396	0.502713	0.0017647		0.493256	0.00231358	0.491929	0.00279165	0.494324	0.00457995		0.493256	0.00231358	0.491929	0.00279165	0.494324	0.00457995
0.499658	0.00315757	0.504799	0.00170568	0.506302	0.00460946		0.499658	0.00315757	0.504799	0.00170568	0.506302	0.00460946		0.498347	0.000247884	0.496878	5.902e-05	0.49556	0.00483964		0.498347	0.000247884	0.496878	5.902e-05	0.49556	0.00483964
0.496294	0.00446191	0.503497	0.00262639	0.504708	0.00517015		0.496294	0.00446191	0.503497	0.00262639	0.504708	0.00517015		0.494583	0.00551837	0.496486	0.00135156	0.497905	0.00573084		0.494583	0.00551837	0.496486	0.00135156	0.497905	0.00573084
0.497621	0.0076667	0.502379	0.00398385	0.501277	0.00504621		0.497621	0.0076667	0.502379	0.00398385	0.501277	0.00504621		0.492972	0.00834543	0.499942	0.00287427	0.500384	0.00794409		0.492972	0.00834543	0.499942	0.00287427	0.500384	0.00794409
0.492463	0.008552	0.499057	0.00378318	0.495952	0.00342906		0.492463	0.008552	0.499057	0.00378318	0.495952	0.00342906		0.490276	0.0104052	0.491795	0.000430846	0.491829	0.0137103		0.490276	0.0104052	0.491795	0.000430846	0.491829	0.0137103
0.493122	0.00731848	0.49263	0.00322839	0.496403	0.00282706		0.493122	0.00731848	0.49263	0.00322839	0.496403	0.00282706		0.489692	0.0111253	0.494925	0.0023608	0.487605	0.00734799		0.489692	0.0111253	0.494925	0.0023608	0.487605	0.00734799
0.491795	0.00779654	0.48975	0.000731848	0.492822	0.00167617		0.491795	0.00779654	0.48975	0.000731848	0.492822	0.00167617		0.494207	0.00808574	0.492238	0.00640957	0.492922	0.00727126		0.494207	0.00808574	0.492238	0.00640957	0.492922	0.00727126
0.488815	0.00483964	0.487472	0.00133975	0.485861	0.000483964		0.488815	0.00483964	0.487472	0.00133975	0.485861	0.000483964		0.492814	0.00370055	0.493156	0.00422583	0.495944	0.00910088		0.492814	0.00370055	0.493156	0.00422583	0.495944	0.00910088
0.490017	0.00398975	0.48844	4.1314e-05	0.486787	0.000289198		0.490017	0.00398975	0.48844	4.1314e-05	0.486787	0.000289198		0.50005	0.00279755	0.494283	0.00388942	0.493448	0.00718273		0.50005	0.00279755	0.494283	0.00388942	0.493448	0.00718273
0.488106	0.00518786	0.489433	0.00102695	0.483156	0.00423764		0.488106	0.00518786	0.489433	0.00102695	0.483156	0.00423764		0.49667	0.00547115	0.490727	0.00364153	0.493924	0.00429666		0.49667	0.00547115	0.490727	0.00364153	0.493924	0.00429666
0.492413	0.00398385	0.489775	0.00155223	0.486629	0.00301002		0.492413	0.00398385	0.489775	0.00155223	0.486629	0.00301002		0.498882	0.012406	0.496853	0.00145779	0.498456	0.00032461		0.498882	0.012406	0.496853	0.00145779	0.498456	0.00032461
0.495827	0.00356481	0.496845	0.00053118	0.485994	0.00284476		0.495827	0.00356481	0.496845	0.00053118	0.485994	0.00284476		0.496903	0.0160711	0.501118	0.00232539	0.503497	0.00262639		0.496903	0.0160711	0.501118	0.00232539	0.503497	0.00262639
0.498147	0.000389532	0.498122	0.00189454	0.487872	0.00473931		0.498147	0.000389532	0.498122	0.00189454	0.487872	0.00473931		0.496294	0.0139523	0.497805	0.00381859	0.499149	0.00400156		0.496294	0.0139523	0.497805	0.00381859	0.499149	0.00400156
0.50217	0.00153452	0.499992	0.00567182	0.496294	0.000779064		0.50217	0.00153452	0.499992	0.00567182	0.496294	0.000779064		0.49682	0.0101809	0.497404	0.0035353	0.503122	0.00374187		0.49682	0.0101809	0.497404	0.0035353	0.503122	0.00374187
0.502003	0.00226637	0.5002	0.0038245	0.500125	0.000371826		0.502003	0.00226637	0.5002	0.0038245	0.500125	0.000371826		0.49707	0.0094373	0.498347	0.000247884	0.502679	0.00603775		0.49707	0.0094373	0.498347	0.000247884	0.502679	0.00603775
0.502696	0.0020598	0.499666	0.00221915	0.504491	0.0053236		0.502696	0.0020598	0.499666	0.00221915	0.504491	0.0053236		0.500109	0.00728897	0.498965	0.00011804	0.504532	0.00642728		0.500109	0.00728897	0.498965	0.00011804	0.504532	0.00642728
0.503597	0.00085579	0.496928	0.00094432	0.505066	0.00434977		0.503597	0.00085579	0.496928	0.00094432	0.505066	0.00434977		0.496678	0.00348218	0.49803	0.00200668	0.50616	0.00895924		0.496678	0.00348218	0.49803	0.00200668	0.50616	0.00895924
0.498155	0.00237851	0.493423	0.00158174	0.507754	0.0047157		0.498155	0.00237851	0.493423	0.00158174	0.507754	0.0047157		0.501352	0.00180601	0.498414	0.00511113	0.503172	0.00653942		0.501352	0.00180601	0.498414	0.00511113	0.503172	0.00653942
0.496987	0.00381859	0.494474	0.0017588	0.507687	0.0058961		0.496987	0.00381859	0.494474	0.0017588	0.507687	0.0058961		0.494066	0.00373597	0.498581	0.00437928	0.499282	0.0053236		0.494066	0.00373597	0.498581	0.00437928	0.499282	0.0053236
0.492972	0.00466258	0.493915	0.00476291	0.501027	0.00578986		0.492972	0.00466258	0.493915	0.00476291	0.501027	0.00578986		0.492546	0.00102105	0.495994	0.00651581	0.494349	0.00229588		0.492546	0.00102105	0.495994	0.00651581	0.494349	0.00229588
0.49273	0.00222505	0.49273	0.0059079	0.495768	0.00299231		0.49273	0.00222505	0.49273	0.0059079	0.495768	0.00299231		0.491378	0.00410189	0.493515	0.00504621	0.494842	0.0008853		0.491378	0.00410189	0.493515	0.00504621	0.494842	0.0008853
0.493999	0.00255557	0.492338	0.00449732	0.49071	0.00334643		0.493999	0.00255557	0.492338	0.00449732	0.49071	0.00334643		0.492722	0.00391893	0.494858	0.00486325	0.48955	0.0005902		0.492722	0.00391893	0.494858	0.00486325	0.48955	0.0005902
0.491987	0.00169978	0.497705	0.00545935	0.491052	0.00387171		0.491987	0.00169978	0.497705	0.00545935	0.491052	0.00387171		0.49495	0.00464487	0.49985	0.0047098	0.482831	0.00032461		0.49495	0.00464487	0.49985	0.0047098	0.482831	0.00032461
0.493623	0.00224276	0.499274	0.00741881	0.490493	0.00319298		0.493623	0.00224276	0.499274	0.00741881	0.490493	0.00319298		0.490368	0.00282116	0.501202	0.00283296	0.482272	0.00332873		0.490368	0.00282116	0.501202	0.00283296	0.482272	0.00332873
0.49672	0.000903006	0.499708	0.00404287	0.490126	0.00406648		0.49672	0.000903006	0.499708	0.00404287	0.490126	0.00406648		0.495401	0.00156403	0.503405	0.00127483	0.480285	0.00135746		0.495401	0.00156403	0.503405	0.00127483	0.480285	0.00135746
0.498673	0.00320479	0.499299	0.00233719	0.49066	0.00614398		0.498673	0.00320479	0.499299	0.00233719	0.49066	0.00614398		0.494633	0.00640367	0.502162	0.000454454	0.486378	0.00141648		0.494633	0.00640367	0.502162	0.000454454	0.486378	0.00141648
0.50111	0.000631514	0.500484	0.0011922	0.498698	0.00276214		0.50111	0.000631514	0.500484	0.0011922	0.498698	0.00276214		0.494675	0.0053	0.505058	0.00102695	0.486637	0.0023667		0.494675	0.0053	0.505058	0.00102695	0.486637	0.0023667
0.498589	0.000997438	0.501369	0.00158174	0.500117	0.00161715		0.498589	0.000997438	0.501369	0.00158174	0.500117	0.00161715		0.489658	0.00316937	0.504215	0.00269721	0.485694	0.00246704		0.489658	0.00316937	0.504215	0.00269721	0.485694	0.00246704
0.498397	0.00260632	0.500771	0.00625376	0.49973	0.00257091		0.498397	0.00260632	0.500771	0.00625376	0.49973	0.00257091		0.489974	0.00174935	0.499439	0.00334289	0.490325	0.00310209		0.489974	0.00174935	0.499439	0.00334289	0.490325	0.00310209
0.500351	0.000672828	0.499086	0.00787032	0.501565	0.00271787		0.500351	0.000672828	0.499086	0.00787032	0.501565	0.00271787		0.491687	0.00219554	0.496557	0.00266475	0.490923	0.00854314		0.491687	0.00219554	0.496557	0.00266475	0.490923	0.00854314
0.492421	0.00139287	0.49374	0.00385991	0.506026	0.00763719		0.492421	0.00139287	0.49374	0.00385991	0.506026	0.00763719		0.490668	0.00076726	0.498264	0.00613808	0.499299	0.0050285		0.490668	0.00076726	0.498264	0.00613808	0.499299	0.0050285
0.494616	0.00125713	0.493314	0.00217784	0.513171	0.0102341		0.494616	0.00125713	0.493314	0.00217784	0.513171	0.0102341		0.494616	0.00125713	0.501578	0.0113141	0.485752	0.00327561		0.494616	0.00125713	0.501578	0.0113141	0.485752	0.00327561
0.482722	0.00711781	0.492538	0.0103757	0.496444	0.00761358		0.482722	0.00711781	0.492538	0.0103757	0.496444	0.00761358		0.475561	0.0121817	0.492538	0.0117214	0.48152	0.00626792		0.475561	0.0121817	0.492538	0.0117214	0.48152	0.00626792

## Sheet: Fig. 2i
Correct trials			Error trials
Mean	SEM		Mean	SEM
50.9134	0.708309		53.9337	5.62818
50.8069	0.505624		53.1639	4.5665
50.7503	0.347237		52.7914	3.43265
50.6144	0.599142		51.7178	3.32698
50.2669	0.976626		50.6203	3.18026
50.2072	1.24235		50.6052	3.41522
50.1733	1.53591		50.8863	3.44986
50.1908	1.59474		50.1699	3.5703
49.9579	1.68223		49.7752	4.15131
49.4807	1.60509		50.0246	4.13432
49.2707	1.58463		51.4679	4.80509
48.9083	1.71003		50.7908	5.49494
48.5235	1.48478		50.4053	6.66162
48.5227	1.31557		51.8436	7.16303
48.6581	1.16541		53.0566	7.37877
48.7414	1.16278		53.7011	7.41439
48.528	1.06973		53.0503	6.72107
48.3005	1.06022		53.3819	5.84682
48.194	1.12901		54.4869	4.70224
47.9895	1.00071		54.3711	4.12269
47.9057	0.910967		54.1008	2.89281
47.8277	1.02058		53.3995	1.33076
48.0351	1.33119		52.6153	1.34773
48.7792	1.92104		53.2939	1.87714
50.2778	2.71036		53.3428	1.77559
52.235	3.54806		53.3556	1.26188
54.9921	4.46062		52.6604	0.821954
58.1867	5.44189		53.0873	1.76417
61.6987	6.27312		53.33	3.05274
65.4727	6.99816		54.2583	4.57923
69.4435	7.46635		56.2601	6.02434
73.1449	7.72094		59.5884	7.43215
76.1161	7.80652		62.9014	8.17577
79.0854	7.59868		64.9595	8.29671
82.2148	7.17042		68.1534	8.53511
84.8721	6.60228		69.7042	8.41268
86.5376	6.24356		71.2807	8.29216
87.9377	5.87799		72.3025	7.66346
89.4145	5.35839		73.1196	7.5262
90.7591	4.81909		74.6254	7.94552
91.6185	4.40239		75.3324	8.52188
92.271	4.07458		77.153	9.30375
93.0232	3.55762		78.3848	10.0268
93.7986	3.01693		79.3944	10.5022
94.15	2.81133		81.5662	10.5825
94.2376	2.74818		83.9691	10.018
94.2601	2.74744		86.6401	8.93289
94.1696	2.78925		87.4585	7.89863
93.8481	2.91707		87.9954	6.95087
93.4395	3.1374		87.8948	6.39465
92.9256	3.3651		87.8042	5.9943
92.3778	3.60559		87.982	5.70188
91.7816	3.87393		87.759	5.86764
91.1937	4.06203		87.392	6.30083
90.7576	4.27719		87.199	6.58078
90.2628	4.49585		87.1528	6.258
89.9371	4.60765		87.0174	5.94222
89.977	4.53366		85.4265	6.08866
89.9808	4.40808		84.4659	6.07669
90.1022	4.26707		84.6655	5.74714
90.263	4.08344		84.982	5.16386
90.3617	3.95289		85.5585	4.88352
90.4994	3.73203		85.6273	4.99097
90.1967	3.76514		86.1623	4.78445
89.8156	3.8449		86.0759	5.07421
89.5583	3.82887		86.0745	5.09004
89.5679	3.71737		85.949	5.16426
89.3972	3.64036		85.4799	5.07352
89.0348	3.79879		85.0287	5.05415
88.5617	3.89099		84.6949	5.15799
88.0422	3.86745		84.1913	5.21675
87.5849	3.90774		82.7297	5.40783
86.742	4.12168		80.9191	5.96247
86.0978	4.36052		78.8301	6.55413
85.6681	4.384		76.2317	7.67097
85.3386	4.34701		73.487	8.90218
85.1531	4.32978		71.0619	9.90113
84.8413	4.38449		69.4829	10.503
84.5222	4.34725		68.8799	10.4772
84.5515	4.28623		68.4669	10.3593
84.7691	4.20985		68.2035	10.2673
85.0172	4.10479		67.63	9.94944
85.3553	3.9097		67.4627	9.14959
85.7763	3.67541		67.5536	8.86328
86.0366	3.57315		66.5116	8.93597
85.804	3.52209		64.3846	9.49721
85.2958	3.56503		63.2127	9.831
84.7671	3.61478		63.1704	9.86807
84.4234	3.68509		62.9826	10.2629
83.8051	3.70751		62.4062	10.2198
83.5126	3.63418		63.296	10.0593
83.1527	3.71601		64.8942	9.91163
82.854	3.80806		65.6113	9.61318
82.6497	3.778		65.672	9.172
82.0526	3.78306		65.9645	8.7187
81.8344	3.92655		66.9848	8.66106
81.5262	4.12898		66.3377	8.74423
81.4281	4.16975		65.9803	8.68265
81.3101	4.24906		65.472	8.76919
81.4766	4.32212		65.3644	9.07939
81.6417	4.44535		64.6228	9.39522
81.6986	4.33437		63.139	9.36118
81.6258	4.30421		62.4228	9.12569
81.6706	4.30192		61.4373	9.10779
81.5936	4.34623		60.7085	9.33649
81.163	4.41368		59.2885	9.63326
80.9344	4.53061		57.1494	9.75735
80.7205	4.73425		55.6288	10.3666
80.8236	4.70608		54.456	10.5998
80.8369	4.67836		53.9132	9.89525
81.0165	4.60676		52.3174	8.65948
80.8334	4.82272		51.6681	7.83637
80.39	4.96221		52.1989	6.9036
79.781	5.15789		52.1662	5.888
78.9701	5.4241		53.1601	4.95066
78.4267	5.54195		53.3068	4.69308
77.8974	5.57166		54.8705	4.60287
77.7508	5.29514		54.7156	4.27882
77.6539	5.16103		54.7006	4.43664
77.6411	5.00057		56.6395	4.49123
78.0947	4.86435		55.962	5.00186
78.2372	4.88247		55.1622	4.98188
78.1915	4.86321		53.9926	4.94277
78.2183	4.92277		54.5522	5.62462
78.4022	4.88559		55.2716	6.20011
78.4367	4.84224		53.9176	5.69593
77.9839	4.88673		53.8668	4.78903
77.3972	4.83474		54.9771	4.69863
76.541	5.04821		56.1025	5.15314
75.88	5.36371		56.0378	4.82056
75.4991	5.65586		56.841	4.60139
75.5128	5.7069		57.2516	5.22424
75.1436	5.74497		58.2337	6.28375
75.0131	5.90415		58.2714	6.91633
75.1066	5.82769		59.7496	7.42844
75.1444	5.59027		62.2892	8.18725
75.1894	5.38654		62.9362	9.08303
74.752	5.58053		64.7216	9.62514
74.5121	5.74412		65.5887	9.6928
74.1355	5.72691		67.3317	9.81164
73.9184	5.95444		69.556	8.9803
73.5678	6.04062		70.9487	8.93005
72.9482	6.27767		72.9626	8.86945
72.6604	6.14828		73.6966	8.65825
72.727	6.06366		74.5389	8.7686
72.8686	5.99541		75.1676	8.78396
72.8154	5.93131		74.3501	9.52227
72.6459	5.83952		73.561	9.32278
72.2058	5.67587		71.8612	9.72795
71.4301	5.91356		71.7173	9.36872
70.7146	5.88099		72.0531	8.90344
70.0121	5.81285		71.46	7.94835
69.6868	5.64419		72.4652	7.09381
69.4879	5.73729		72.728	6.42859
69.689	5.6323		73.9037	5.94371
70.0188	5.38881		73.2712	5.84155
70.1223	5.47803		71.9966	5.73755
69.993	5.69242		71.0876	6.24301
69.687	5.67081		69.0401	6.86153
69.1889	5.65937		67.0553	7.49555
68.6951	5.80884		65.2969	7.68705
68.2109	6.12861		63.8766	7.55791
68.2098	5.88941		63.3973	7.59516
68.4148	5.6417		64.0327	7.81571
68.1186	5.86663		63.6337	7.29125
68.2196	5.75184		64.9193	6.75404
68.1068	5.61002		65.5238	5.72848
67.7125	5.38748		68.1257	4.81058
66.7002	5.55202		70.6059	3.93962
65.645	5.66871		71.4801	3.58686
65.4054	5.58085		72.3065	3.46327
65.1255	5.60429		71.4017	3.45478
64.6821	5.61646		71.6755	3.26134
64.2914	5.69108		71.1197	3.7813
63.9676	5.74438		69.2176	4.2933
64.0463	5.89809		68.8606	4.65857
63.8194	5.89005		69.1975	5.01372
63.8652	5.81334		70.4194	5.47837
64.0812	5.70465		70.1995	5.99086
64.5478	5.54209		69.6129	6.21953
65.1283	5.51916		69.8747	7.12593
65.6999	5.44653		70.309	7.51029
66.1915	5.46575		70.6273	7.23403
65.8945	5.60786		70.9099	6.94591
65.6994	5.73018		70.3192	7.00471
65.3626	5.72396		68.6443	7.4805
65.0077	5.64705		66.9483	7.73776
64.153	5.72208		64.9813	7.73598
63.763	5.6904		63.2857	7.8171
63.551	5.63298		61.6285	7.67242

## Sheet: Fig. 2j
Correct trials	Error trials
93.3854	69.5602
82.9741	60.4745
64.2425	40.162
71.1393	42.0714
80.5306	61.4252
