# Supplementary material for: Volatile working memory representations crystallize with practice
Source: Nature. 2024 May 15;629(8014):1109–17. doi: 10.1038/s41586-024-07425-w (PMC11136659; doi:10.1038/s41586-024-07425-w)
Supplement: Supplementary file 4 — Source Data Fig. 3 [file 41586_2024_7425_MOESM4_ESM.xlsx]

## Sheet: Fig. 3b
Cell 1																																					Cell 2
AC trials									AD trials									BC trials									BD trials										AC trials									AD trials
Day 1		Day 4		Day 7		Day 10			Day 1		Day 4		Day 7		Day 10			Day 1		Day 4		Day 7		Day 10			Day 1		Day 4		Day 7		Day 10				Day 1		Day 4		Day 7		Day 10			Day 1		Day 4
Mean	SEM	Mean	SEM	Mean	SEM	Mean	SEM		Mean	SEM	Mean	SEM	Mean	SEM	Mean	SEM		Mean	SEM	Mean	SEM	Mean	SEM	Mean	SEM		Mean	SEM	Mean	SEM	Mean	SEM	Mean	SEM			Mean	SEM	Mean	SEM	Mean	SEM	Mean	SEM		Mean	SEM	Mean	SEM
3.33359	1.16793	0.96839	0.463588	1.09974	0.448638	1.83254	0.940403		0.0719804	0.0480312	0.789949	0.451184	3.53868	1.41251	1.71844	0.800478		1.20735	0.612315	0.32945	0.30179	1.96247	1.4729	1.06203	0.623954		1.32397	0.711145	0.157161	0.108493	2.15236	1.35824	1.5768	0.97366			0.0716264	0.051839	7.55849	3.39154	4.85645	2.09787	1.44677	0.914778		0.00899157	0.00899157	5.14992	2.17629
1.83215	0.681754	0.664631	0.337375	0.714401	0.339961	0.96666	0.513688		0.342408	0.216026	0.767479	0.470311	2.15456	0.891332	1.63205	0.859812		1.03172	0.615586	0.41928	0.355313	1.50185	0.989498	0.726992	0.426257		1.22312	0.659138	0.341416	0.295026	1.14865	0.725707	0.791009	0.488767			0.103814	0.0735288	5.0063	2.42923	2.84291	1.30964	1.35288	0.8363		0.0348459	0.0252576	2.77329	1.22925
1.5142	0.629474	0.759887	0.411982	0.728181	0.42937	0.768373	0.391228		0.390805	0.206374	0.587194	0.359979	1.53393	0.669247	1.35221	0.771981		0.879711	0.527752	0.345782	0.277358	1.2539	0.795534	0.68902	0.386242		1.37129	0.781633	0.579125	0.333888	1.01925	0.642064	0.654708	0.417833			0.0692092	0.0490192	3.99568	2.0119	2.28656	1.06325	1.2021	0.691184		0.0492093	0.034953	1.95042	0.887001
1.20157	0.530368	0.760341	0.381285	0.934979	0.550976	0.725056	0.37964		0.368585	0.199446	0.502144	0.316982	1.46457	0.656322	1.0975	0.624287		0.793007	0.453766	0.317566	0.237398	1.22577	0.775039	0.531536	0.304386		1.10353	0.63394	0.475463	0.276034	0.8071	0.508823	0.600796	0.390788			0.0538182	0.0385425	3.36349	1.72095	2.30294	1.02996	1.93095	0.924856		0.08731	0.0520404	1.57751	0.744163
1.04576	0.46163	0.641237	0.326503	0.848432	0.490482	0.610538	0.326912		0.398666	0.233438	0.439563	0.279034	1.29832	0.585425	1.17859	0.631056		0.744034	0.427035	0.346735	0.247163	1.00521	0.638536	0.425229	0.243509		0.973391	0.5521	0.42589	0.248622	0.651553	0.410641	0.543138	0.349544			0.0828465	0.0706259	2.79606	1.47927	2.36487	1.07337	1.95621	0.978243		0.0803142	0.0489419	1.46626	0.694335
0.96517	0.443675	0.570757	0.297718	0.87068	0.484437	0.53973	0.288313		0.423335	0.227202	0.422737	0.286311	1.17127	0.551165	1.23125	0.636478		0.686144	0.389328	0.29768	0.214704	0.934682	0.590351	0.382632	0.223072		0.901187	0.527801	0.422352	0.247487	0.557052	0.352363	0.52524	0.329248			0.0690387	0.0588549	2.42844	1.29349	2.18807	1.02128	1.72583	0.871849		0.0872289	0.0546157	1.47488	0.685351
0.929729	0.449391	0.503059	0.268046	0.802563	0.45114	0.529478	0.28168		0.410585	0.211775	0.451313	0.287454	1.16101	0.537053	1.26445	0.680043		0.663706	0.376476	0.287365	0.2133	0.913775	0.566112	0.379838	0.229826		0.862111	0.50597	0.484265	0.282542	0.501869	0.314272	0.542123	0.330689			0.0925535	0.0733699	2.12782	1.15409	2.16878	1.00414	1.54832	0.811107		0.131766	0.0681498	1.4736	0.690549
0.844003	0.410481	0.48298	0.260655	0.756888	0.422946	0.509417	0.27253		0.380432	0.198308	0.435678	0.279962	1.05447	0.489098	1.18207	0.651808		0.702547	0.39741	0.257997	0.191267	0.885932	0.549971	0.411688	0.238415		0.786322	0.4583	0.492372	0.303011	0.461699	0.290035	0.496717	0.306393			0.0809843	0.0641987	1.91176	1.03356	2.06836	0.957897	1.65246	0.872649		0.124651	0.0657424	1.33238	0.647212
0.445535	0.274217	0.389856	0.218795	0.695917	0.417175	0.438756	0.264881		0.430455	0.226153	0.370715	0.250372	0.78147	0.384237	1.12185	0.647839		0.576038	0.33174	0.267838	0.188599	0.735796	0.416997	0.316682	0.187973		0.640725	0.380934	0.490828	0.299088	0.208938	0.129578	0.342422	0.215203			0.0846365	0.0703243	1.03684	0.640968	1.58042	0.763202	1.60694	0.829824		0.129078	0.0701703	0.897638	0.528255
0.426507	0.263078	0.409821	0.227684	0.763917	0.431212	0.547275	0.320335		0.488026	0.233257	0.29529	0.206891	0.722173	0.360944	1.05815	0.597688		0.499278	0.271374	0.207615	0.140022	0.698689	0.400545	0.312323	0.192466		0.52042	0.323139	0.440916	0.246682	0.244475	0.151211	0.450676	0.274549			0.0721526	0.0629381	0.853894	0.53465	1.60509	0.754275	1.58479	0.808373		0.126419	0.0697557	0.862065	0.502161
0.316719	0.197464	0.374707	0.203929	0.737253	0.411469	0.562696	0.340865		0.503288	0.245334	0.342439	0.249121	0.703895	0.344736	1.0487	0.585298		0.447187	0.236984	0.225218	0.150551	0.715311	0.423681	0.317074	0.190835		0.32366	0.205612	0.438579	0.304744	0.179827	0.11381	0.457446	0.262801			0.0727001	0.0634857	0.8067	0.484746	1.55908	0.747031	1.60402	0.819526		0.124044	0.0684862	0.908	0.519837
0.328225	0.190108	0.393669	0.233967	0.744438	0.408573	0.55461	0.348172		0.565457	0.26889	0.354543	0.257255	0.585275	0.287098	1.1057	0.620286		0.401015	0.218974	0.22818	0.160568	0.742682	0.427349	0.351993	0.207525		0.335425	0.210563	0.440012	0.308078	0.188526	0.112227	0.402563	0.224094			0.0863371	0.0712387	0.773893	0.452034	1.40098	0.719522	1.30305	0.742107		0.112447	0.064549	0.957341	0.53827
0.328099	0.190761	0.381588	0.225884	0.750204	0.423791	0.583238	0.363015		0.553924	0.265438	0.339007	0.247638	0.552011	0.276584	0.971089	0.58322		0.42406	0.226955	0.211848	0.162132	0.806763	0.454381	0.410367	0.239396		0.315326	0.200192	0.422924	0.299314	0.192741	0.115515	0.409542	0.220563			0.102232	0.0821078	0.830708	0.461054	1.08851	0.577335	1.23042	0.695982		0.122659	0.0694827	1.04395	0.625382
0.326835	0.190804	0.499112	0.285897	0.752474	0.415273	0.637885	0.414751		0.537883	0.276885	0.330759	0.227751	0.542692	0.26103	0.825295	0.532343		0.387191	0.20858	0.216492	0.1622	0.780807	0.444616	0.434421	0.256348		0.264626	0.162652	0.398963	0.284658	0.209803	0.123454	0.425974	0.219323			0.116354	0.0962298	0.937877	0.516934	0.94204	0.493179	1.25769	0.723701		0.139621	0.0790258	0.915451	0.587551
0.314416	0.182652	0.537017	0.297363	0.789168	0.445533	0.615298	0.407836		0.54763	0.282112	0.275127	0.20074	0.469993	0.233712	0.770827	0.472988		0.365181	0.190624	0.222626	0.156945	0.732695	0.427335	0.556757	0.327708		0.198405	0.12372	0.346782	0.26111	0.228394	0.136541	0.436367	0.227898			0.0882094	0.0772328	1.12969	0.593452	0.77759	0.466091	1.41607	0.802561		0.089748	0.0603565	0.776939	0.520661
0.313147	0.180004	0.547171	0.311303	0.766831	0.440025	0.606966	0.398063		0.559658	0.289025	0.249864	0.181336	0.489046	0.246474	0.722849	0.433874		0.314533	0.152173	0.227557	0.160308	0.714194	0.413175	0.535155	0.344973		0.205701	0.129481	0.345949	0.248711	0.236151	0.139752	0.622589	0.301743			0.131017	0.111236	1.28384	0.696437	0.638066	0.405328	1.44551	0.795199		0.11574	0.0703609	0.797198	0.51201
0.308768	0.179521	0.538428	0.309059	0.772745	0.454867	0.45074	0.290124		0.549432	0.283155	0.25187	0.180941	0.44601	0.217916	0.677408	0.389327		0.367957	0.183849	0.176535	0.125251	0.665807	0.394306	0.621421	0.393093		0.198431	0.127224	0.336066	0.246335	0.319563	0.193296	0.73366	0.341653			0.118412	0.0986304	1.29803	0.748879	0.588676	0.379125	1.53637	0.844235		0.130478	0.0765373	0.755213	0.484823
0.310869	0.177787	0.565946	0.32084	0.751409	0.457374	0.334649	0.228324		0.500783	0.264853	0.255304	0.173786	0.515032	0.240647	0.664491	0.423876		0.44582	0.213372	0.21001	0.146063	0.680169	0.400802	0.972448	0.551317		0.257744	0.16882	0.353614	0.260466	0.272363	0.165162	0.758844	0.357769			0.128343	0.105999	1.29369	0.748897	0.566822	0.380513	1.57013	0.839338		0.144735	0.0874648	0.883801	0.571743
0.401532	0.229822	0.501341	0.289127	0.765791	0.437444	0.327162	0.227101		0.481753	0.266037	0.200343	0.12387	0.674068	0.324726	0.648349	0.400023		0.431249	0.207674	0.190743	0.130511	0.627626	0.383438	0.895179	0.518788		0.284867	0.181083	0.253694	0.169516	0.286677	0.165118	0.765308	0.375328			0.14758	0.123149	1.28812	0.740798	0.622083	0.413417	1.58041	0.865562		0.138023	0.0825955	1.00346	0.624941
0.414852	0.254717	0.400128	0.231036	0.620219	0.354573	0.335051	0.227341		0.52433	0.285532	0.247605	0.160936	0.81604	0.407397	0.596826	0.365433		0.45557	0.223957	0.17556	0.121004	0.519585	0.318416	0.955754	0.54757		0.315119	0.212526	0.283258	0.178154	0.354103	0.203983	0.853224	0.426665			0.174306	0.138817	1.23202	0.731204	0.567565	0.360606	1.56495	0.841133		0.141907	0.0869558	1.05209	0.697835
0.41696	0.25469	0.399431	0.233524	0.705715	0.398582	0.314168	0.221253		0.484028	0.254504	0.256095	0.165214	0.928433	0.433751	0.563195	0.330067		0.405526	0.195575	0.161043	0.103308	0.559619	0.346374	0.958316	0.557675		0.309343	0.216778	0.290886	0.184949	0.481047	0.258636	0.871277	0.448459			0.14035	0.107312	1.18274	0.728647	0.609231	0.379046	1.72648	0.882565		0.129475	0.0817742	1.06508	0.665263
0.456308	0.261659	0.347273	0.237984	0.703831	0.401798	0.295408	0.199652		0.51855	0.267716	0.263821	0.180571	0.96719	0.4499	0.600599	0.333983		0.506167	0.242053	0.210579	0.139517	0.549661	0.331627	1.05856	0.599304		0.322591	0.228011	0.272361	0.176969	0.627148	0.31361	0.891776	0.491478			0.21085	0.168222	1.18947	0.750815	0.666713	0.425399	1.93927	0.965968		0.0991664	0.0637374	1.04222	0.661199
0.42227	0.239148	0.346876	0.234737	0.709974	0.382639	0.280585	0.194795		0.527912	0.277373	0.270776	0.187779	1.08104	0.503112	0.562665	0.330352		0.496511	0.251046	0.204072	0.141318	0.507887	0.304979	1.09813	0.579295		0.426006	0.285662	0.234778	0.147406	0.671276	0.319216	0.832621	0.458663			0.219222	0.176594	1.06102	0.701843	0.691401	0.389482	1.85287	0.893725		0.107554	0.0692932	1.22461	0.763639
0.446242	0.254199	0.342941	0.221339	0.764774	0.404824	0.373862	0.243706		0.526268	0.272655	0.293087	0.197157	1.09911	0.508144	0.571233	0.329275		0.518437	0.279402	0.215453	0.146671	0.527482	0.316475	1.19186	0.58383		0.462363	0.304728	0.308515	0.171147	0.683178	0.324813	0.765237	0.42796			0.197638	0.157363	0.894631	0.598348	0.789842	0.438015	1.8157	0.891412		0.0791533	0.0581199	1.29873	0.818732
0.477758	0.28268	0.329678	0.210569	0.808408	0.401809	0.409466	0.262745		0.521028	0.272814	0.273563	0.187008	1.03153	0.491099	0.553709	0.321364		0.471839	0.252875	0.26318	0.16975	0.533175	0.326612	1.16175	0.545931		0.56108	0.375017	0.327807	0.181543	0.693847	0.305359	0.667286	0.398871			0.198438	0.158163	0.853804	0.548837	0.88728	0.489608	1.97783	0.950959		0.0867517	0.0617763	1.27506	0.766754
0.517124	0.317086	0.259222	0.18205	0.754851	0.378056	0.501221	0.314103		0.498401	0.283069	0.35134	0.24714	1.03109	0.512587	0.512364	0.262476		0.375404	0.214337	0.277574	0.172654	0.482344	0.31578	0.873598	0.413947		0.592426	0.375093	0.335302	0.182599	0.799883	0.345105	0.547208	0.334932			0.189794	0.152082	0.818847	0.536913	0.888026	0.499228	2.17201	1.05092		0.0701937	0.0486996	1.32535	0.766884
0.562833	0.331891	0.344176	0.219694	0.75673	0.403873	0.48539	0.295907		0.517978	0.282754	0.408654	0.284656	0.90332	0.437476	0.586369	0.323846		0.458135	0.269731	0.262159	0.167758	0.442024	0.274602	1.07553	0.494066		0.583765	0.370614	0.334586	0.178266	0.81617	0.349985	0.62491	0.374827			0.187906	0.149984	0.747279	0.543944	0.755097	0.416959	2.2391	1.08318		0.11288	0.0722631	1.24352	0.767121
0.529044	0.295738	0.331215	0.211598	0.745248	0.403393	0.554863	0.316805		0.523474	0.291889	0.390002	0.268515	0.788812	0.363653	0.64178	0.395604		0.504714	0.291375	0.313736	0.184715	0.45058	0.283516	1.00537	0.457934		0.54825	0.342221	0.329064	0.19009	0.891326	0.377134	0.597534	0.3567			0.17277	0.142921	0.761952	0.576427	0.787821	0.426739	2.14754	1.04861		0.121054	0.071107	1.44539	0.810823
0.564328	0.322692	0.365234	0.232163	0.683174	0.361281	0.658604	0.369755		0.588289	0.348501	0.419948	0.287268	0.681944	0.3346	0.737759	0.460685		0.509625	0.29615	0.324338	0.192657	0.361705	0.233221	0.96604	0.437499		0.578241	0.354494	0.373291	0.222102	0.803348	0.356629	0.649745	0.374178			0.16596	0.138687	0.727795	0.53331	0.793901	0.433524	1.88252	0.941689		0.12884	0.0755322	1.273	0.730585
0.494286	0.296674	0.308883	0.177944	0.61132	0.332526	0.630738	0.348348		0.583941	0.342714	0.472329	0.326204	0.68662	0.346367	0.72062	0.46115		0.433037	0.256558	0.278744	0.158401	0.526382	0.318342	0.87651	0.406024		0.624288	0.370529	0.400971	0.241469	0.694389	0.32223	0.6724	0.37407			0.101012	0.0771962	0.605918	0.475496	0.85275	0.432262	1.75904	0.933987		0.190465	0.115803	1.38325	0.797768
0.54409	0.325936	0.267927	0.16378	0.585425	0.323343	0.713052	0.386711		0.664663	0.378218	0.536528	0.354144	0.580465	0.300387	0.724058	0.454732		0.50284	0.295785	0.281149	0.158566	0.593965	0.352294	0.979701	0.523927		0.616549	0.370653	0.461006	0.274292	0.823115	0.414974	0.741535	0.40833			0.10641	0.0772113	0.601259	0.492427	0.776936	0.414985	1.71425	0.953318		0.184697	0.112867	1.27224	0.746403
0.607279	0.358604	0.248154	0.154898	0.600977	0.326243	0.617158	0.343012		0.66102	0.375979	0.545346	0.364721	0.554679	0.293268	0.745873	0.469889		0.566293	0.322297	0.336956	0.183051	0.659633	0.389219	0.969168	0.578378		0.641888	0.387681	0.389114	0.236261	0.804555	0.407717	0.663229	0.386875			0.106969	0.0791025	0.563579	0.469203	0.693335	0.38491	1.60041	0.901694		0.197501	0.118586	1.16991	0.681563
0.634732	0.350149	0.265705	0.16742	0.598771	0.342163	0.677497	0.37086		0.689858	0.384373	0.586233	0.391485	0.640038	0.334851	0.724469	0.481187		0.544202	0.313609	0.333222	0.190568	0.67416	0.385358	0.983479	0.611995		0.619206	0.357999	0.455209	0.269604	0.713078	0.377014	0.717578	0.40124			0.134356	0.102766	0.784277	0.618601	0.589732	0.340704	1.73679	0.927485		0.185774	0.116522	1.05713	0.622843
0.725046	0.363072	0.323171	0.19471	0.605371	0.342356	0.622483	0.339812		0.643697	0.350573	0.552247	0.353292	0.65324	0.310396	0.713512	0.49226		0.635054	0.362209	0.329762	0.188285	0.710153	0.394894	1.12456	0.662351		0.666088	0.367198	0.461311	0.289237	0.702372	0.395531	0.858008	0.456001			0.184312	0.137777	0.801722	0.628043	0.587959	0.315591	1.42955	0.791013		0.190075	0.118766	0.888364	0.543666
0.719684	0.374235	0.228582	0.148489	0.654905	0.349929	0.595991	0.328368		0.654863	0.354626	0.483851	0.312997	0.723175	0.351207	0.726393	0.46673		0.579709	0.320834	0.346591	0.19849	0.81477	0.464817	1.06223	0.646162		0.792901	0.445981	0.453284	0.289996	0.669762	0.392331	0.753745	0.392043			0.199124	0.144689	0.827376	0.618985	0.647042	0.344691	1.54093	0.842747		0.154946	0.102283	0.824385	0.490796
0.786038	0.405294	0.312086	0.194569	0.684794	0.379873	0.558386	0.300719		0.620314	0.338785	0.512898	0.308132	0.765364	0.380382	0.679867	0.405377		0.512003	0.289228	0.288312	0.173101	0.771536	0.443105	1.09421	0.662064		0.846581	0.462749	0.411584	0.256525	0.602845	0.364569	0.819551	0.431763			0.172943	0.127442	0.855517	0.59533	0.693018	0.381147	1.62513	0.865105		0.161999	0.107206	0.484951	0.326832
0.831455	0.410146	0.365295	0.233055	0.718819	0.405748	0.480528	0.256565		0.58532	0.293083	0.470381	0.281889	0.836918	0.420554	0.738612	0.411379		0.549366	0.305905	0.298017	0.174343	0.828764	0.473709	1.14942	0.695733		0.86171	0.496378	0.412511	0.248088	0.637429	0.370302	0.759199	0.412788			0.172943	0.127442	0.885357	0.614609	0.709986	0.392374	1.71156	0.918451		0.189257	0.116825	0.434709	0.294631
0.885505	0.432281	0.41442	0.25296	0.748939	0.421313	0.541959	0.287363		0.598732	0.291979	0.390464	0.219569	0.821892	0.399255	0.956403	0.528173		0.581008	0.3337	0.294268	0.172343	0.753036	0.426645	1.19604	0.713856		0.854405	0.498976	0.395288	0.231622	0.696824	0.399272	0.675022	0.362508			0.153671	0.114302	1.00454	0.642663	0.779261	0.434844	1.67648	0.841226		0.144575	0.0897362	0.341092	0.2266
0.861202	0.40729	0.436532	0.268232	0.712559	0.412102	0.504556	0.260719		0.566797	0.271699	0.364385	0.216355	0.838281	0.410711	1.13493	0.601603		0.521745	0.302358	0.287572	0.166372	0.742223	0.415454	0.989515	0.578089		0.899541	0.505513	0.329868	0.196934	0.606215	0.342534	0.646079	0.338204			0.14369	0.109704	1.01035	0.635404	0.792153	0.442077	1.67042	0.813568		0.16001	0.0981302	0.295689	0.208156
0.894002	0.409883	0.429128	0.267221	0.671323	0.398326	0.58549	0.29836		0.684688	0.311832	0.327973	0.196312	0.942281	0.451982	1.62019	0.772841		0.379023	0.225605	0.208901	0.128543	0.614497	0.340848	0.967779	0.5579		0.838967	0.47102	0.293762	0.19194	0.693568	0.387615	0.681649	0.350509			0.133991	0.105126	1.02268	0.645492	0.850068	0.484431	2.00296	1.00285		0.152407	0.0955534	0.307184	0.208625
0.914487	0.435726	0.527911	0.317195	0.702468	0.417114	0.534881	0.267907		0.657827	0.293154	0.313334	0.177718	0.914775	0.448814	1.57573	0.730918		0.384935	0.230393	0.17143	0.103149	0.58388	0.321293	0.981208	0.551761		0.918846	0.500817	0.244781	0.165709	0.772097	0.434511	0.649988	0.334548			0.105805	0.0806633	1.04805	0.633595	0.923468	0.521697	1.6626	0.91887		0.154917	0.0942806	0.319967	0.22152
0.8627	0.421408	0.461626	0.282089	0.786719	0.452792	0.681664	0.348738		0.727091	0.316158	0.27171	0.168537	0.889298	0.457478	1.58874	0.717946		0.328816	0.213089	0.159981	0.108542	0.549237	0.308893	0.788713	0.477888		0.86847	0.478846	0.206942	0.132204	0.734813	0.403316	0.595992	0.327833			0.0656787	0.0502148	1.19056	0.735012	0.983077	0.566769	1.77873	0.970633		0.167828	0.102405	0.353194	0.254691
0.803876	0.377728	0.528914	0.324286	0.808451	0.488516	0.70599	0.366751		0.726149	0.307824	0.286001	0.182501	0.87047	0.455905	1.58864	0.715315		0.303164	0.200904	0.218181	0.150718	0.484525	0.254667	0.693006	0.443265		0.809333	0.44535	0.186124	0.117214	0.737871	0.398459	0.679378	0.369402			0.0493719	0.0373441	1.10045	0.688963	0.990954	0.566166	1.76634	0.988227		0.159616	0.0946705	0.376672	0.290182
0.802573	0.382337	0.485809	0.308562	0.842663	0.483896	0.646905	0.352306		0.687042	0.297829	0.219683	0.149527	0.862896	0.446569	1.66968	0.765675		0.315093	0.197684	0.31342	0.242215	0.511584	0.268403	0.706366	0.4646		0.808243	0.433268	0.186105	0.118395	0.724826	0.424333	0.639561	0.340457			0.0589669	0.0469391	1.01724	0.656304	0.89709	0.514812	1.79623	1.00264		0.147777	0.0878427	0.491651	0.404746
0.72039	0.367879	0.396923	0.247793	0.816335	0.463236	0.677192	0.365631		0.701928	0.310658	0.267668	0.188493	0.84914	0.43525	1.65686	0.760541		0.247193	0.164985	0.281778	0.222425	0.522244	0.282986	0.683338	0.4477		0.825935	0.434725	0.16396	0.121417	0.676728	0.395944	0.683556	0.34022			0.073028	0.0555204	0.961892	0.623274	0.981615	0.540377	1.92044	1.05165		0.124801	0.0775056	0.512183	0.423943
0.65831	0.338302	0.339478	0.210376	0.814879	0.463098	0.683468	0.354484		0.730022	0.339073	0.265475	0.188107	0.839267	0.432935	1.44965	0.642894		0.189681	0.131958	0.280616	0.223077	0.469313	0.270652	0.656695	0.460217		0.794262	0.418085	0.145406	0.110925	0.587056	0.356783	0.806972	0.372419			0.111764	0.0855387	0.861296	0.581326	0.856421	0.480264	1.93908	1.07779		0.108031	0.064496	0.631926	0.532396
0.673186	0.364566	0.345376	0.207511	0.834167	0.470711	0.677475	0.34609		0.752809	0.353648	0.207093	0.15283	0.893661	0.445402	1.3708	0.617537		0.165702	0.105481	0.313487	0.249342	0.513348	0.307652	0.777275	0.509236		0.647868	0.351091	0.159278	0.122203	0.499664	0.326034	0.861009	0.397343			0.138676	0.11245	0.845559	0.55525	0.919902	0.502628	1.99744	1.09185		0.115999	0.0712125	0.624173	0.516017
0.594252	0.34028	0.34507	0.202718	0.777802	0.441772	0.652066	0.324241		0.668279	0.328075	0.216763	0.159013	0.870729	0.442155	0.962781	0.483545		0.202153	0.115319	0.318163	0.252748	0.540794	0.324445	0.770575	0.483942		0.685375	0.362233	0.153982	0.123786	0.477631	0.30784	0.816318	0.378815			0.138626	0.109705	0.870865	0.568317	0.918397	0.477269	1.6835	0.909771		0.121742	0.0793381	0.748074	0.575688
0.631375	0.382547	0.27048	0.164156	0.637057	0.355847	0.768289	0.390568		0.664636	0.328942	0.195276	0.151506	0.919956	0.442865	1.14115	0.579427		0.229691	0.126208	0.362891	0.278514	0.660238	0.384539	0.752686	0.468022		0.546733	0.307087	0.122995	0.107288	0.440322	0.29091	0.773985	0.363648			0.150211	0.121289	0.602437	0.408674	0.916016	0.452325	1.84586	0.985635		0.126142	0.081641	0.790031	0.613304
0.636266	0.381887	0.285483	0.170617	0.607343	0.358054	0.614933	0.302534		0.597151	0.303803	0.210663	0.150469	0.976935	0.456356	1.20655	0.62676		0.294034	0.149305	0.35853	0.263288	0.624015	0.35436	0.752071	0.48115		0.51196	0.305066	0.122471	0.102788	0.437351	0.295345	0.768919	0.344275			0.147123	0.123038	0.453222	0.292764	0.830409	0.404533	1.81791	0.984976		0.115708	0.0740578	1.01233	0.719467
0.630536	0.380055	0.311097	0.179113	0.480878	0.279475	0.627233	0.295671		0.641513	0.324819	0.190111	0.132729	0.950332	0.429225	1.16993	0.629548		0.294403	0.147993	0.320485	0.230864	0.732982	0.410549	0.849375	0.570756		0.503844	0.310741	0.13748	0.110998	0.552258	0.354641	0.804123	0.356866			0.130721	0.113397	0.490469	0.295947	0.897688	0.431145	1.78586	0.928369		0.116708	0.074947	1.07565	0.71098
0.649156	0.385821	0.301621	0.165254	0.390749	0.238454	0.687001	0.32324		0.733667	0.358166	0.176918	0.136737	0.936968	0.44002	1.11505	0.59716		0.272654	0.143182	0.258934	0.159944	0.822352	0.445306	1.10819	0.684485		0.429303	0.28451	0.142862	0.113598	0.581021	0.330212	0.89035	0.385067			0.164914	0.132403	0.451861	0.270578	1.02959	0.50104	1.75023	0.918372		0.10868	0.0744034	1.18998	0.73284
0.643501	0.365075	0.310933	0.168034	0.313943	0.198816	0.699804	0.321235		0.740437	0.355963	0.128851	0.09865	0.975472	0.453358	1.16231	0.622256		0.325639	0.171866	0.325565	0.19751	0.823718	0.435473	1.10789	0.681935		0.450299	0.275243	0.132337	0.0842797	0.638207	0.369644	0.865271	0.40154			0.1775	0.150469	0.447484	0.264089	0.97519	0.47255	1.90354	0.965695		0.0926523	0.0667375	1.19821	0.731409
0.647796	0.373718	0.334403	0.191541	0.250856	0.177517	0.750906	0.338976		0.656744	0.310335	0.150535	0.105787	1.04221	0.485815	1.14551	0.616229		0.341785	0.180381	0.369662	0.223389	0.856281	0.449002	1.08554	0.640512		0.505705	0.301804	0.142628	0.0924404	0.669711	0.386242	0.860123	0.407854			0.187489	0.168518	0.38706	0.226073	1.00791	0.494749	1.88473	0.975397		0.11972	0.0794528	1.19092	0.722326
0.672339	0.385455	0.333583	0.190813	0.249373	0.181464	0.920009	0.409065		0.69667	0.328889	0.159709	0.117432	1.00393	0.472161	1.09173	0.598725		0.347167	0.18608	0.34622	0.199842	0.812486	0.422676	1.06524	0.608805		0.594153	0.339232	0.130795	0.0866398	0.674753	0.382676	0.869194	0.408046			0.239179	0.190087	0.354745	0.199167	1.10969	0.515269	2.14218	1.08289		0.0989573	0.0669827	1.24213	0.754373
0.649194	0.36762	0.367506	0.206938	0.258511	0.190602	1.01487	0.467156		0.739921	0.372059	0.209317	0.137278	1.05169	0.493416	0.982408	0.547038		0.338661	0.188743	0.408442	0.24205	0.798253	0.415207	1.22939	0.669871		0.610019	0.365692	0.105671	0.0637418	0.631134	0.364433	0.894015	0.42576			0.236558	0.188542	0.422351	0.23247	1.15896	0.524131	2.15735	1.06589		0.0914372	0.0589395	1.21061	0.758692
0.557182	0.287503	0.366387	0.20385	0.300927	0.218508	1.05187	0.472142		0.77133	0.388668	0.218311	0.136087	0.973701	0.473709	0.988446	0.54436		0.312532	0.177536	0.385216	0.228389	0.708688	0.383474	1.29767	0.709663		0.666191	0.392017	0.128034	0.0727616	0.667572	0.381547	0.906772	0.430432			0.224973	0.176957	0.6817	0.37063	1.09107	0.494135	1.8437	0.89999		0.0850871	0.0544003	1.1445	0.712177
0.541183	0.295547	0.485896	0.262444	0.272695	0.188063	1.19858	0.53417		0.778233	0.391801	0.242453	0.147654	0.910125	0.442864	0.890605	0.482463		0.230263	0.129937	0.422427	0.244135	0.778941	0.448623	1.62844	0.83841		0.672776	0.390268	0.177189	0.112584	0.629828	0.357818	0.961804	0.455355			0.234464	0.18688	0.600951	0.319609	1.0333	0.468995	1.93167	0.958667		0.105593	0.0669551	0.939475	0.609324
0.484851	0.268696	0.423654	0.245752	0.261647	0.172223	1.32482	0.595684		0.718248	0.382954	0.290611	0.174602	1.02214	0.484322	0.895178	0.49037		0.234935	0.133817	0.397295	0.228587	0.680266	0.400611	1.69667	0.834403		0.64623	0.358401	0.169825	0.110401	0.531767	0.306987	0.81626	0.389229			0.234464	0.18688	0.631428	0.337444	0.977718	0.457211	2.1586	1.09353		0.116215	0.0743834	1.01558	0.65144
0.493225	0.270669	0.395654	0.232068	0.249325	0.164294	1.42213	0.618907		0.650563	0.341599	0.320244	0.188058	1.14649	0.503936	0.860538	0.467022		0.298628	0.182981	0.369645	0.212686	0.687883	0.426916	1.45554	0.738429		0.63776	0.359346	0.202677	0.12771	0.480032	0.295827	0.716056	0.352439			0.212457	0.173766	0.636544	0.339005	0.875443	0.409946	2.38842	1.17093		0.110522	0.0701425	0.965948	0.598733
0.529813	0.287317	0.389359	0.232364	0.265266	0.186031	1.50989	0.668084		0.644703	0.338772	0.447847	0.249167	1.07281	0.474324	0.714469	0.396825		0.280422	0.166687	0.365464	0.215265	0.679895	0.429103	1.62635	0.82087		0.600017	0.333218	0.173502	0.116665	0.460944	0.270951	0.786289	0.380222			0.188484	0.149793	0.651898	0.347296	0.842624	0.415281	2.19672	1.10822		0.133211	0.0814207	1.11495	0.670203
0.551965	0.292905	0.353424	0.205371	0.285287	0.19534	1.43238	0.649778		0.67048	0.352176	0.448617	0.249926	1.14422	0.481184	0.795393	0.440298		0.296133	0.173546	0.347005	0.20034	0.621844	0.412354	1.69928	0.885222		0.582616	0.315351	0.198027	0.127664	0.413322	0.242605	0.72309	0.380594			0.150014	0.109084	0.682483	0.382957	0.856493	0.410931	2.13287	1.05941		0.110452	0.0713167	1.1925	0.658177
0.492807	0.246448	0.344866	0.204802	0.309753	0.19861	1.34908	0.619226		0.551906	0.300496	0.470945	0.258944	1.14593	0.489596	0.758523	0.409593		0.295175	0.170457	0.35077	0.206409	0.562954	0.377038	1.51975	0.818476		0.52274	0.30095	0.232645	0.164029	0.454953	0.264488	0.787793	0.423463			0.09731	0.0716057	0.660265	0.377056	0.678581	0.357239	2.10575	1.03214		0.115681	0.0749831	1.16181	0.636945
0.474338	0.239037	0.292849	0.18015	0.390728	0.235119	1.21373	0.554173		0.62949	0.337281	0.568248	0.296247	1.07968	0.447188	0.874676	0.455743		0.269539	0.158056	0.305499	0.174071	0.626925	0.406539	1.40808	0.809187		0.521642	0.29445	0.288678	0.204509	0.435394	0.252536	0.780218	0.420957			0.0888276	0.0647429	0.644059	0.383408	0.600849	0.325811	2.19781	1.08363		0.106171	0.0676761	1.239	0.689874
0.571053	0.293823	0.265263	0.17236	0.467852	0.247505	1.06997	0.491129		0.624875	0.329143	0.56426	0.294374	1.13208	0.485318	0.70992	0.374509		0.314569	0.169738	0.323209	0.178548	0.697913	0.423356	1.26933	0.749242		0.517066	0.316916	0.318817	0.233491	0.345698	0.199597	0.780845	0.424903			0.102884	0.0785077	0.551872	0.352943	0.734934	0.374587	2.58015	1.20007		0.108699	0.0698896	1.40462	0.774107
0.53975	0.274738	0.147113	0.120579	0.541182	0.287595	1.09265	0.503989		0.691235	0.370795	0.577203	0.305845	1.1232	0.487649	0.725701	0.397923		0.29777	0.160363	0.304559	0.189816	0.766146	0.435972	1.21495	0.737213		0.479326	0.298235	0.321148	0.216735	0.390743	0.236103	0.705899	0.406879			0.105654	0.0736522	0.708936	0.44073	0.795188	0.398666	2.62488	1.18881		0.101431	0.0725611	1.46142	0.799827
0.554934	0.284694	0.155647	0.106037	0.69327	0.351526	1.02834	0.484335		0.780993	0.387803	0.555862	0.29094	1.04912	0.466757	0.677873	0.378631		0.348478	0.188129	0.351815	0.217112	0.843905	0.519288	1.17831	0.715531		0.445818	0.290217	0.395607	0.279251	0.479363	0.28125	0.762017	0.443113			0.148533	0.111165	0.684258	0.475545	0.839555	0.415622	2.66263	1.14539		0.109923	0.075505	1.42287	0.792934
0.467563	0.248368	0.155876	0.106378	0.753545	0.379535	0.944892	0.469104		0.80671	0.415646	0.509973	0.262643	0.902887	0.419908	0.822797	0.441848		0.277948	0.134615	0.364789	0.228119	0.842718	0.501564	1.13818	0.68021		0.51528	0.325619	0.403622	0.292873	0.555409	0.297244	0.701646	0.41865			0.152191	0.111344	0.813011	0.552648	0.965561	0.478671	2.3367	1.02801		0.130516	0.0865591	1.37565	0.787979
0.417253	0.226386	0.185369	0.115793	0.858479	0.419281	0.859444	0.42735		0.85686	0.428762	0.388913	0.205149	0.918701	0.424319	0.869696	0.453375		0.29969	0.163453	0.370809	0.230592	0.809766	0.488798	1.14819	0.673354		0.471844	0.309936	0.42579	0.305503	0.531134	0.299945	0.640813	0.399685			0.214158	0.173311	0.825141	0.558488	0.925017	0.442857	2.26214	0.996033		0.134165	0.0922648	1.25483	0.728857
0.436407	0.24068	0.217363	0.139562	0.894463	0.423736	1.0827	0.533288		0.816166	0.404724	0.389346	0.208202	0.733082	0.369846	0.96615	0.498452		0.311773	0.167256	0.336167	0.213638	0.830973	0.498061	1.03802	0.590016		0.445669	0.312693	0.396241	0.289355	0.558681	0.320576	0.675978	0.442123			0.207497	0.169546	0.955591	0.641238	0.939317	0.476126	2.47594	1.09916		0.142282	0.101531	1.08754	0.663683
0.393954	0.221254	0.266566	0.18593	0.915517	0.442493	1.08277	0.545673		0.827539	0.423441	0.415267	0.226583	0.719649	0.361278	0.974465	0.512772		0.329946	0.17753	0.343552	0.211896	0.855519	0.517654	1.06382	0.603343		0.503208	0.35063	0.376972	0.254751	0.55461	0.30171	0.724078	0.466349			0.207667	0.170784	1.17953	0.764092	0.952763	0.47429	2.35978	1.09735		0.140226	0.101039	1.06458	0.650784
0.39331	0.222404	0.331661	0.226822	0.941518	0.450363	1.13317	0.59811		0.711471	0.349062	0.288862	0.182762	0.618806	0.322379	0.98522	0.535155		0.373331	0.203331	0.356552	0.224374	0.895722	0.536175	0.954791	0.513882		0.464806	0.322867	0.35445	0.230415	0.671689	0.360364	0.808226	0.49859			0.206736	0.169853	1.4652	0.884498	0.934922	0.474889	2.35358	1.12727		0.167558	0.116178	0.888293	0.526151
0.314825	0.191326	0.352018	0.232029	0.840607	0.419094	1.33854	0.672436		0.74801	0.380713	0.347539	0.20208	0.550205	0.301213	1.18832	0.69936		0.374906	0.222112	0.345571	0.237343	0.762357	0.474805	0.977654	0.511809		0.455636	0.284827	0.329425	0.209147	0.715592	0.379186	0.789696	0.483601			0.248249	0.179794	1.60589	0.907547	0.832467	0.451249	2.13265	1.0717		0.157927	0.113772	0.820025	0.493461
0.270701	0.167124	0.348935	0.227166	0.709791	0.357653	1.23573	0.654028		0.685709	0.342892	0.309288	0.183995	0.562198	0.313061	1.19694	0.680824		0.426861	0.247419	0.308909	0.210119	0.657599	0.421362	0.708991	0.404879		0.46277	0.303495	0.300513	0.200081	0.713398	0.35226	0.735421	0.456181			0.223441	0.162612	1.88231	1.09827	0.895132	0.508836	2.14034	1.07904		0.156097	0.103468	0.839227	0.502278
0.282838	0.169964	0.354239	0.235563	0.619957	0.321999	1.18221	0.632121		0.592167	0.312636	0.304313	0.182357	0.49899	0.281996	1.16856	0.649648		0.369457	0.214504	0.290506	0.194756	0.5636	0.329388	0.605779	0.373393		0.499019	0.318047	0.227003	0.13871	0.637994	0.332082	0.798905	0.474106			0.180562	0.125099	1.85265	1.05242	0.855476	0.497924	2.12763	1.07549		0.142281	0.0965038	0.738987	0.426654
0.304883	0.177506	0.423151	0.27008	0.686681	0.373297	1.11832	0.602339		0.515951	0.274357	0.312898	0.191589	0.56005	0.302685	1.13761	0.6473		0.432298	0.238359	0.298949	0.202147	0.437444	0.269007	0.81251	0.496262		0.432568	0.285948	0.219948	0.127736	0.507418	0.281771	0.899433	0.520239			0.180324	0.12679	2.05303	1.11063	0.871458	0.492532	2.38032	1.17431		0.135277	0.0929707	0.742252	0.431998
0.306372	0.177443	0.460778	0.284756	0.600752	0.332914	1.08335	0.581866		0.518592	0.286612	0.313012	0.19306	0.529883	0.302769	1.12211	0.650293		0.410395	0.214601	0.260433	0.179667	0.462987	0.282385	0.786169	0.472618		0.460924	0.304727	0.214182	0.129939	0.60421	0.318634	0.847265	0.472124			0.120807	0.0672731	2.3179	1.24801	0.872922	0.503429	2.37404	1.19166		0.109376	0.0764244	0.919133	0.567038
0.261527	0.153168	0.430891	0.262594	0.62445	0.343996	0.891999	0.494273		0.54801	0.303124	0.289262	0.181288	0.524485	0.297096	1.02921	0.619306		0.434533	0.222554	0.305376	0.217204	0.401789	0.235877	0.794621	0.479015		0.466053	0.300825	0.222198	0.136522	0.582457	0.299193	0.742594	0.386019			0.173586	0.107318	2.31031	1.21412	0.842639	0.466477	2.43418	1.25359		0.116632	0.0781934	0.89558	0.534234
0.280235	0.164538	0.441113	0.253516	0.69367	0.365403	0.822855	0.468236		0.568878	0.299421	0.240974	0.148048	0.489318	0.287031	0.982787	0.577443		0.435894	0.222119	0.32289	0.230374	0.380264	0.215068	0.7852	0.469595		0.417696	0.261752	0.214742	0.13798	0.53985	0.280664	0.60342	0.314192			0.145391	0.0926517	2.24635	1.19339	0.847622	0.470081	2.43149	1.23217		0.130597	0.0856355	1.0251	0.601829
0.287727	0.171669	0.414249	0.232452	0.662867	0.357281	0.810621	0.447443		0.559308	0.294183	0.222329	0.131306	0.525806	0.304773	0.896142	0.520229		0.516846	0.264681	0.288263	0.204619	0.272273	0.164605	0.902595	0.537599		0.394794	0.253754	0.202557	0.131007	0.478473	0.24308	0.536376	0.276966			0.245758	0.193019	1.94309	1.05749	0.877201	0.501792	2.33237	1.15643		0.124169	0.082514	1.03716	0.619077
0.239704	0.135365	0.389154	0.220993	0.711959	0.392371	0.638595	0.394408		0.487524	0.254688	0.227188	0.152939	0.483772	0.25985	0.686417	0.356527		0.491734	0.248958	0.273567	0.185342	0.303435	0.183818	0.925541	0.549725		0.325303	0.220692	0.183249	0.12121	0.477042	0.252105	0.620181	0.317007			0.379259	0.296769	1.70793	0.981396	0.85495	0.482916	2.40569	1.19251		0.123582	0.0792548	1.19538	0.665713
0.291703	0.158091	0.417351	0.229312	0.734182	0.401366	0.621797	0.366908		0.521144	0.274621	0.258566	0.173971	0.54473	0.291971	0.753459	0.384144		0.547914	0.283158	0.279717	0.183923	0.328823	0.205669	0.888825	0.504985		0.323321	0.202449	0.157408	0.107921	0.421005	0.234919	0.740835	0.367759			0.513432	0.390988	1.28569	0.718978	0.777817	0.426482	2.4556	1.25184		0.102965	0.0691146	1.24153	0.685833
0.343704	0.186098	0.430428	0.22464	0.776142	0.423432	0.644929	0.365309		0.485447	0.266943	0.306447	0.212422	0.619335	0.339154	0.770669	0.391434		0.605799	0.310298	0.291907	0.18572	0.408969	0.254547	0.971604	0.566003		0.264709	0.163842	0.176314	0.119262	0.397851	0.200715	0.694327	0.351132			0.748128	0.55795	1.37056	0.755492	0.795125	0.420283	2.11876	1.14449		0.098654	0.0663241	1.24093	0.71041
0.321774	0.172793	0.384372	0.201647	0.755074	0.406198	0.699635	0.391967		0.455402	0.247143	0.390787	0.247726	0.69173	0.364527	0.716076	0.384177		0.581848	0.317684	0.286797	0.185074	0.514881	0.299403	0.869014	0.507396		0.291606	0.172989	0.148344	0.103031	0.411573	0.210123	0.671049	0.332225			0.840732	0.606373	1.15266	0.695259	0.679277	0.36364	2.1257	1.17727		0.106045	0.0748673	1.22292	0.682187
0.29419	0.162413	0.332298	0.181658	0.745833	0.400252	0.735896	0.425493		0.354278	0.197691	0.49441	0.296048	0.819875	0.39723	0.737511	0.387943		0.56812	0.320837	0.253537	0.161579	0.564164	0.339085	0.796377	0.50036		0.244895	0.147584	0.146072	0.101213	0.313654	0.163645	0.710938	0.344187			0.835608	0.601249	0.927772	0.57945	0.728877	0.365535	2.27203	1.26955		0.117331	0.0813891	1.1848	0.586989
0.277945	0.152715	0.33057	0.181616	0.697078	0.381106	0.709943	0.408054		0.389116	0.226995	0.501423	0.299817	0.906459	0.437995	0.898175	0.449361		0.584244	0.337991	0.247343	0.146988	0.646263	0.386979	0.97343	0.611915		0.216079	0.131246	0.133837	0.0924876	0.317277	0.169633	0.81303	0.392013			0.850309	0.621046	0.920642	0.561739	0.694078	0.346499	1.94281	1.07562		0.103645	0.0706031	1.29817	0.647413
0.263572	0.142528	0.297716	0.158678	0.624411	0.358656	0.710412	0.393229		0.322428	0.197539	0.508232	0.307693	1.01865	0.462958	0.938721	0.494227		0.542931	0.318107	0.208188	0.121604	0.951604	0.490719	1.13821	0.701344		0.240021	0.147991	0.179715	0.128827	0.320542	0.173567	0.831342	0.402765			0.870265	0.634541	0.828775	0.49331	1.05317	0.453165	1.84854	1.01267		0.100389	0.0630538	1.28008	0.634618
0.239068	0.126171	0.330647	0.193147	0.660759	0.359081	0.77165	0.392699		0.338185	0.216098	0.660555	0.388315	1.1544	0.507599	1.03117	0.532881		0.475317	0.276978	0.263552	0.162196	1.04606	0.549517	1.16973	0.689898		0.24907	0.166178	0.267304	0.184269	0.316241	0.173751	0.879952	0.414506			0.842754	0.60703	0.784753	0.463737	1.48169	0.545303	2.04593	1.15301		0.109821	0.0691847	1.3364	0.66146
0.314546	0.15951	0.348295	0.199268	0.758649	0.36414	0.815498	0.414898		0.325616	0.209535	0.59936	0.350423	1.41758	0.571298	1.24433	0.623274		0.517167	0.287353	0.250259	0.152341	1.26556	0.623718	1.35345	0.800849		0.280991	0.179844	0.284578	0.19467	0.418848	0.213062	1.17491	0.488114			0.678054	0.496926	0.856153	0.490792	1.9325	0.638817	2.26026	1.19215		0.113771	0.068917	1.208	0.614033
0.278208	0.153657	0.390292	0.209276	1.05016	0.454546	0.965475	0.459079		0.305868	0.190854	0.568838	0.324055	1.67156	0.6022	1.48857	0.740361		0.444486	0.246883	0.235669	0.143854	1.40924	0.656748	1.6305	0.908645		0.322517	0.23031	0.329822	0.228551	0.54612	0.257842	1.55369	0.57281			0.561223	0.418096	1.11408	0.613339	2.68171	0.808458	2.24819	1.08779		0.154423	0.0851395	1.12707	0.579016
0.22828	0.123978	0.354678	0.196941	1.20674	0.476622	1.2034	0.546959		0.292166	0.176753	0.562912	0.32263	1.86051	0.633981	1.83957	0.846286		0.38912	0.222138	0.200879	0.132384	1.51786	0.687076	2.03638	0.956367		0.392957	0.26348	0.344176	0.23922	0.734882	0.318344	1.83156	0.638035			0.393792	0.288373	1.25694	0.681145	3.26071	0.90513	2.5244	1.12169		0.17068	0.0949914	1.21778	0.594771
0.260905	0.139946	0.397563	0.21259	1.5078	0.554908	1.40314	0.585064		0.314638	0.198241	0.466885	0.275972	2.21553	0.694132	1.88858	0.831335		0.42954	0.235977	0.204116	0.117129	1.55904	0.701938	2.06933	0.944331		0.425467	0.280139	0.358277	0.240813	0.980407	0.392702	1.89387	0.652351			0.480737	0.371705	1.42864	0.772234	3.67029	0.996485	2.7612	1.13253		0.151507	0.0793055	1.20132	0.586799
0.293724	0.151517	0.385919	0.20832	1.76689	0.620674	1.58946	0.631623		0.331737	0.212881	0.408422	0.249945	2.33129	0.70902	2.18102	0.968338		0.40392	0.213246	0.24525	0.142889	1.66882	0.726318	2.38942	1.16438		0.491311	0.323306	0.366552	0.239659	1.0789	0.429857	2.05455	0.711394			0.521686	0.400196	1.51693	0.812283	4.19459	1.1017	2.87594	1.05692		0.156314	0.0835613	1.52633	0.76092
0.285846	0.144456	0.448903	0.247303	2.0999	0.711662	1.67089	0.660582		0.254987	0.161704	0.445568	0.277538	2.49796	0.731798	2.12163	0.922461		0.341487	0.175237	0.205278	0.118719	1.69793	0.725482	2.42765	1.14255		0.470552	0.310141	0.392986	0.253694	1.28609	0.496637	2.26045	0.769023			0.458581	0.343452	1.66903	0.874455	4.40858	1.1693	3.47418	1.27013		0.176004	0.0945317	1.48375	0.739421
0.302887	0.156442	0.545959	0.316251	2.35591	0.771026	1.86795	0.739143		0.275838	0.169382	0.452552	0.279287	2.6467	0.775558	2.30329	0.990913		0.372532	0.18957	0.188374	0.111445	1.49458	0.664777	2.35028	1.09744		0.418887	0.277687	0.326372	0.20304	1.28061	0.50352	2.34049	0.807667			0.442887	0.334521	1.92381	0.958848	4.40532	1.1332	3.64858	1.35265		0.178175	0.0977676	1.51238	0.729369
0.324612	0.166895	0.54201	0.293331	2.51769	0.825602	1.90645	0.756136		0.239486	0.144923	0.339757	0.236161	2.69205	0.783966	2.20279	0.949897		0.348827	0.186565	0.149036	0.0811867	1.53944	0.675386	2.19256	1.03695		0.390013	0.248131	0.216936	0.137504	1.30713	0.526416	2.35297	0.822946			0.374876	0.266509	2.26315	1.12208	4.40097	1.10343	3.46312	1.24666		0.161048	0.0928285	1.53904	0.798517
0.246451	0.132724	0.550754	0.296677	2.62228	0.842722	1.86984	0.722978		0.229217	0.14142	0.341822	0.232338	2.60349	0.792406	2.14446	0.903215		0.328502	0.176914	0.161264	0.0841392	1.29815	0.587748	2.10849	0.95109		0.386883	0.245658	0.189944	0.120562	1.30846	0.509735	2.0925	0.758695			0.354721	0.253371	2.43491	1.20209	4.4029	1.09013	3.2045	1.20862		0.169591	0.0988307	1.86155	0.938605
0.228246	0.114029	0.552434	0.324048	2.51065	0.809297	1.89892	0.739851		0.21175	0.138551	0.333233	0.23149	2.51365	0.792873	1.90654	0.796898		0.347689	0.182677	0.159434	0.0837751	1.08557	0.505048	1.85638	0.85693		0.327159	0.18585	0.145855	0.0878369	1.27492	0.513865	1.60342	0.618491			0.347768	0.248371	2.28975	1.1351	3.80205	0.952943	3.20847	1.24598		0.136287	0.0899558	1.81795	0.9122
0.201822	0.104918	0.600097	0.343022	2.48281	0.818032	1.79653	0.720247		0.244787	0.156521	0.302451	0.207237	2.64492	0.828203	1.58142	0.706644		0.366706	0.187993	0.288632	0.153519	0.857496	0.40344	1.37277	0.734452		0.302506	0.181243	0.129293	0.0740408	1.09448	0.463962	1.42642	0.604577			0.28388	0.21451	2.09132	1.03286	3.31492	0.881337	2.75991	1.1119		0.128848	0.0844625	1.88545	0.953873
0.145702	0.0809233	0.636036	0.348174	2.35402	0.756118	1.57508	0.65967		0.238858	0.150777	0.312159	0.211697	2.32803	0.782759	1.68507	0.774354		0.315749	0.1702	0.256042	0.142553	0.752876	0.369937	1.29144	0.709872		0.241744	0.151556	0.123401	0.074194	1.08317	0.488893	1.46209	0.634929			0.0931499	0.0751442	1.89568	0.903137	3.08951	0.828187	2.24121	0.982627		0.119884	0.0785936	1.85525	0.948019
0.114833	0.0704133	0.705931	0.375701	2.21509	0.730133	1.44089	0.611315		0.257381	0.161539	0.297687	0.214259	2.30926	0.793969	1.52933	0.693879		0.424538	0.226265	0.215429	0.124066	0.529566	0.26246	0.919397	0.468328		0.197783	0.116656	0.10964	0.0706989	1.07545	0.505704	1.34098	0.608989			0.0640883	0.0585404	1.79127	0.859347	2.82683	0.802173	2.25965	1.04564		0.132758	0.0850554	1.51335	0.780912
0.158583	0.0862563	0.696304	0.368158	2.03825	0.693837	1.44055	0.609184		0.264737	0.168514	0.259743	0.182242	2.16533	0.7616	1.35457	0.641992		0.454421	0.250428	0.23163	0.133568	0.535401	0.291349	0.795895	0.43215		0.19849	0.11583	0.103091	0.0686026	0.933689	0.472151	1.08299	0.523143			0.0557185	0.0514466	1.59415	0.796229	2.74779	0.780514	1.77837	0.89709		0.126056	0.0817486	1.50172	0.803455
0.186738	0.0940048	0.578868	0.288358	1.90293	0.678772	1.32464	0.618397		0.23056	0.151984	0.240595	0.173064	2.0475	0.734581	1.2285	0.575011		0.430179	0.24111	0.258405	0.156871	0.544026	0.300897	0.729101	0.423247		0.232362	0.145273	0.106645	0.0708127	0.953231	0.47383	0.980072	0.472746			0.0487312	0.0444594	1.35899	0.727715	2.85355	0.83938	1.65015	0.858004		0.112021	0.074466	1.47532	0.786364
0.190649	0.0939194	0.55179	0.278591	1.76756	0.636575	1.1803	0.560805		0.222407	0.146369	0.196966	0.13538	2.05042	0.74559	1.18973	0.568211		0.389026	0.215014	0.302316	0.187792	0.581988	0.31728	0.727865	0.435163		0.230565	0.143322	0.105172	0.0700801	0.945957	0.461734	0.845056	0.414467			0.0874648	0.0636544	1.25694	0.688767	2.67289	0.828146	1.71881	0.874173		0.0979509	0.0603963	1.38071	0.682126
0.197219	0.0997144	0.607105	0.30689	1.55218	0.601179	1.17021	0.555583		0.238386	0.154087	0.219283	0.152543	1.97373	0.696862	1.09368	0.571008		0.351108	0.199398	0.323741	0.218422	0.669984	0.345792	0.592613	0.41319		0.301197	0.181376	0.104657	0.0729842	0.890653	0.478485	0.82012	0.405532			0.0832507	0.0594403	1.0214	0.614561	2.35765	0.798829	1.70747	0.895331		0.0918137	0.0626255	1.03715	0.520437
0.236201	0.11397	0.597525	0.297189	1.60333	0.639499	0.960236	0.474585		0.321094	0.188661	0.231356	0.155271	1.88451	0.653117	1.147	0.584265		0.349277	0.231481	0.371826	0.258277	0.73273	0.383386	0.710531	0.486172		0.291382	0.179659	0.109234	0.0720822	0.956668	0.497787	0.926416	0.439174			0.112267	0.0871702	1.0679	0.618458	2.33426	0.795525	1.46983	0.818913		0.109068	0.0722239	1.11377	0.568424
0.298913	0.147583	0.543754	0.276459	1.47029	0.604398	0.926719	0.44968		0.326687	0.210016	0.272299	0.166289	1.66389	0.592196	1.16331	0.608903		0.33626	0.233206	0.218674	0.17852	0.935573	0.50322	0.802744	0.585093		0.306608	0.187808	0.117508	0.0741514	0.987783	0.505261	0.791556	0.387122			0.108889	0.0837925	1.12719	0.700178	2.27106	0.78811	1.54986	0.85228		0.121473	0.0795606	1.16921	0.637639
0.314952	0.153974	0.447855	0.249916	1.31712	0.605609	1.03748	0.501633		0.368187	0.22657	0.327872	0.208217	1.85505	0.60991	0.93504	0.495725		0.317695	0.211856	0.224163	0.182058	0.95613	0.510289	0.707641	0.531061		0.353194	0.210827	0.123769	0.0803054	0.815172	0.454878	0.657109	0.339026			0.095285	0.0744603	1.39125	0.831458	2.17751	0.783857	1.81611	0.984874		0.122519	0.0804962	1.22286	0.659904
0.386458	0.182986	0.371394	0.218396	1.25916	0.591067	0.962461	0.486417		0.387521	0.236647	0.358227	0.22234	1.95541	0.621212	0.682791	0.390231		0.238934	0.17124	0.282	0.226871	1.00414	0.548803	0.654563	0.495232		0.341078	0.203866	0.124132	0.0816118	0.771325	0.421891	0.678785	0.351266			0.0833978	0.062573	1.51289	0.871185	2.03347	0.783406	1.65708	0.925904		0.105385	0.0736219	1.2678	0.706343
0.407833	0.197275	0.32766	0.19596	1.22455	0.588289	0.835667	0.436596		0.501763	0.294321	0.438969	0.260408	1.944	0.636672	0.645183	0.355042		0.226206	0.168806	0.322199	0.26609	1.02876	0.548326	0.607519	0.486029		0.439726	0.247939	0.106279	0.0710697	0.796998	0.435289	0.825412	0.437602			0.0855042	0.0646794	1.53719	0.878948	1.99603	0.801178	1.78958	1.00768		0.111696	0.0754186	1.51452	0.7776
0.415504	0.199804	0.375868	0.226253	1.11069	0.527196	0.698735	0.332223		0.554061	0.32776	0.495619	0.284387	1.86804	0.606822	0.505053	0.303747		0.333076	0.219439	0.346701	0.270009	0.981693	0.516681	0.666291	0.499553		0.524009	0.268515	0.161646	0.0970431	0.801054	0.445226	0.845361	0.450639			0.0947587	0.0714679	1.58388	0.888176	1.6061	0.698739	1.82318	1.03486		0.124664	0.0812302	1.48298	0.786687
0.446279	0.2206	0.371525	0.222598	1.11655	0.526083	0.708612	0.333503		0.543197	0.322926	0.505131	0.288716	1.7776	0.59837	0.515819	0.309835		0.390738	0.259094	0.295635	0.234008	0.881441	0.459664	0.680763	0.515957		0.708186	0.3614	0.160513	0.0959099	0.796578	0.471342	0.977906	0.512589			0.0643709	0.0606187	1.37778	0.776023	1.35185	0.619587	1.75312	0.984769		0.132677	0.0868194	1.51709	0.816684
0.474368	0.229748	0.275596	0.174957	1.18171	0.575111	0.657703	0.318669		0.65114	0.384048	0.502803	0.293119	1.74869	0.60549	0.448059	0.251873		0.460115	0.289952	0.278433	0.208803	0.870976	0.471209	0.742457	0.536839		0.740868	0.40577	0.274018	0.157221	0.795644	0.453456	0.990438	0.523879			0.0643709	0.0606187	1.38466	0.737268	1.24439	0.59703	2.07295	1.04216		0.13556	0.0811099	1.55188	0.869268
0.455474	0.234265	0.221494	0.141061	1.01764	0.520014	0.713059	0.336		0.599817	0.36973	0.562797	0.343255	1.60207	0.584216	0.286168	0.192111		0.4917	0.262605	0.267319	0.188875	0.926868	0.499665	0.573084	0.436259		0.732732	0.400133	0.286521	0.164569	0.769465	0.443684	0.916097	0.514245			0.03215	0.029684	1.28449	0.707858	1.10346	0.555103	2.5439	1.19443		0.113081	0.0662871	1.4543	0.81541
0.417927	0.209082	0.219352	0.135704	1.03062	0.533157	0.620234	0.319001		0.597525	0.344872	0.504361	0.314538	1.45573	0.546746	0.183894	0.121628		0.576139	0.307482	0.30525	0.224279	0.794306	0.452097	0.402137	0.285223		0.770848	0.426617	0.386647	0.240719	0.856804	0.499226	0.954654	0.507613			0.0343079	0.0318419	1.47009	0.726348	0.985477	0.509349	2.81904	1.28863		0.109392	0.0643432	1.17445	0.648002
0.414557	0.208633	0.215405	0.131274	0.950928	0.476518	0.51657	0.27424		0.617051	0.342552	0.475135	0.293078	1.12035	0.481099	0.217253	0.135227		0.629258	0.330878	0.355517	0.263792	0.753142	0.435188	0.536467	0.422394		0.84937	0.462425	0.363344	0.226368	0.846132	0.471754	1.0756	0.559152			0.0779449	0.0576781	1.1999	0.598208	0.865045	0.47336	2.96451	1.30142		0.121067	0.0725375	1.15745	0.660049
0.435491	0.226809	0.238282	0.146582	0.953307	0.494816	0.523999	0.290775		0.628883	0.343383	0.405519	0.247098	0.843938	0.41617	0.282962	0.174985		0.707251	0.374671	0.312211	0.221398	0.782665	0.443146	0.50616	0.399048		0.994692	0.527517	0.497321	0.288413	0.874375	0.49554	1.00196	0.521058			0.114655	0.0831011	1.03742	0.533711	0.681741	0.378806	3.16363	1.35206		0.138226	0.0759501	1.01025	0.590139
0.56352	0.267382	0.221903	0.134219	0.800013	0.42945	0.559742	0.304434		0.519181	0.283506	0.353858	0.224391	0.736657	0.361023	0.355635	0.240209		0.810315	0.414929	0.33478	0.211613	0.825148	0.442397	0.468711	0.367976		1.01551	0.53372	0.520999	0.299139	0.863946	0.487737	0.889738	0.452565			0.112549	0.0809948	1.04042	0.529962	0.603592	0.37199	3.05528	1.26662		0.121984	0.0668364	0.737562	0.508118
0.601077	0.291846	0.1595	0.0939135	0.760675	0.424842	0.552416	0.297522		0.53309	0.282466	0.322425	0.225629	0.689773	0.353088	0.379206	0.254316		0.759636	0.402069	0.292362	0.19001	0.797172	0.451489	0.363658	0.308387		0.958098	0.512313	0.470643	0.276318	0.979049	0.52188	0.964905	0.505392			0.119776	0.0857711	0.951414	0.508872	0.562195	0.399331	2.9488	1.19223		0.113104	0.0657556	0.622919	0.453383
0.70468	0.323971	0.138692	0.0831196	0.678773	0.420641	0.517555	0.287923		0.626654	0.338448	0.332567	0.239978	0.624353	0.317951	0.50014	0.328328		0.744817	0.382571	0.2989	0.194338	0.703077	0.41761	0.329037	0.271701		0.870647	0.468573	0.524804	0.311544	1.08822	0.546774	1.02946	0.544279			0.111424	0.0774192	0.940966	0.514858	0.527354	0.395956	3.0369	1.23533		0.120256	0.0689482	0.651889	0.482582
0.790918	0.35837	0.205854	0.113572	0.576946	0.358612	0.54171	0.300975		0.552256	0.282522	0.304133	0.221626	0.649712	0.336689	0.53988	0.35356		0.687207	0.358531	0.302688	0.202927	0.675512	0.404048	0.29414	0.251893		1.03207	0.489073	0.495723	0.286696	1.10981	0.573467	1.00984	0.531059			0.111424	0.0774192	0.838585	0.458886	0.456773	0.358783	2.84367	1.18849		0.122974	0.0756618	0.620755	0.464729
0.822209	0.362049	0.212076	0.116268	0.561262	0.339049	0.522401	0.310733		0.644795	0.314092	0.238781	0.165177	0.652659	0.344756	0.606038	0.424403		0.719558	0.381057	0.271525	0.185425	0.566982	0.354081	0.329065	0.274021		1.13522	0.555034	0.487851	0.28722	1.08284	0.554428	1.07395	0.545005			0.114235	0.0798525	0.995582	0.563779	0.40868	0.335457	2.66025	1.12319		0.13059	0.0826106	0.893721	0.650997
0.841448	0.376109	0.193786	0.111292	0.548291	0.336871	0.505734	0.289486		0.644817	0.32156	0.222143	0.158519	0.75131	0.387812	0.678316	0.459994		0.656474	0.337096	0.231675	0.148101	0.595368	0.324471	0.523985	0.43035		1.18573	0.550418	0.412072	0.228075	1.02468	0.51359	1.0333	0.553152			0.112077	0.0776946	0.730763	0.45841	0.474995	0.377953	3.14691	1.31196		0.124938	0.0782185	0.912928	0.671431
0.856729	0.389063	0.192109	0.110098	0.590954	0.361747	0.493416	0.291649		0.696979	0.349219	0.217023	0.158996	0.671378	0.355891	0.688821	0.462028		0.688508	0.36706	0.175859	0.104809	0.705805	0.40344	0.390855	0.293297		1.18253	0.542434	0.41007	0.228587	1.06785	0.555261	0.942391	0.5204			0.0680251	0.0514437	0.71578	0.442485	0.391348	0.330586	2.89859	1.19481		0.133745	0.0906162	1.0049	0.711737
0.878712	0.400376	0.197959	0.105908	0.510326	0.321822	0.464051	0.259139		0.771808	0.378534	0.24087	0.177411	0.718744	0.382605	0.720537	0.486001		0.588544	0.311317	0.156575	0.0970332	0.724299	0.39716	0.554449	0.405185		1.16967	0.553954	0.291485	0.173843	0.989566	0.506612	1.00278	0.575222			0.0576228	0.0523283	0.770447	0.472813	0.39084	0.331416	2.95592	1.22607		0.109611	0.0802865	1.03357	0.764127
0.732669	0.364437	0.189063	0.0994726	0.509237	0.32394	0.552928	0.312895		0.884236	0.439524	0.194361	0.151492	0.76704	0.415369	0.651563	0.421964		0.507589	0.259638	0.114791	0.0736704	0.598293	0.346674	0.604677	0.427486		1.20013	0.576968	0.288977	0.180483	1.01343	0.528045	1.0976	0.634724			0.079228	0.0653096	0.667095	0.423345	0.314326	0.25057	3.11384	1.31171		0.138388	0.0957383	1.10525	0.774854
0.688326	0.33467	0.197391	0.112333	0.516665	0.338497	0.627193	0.360218		0.929493	0.464492	0.181366	0.130841	0.733528	0.399106	0.787233	0.477336		0.508225	0.252938	0.156747	0.0912737	0.639089	0.352946	0.706684	0.477318		1.21573	0.58055	0.304763	0.190162	0.853998	0.464627	1.00677	0.590867			0.0627459	0.0537447	0.748685	0.47395	0.317277	0.218168	3.4652	1.45645		0.144677	0.100725	1.15069	0.819666
0.529862	0.27252	0.195286	0.112875	0.506742	0.311314	0.758313	0.414901		0.878115	0.43313	0.214009	0.158151	0.757139	0.417589	0.746576	0.443392		0.639257	0.336751	0.159888	0.0981352	0.674155	0.38203	0.706254	0.480065		1.17967	0.562079	0.27955	0.176686	0.752505	0.435453	0.935683	0.546642			0.0892167	0.0665795	0.733641	0.461093	0.283362	0.192045	3.61928	1.46707		0.131688	0.0941183	1.05567	0.741177
0.504757	0.266085	0.181177	0.12244	0.524729	0.305781	0.731707	0.409915		0.874591	0.440721	0.215967	0.15858	0.705366	0.39373	0.75385	0.444304		0.704855	0.364376	0.177033	0.10552	0.852437	0.450933	0.731944	0.487366		0.98094	0.490218	0.200902	0.140992	0.667191	0.369744	0.995654	0.574462			0.096959	0.0735117	0.875543	0.554328	0.262253	0.177375	3.49966	1.39123		0.119582	0.0867621	0.955053	0.679296
0.49264	0.256337	0.194604	0.13918	0.60565	0.336578	0.680309	0.37694		0.778004	0.401067	0.208174	0.159362	0.704951	0.383601	0.700914	0.375303		0.603028	0.323025	0.213639	0.124759	1.06099	0.52765	0.84759	0.600719		0.937391	0.459276	0.207502	0.139685	0.708217	0.407807	0.997778	0.585256			0.126839	0.0947072	0.675446	0.425503	0.25884	0.173961	3.78129	1.44347		0.133983	0.0872389	0.675207	0.475221
0.531678	0.278845	0.228824	0.15471	0.590516	0.321855	0.667653	0.37218		0.874968	0.432126	0.230058	0.175968	0.602299	0.351417	0.76835	0.430052		0.620377	0.329333	0.234304	0.138632	1.19163	0.555579	0.715565	0.485352		0.915401	0.480344	0.14959	0.105224	0.718857	0.424308	1.29863	0.676921			0.158787	0.117925	0.727075	0.456718	0.182535	0.123768	3.67414	1.38214		0.121729	0.0819873	0.642808	0.442447
0.571398	0.310852	0.26198	0.177216	0.53493	0.290097	0.674127	0.370242		0.887887	0.445112	0.197358	0.148797	0.729966	0.391652	0.855248	0.459134		0.570915	0.296984	0.252461	0.150587	1.14536	0.516099	0.75075	0.501581		0.835869	0.449916	0.17914	0.116168	0.700317	0.391105	1.32777	0.677742			0.164445	0.123583	0.724889	0.468949	0.210908	0.138555	4.29929	1.54378		0.110485	0.0707436	0.506512	0.366391
0.629507	0.331396	0.231958	0.165596	0.53168	0.277226	0.694663	0.376286		0.948422	0.459176	0.205042	0.161913	0.705236	0.372373	0.799569	0.422122		0.583382	0.301417	0.246396	0.145127	1.189	0.554871	0.722795	0.458926		0.76936	0.44833	0.159539	0.104033	0.884348	0.472645	1.25143	0.609891			0.138138	0.0972758	0.674141	0.443135	0.257583	0.172432	4.21522	1.51026		0.116493	0.0755308	0.507068	0.340222
0.65137	0.332653	0.288666	0.206323	0.650596	0.330237	0.58057	0.323796		0.843448	0.400876	0.242025	0.188396	0.741186	0.395239	0.924984	0.476725		0.614699	0.346006	0.222469	0.136391	1.22824	0.570403	0.647284	0.40952		0.636197	0.382825	0.187154	0.126443	0.798212	0.419844	1.1346	0.536714			0.133475	0.101237	0.735359	0.47986	0.297804	0.203824	4.48653	1.53172		0.113953	0.0739803	0.412653	0.313671
0.699478	0.359789	0.284438	0.196549	0.745569	0.368539	0.622967	0.333649		0.866801	0.400706	0.223158	0.177185	0.77252	0.409736	0.898074	0.451877		0.675498	0.372254	0.171153	0.114315	1.2524	0.596673	0.67756	0.437432		0.564505	0.356297	0.18334	0.131939	1.00502	0.513921	1.08986	0.491296			0.161859	0.120317	0.605931	0.3989	0.297097	0.201762	4.74035	1.60829		0.112344	0.0697484	0.393188	0.298283
0.721293	0.364937	0.272888	0.190174	0.717922	0.356365	0.554564	0.30178		0.892983	0.401701	0.160366	0.126836	0.847604	0.424081	0.857788	0.415615		0.539393	0.284516	0.251967	0.144265	1.43935	0.655639	0.936279	0.598669		0.51512	0.336705	0.156186	0.111982	1.13466	0.5372	1.10909	0.492901			0.133757	0.105851	0.622409	0.409628	0.455672	0.27645	4.78123	1.62373		0.126974	0.0753918	0.55348	0.384328
0.742928	0.369793	0.260212	0.179325	0.688983	0.347762	0.628459	0.336877		0.955502	0.42463	0.148296	0.120603	0.799109	0.391922	0.932051	0.448056		0.617837	0.311693	0.227287	0.126079	1.39729	0.652311	1.15154	0.685164		0.526779	0.343016	0.150921	0.109483	1.24371	0.578541	1.22302	0.542436			0.191623	0.142693	0.483755	0.319813	0.492927	0.294152	5.4208	1.77947		0.131071	0.0750647	0.701528	0.477621
0.711262	0.359797	0.223284	0.151567	0.680706	0.352253	0.826455	0.446475		1.04874	0.457684	0.14262	0.121229	0.816119	0.397435	1.0723	0.490761		0.808082	0.39472	0.200032	0.117543	1.31355	0.627545	1.44864	0.757984		0.563789	0.368517	0.185515	0.137066	1.11848	0.513017	1.4708	0.630982			0.160724	0.118133	0.494503	0.321648	0.576577	0.336192	5.08735	1.68157		0.129138	0.0776847	0.69383	0.478079
0.685439	0.336351	0.247198	0.175346	0.665271	0.351608	0.835589	0.454273		1.0513	0.447418	0.129843	0.110903	0.784111	0.370143	0.983531	0.421641		0.801349	0.401611	0.228296	0.133959	1.19055	0.608947	1.6856	0.851721		0.488262	0.319982	0.202094	0.148457	1.12351	0.503806	1.60148	0.659565			0.128777	0.0949156	0.635098	0.418545	0.684553	0.362538	5.18908	1.69474		0.134677	0.0795921	0.721529	0.497122
0.743118	0.334892	0.219836	0.15589	0.696614	0.366646	0.824295	0.463484		0.982593	0.421675	0.143628	0.1194	0.713958	0.350589	0.869885	0.382537		0.808274	0.408928	0.217052	0.126282	1.17436	0.595862	1.95527	0.939745		0.493847	0.333959	0.173791	0.138759	1.16696	0.525068	1.80411	0.737412			0.138467	0.10023	0.919771	0.604495	0.806683	0.422751	4.87193	1.59893		0.142977	0.0868101	0.683846	0.468718
0.625651	0.291563	0.239918	0.16489	0.705182	0.369813	0.906238	0.487963		0.899061	0.386203	0.118901	0.0913076	0.625754	0.321642	1.00959	0.429363		0.874437	0.444492	0.255132	0.149268	1.06612	0.532371	2.30307	1.02844		0.42368	0.265246	0.169477	0.134355	1.00359	0.467416	2.20776	0.859783			0.19982	0.131941	0.999683	0.659118	0.911022	0.448085	4.79061	1.56314		0.168979	0.0963361	0.797681	0.580497
0.6578	0.303365	0.221531	0.162484	0.628584	0.348495	0.948032	0.499274		0.9661	0.418674	0.108263	0.0892017	0.617641	0.309941	1.05447	0.446566		0.870744	0.42615	0.26398	0.158165	1.25636	0.612034	2.62698	1.17816		0.411794	0.259738	0.143013	0.110486	1.01497	0.477869	2.41673	0.932335			0.21603	0.133222	1.10504	0.735972	1.01088	0.504329	4.55279	1.53127		0.150041	0.0882705	0.866408	0.592078
0.718037	0.332283	0.23899	0.16536	0.560281	0.291972	0.932437	0.475441		0.869422	0.381594	0.10481	0.0857489	0.629297	0.312839	1.17691	0.481098		0.889976	0.418509	0.31522	0.181624	1.28211	0.598476	3.12639	1.26849		0.426072	0.263332	0.142647	0.100768	0.876533	0.438564	2.77056	1.07559			0.224262	0.141714	1.20272	0.77873	1.12943	0.561878	4.49162	1.43627		0.158317	0.0912794	0.927395	0.642539
0.850848	0.399931	0.273122	0.180885	0.582699	0.307007	0.944907	0.479373		0.810365	0.359963	0.0976421	0.0785811	0.615647	0.301601	1.20773	0.484347		0.922641	0.432464	0.269378	0.175542	1.30488	0.617912	3.19265	1.22962		0.4237	0.258693	0.172987	0.118897	0.713976	0.395154	2.87462	1.10847			0.253775	0.161054	1.31743	0.889177	1.04135	0.522929	4.38232	1.43486		0.141512	0.0834607	0.804043	0.576184
0.77323	0.386271	0.248136	0.162468	0.629407	0.327789	1.03168	0.521088		0.849646	0.37214	0.105225	0.0807146	0.625834	0.305434	1.24507	0.497689		0.809126	0.401267	0.290864	0.192284	1.33017	0.594518	3.30625	1.26025		0.37557	0.250587	0.22784	0.155844	0.641139	0.36784	2.86734	1.06655			0.197058	0.124699	1.49521	1.01114	1.0425	0.522078	3.61666	1.24625		0.164851	0.091038	0.672748	0.485134
0.876085	0.437457	0.258446	0.168285	0.542186	0.288666	0.988879	0.464022		0.792388	0.358684	0.164094	0.115611	0.655775	0.308857	1.19876	0.491475		0.713001	0.349759	0.328949	0.219704	1.48427	0.640446	3.56961	1.2841		0.276375	0.187121	0.187388	0.13038	0.68345	0.417681	2.91071	1.04513			0.195513	0.124639	1.4851	1.0041	1.08589	0.545152	3.70371	1.31681		0.163983	0.0915246	0.706414	0.518809
0.834084	0.429129	0.236354	0.14709	0.472539	0.251447	1.19059	0.531195		0.724605	0.350688	0.19722	0.135803	0.707286	0.333348	1.33976	0.565766		0.797888	0.392282	0.349719	0.238205	1.54857	0.674717	3.68099	1.26891		0.246241	0.166902	0.242312	0.17637	0.61456	0.385124	2.63511	0.961874			0.220836	0.139767	1.47351	0.979217	1.06794	0.541774	3.1689	1.15764		0.164436	0.0937669	0.790882	0.582249
0.713268	0.380411	0.2625	0.1703	0.55692	0.334127	1.16905	0.49726		0.746616	0.360615	0.241238	0.1698	0.701839	0.336659	1.43401	0.605895		0.927537	0.422712	0.369405	0.24544	1.75679	0.726706	3.6167	1.26759		0.186751	0.125564	0.300548	0.214254	0.492894	0.338456	2.50657	0.930132			0.207443	0.13075	1.22936	0.809167	1.06529	0.534868	3.25671	1.21748		0.164679	0.086906	1.0325	0.709711
0.744961	0.373041	0.252575	0.165808	0.605432	0.347614	1.31818	0.565309		0.752161	0.368809	0.291279	0.200929	0.717191	0.343486	1.3697	0.58333		0.890898	0.423779	0.370953	0.241857	1.9475	0.804189	3.42057	1.25043		0.187188	0.119919	0.337826	0.242994	0.630359	0.42711	2.30999	0.901754			0.168747	0.114713	1.2449	0.801257	0.954467	0.503524	3.15607	1.19127		0.136466	0.0765839	0.996367	0.660237
0.717377	0.376284	0.254448	0.149214	0.608873	0.353104	1.39468	0.59173		0.71345	0.347729	0.284751	0.191752	0.669611	0.316457	1.42697	0.614835		0.882215	0.426114	0.382952	0.244768	1.9819	0.81865	3.55699	1.26406		0.191515	0.128374	0.373051	0.250909	0.613707	0.411503	2.29277	0.909497			0.147188	0.108082	1.08301	0.689908	0.851936	0.436653	2.94149	1.10903		0.11824	0.0656651	0.92404	0.630349
0.599036	0.318258	0.227113	0.140505	0.645691	0.374373	1.48695	0.630105		0.727158	0.359984	0.376196	0.283196	0.666959	0.320516	1.25324	0.57233		0.767909	0.389562	0.342369	0.225537	2.07387	0.873618	3.31091	1.22137		0.173081	0.11745	0.445014	0.282577	0.691048	0.444293	2.13039	0.832897			0.112729	0.0826678	1.07963	0.693999	0.711735	0.363036	2.71613	1.1073		0.104379	0.0589435	1.06929	0.666092
0.47938	0.265173	0.220198	0.138594	0.665586	0.378811	1.47493	0.631169		0.843324	0.425019	0.385091	0.289858	0.593363	0.295364	1.46251	0.68902		0.748752	0.389153	0.383493	0.252081	2.0636	0.85338	3.50084	1.25966		0.155222	0.106834	0.522111	0.33254	0.661892	0.414562	2.11692	0.822854			0.0815871	0.0616988	0.955462	0.577527	0.872881	0.446934	2.99553	1.12456		0.117244	0.0679476	1.1557	0.729969
0.491012	0.247032	0.221533	0.137379	0.745697	0.406177	1.40161	0.585627		0.731934	0.382406	0.436795	0.320785	0.626008	0.314271	1.42965	0.692958		0.707168	0.3634	0.410113	0.285396	2.15958	0.885658	3.59254	1.24587		0.122798	0.0795107	0.474957	0.303587	0.715644	0.444179	2.17114	0.855358			0.0925797	0.0697354	0.834841	0.49997	0.852099	0.435856	3.53067	1.2936		0.0856507	0.0574512	1.1162	0.712068
0.452084	0.226574	0.197309	0.122237	0.844912	0.450572	1.27293	0.542586		0.708429	0.374056	0.400217	0.290662	0.635931	0.334536	1.74183	0.815273		0.669927	0.35543	0.387271	0.262698	2.03972	0.838025	3.29676	1.16392		0.149993	0.088173	0.593473	0.365646	0.840257	0.478608	1.9812	0.807292			0.0909321	0.0693276	0.825114	0.506352	0.901326	0.447727	3.3783	1.28013		0.0776299	0.0569519	1.09158	0.682163
0.505251	0.24975	0.169704	0.105704	0.91045	0.476122	1.10188	0.469982		0.737354	0.37918	0.368435	0.270191	0.678372	0.353901	1.86855	0.823198		0.564495	0.302566	0.389238	0.256042	2.12991	0.840861	3.32954	1.22237		0.136665	0.0829834	0.601329	0.362888	0.871839	0.492972	2.13399	0.832328			0.077538	0.0661283	0.563717	0.355147	0.843316	0.427432	3.62323	1.37009		0.0709157	0.0520801	1.03967	0.646069
0.583734	0.298996	0.226295	0.126074	0.937204	0.468159	1.1903	0.517921		0.704597	0.361916	0.312076	0.229142	0.700292	0.368211	2.02071	0.865189		0.426428	0.269883	0.363045	0.245329	2.17583	0.876444	3.2896	1.18324		0.134018	0.080337	0.622369	0.373503	1.08279	0.567843	2.09763	0.785933			0.0755814	0.0641717	0.462524	0.308576	0.747886	0.392991	3.42065	1.33421		0.0795847	0.0583592	0.779839	0.521105
0.553041	0.301896	0.292563	0.165795	1.01377	0.496024	0.99225	0.437701		0.600943	0.315839	0.265571	0.204913	0.777568	0.407065	2.09416	0.902597		0.396652	0.24536	0.384647	0.277349	2.17581	0.860345	3.51517	1.2188		0.117976	0.0716923	0.598682	0.354858	1.00143	0.490741	2.15864	0.778562			0.084677	0.0704896	0.455108	0.304272	0.762668	0.391279	3.61152	1.41272		0.0786257	0.0586167	0.71848	0.438997
0.587304	0.294742	0.331899	0.186466	1.05611	0.489124	1.12684	0.479688		0.639185	0.335757	0.261891	0.202277	0.841764	0.42219	2.11277	0.910261		0.34589	0.213638	0.439708	0.314471	1.92484	0.76303	3.63185	1.22789		0.151541	0.0918488	0.624718	0.372762	1.17592	0.574934	2.3435	0.793702			0.0852748	0.0665608	0.489174	0.332717	0.867964	0.428732	3.83411	1.51953		0.100157	0.0731389	0.734137	0.454352
0.588834	0.29288	0.39149	0.218124	1.11358	0.518177	1.0595	0.467361		0.681949	0.341603	0.177996	0.115818	0.98787	0.458334	2.47485	1.03313		0.359414	0.235692	0.426829	0.308021	2.04876	0.759157	4.0399	1.31286		0.226002	0.152353	0.606755	0.360253	1.13466	0.527177	2.43659	0.821888			0.110771	0.0837165	0.367549	0.263958	0.891067	0.442805	3.98898	1.53031		0.0951387	0.0709238	0.482839	0.328129
0.629995	0.298973	0.365543	0.203329	1.07173	0.495936	1.17793	0.517057		0.648193	0.32354	0.196152	0.130634	1.03483	0.474935	2.35463	0.970693		0.331118	0.215559	0.372454	0.261197	1.9793	0.714321	3.80011	1.25814		0.240412	0.159438	0.552564	0.316222	1.32994	0.58605	2.64603	0.852537			0.124746	0.0933157	0.486039	0.394867	0.801539	0.370627	3.7186	1.53513		0.0883676	0.0668124	0.454794	0.332858
0.634197	0.319553	0.396885	0.221215	1.04266	0.513178	1.18339	0.540374		0.656291	0.331466	0.133964	0.0931201	1.12008	0.495928	2.62376	1.03079		0.401496	0.235828	0.332547	0.213	1.97409	0.720637	3.59101	1.21516		0.242165	0.164042	0.577376	0.325663	1.3158	0.573539	2.76973	0.863389			0.129446	0.0913365	0.43795	0.355529	0.920594	0.412948	3.44961	1.46274		0.0902351	0.0669839	0.54692	0.374232
0.674516	0.349955	0.398229	0.222559	0.962799	0.479988	1.29494	0.592614		0.65011	0.324316	0.101227	0.0800466	1.10844	0.480028	2.35537	0.934554		0.387623	0.2353	0.344337	0.21956	2.0818	0.754542	3.81116	1.25538		0.245822	0.175358	0.478818	0.277203	1.22798	0.522125	3.01376	0.916674			0.134844	0.0967347	0.456492	0.357941	0.916579	0.426424	3.64421	1.44633		0.092659	0.062556	0.776592	0.535744
0.686419	0.361703	0.405682	0.226509	1.05935	0.525099	1.31665	0.599667		0.639232	0.340655	0.144254	0.0965616	1.15278	0.497725	2.20044	0.893726		0.42479	0.251454	0.329436	0.213236	2.01745	0.727751	3.80995	1.20173		0.252372	0.180068	0.433015	0.25296	1.34655	0.553807	3.09543	0.956277			0.205329	0.143588	0.467037	0.365735	1.11396	0.522748	3.31429	1.31668		0.0977034	0.0662974	0.849934	0.557622
0.642547	0.330307	0.32069	0.18119	0.925028	0.439842	1.40521	0.613583		0.612178	0.32377	0.190766	0.137491	1.23143	0.527483	2.07404	0.852368		0.396251	0.227109	0.384531	0.237335	2.06203	0.712785	4.06261	1.26677		0.273722	0.198552	0.361698	0.208462	1.29036	0.537771	3.35256	1.03322			0.214706	0.150134	0.446639	0.347952	1.31655	0.571942	3.45442	1.33826		0.0854136	0.0603155	1.08576	0.687026
0.698253	0.365244	0.266455	0.152296	0.836964	0.416073	1.45821	0.63265		0.594563	0.318664	0.209997	0.14719	1.27454	0.564434	1.96768	0.825058		0.404134	0.227093	0.369841	0.213906	2.14565	0.732865	4.23704	1.30807		0.375864	0.245024	0.396957	0.220484	1.34768	0.589641	3.54639	1.08253			0.237756	0.170278	0.355346	0.299144	1.43084	0.606056	3.29298	1.26043		0.083679	0.0578792	1.22926	0.766748
0.754405	0.399345	0.202653	0.121934	0.774627	0.391188	1.41455	0.606617		0.552756	0.294344	0.222881	0.158393	1.39766	0.612121	1.76257	0.735304		0.423794	0.236905	0.297559	0.169083	2.45103	0.827664	4.23345	1.35344		0.388089	0.245329	0.329508	0.191771	1.27764	0.537495	3.46048	1.07064			0.236221	0.17327	0.290382	0.255257	1.54628	0.624191	3.52005	1.42123		0.103177	0.0613862	1.31186	0.820193
0.746527	0.404691	0.144696	0.0931079	0.696246	0.355313	1.45786	0.60431		0.479087	0.268341	0.220064	0.155961	1.43642	0.642649	1.38626	0.597195		0.400021	0.211889	0.29617	0.167694	2.31062	0.80298	4.20371	1.36208		0.296883	0.17549	0.302433	0.183675	1.24642	0.526566	3.56385	1.08056			0.218226	0.161932	0.322232	0.271082	1.65527	0.659596	3.33494	1.43237		0.131009	0.0720116	1.38899	0.86553
0.759029	0.424159	0.179846	0.111296	0.760004	0.394596	1.51094	0.628005		0.410873	0.228602	0.210654	0.149125	1.54926	0.679003	1.38118	0.599645		0.394688	0.212899	0.281068	0.162781	2.40417	0.847469	4.46645	1.40392		0.357982	0.200835	0.305319	0.187459	1.21398	0.546507	3.59022	1.09947			0.202672	0.150754	0.196874	0.128351	1.76348	0.712368	3.23774	1.34211		0.146077	0.0808111	1.41419	0.853048
0.759598	0.430157	0.146951	0.0953266	0.730974	0.361094	1.44533	0.577057		0.395696	0.220863	0.209614	0.149862	1.61009	0.727101	1.04594	0.498244		0.319784	0.185726	0.284626	0.166839	2.33983	0.831979	4.32756	1.38303		0.400613	0.223508	0.282626	0.173006	1.31411	0.578421	3.42058	1.06582			0.178089	0.137276	0.185358	0.119432	1.83622	0.733176	3.39499	1.38001		0.167568	0.0929099	1.4048	0.856002
0.695765	0.400008	0.185592	0.112353	0.743561	0.368977	1.48165	0.616856		0.35093	0.196605	0.284583	0.181123	1.59968	0.719691	1.15734	0.518603		0.261548	0.15448	0.267334	0.156136	2.38932	0.860244	4.21149	1.38668		0.372715	0.204395	0.345394	0.196756	1.52935	0.622191	3.30932	1.03969			0.17399	0.133177	0.191591	0.133666	1.74896	0.674409	3.30651	1.37342		0.161815	0.0949918	1.1843	0.719558
0.625938	0.357166	0.209759	0.14297	0.632117	0.306613	1.43817	0.618645		0.278511	0.14464	0.26828	0.183973	1.54897	0.692466	1.15625	0.522125		0.268106	0.165853	0.34977	0.18204	2.51875	0.918755	4.06543	1.37583		0.371001	0.205213	0.365365	0.204508	1.67201	0.663625	3.3045	1.01518			0.114043	0.0968629	0.260423	0.169836	1.8154	0.668564	3.70571	1.47298		0.166222	0.100702	1.155	0.747697
0.687174	0.395376	0.252292	0.174605	0.731044	0.363353	1.34884	0.600073		0.351099	0.160447	0.220324	0.1416	1.53389	0.683207	1.07462	0.492068		0.305431	0.188431	0.300248	0.160429	2.33217	0.883408	4.32756	1.52068		0.348566	0.185643	0.427399	0.247958	1.8007	0.68885	3.40894	1.02371			0.111515	0.0971654	0.345934	0.228802	1.74793	0.651106	3.4964	1.44444		0.159686	0.0946624	0.993096	0.635868
0.718304	0.394659	0.296758	0.197707	0.830483	0.400918	1.23067	0.552928		0.376375	0.173563	0.195771	0.12576	1.63962	0.671517	1.04659	0.462198		0.399271	0.250501	0.338072	0.191371	2.23098	0.856486	4.07942	1.44321		0.272397	0.156003	0.443	0.266784	1.8766	0.683707	3.36625	1.01063			0.0694547	0.0677713	0.475032	0.344745	1.8252	0.713001	3.73461	1.51972		0.153625	0.0893031	0.954822	0.617123
0.6544	0.361059	0.304623	0.199919	0.874011	0.427177	1.06734	0.497371		0.333444	0.160795	0.217804	0.143779	1.50556	0.632481	1.04623	0.462435		0.378348	0.241179	0.3475	0.197153	2.12799	0.82496	3.73758	1.36749		0.252154	0.14632	0.496973	0.285059	1.90824	0.688133	3.43754	1.0204			0.0707668	0.0653549	0.528324	0.361459	1.72352	0.71919	4.03161	1.37622		0.139249	0.0882658	0.915121	0.580945
0.69288	0.369559	0.326813	0.206417	0.961093	0.458522	0.934177	0.446452		0.371309	0.175232	0.263747	0.175422	1.38481	0.583721	1.17511	0.516005		0.364742	0.231764	0.359413	0.208798	2.09015	0.803889	3.31769	1.28004		0.279487	0.166392	0.490442	0.284662	2.0661	0.739033	3.20498	0.973752			0.0661414	0.0614577	0.51831	0.363544	1.63774	0.686079	3.94091	1.29339		0.134406	0.0889539	0.86947	0.556855
0.618783	0.329411	0.362567	0.227817	0.974493	0.444419	0.792581	0.367329		0.347785	0.16452	0.273853	0.185522	1.2683	0.54371	1.19645	0.522775		0.431608	0.261221	0.442174	0.257431	2.07338	0.798346	2.90547	1.16544		0.245201	0.163488	0.467637	0.287359	2.07621	0.741624	3.01307	0.950959			0.0669937	0.06231	0.562967	0.391651	1.50049	0.642054	4.15114	1.38094		0.166857	0.111909	0.903738	0.585184
0.60051	0.3155	0.41619	0.254263	1.04272	0.488268	0.93594	0.415795		0.36058	0.173768	0.268168	0.18098	1.19203	0.504447	1.28701	0.554138		0.48088	0.287815	0.486616	0.29196	2.21048	0.823312	3.02963	1.1676		0.218863	0.144621	0.553398	0.346261	2.16223	0.766856	3.02192	0.92926			0.0843317	0.079648	0.64513	0.466542	1.46405	0.639772	4.12293	1.38482		0.144185	0.0977369	1.01671	0.662445
0.647364	0.316952	0.41586	0.266147	1.00857	0.464389	0.789929	0.335525		0.423571	0.206009	0.236659	0.167555	1.26414	0.53653	1.1615	0.545735		0.472847	0.28328	0.548999	0.316197	2.07831	0.763872	2.64756	1.03617		0.279369	0.17755	0.508243	0.315615	2.04233	0.75845	3.09097	0.93572			0.103342	0.0915098	0.760784	0.563904	1.62525	0.701366	3.97615	1.36822		0.177869	0.10643	1.17567	0.758195
0.666576	0.32476	0.398332	0.242458	1.04341	0.474765	0.930375	0.403264		0.462505	0.244097	0.249009	0.163256	1.1541	0.491216	1.24887	0.579769		0.426213	0.251683	0.42453	0.265391	1.8678	0.688173	2.97211	1.10952		0.28822	0.175712	0.483224	0.291222	2.07809	0.773494	3.0992	0.952232			0.0879411	0.0761086	0.751905	0.56895	1.55997	0.691427	3.74731	1.39924		0.181998	0.103197	1.1851	0.739104
0.599741	0.284697	0.380211	0.228648	1.09542	0.48921	0.986648	0.427611		0.395161	0.230556	0.267478	0.175252	1.19015	0.512569	1.22226	0.568045		0.393521	0.238458	0.44138	0.276284	1.92046	0.70634	2.61441	0.986431		0.383475	0.234337	0.4194	0.247949	1.91257	0.729372	3.1175	0.94312			0.0828847	0.0710522	0.777254	0.585375	1.60025	0.744144	3.8603	1.44963		0.197581	0.109772	1.15918	0.750767
0.487051	0.243414	0.349778	0.215366	1.0404	0.46911	1.20731	0.505912		0.419236	0.252357	0.313362	0.221955	0.946266	0.434821	1.24816	0.582424		0.27671	0.156999	0.394556	0.239157	1.87112	0.688172	2.34344	0.969855		0.376727	0.226235	0.438737	0.251425	1.96257	0.749977	2.9334	0.89951			0.0982585	0.0801791	0.725676	0.507304	1.48502	0.673641	3.61996	1.40551		0.208172	0.114538	1.01144	0.691036
0.4214	0.210817	0.344036	0.216207	0.983941	0.44419	1.32479	0.568884		0.569558	0.320282	0.292749	0.2086	0.945887	0.427501	1.21092	0.565336		0.249396	0.142792	0.402259	0.245395	1.73695	0.663469	2.41469	0.927269		0.349375	0.207986	0.440099	0.267632	1.98292	0.771434	2.78489	0.868272			0.0862897	0.0719387	0.765245	0.551741	1.49211	0.657563	3.31816	1.39771		0.207467	0.111978	1.07149	0.708445
0.416132	0.219651	0.331212	0.214063	0.932144	0.443767	1.40581	0.638696		0.561	0.315887	0.298367	0.215546	0.920446	0.416043	1.05821	0.515613		0.308228	0.177625	0.402405	0.241968	1.87802	0.720427	2.66477	1.023		0.334193	0.198926	0.431721	0.278333	2.00001	0.777849	3.04617	0.898767			0.0952166	0.0753262	0.903228	0.638231	1.55131	0.692472	3.19867	1.38053		0.185809	0.10307	1.06828	0.700242
0.410668	0.216292	0.312733	0.206679	0.899015	0.438971	1.54464	0.68173		0.653814	0.372528	0.294267	0.205121	0.930192	0.405883	0.960068	0.479968		0.235293	0.144044	0.344247	0.204906	1.71088	0.667979	2.70338	1.06575		0.353056	0.223502	0.480392	0.292095	1.95873	0.771423	3.27501	0.913125			0.158782	0.126963	0.905217	0.656957	1.54027	0.679592	3.19354	1.37555		0.153021	0.0807551	0.985722	0.648191
0.456322	0.242241	0.262216	0.184494	0.846726	0.399228	1.54671	0.671172		0.617266	0.35024	0.295565	0.20642	0.962967	0.401654	0.859153	0.452689		0.171522	0.111286	0.29757	0.176826	1.62527	0.633401	2.66595	1.11329		0.320256	0.208916	0.497157	0.289699	1.92982	0.746392	3.39652	0.970282			0.170618	0.132118	0.901384	0.632096	1.58524	0.686383	2.884	1.27468		0.159925	0.0861788	0.848592	0.556111
0.352607	0.203189	0.247979	0.166061	0.865398	0.419235	1.57759	0.674485		0.570601	0.324663	0.333262	0.217233	1.04226	0.414427	0.889678	0.444155		0.177463	0.112624	0.293489	0.175274	1.53239	0.605036	2.67522	1.11538		0.323326	0.213023	0.589365	0.336771	2.02575	0.764029	3.5061	1.0052			0.155638	0.124286	0.910842	0.614039	1.55116	0.679157	3.47693	1.39929		0.131302	0.0759678	0.700928	0.458545
0.342089	0.198034	0.228699	0.156851	0.958323	0.468781	1.44209	0.595967		0.550936	0.298846	0.312901	0.211426	1.31891	0.497353	1.05279	0.470022		0.202893	0.145796	0.355906	0.22087	1.63508	0.629075	2.62634	1.10073		0.324834	0.218831	0.608131	0.346649	1.98157	0.74057	3.72118	1.0282			0.166864	0.130047	0.987977	0.659196	1.4702	0.636913	3.79712	1.37356		0.13024	0.0765041	0.679255	0.424221
0.351388	0.212367	0.25174	0.160359	1.11035	0.472585	1.37206	0.558977		0.520511	0.279749	0.381548	0.237602	1.37509	0.47187	1.31892	0.547844		0.2119	0.146164	0.384095	0.232157	1.69687	0.627587	2.63996	1.0785		0.285252	0.194263	0.619563	0.349395	2.32348	0.800336	3.74608	1.02016			0.195329	0.15272	1.23933	0.749181	1.58669	0.626582	4.01854	1.36158		0.11702	0.0734253	1.03418	0.55923
0.363992	0.216026	0.24987	0.149994	1.53611	0.561373	1.23101	0.49969		0.557938	0.292524	0.394978	0.224803	2.18201	0.633417	1.91293	0.660223		0.2188	0.151517	0.40096	0.25748	2.38443	0.769478	2.92766	1.1052		0.300995	0.210363	0.594688	0.345077	2.88332	0.832823	4.15604	1.08177			0.215004	0.16491	1.69551	0.961381	2.30752	0.756717	4.70527	1.46721		0.138125	0.0838831	1.38035	0.642482
0.346352	0.217617	0.300898	0.166977	2.1209	0.694246	1.29145	0.506549		0.472949	0.243277	0.414251	0.221948	3.2359	0.760512	2.72177	0.847241		0.219759	0.151542	0.454205	0.277006	2.93269	0.85463	2.96497	1.1144		0.300264	0.208912	0.557595	0.314869	3.50636	0.919325	4.46048	1.12714			0.246648	0.188475	2.20992	1.09607	2.93349	0.853648	4.30333	1.34242		0.116841	0.0741167	2.06355	0.761048
0.332963	0.223992	0.304122	0.167533	2.80182	0.837003	1.37825	0.491429		0.444128	0.231688	0.574863	0.254643	4.09266	0.848292	3.7472	1.01842		0.179874	0.120922	0.59038	0.328714	3.21757	0.900346	3.03174	1.09424		0.296549	0.206137	0.618133	0.340908	4.17462	1.00047	4.52638	1.14139			0.434744	0.319199	2.72559	1.2185	3.24284	0.919156	4.35952	1.38632		0.12953	0.0791726	2.59083	0.914318
0.321275	0.219458	0.290765	0.155707	3.07368	0.899886	1.33665	0.480922		0.406404	0.187004	0.684707	0.294261	5.2093	1.00466	4.44162	1.12597		0.182305	0.123148	0.717539	0.401035	3.96084	1.04912	3.25819	1.12176		0.307128	0.188262	0.574982	0.316451	4.74284	1.07426	4.44522	1.11771			0.539326	0.42115	3.32026	1.37153	3.34619	0.960142	4.06231	1.30455		0.140586	0.0849694	3.00218	1.01002
0.236392	0.165695	0.36808	0.181358	3.49822	0.996641	1.21205	0.443627		0.421786	0.193872	0.957763	0.42475	6.15444	1.10103	5.36472	1.27143		0.206084	0.132413	0.723587	0.400208	4.39166	1.11975	3.7867	1.17589		0.299347	0.183443	0.513404	0.284001	5.17054	1.12773	4.3731	1.08841			0.73552	0.610726	3.74903	1.50128	3.36862	0.953135	4.04342	1.32412		0.142998	0.0871015	3.64324	1.17762
0.241656	0.167335	0.448803	0.222071	3.7857	1.04737	1.3108	0.475279		0.506114	0.250097	1.19386	0.540467	7.03895	1.18233	6.0934	1.37214		0.21006	0.136494	0.912049	0.447943	5.37983	1.2811	4.48719	1.36848		0.269519	0.179301	0.427153	0.246988	5.39694	1.13573	4.25764	1.04875			0.800417	0.641831	4.1806	1.60197	3.34147	0.923136	3.23211	1.08709		0.152704	0.094557	4.05807	1.29424
0.224851	0.162281	0.517783	0.247583	3.88844	1.04488	1.24903	0.448619		0.503289	0.246491	1.41619	0.66228	7.93849	1.26686	6.86865	1.4883		0.170849	0.0959939	1.02436	0.489182	5.83993	1.3622	4.75136	1.39461		0.253121	0.168066	0.409927	0.246309	5.47273	1.15043	3.90289	0.994674			0.797114	0.643671	4.84338	1.70247	3.37836	0.927119	2.57644	0.951877		0.169693	0.104267	4.47992	1.4279
0.220111	0.151764	0.55159	0.254844	3.80758	1.0376	1.19817	0.426403		0.577782	0.29451	1.67979	0.751764	8.87759	1.3967	7.36944	1.53094		0.194901	0.109508	1.51458	0.587902	6.24733	1.38829	5.02758	1.39189		0.278427	0.17507	0.471596	0.265082	5.43023	1.14369	3.59386	0.953947			0.793026	0.637494	5.08855	1.69009	3.16622	0.87147	1.8965	0.74428		0.176187	0.106764	4.20115	1.29729
0.196167	0.136207	0.534632	0.246644	3.64218	1.02951	1.14536	0.42192		0.56088	0.295345	1.93855	0.816066	8.72118	1.35335	7.74543	1.5519		0.196249	0.115589	1.83004	0.661042	6.17625	1.34793	5.22031	1.47559		0.325851	0.204799	0.464375	0.247837	4.99949	1.15446	3.07111	0.861325			0.93653	0.79473	5.03755	1.60521	2.41833	0.740409	0.899107	0.490038		0.146636	0.0928264	4.05133	1.23562
0.183515	0.1238	0.574038	0.256374	3.32618	0.989568	0.921993	0.342872		0.542719	0.299819	2.19548	0.885892	8.34562	1.304	7.62838	1.5407		0.20268	0.120248	2.17215	0.749641	6.40332	1.35978	5.34854	1.51107		0.346653	0.213794	0.535135	0.266925	4.57533	1.0924	2.74035	0.822684			0.904885	0.771165	4.71696	1.51478	1.86736	0.671889	0.714345	0.426897		0.179634	0.111066	3.42678	1.12338
0.187187	0.114963	0.628414	0.293192	2.74612	0.863837	0.765	0.301947		0.570802	0.317362	2.26069	0.89997	8.50496	1.33619	7.35397	1.48953		0.199976	0.126192	2.47965	0.826703	6.63535	1.36592	5.12824	1.44507		0.349195	0.216521	0.509719	0.247453	4.01768	1.01834	2.52783	0.820419			0.713858	0.640746	4.10112	1.31881	1.46622	0.566558	0.449525	0.278046		0.227583	0.153826	3.24563	1.11324
0.200201	0.121434	0.663275	0.302595	2.65509	0.874295	0.581823	0.252669		0.6823	0.36498	2.34258	0.93149	7.88644	1.27802	7.26636	1.49723		0.221134	0.14113	2.59151	0.813458	6.85633	1.37926	5.19671	1.48278		0.299911	0.194193	0.719277	0.295264	3.67345	0.954881	2.28371	0.799615			0.659995	0.572457	3.53563	1.18376	1.33916	0.51341	0.258991	0.189811		0.226973	0.148245	2.96833	1.05433
0.208956	0.123857	0.663273	0.296647	2.28461	0.77513	0.527982	0.242756		0.821766	0.416891	2.25706	0.862295	7.56639	1.29269	7.08939	1.52639		0.195362	0.129872	2.90692	0.906256	6.78037	1.37106	4.62311	1.38526		0.345604	0.214603	0.736735	0.291294	3.33014	0.907727	2.22137	0.804804			0.48259	0.394053	3.18395	1.08504	1.10806	0.45689	0.0991954	0.079757		0.217586	0.142965	2.37263	0.903126
0.230449	0.137336	0.660122	0.278729	2.44641	0.830963	0.404606	0.197366		0.817346	0.38248	2.25792	0.806895	7.25526	1.25199	6.75946	1.51134		0.202458	0.129814	2.98908	0.960272	6.08902	1.26615	4.11634	1.26724		0.360254	0.208989	0.9125	0.342795	3.19249	0.889435	1.96067	0.757327			0.421779	0.367034	2.76363	0.966168	0.961089	0.423141	0.0991954	0.079757		0.217151	0.142813	1.98716	0.794289
0.259112	0.144799	0.663589	0.279489	2.41446	0.851399	0.498625	0.237448		0.89212	0.42563	2.45468	0.788842	6.78839	1.21321	6.02818	1.38648		0.206161	0.132478	3.17027	0.987815	6.25672	1.27107	3.49149	1.1769		0.389403	0.24143	1.16555	0.415394	3.19932	0.899565	1.81929	0.706775			0.422106	0.361056	2.07414	0.825682	0.772194	0.37815	0.0287844	0.0279694		0.21203	0.139746	1.7106	0.729462
0.225393	0.127237	0.827625	0.327735	2.37552	0.822944	0.555689	0.27223		0.909871	0.431617	2.45501	0.783949	6.14756	1.11992	5.60381	1.3554		0.184661	0.120672	2.91081	0.95557	6.09037	1.27613	3.15859	1.15852		0.313517	0.205045	1.45753	0.500549	2.96189	0.869329	1.67327	0.663066			0.396982	0.343812	1.47189	0.677817	0.716542	0.378965	0.028008	0.027193		0.210015	0.140117	1.72027	0.739882
0.237224	0.130745	0.95235	0.367428	2.18767	0.74756	0.550403	0.265527		1.04026	0.456908	2.29497	0.737712	6.04057	1.09263	4.82883	1.26677		0.225668	0.139451	2.74707	0.913989	5.69931	1.23401	2.87115	1.08582		0.273067	0.17337	1.68676	0.562111	2.83063	0.791904	1.67935	0.648253			0.235157	0.181297	0.971712	0.503122	0.602523	0.32431	0.029082	0.028267		0.231772	0.150103	1.59451	0.731242
0.240127	0.13125	1.08089	0.397285	2.13995	0.73094	0.642616	0.334294		1.04876	0.464471	2.30931	0.778123	5.81057	1.09309	4.36936	1.15521		0.22713	0.143187	2.61703	0.879761	5.34142	1.20442	2.79766	1.09311		0.276849	0.182362	1.74478	0.590468	2.80938	0.818983	1.54599	0.600086			0.313538	0.220377	0.662706	0.377322	0.355101	0.226721	0.0190586	0.0190586		0.237547	0.150872	1.48502	0.709315
0.205502	0.102847	1.28705	0.444659	2.16803	0.719631	0.719614	0.413748		1.03424	0.451909	2.31335	0.768424	5.10363	1.02707	3.76301	1.06164		0.210859	0.129304	2.40197	0.84867	5.04128	1.17951	2.77953	1.14498		0.357007	0.221309	1.9643	0.661384	2.68328	0.780132	1.25804	0.50567			0.30251	0.212608	0.699906	0.405857	0.273971	0.18407	0.0190586	0.0190586		0.230496	0.149492	1.18332	0.603452
0.214761	0.109746	1.44045	0.487795	2.19062	0.720443	0.894262	0.517291		0.971136	0.450819	2.55577	0.837387	5.12091	1.02395	3.18528	0.947574		0.220973	0.125385	2.28556	0.830471	4.42151	1.09133	2.57558	1.12165		0.463093	0.287933	2.06608	0.68988	2.50571	0.76072	1.15684	0.466687			0.450388	0.338153	0.594875	0.329206	0.207024	0.162006	0.0121643	0.0121643		0.241313	0.164801	1.14724	0.62802
0.236088	0.120489	1.5228	0.537854	2.18016	0.732022	0.937209	0.536894		0.862436	0.407145	2.71143	0.87073	4.83701	0.974946	2.44259	0.779239		0.276528	0.160823	1.98001	0.737362	4.05756	1.01445	2.74683	1.15931		0.460476	0.289777	2.46417	0.788713	2.33189	0.728417	0.952727	0.391697			0.419016	0.316032	0.45111	0.260813	0.183331	0.138313	0.0121643	0.0121643		0.30425	0.201793	1.09766	0.623791
0.266958	0.130083	1.65716	0.571108	1.84652	0.644729	0.955366	0.552767		0.853896	0.411161	2.94148	0.93703	4.26326	0.915819	1.9878	0.675732		0.368021	0.199458	1.81554	0.672324	4.13105	1.04939	2.99229	1.21947		0.46226	0.295807	2.62408	0.814337	2.2059	0.732958	0.900817	0.367989			0.486378	0.378839	0.284736	0.178018	0.145327	0.116	0.0121643	0.0121643		0.366497	0.247328	1.36569	0.74888
0.260936	0.126745	1.89359	0.660958	1.75878	0.613018	0.888079	0.523994		0.887094	0.403442	2.90655	0.953537	4.06212	0.880045	1.58505	0.589195		0.453336	0.237222	1.6757	0.635239	3.47796	0.955484	3.19447	1.24603		0.511084	0.284559	2.6928	0.839942	1.9559	0.654909	0.973148	0.372584			0.495016	0.388149	0.163807	0.123833	0.131578	0.0995326	0.0121643	0.0121643		0.443604	0.311098	1.22079	0.689672
0.343117	0.155846	1.97801	0.692499	1.73475	0.600711	0.835555	0.495326		0.947245	0.405254	2.85402	0.922191	3.94106	0.886951	1.23917	0.512016		0.576719	0.275086	1.54072	0.603181	3.06052	0.865215	3.08956	1.2256		0.649708	0.321504	2.96799	0.875203	1.96449	0.639209	1.00479	0.401567			0.683473	0.529736	0.176299	0.136326	0.0494657	0.044472	0.00769648	0.00769648		0.497284	0.335647	1.09151	0.636026
0.45879	0.184635	2.17612	0.775838	1.70587	0.588069	0.875133	0.551003		1.04393	0.416665	2.78844	0.927519	3.76077	0.874715	0.998206	0.44363		0.638427	0.291396	1.48255	0.599181	3.18206	0.869118	2.78254	1.11022		0.744339	0.349524	2.91394	0.871686	1.85512	0.61619	1.01383	0.41185			0.705084	0.538992	0.204931	0.156003	0.0388287	0.033835	0.0168496	0.0168496		0.559612	0.35769	1.1171	0.684398
0.608041	0.234799	2.15451	0.781138	1.66419	0.571492	0.863499	0.500109		1.20388	0.446442	2.69138	0.882361	3.53773	0.836092	0.73923	0.367168		0.906156	0.414797	1.28718	0.556983	2.86364	0.805429	2.49455	1.0078		0.907702	0.427067	3.02663	0.940378	1.79056	0.566141	1.02053	0.419973			0.666995	0.522407	0.212987	0.164059	0.03699	0.0319963	0.0168496	0.0168496		0.625267	0.395479	1.14043	0.701624
0.714722	0.264657	2.12463	0.759614	1.7039	0.598876	0.858027	0.440936		1.38215	0.492136	2.62384	0.882368	3.52029	0.845101	0.573378	0.327107		1.07888	0.496868	1.27855	0.527959	2.48551	0.73423	2.30111	0.969152		1.02322	0.456208	3.18158	0.962811	1.95877	0.607654	1.04366	0.415606			0.698998	0.542001	0.120686	0.110233	0.040627	0.0356332	0.0207179	0.0207179		0.673475	0.422581	1.0754	0.658976
0.969069	0.333733	2.16145	0.761353	1.5696	0.551306	0.801083	0.379371		1.5722	0.529488	2.54783	0.858079	3.03429	0.768168	0.436094	0.265497		1.26518	0.549439	1.37829	0.554949	2.23057	0.700701	2.18969	0.911181		1.08382	0.444145	3.31024	0.980337	2.23751	0.648248	1.07696	0.424199			0.454647	0.347918	0.117824	0.10737	0.0298091	0.0270909	0.0175251	0.0175251		0.694864	0.447976	1.00187	0.610586
1.07444	0.372056	2.32305	0.774757	1.87261	0.593811	0.822982	0.373114		1.90777	0.608815	2.25014	0.79814	2.69986	0.709657	0.366162	0.215357		1.40978	0.592102	1.43792	0.578165	2.09681	0.691563	2.02175	0.894461		1.30777	0.547967	3.2843	0.986264	2.46858	0.680054	1.11672	0.44077			0.550556	0.405228	0.099671	0.0902246	0.032332	0.0290011	0.0175251	0.0175251		0.634302	0.4136	1.05015	0.638752
1.21665	0.42439	2.31922	0.775222	1.86766	0.583114	0.824841	0.372844		2.1348	0.665372	1.87298	0.716102	2.76789	0.725924	0.221631	0.14549		1.6284	0.644178	1.32608	0.54841	1.70053	0.597207	1.516	0.742203		1.54597	0.598091	3.16437	0.970812	2.49335	0.676812	1.23933	0.481109			0.527214	0.358707	0.0748364	0.06539	0.0343363	0.0310054	0.0175251	0.0175251		0.591798	0.389346	0.691268	0.460036
1.35666	0.473641	2.32221	0.745401	1.85221	0.57513	0.904606	0.404929		2.51778	0.764251	1.62269	0.651762	2.42192	0.683448	0.158157	0.105845		1.76146	0.671649	1.17707	0.502984	1.64107	0.596237	1.11058	0.616165		1.8257	0.691032	3.29307	0.970007	2.57389	0.69523	1.12297	0.467534			0.551279	0.366129	0.0748364	0.06539	0.0371535	0.0365409	0.0175251	0.0175251		0.515805	0.32647	0.596813	0.405794
1.35326	0.471501	2.35344	0.722831	2.06679	0.619133	0.974512	0.436157		2.69958	0.80384	1.49491	0.631805	2.15182	0.640882	0.101295	0.0677783		1.87014	0.691751	1.0952	0.480567	1.55225	0.581817	0.958256	0.56999		1.92841	0.757344	3.0527	0.930988	2.73236	0.712868	1.25471	0.468786			0.388252	0.249973	0.053704	0.0442576	0.0396567	0.0377867	0.0247906	0.0247906		0.489529	0.327738	0.567035	0.390142
1.42342	0.512147	2.40644	0.680809	2.34939	0.690386	1.03672	0.412665		2.83041	0.82951	1.48345	0.610846	1.83818	0.577313	0.0709224	0.0516833		2.0297	0.730166	1.07534	0.466485	1.16024	0.529173	1.00371	0.585742		2.3285	0.868098	3.216	0.969246	2.9155	0.741513	1.22638	0.458117			0.447164	0.32193	0.0220959	0.0216045	0.0396567	0.0377867	0.0145634	0.0145634		0.475419	0.333252	0.394455	0.271542
1.52196	0.545705	2.41776	0.676458	2.2354	0.654728	1.23764	0.505782		2.71291	0.800955	1.50764	0.618059	1.77522	0.576928	0.0619672	0.0427281		1.95023	0.675155	1.1573	0.480559	0.949889	0.470693	1.02931	0.641938		2.60399	0.920258	3.28582	0.932157	2.84809	0.753904	1.28971	0.442209			0.471701	0.346327	0.0133467	0.0128552	0.0380883	0.0362182	0.0145634	0.0145634		0.41201	0.303662	0.242342	0.176634
1.69339	0.57625	2.68298	0.740426	2.16604	0.61583	1.20131	0.513636		2.91632	0.877266	1.45006	0.625311	1.45821	0.499595	0.01923	0.0154558		1.99536	0.685237	0.941528	0.412958	0.802701	0.403222	0.816482	0.508075		2.9182	0.99547	3.14553	0.891682	2.71195	0.738221	1.73702	0.58325			0.439698	0.326733	0.0108965	0.0108965	0.0312661	0.029396	0.0106951	0.0106951		0.336209	0.240162	0.225771	0.160063
1.68921	0.577683	2.60182	0.72583	2.20602	0.610961	1.2721	0.540162		2.97899	0.874589	1.21037	0.564943	1.41277	0.496937	0.01923	0.0154558		2.03512	0.694372	0.787804	0.379526	0.632539	0.327393	0.686142	0.456399		3.17166	1.06905	2.92701	0.851076	2.46957	0.686966	1.81074	0.600159			0.497989	0.358762	0.0326744	0.026059	0.0245269	0.0226568	0.0108821	0.0108821		0.321268	0.220736	0.1358	0.102924
1.90926	0.623835	2.54512	0.703347	2.13979	0.62825	1.32133	0.578802		2.93487	0.855962	1.28393	0.607632	1.44195	0.504877	0.00663816	0.00663816		2.03453	0.696394	0.764083	0.370068	0.497801	0.281164	0.485698	0.351984		3.46584	1.08152	2.92493	0.845391	2.40115	0.704313	1.87087	0.6073			0.404545	0.301328	0.0326744	0.026059	0.022004	0.0207466	0.0128938	0.0128938		0.325866	0.221274	0.0275479	0.0275479
1.98731	0.648761	2.55718	0.712545	2.17023	0.64683	1.40478	0.603858		2.86757	0.842512	1.10307	0.526598	1.19354	0.468794	0.00785646	0.00785646		1.97695	0.678281	0.786394	0.38882	0.484332	0.268384	0.41767	0.31674		3.67111	1.14236	3.04046	0.887001	2.43507	0.701898	1.93574	0.638236			0.353089	0.277605	0.0300843	0.0234689	0.0260969	0.0248395	0.0128938	0.0128938		0.286166	0.188659	0.0286518	0.0286518
2.00766	0.642094	2.55716	0.708319	2.22255	0.661421	1.45198	0.618425		2.6096	0.773148	1.06088	0.536697	1.15135	0.476053	0.0159026	0.0159026		2.01983	0.702549	0.849526	0.418798	0.395918	0.229767	0.435805	0.325862		3.58494	1.10758	2.96323	0.8873	2.60598	0.75272	1.93114	0.638159			0.338141	0.285255	0.0395881	0.0301857	0.0335717	0.0307313	0.0128938	0.0128938		0.268838	0.18228	0.0370329	0.0346264
2.17554	0.683916	2.49306	0.692103	2.06769	0.66706	1.49486	0.636987		2.55874	0.754843	1.02677	0.537711	1.10941	0.461287	0.0178596	0.0178596		1.89838	0.684521	0.815451	0.397013	0.386349	0.222027	0.400459	0.29782		3.72539	1.10364	2.93521	0.896941	2.66287	0.780115	1.93767	0.671651			0.345789	0.277914	0.0395881	0.0301857	0.0281235	0.0265404	0.00463403	0.00463403		0.24315	0.155066	0.0370329	0.0346264
2.41996	0.703952	2.62555	0.727278	1.99373	0.662995	1.45916	0.622408		2.34085	0.713383	1.08666	0.586485	1.11068	0.466849	0.0309764	0.0257308		1.83555	0.67138	0.734214	0.363683	0.305499	0.178058	0.425372	0.356815		3.52158	1.02819	2.96043	0.912133	2.55349	0.803878	1.93337	0.668911			0.271302	0.193991	0.0395881	0.0301857	0.0281235	0.0265404	0.00463403	0.00463403		0.175896	0.119529	0.0529235	0.0441135
2.42191	0.704805	2.64346	0.724138	2.08529	0.681111	1.20685	0.523063		2.41401	0.733415	0.88194	0.513688	0.898468	0.410234	0.0354488	0.0302032		1.87907	0.673823	0.573085	0.308738	0.354624	0.208387	0.36355	0.298472		3.36314	0.977111	2.84648	0.902412	2.72459	0.839751	2.16732	0.775261			0.206473	0.147098	0.0461285	0.0367261	0.0403856	0.0360528	0.00924984	0.00845287		0.160154	0.102709	0.113295	0.0875284
2.29124	0.699948	2.32817	0.656642	2.02555	0.676176	1.20652	0.512989		2.21059	0.66136	0.758768	0.443745	0.856409	0.403317	0.147523	0.125924		1.92944	0.672506	0.603113	0.327977	0.426586	0.260443	0.419333	0.315151		3.42974	0.979514	2.72035	0.885121	2.65687	0.821977	1.92037	0.714874			0.270183	0.195876	0.0401659	0.0307635	0.0447835	0.0404507	0.0119031	0.0111061		0.149839	0.0978853	0.257125	0.20503
2.19855	0.68008	2.57453	0.722124	2.19599	0.733427	1.19863	0.514028		2.08012	0.655404	0.676417	0.40465	0.789422	0.372527	0.147523	0.125924		1.95479	0.706962	0.557425	0.320896	0.55452	0.336918	0.424473	0.320671		3.46288	0.993248	2.64718	0.88242	2.61894	0.818431	1.96786	0.725317			0.43903	0.367765	0.0193782	0.0165912	0.066275	0.0555541	0.0117161	0.0109191		0.113691	0.0720477	0.242524	0.190428
2.05474	0.657286	2.63719	0.76547	2.18824	0.729744	1.22223	0.509411		1.94481	0.648676	0.595024	0.346453	0.679424	0.350485	0.191739	0.161495		2.06834	0.741039	0.504101	0.305807	0.529454	0.315992	0.426239	0.322437		3.04196	0.915625	2.46929	0.823369	2.5466	0.786174	1.94564	0.7242			0.530925	0.444807	0.0244652	0.0216782	0.0820985	0.0701837	0.0189572	0.0181602		0.121513	0.0770264	0.264304	0.204565
2.07545	0.64822	2.50384	0.740976	2.19594	0.727624	1.16015	0.495057		1.77521	0.617336	0.653189	0.38301	0.610576	0.311717	0.189698	0.159454		1.91752	0.703707	0.453077	0.269233	0.466407	0.295849	0.445324	0.334688		3.05768	0.903154	2.26145	0.775036	2.54626	0.79322	1.7752	0.665935			0.573157	0.476219	0.0279898	0.0252027	0.0977309	0.0792744	0.0275549	0.0265202		0.134883	0.0833097	0.278226	0.217435
2.20075	0.691187	2.38153	0.718972	2.24747	0.721651	1.14074	0.513451		1.77569	0.648318	0.618888	0.340749	0.542171	0.278651	0.181652	0.151407		2.04613	0.718139	0.374811	0.229484	0.450702	0.304149	0.44205	0.340427		3.1715	0.935681	2.01329	0.725136	2.35865	0.741694	2.01273	0.750257			0.606163	0.489905	0.0226	0.0226	0.0823155	0.065442	0.0322397	0.0296895		0.152433	0.0898356	0.291251	0.22778
2.20477	0.70339	2.30749	0.739519	2.18761	0.681296	1.05414	0.493384		1.68692	0.6436	0.501859	0.283661	0.482645	0.253755	0.179695	0.14945		2.18671	0.740406	0.350435	0.219188	0.495578	0.354464	0.463052	0.362403		3.33095	0.992459	2.02023	0.714491	2.22322	0.719456	1.92926	0.717469			0.728556	0.584491	0.0226	0.0226	0.0823155	0.065442	0.0298044	0.0272542		0.160072	0.0974356	0.291251	0.22778
2.11156	0.696092	2.09086	0.704803	2.08824	0.674578	1.00495	0.494044		1.64982	0.630653	0.409541	0.239674	0.470633	0.268311	0.160763	0.135764		2.17483	0.759733	0.347977	0.221718	0.533922	0.407854	0.338533	0.241758		3.52211	1.04176	1.86955	0.687273	2.37531	0.72922	1.93117	0.726975			0.723845	0.583924	0.0226	0.0226	0.0840601	0.0671867	0.0298044	0.0272542		0.164499	0.0992103	0.28458	0.227512
2.20049	0.705533	2.12454	0.720361	2.20637	0.703719	1.03578	0.505289		1.63103	0.625092	0.420344	0.243657	0.447335	0.267401	0.15629	0.131292		2.21087	0.786651	0.457824	0.286896	0.487663	0.376831	0.324056	0.252867		3.61551	1.0553	1.92322	0.692039	2.42569	0.725605	1.68567	0.646091			0.738187	0.594723	0.0180365	0.0174842	0.0781897	0.0635173	0.0266566	0.0249033		0.147794	0.0916431	0.244934	0.199096
2.33584	0.730817	2.17563	0.724209	2.1251	0.698648	1.07097	0.518026		1.57608	0.623497	0.411035	0.250249	0.39088	0.236613	0.0442161	0.0355709		2.2238	0.788692	0.472494	0.298284	0.409456	0.319637	0.240312	0.207946		3.42337	1.02046	2.06478	0.719076	2.48637	0.724798	1.67653	0.651309			0.723448	0.577658	0.0183075	0.0177552	0.0737918	0.0591194	0.0240033	0.0222501		0.1422	0.0926171	0.101104	0.081595
2.43776	0.742643	1.93302	0.675767	1.87824	0.650797	0.943114	0.485274		1.50478	0.587501	0.383024	0.242619	0.335434	0.208949	0.0597979	0.0511527		2.15626	0.748037	0.46839	0.288295	0.295174	0.257621	0.196892	0.173936		3.5217	1.01671	2.28146	0.7542	2.53761	0.750673	1.62097	0.63414			0.503809	0.373745	0.0258783	0.025326	0.0523004	0.044016	0.0248596	0.0231063		0.129811	0.0826283	0.213999	0.180825
2.61743	0.783892	1.81452	0.631567	1.81872	0.629958	0.887869	0.478151		1.60298	0.607759	0.377263	0.240586	0.280871	0.200843	0.0155817	0.0155817		1.93993	0.67781	0.492599	0.302796	0.315431	0.269295	0.237126	0.20412		3.75033	1.05875	2.31398	0.772084	2.59859	0.783017	1.67889	0.647827			0.415912	0.30834	0.0207913	0.020239	0.0364769	0.0293864	0.018486	0.0167328		0.124237	0.0765534	0.201101	0.17557
2.59062	0.76449	2.0219	0.709949	2.15514	0.723507	0.774872	0.421941		1.66669	0.638436	0.320694	0.205626	0.280038	0.195387	0.0155817	0.0155817		2.07451	0.720359	0.444639	0.278111	0.33436	0.287376	0.227403	0.195016		3.55548	1.00779	2.27791	0.749195	2.45994	0.770092	1.76117	0.68266			0.373365	0.27472	0.0221984	0.0216461	0.0201596	0.0194965	0.00988828	0.0083728		0.148422	0.0860753	0.197762	0.169161
2.68824	0.804518	1.97141	0.708586	2.11593	0.731078	0.66803	0.357248		1.44726	0.548409	0.247794	0.179488	0.234729	0.17971	0.0155817	0.0155817		1.89938	0.684298	0.423188	0.284736	0.358193	0.291937	0.275085	0.219034		3.49662	0.996127	2.35515	0.761315	2.4253	0.766401	1.62848	0.62963			0.326794	0.238885	0.0445235	0.0439712	0.0355263	0.0307546	0.0295338	0.0295338		0.133469	0.0802277	0.205261	0.174929
2.83323	0.806124	1.91469	0.670128	2.1708	0.762919	0.59253	0.308045		1.45116	0.562158	0.285139	0.209727	0.251114	0.196613	0.0243918	0.0243918		1.81652	0.664107	0.458067	0.317134	0.281759	0.227921	0.336888	0.296678		3.55882	0.978549	2.34453	0.748919	2.41679	0.764283	1.57877	0.628319			0.198955	0.153842	0.0627264	0.0621742	0.0355263	0.0307546	0.040205	0.040205		0.146669	0.0812145	0.229522	0.192932
2.81498	0.813582	1.86114	0.668859	2.24977	0.767275	0.516664	0.264443		1.38076	0.546016	0.262046	0.18503	0.248733	0.182922	0.0243918	0.0243918		1.76562	0.623324	0.497923	0.318329	0.266658	0.197909	0.343948	0.301597		3.43139	0.949266	2.30014	0.720394	2.20195	0.69893	1.69284	0.699192			0.168162	0.128341	0.0708831	0.0682526	0.0337816	0.0290099	0.120782	0.120782		0.143395	0.0805185	0.317983	0.264623
2.83618	0.826921	1.92111	0.687932	2.17926	0.75247	0.4172	0.224389		1.394	0.552992	0.266041	0.190873	0.382609	0.239178	0.0243918	0.0243918		1.69986	0.602793	0.384058	0.251505	0.246664	0.186875	0.331314	0.274029		3.51521	0.990065	2.17746	0.687182	1.90793	0.635438	1.66107	0.670553			0.179917	0.143639	0.075127	0.0730488	0.0319468	0.0261882	0.119314	0.119314		0.150936	0.0915882	0.297257	0.249624
2.95981	0.854288	1.92742	0.691547	2.29852	0.770528	0.364037	0.193336		1.34888	0.535533	0.266049	0.1823	0.386816	0.243386	0.0243918	0.0243918		1.57515	0.567436	0.355635	0.232219	0.287996	0.218135	0.327703	0.270699		3.50786	1.00064	2.05525	0.670464	1.90449	0.642963	1.59017	0.634796			0.186705	0.151405	0.0875441	0.0814743	0.0319468	0.0261882	0.131182	0.130144		0.14618	0.0900269	0.311782	0.26415
2.95913	0.8609	1.78818	0.645721	2.42553	0.803827	0.368104	0.172124		1.27315	0.529147	0.302715	0.19442	0.433912	0.260807	0.0269836	0.023733		1.48845	0.558259	0.31873	0.207611	0.332792	0.238084	0.347498	0.290493		3.28511	0.963437	1.85775	0.64648	1.9089	0.64258	1.5069	0.62195			0.160542	0.133786	0.158695	0.132117	0.0319468	0.0261882	0.130326	0.129287		0.150721	0.0932013	0.206264	0.170005
2.85854	0.83864	1.83554	0.658056	2.26352	0.771475	0.322642	0.152621		1.06131	0.476635	0.399082	0.236031	0.43437	0.242678	0.0269836	0.023733		1.4779	0.5463	0.273231	0.177614	0.312535	0.226411	0.389024	0.34207		3.38207	0.987221	1.75576	0.63239	1.79302	0.603192	1.4425	0.618874			0.166456	0.128846	0.166871	0.138563	0.0523707	0.0371237	0.207304	0.185608		0.141591	0.0906241	0.197382	0.161123
2.96426	0.861381	1.71161	0.595955	1.80289	0.6641	0.391797	0.191816		0.998313	0.439597	0.478382	0.268205	0.456604	0.257354	0.0269836	0.023733		1.39926	0.520629	0.390548	0.258247	0.344142	0.23254	0.411998	0.360841		3.34034	1.00363	1.75472	0.637585	1.97815	0.631012	1.37742	0.5952			0.240217	0.204499	0.16194	0.133632	0.0779777	0.0466016	0.215915	0.193383		0.102582	0.0729831	0.246634	0.20677
2.93691	0.814117	1.70885	0.590944	1.67265	0.636759	0.492335	0.256646		1.05491	0.460527	0.515938	0.304023	0.519459	0.27761	0.0507553	0.0475048		1.21749	0.470963	0.371097	0.235605	0.326944	0.230322	0.346789	0.319295		3.37765	0.997494	1.66938	0.624282	1.85575	0.601843	1.23529	0.554836			0.223204	0.195392	0.1355	0.107192	0.0666695	0.0384103	0.211248	0.188716		0.0990928	0.0696978	0.266814	0.211074
2.9539	0.840434	1.71121	0.600253	1.50783	0.60058	0.50469	0.265799		0.942912	0.417652	0.46775	0.264522	0.465721	0.240668	0.0515827	0.0477858		1.166	0.474768	0.3266	0.195089	0.465387	0.292989	0.246028	0.218535		3.08106	0.949305	1.35205	0.559754	2.02521	0.652993	1.18376	0.534512			0.25488	0.227068	0.127926	0.0964735	0.0772176	0.0456241	0.310541	0.260004		0.113394	0.0750589	0.252581	0.203098
2.80402	0.788035	1.59327	0.557855	1.44909	0.629721	0.6036	0.315204		0.954066	0.423543	0.444838	0.249778	0.441387	0.227439	0.116815	0.110123		1.01604	0.423995	0.269173	0.188078	0.522913	0.302415	0.242995	0.217642		2.94003	0.916477	1.30547	0.552748	2.02635	0.689554	1.02879	0.445161			0.289777	0.254623	0.123397	0.0940229	0.0997735	0.0674075	0.248371	0.193742		0.106677	0.0699875	0.165615	0.130005
2.82063	0.770448	1.34509	0.503602	1.24897	0.580303	0.635256	0.326261		0.86504	0.401208	0.453581	0.260317	0.39259	0.210602	0.206902	0.188718		0.817139	0.344247	0.285648	0.198904	0.572315	0.34146	0.234727	0.205777		2.87978	0.878003	1.24661	0.541552	2.04793	0.700614	1.01611	0.468156			0.305338	0.257608	0.120676	0.0913018	0.0943608	0.0635307	0.250945	0.196316		0.0907111	0.0562456	0.229345	0.193735
2.69496	0.724827	1.26347	0.491058	1.0917	0.546712	0.61971	0.343076		0.801231	0.376751	0.496931	0.296906	0.437208	0.233878	0.232696	0.20163		0.665465	0.291586	0.267795	0.184011	0.586283	0.350461	0.248173	0.219222		2.69844	0.82396	1.17552	0.510299	1.88948	0.669145	0.907916	0.435343			0.281143	0.249693	0.161093	0.11579	0.104826	0.0695888	0.254989	0.201398		0.0890118	0.0530981	0.229017	0.189654
2.85559	0.763672	1.3286	0.502151	0.880387	0.468669	0.59824	0.343393		0.732919	0.336259	0.466947	0.283553	0.569262	0.299477	0.242474	0.214659		0.560559	0.244363	0.262432	0.177838	0.519368	0.309312	0.227853	0.198902		2.79308	0.857747	1.12928	0.511883	1.72613	0.628879	0.893067	0.423947			0.281143	0.249693	0.130671	0.0910915	0.113796	0.0759744	0.357057	0.268077		0.162435	0.0958563	0.277493	0.219522
3.01974	0.800616	1.30022	0.506731	0.836564	0.458735	0.549603	0.317781		0.709025	0.340656	0.460676	0.280659	0.61132	0.308085	0.242474	0.214659		0.539642	0.250441	0.25905	0.173634	0.573351	0.353137	0.230155	0.195104		2.54077	0.816823	1.02941	0.495304	1.74033	0.649345	0.780937	0.390114			0.290587	0.264122	0.191588	0.128347	0.0970285	0.0686948	0.44037	0.324029		0.172312	0.106172	0.355337	0.290658
3.05342	0.817595	1.20268	0.479803	0.760881	0.420718	0.616317	0.353927		0.680719	0.325694	0.405259	0.264783	0.720809	0.345753	0.283456	0.248642		0.426237	0.230745	0.162762	0.102165	0.513522	0.319633	0.245959	0.18793		2.42723	0.798774	1.01438	0.48345	1.63676	0.660062	0.741381	0.380162			0.20938	0.182914	0.207352	0.144111	0.0850862	0.0660978	0.622841	0.477665		0.189513	0.117438	0.306095	0.242512
2.92763	0.816573	1.33026	0.504702	0.749435	0.431403	0.603597	0.353027		0.589105	0.290735	0.370218	0.224297	0.758874	0.361664	0.270463	0.234425		0.39633	0.213533	0.151676	0.0940016	0.547891	0.325192	0.276621	0.208779		2.18911	0.748179	1.02599	0.47281	1.70476	0.678899	0.816183	0.42848			0.218371	0.189626	0.216707	0.14926	0.0847939	0.0638294	0.740094	0.574258		0.196817	0.123206	0.348667	0.297855
2.72054	0.761818	1.29595	0.487436	0.65362	0.374269	0.564179	0.333074		0.610781	0.290942	0.424319	0.262022	0.868662	0.400166	0.284199	0.241331		0.281019	0.17156	0.152689	0.0950146	0.563305	0.384231	0.255035	0.187193		2.02035	0.709605	1.06991	0.496548	1.39987	0.60401	0.805105	0.428364			0.195837	0.151695	0.224035	0.155959	0.109673	0.0809929	0.743754	0.599911		0.17424	0.112709	0.339752	0.288939
2.85219	0.785023	1.31416	0.490046	0.502715	0.310759	0.496397	0.309238		0.503766	0.246065	0.422895	0.262295	0.8712	0.41008	0.237175	0.197203		0.307179	0.187035	0.139714	0.0841895	0.521723	0.379755	0.251008	0.183166		1.93431	0.700581	0.985027	0.468716	1.35978	0.578829	0.731404	0.403831			0.175336	0.134155	0.3091	0.241024	0.127057	0.076774	0.815296	0.642728		0.260339	0.179204	0.338691	0.290775
2.81781	0.795196	1.28016	0.466173	0.581132	0.344404	0.539175	0.336069		0.468298	0.239243	0.397737	0.240844	0.891128	0.408838	0.159358	0.127505		0.336108	0.202324	0.102464	0.0612142	0.484609	0.348969	0.209905	0.160595		1.59829	0.633109	0.934003	0.45504	1.32767	0.563628	0.691054	0.39623			0.136706	0.108101	0.365567	0.297491	0.138535	0.0839039	0.83298	0.654263		0.264094	0.180115	0.303291	0.248969
2.77758	0.821534	1.11554	0.411178	0.647141	0.352081	0.506978	0.307783		0.48303	0.252453	0.369786	0.220539	0.955476	0.428604	0.157874	0.138903		0.402079	0.263057	0.124932	0.0847099	0.556762	0.393212	0.207497	0.157099		1.57054	0.641896	0.973492	0.472004	1.25326	0.531409	0.701754	0.410971			0.135427	0.0948247	0.378104	0.329593	0.158701	0.0966183	0.998253	0.79803		0.286833	0.197429	0.293254	0.242685
2.54398	0.767494	1.19277	0.46518	0.67571	0.358806	0.46963	0.286865		0.50817	0.264354	0.409108	0.245982	0.867473	0.394495	0.139837	0.118424		0.437269	0.278978	0.106126	0.0789675	0.584913	0.414049	0.213264	0.162866		1.24127	0.538522	0.9692	0.458777	1.33199	0.570855	0.68644	0.420914			0.151039	0.1104	0.347559	0.313832	0.208405	0.147082	0.907643	0.73938		0.210593	0.153157	0.315728	0.247764
2.28874	0.702641	1.026	0.404161	0.628214	0.339459	0.492427	0.307802		0.47451	0.246437	0.328975	0.231959	0.874172	0.405392	0.187522	0.160811		0.410794	0.258296	0.165961	0.105554	0.642294	0.424009	0.120237	0.0759395		1.11628	0.507153	0.900263	0.421955	1.21239	0.560979	0.708525	0.428624			0.122788	0.0880179	0.2938	0.282582	0.21505	0.151862	0.753885	0.631135		0.210661	0.147431	0.334271	0.237142
2.20133	0.707938	0.987795	0.389793	0.648991	0.357969	0.376658	0.241773		0.490426	0.263711	0.35802	0.252449	0.760073	0.368718	0.325953	0.227914		0.444946	0.266285	0.185059	0.109487	0.70759	0.475923	0.0754797	0.0601954		1.05755	0.465887	0.875155	0.411848	0.962725	0.448805	0.68647	0.425758			0.141965	0.10674	0.367087	0.320038	0.260292	0.178781	0.61764	0.501092		0.204749	0.143845	0.383974	0.274542
2.14448	0.691607	0.779016	0.345175	0.670089	0.360544	0.284782	0.180125		0.550005	0.29179	0.446951	0.302627	0.713957	0.349114	0.381649	0.267582		0.476191	0.284257	0.195241	0.11434	0.696201	0.476527	0.112044	0.0869583		0.950105	0.436951	0.900936	0.42423	0.859762	0.415978	0.619229	0.372676			0.143838	0.11157	0.367113	0.324269	0.269295	0.186191	0.559581	0.460596		0.209072	0.14449	0.355787	0.23365
2.07429	0.679842	0.640213	0.299001	0.702818	0.379225	0.380786	0.217425		0.435457	0.248291	0.435222	0.309686	0.724628	0.382108	0.490385	0.368005		0.469745	0.273504	0.237432	0.138186	0.557904	0.363903	0.172391	0.122432		0.873242	0.421929	0.928303	0.443546	0.847362	0.416306	0.61995	0.365316			0.134805	0.110461	0.432182	0.373608	0.316208	0.224152	0.489464	0.384279		0.18527	0.13626	0.378827	0.256691
1.86504	0.648651	0.655877	0.318394	0.586733	0.317077	0.393985	0.235718		0.432804	0.247409	0.448119	0.317044	0.729372	0.372044	0.554827	0.399031		0.449142	0.259337	0.253801	0.14128	0.583738	0.365231	0.24698	0.164826		0.729511	0.367987	0.991206	0.485527	0.745361	0.371641	0.63793	0.393192			0.138195	0.114304	0.493098	0.37923	0.307774	0.22768	0.425211	0.344441		0.136766	0.0984499	0.36132	0.239184
1.73518	0.62566	0.657611	0.332616	0.503492	0.281288	0.407666	0.252635		0.378276	0.213183	0.409066	0.295361	0.6898	0.357507	0.628409	0.45476		0.443807	0.259115	0.287126	0.160534	0.702441	0.42649	0.318086	0.214689		0.641356	0.327177	1.02447	0.507059	0.700936	0.387278	0.64146	0.400329			0.135168	0.111276	0.460603	0.33572	0.354713	0.273589	0.425627	0.345868		0.143157	0.107504	0.350506	0.234775
1.67139	0.591208	0.663899	0.342396	0.402639	0.24757	0.447819	0.278991		0.324163	0.184193	0.37862	0.274205	0.717476	0.367896	0.633249	0.45199		0.424537	0.227614	0.284581	0.150646	0.661229	0.428228	0.318893	0.213266		0.49729	0.261655	0.906666	0.462761	0.755878	0.418779	0.598088	0.379926			0.246656	0.222111	0.408355	0.279723	0.376752	0.285328	0.31422	0.247099		0.121538	0.0939916	0.370384	0.24891
1.69852	0.611283	0.57966	0.352346	0.453441	0.289704	0.465819	0.29146		0.3068	0.179064	0.357087	0.283183	0.667232	0.336841	0.675549	0.475965		0.378514	0.208373	0.359432	0.189147	0.705326	0.439412	0.331364	0.225737		0.412417	0.231696	0.792272	0.422462	0.690317	0.397674	0.632155	0.404777			0.285118	0.238484	0.428106	0.299473	0.397675	0.283756	0.440156	0.334318		0.123564	0.0959904	0.304955	0.217757
1.69489	0.638934	0.574522	0.362925	0.444816	0.309773	0.468691	0.278012		0.347199	0.199396	0.319599	0.245694	0.73234	0.361445	0.801594	0.537329		0.360578	0.205811	0.330004	0.177203	0.691819	0.437534	0.342568	0.230863		0.367848	0.199023	0.918238	0.481686	0.849019	0.430574	0.750938	0.454018			0.304126	0.257493	0.412771	0.287023	0.414505	0.289714	0.495964	0.380311		0.136922	0.10155	0.223334	0.167581
1.57267	0.591961	0.672887	0.409277	0.537237	0.328263	0.48641	0.294879		0.297589	0.1703	0.280147	0.222383	0.824331	0.40025	0.660228	0.472338		0.291114	0.179087	0.296627	0.167574	0.75727	0.458306	0.329728	0.222406		0.269805	0.164222	0.890354	0.466858	0.893159	0.449764	0.747992	0.456308			0.349427	0.289367	0.344185	0.248933	0.44202	0.313604	0.444865	0.352681		0.144882	0.104562	0.192752	0.155503
1.57989	0.601919	0.690444	0.407608	0.481006	0.286683	0.442352	0.270014		0.260603	0.164571	0.191552	0.172858	0.999216	0.490957	0.609232	0.433944		0.293137	0.185741	0.329208	0.180289	0.81677	0.491483	0.263464	0.175756		0.276746	0.161135	0.843966	0.45761	1.00594	0.49401	0.771803	0.524232			0.344541	0.281896	0.337327	0.242075	0.474121	0.347637	0.378674	0.289587		0.13045	0.0957294	0.131807	0.117184
1.63729	0.644587	0.703255	0.417285	0.581816	0.332669	0.439269	0.295947		0.283045	0.174246	0.189864	0.162986	0.913638	0.442018	0.526172	0.363421		0.295492	0.189411	0.350933	0.210515	0.80712	0.485907	0.203116	0.140282		0.255293	0.150277	0.835186	0.445879	0.920708	0.453742	0.715083	0.494143			0.375551	0.293764	0.263635	0.186524	0.443981	0.316546	0.359718	0.272228		0.145559	0.103368	0.118628	0.101503
1.57745	0.630792	0.677669	0.410661	0.614386	0.350398	0.42157	0.268725		0.267366	0.167627	0.169155	0.147815	0.941893	0.469831	0.520072	0.37085		0.305675	0.200624	0.354332	0.224668	0.764123	0.476851	0.128528	0.0978891		0.258434	0.155161	0.879574	0.455254	1.06112	0.49624	0.702803	0.47578			0.367025	0.289166	0.191472	0.147105	0.486937	0.328112	0.374662	0.280638		0.122007	0.0836367	0.125534	0.10841
1.47449	0.589644	0.764818	0.430294	0.717161	0.394784	0.339417	0.218473		0.274544	0.173377	0.21876	0.180009	0.985407	0.501179	0.472218	0.334927		0.310099	0.202228	0.329041	0.211112	0.627522	0.405891	0.0563891	0.0469923		0.35088	0.200616	0.829025	0.421821	1.099	0.491632	0.650115	0.449405			0.442672	0.342369	0.26326	0.208387	0.530452	0.312167	0.384357	0.288313		0.118968	0.0774641	0.115709	0.0956898
1.4498	0.597954	0.765782	0.416946	0.811304	0.444132	0.410673	0.306018		0.3493	0.223198	0.222298	0.186038	0.893374	0.468668	0.443067	0.313386		0.275722	0.187689	0.340494	0.223374	0.636706	0.385628	0.0762043	0.0634318		0.391819	0.230847	0.850397	0.43755	1.10892	0.508412	0.625178	0.425991			0.300899	0.213246	0.271514	0.214398	0.537627	0.309898	0.324457	0.237281		0.1127	0.0704087	0.119412	0.0950314
1.33177	0.565605	0.684158	0.325673	0.718859	0.388409	0.383073	0.290707		0.336581	0.210988	0.18791	0.148318	0.932469	0.486452	0.400512	0.288816		0.347086	0.21925	0.27514	0.189845	0.623582	0.385906	0.132397	0.111621		0.409525	0.236401	0.882014	0.434918	1.26859	0.561528	0.581764	0.405097			0.2656	0.200073	0.365265	0.298687	0.523547	0.296571	0.197307	0.151577		0.121935	0.0761705	0.115956	0.095595
1.27589	0.532803	0.674203	0.314653	0.758005	0.390719	0.393086	0.31082		0.282749	0.177055	0.249378	0.18951	0.906536	0.468533	0.246879	0.200245		0.382354	0.2386	0.264283	0.193281	0.578379	0.355253	0.144573	0.121972		0.389045	0.22808	0.925724	0.446635	1.02277	0.463615	0.467382	0.363304			0.242294	0.176767	0.367577	0.300298	0.61728	0.371513	0.198413	0.147979		0.0971438	0.0653864	0.101189	0.0852577
1.17941	0.52692	0.552061	0.266263	0.646486	0.353282	0.380591	0.295434		0.265015	0.168665	0.238271	0.178172	0.845545	0.440764	0.229322	0.17854		0.42153	0.27159	0.33244	0.23552	0.547796	0.33507	0.195379	0.163738		0.443011	0.260631	0.950271	0.466307	1.06341	0.488753	0.517955	0.376786			0.195257	0.143613	0.353522	0.289663	0.622694	0.367415	0.225027	0.165393		0.098212	0.0644553	0.114572	0.0945775
1.08855	0.490197	0.529989	0.282434	0.595925	0.331598	0.49197	0.360226		0.283821	0.177657	0.287226	0.221409	0.74854	0.401542	0.222348	0.173667		0.401068	0.249276	0.352439	0.26304	0.534303	0.309961	0.270544	0.214499		0.494995	0.286147	0.887556	0.456625	0.940629	0.437378	0.465719	0.312523			0.186786	0.137726	0.382375	0.30461	0.680235	0.37712	0.270906	0.178408		0.100054	0.0669616	0.11527	0.0952759
0.938424	0.42562	0.557325	0.299005	0.472091	0.271659	0.459813	0.336447		0.245407	0.158053	0.291103	0.221348	0.788514	0.409415	0.174722	0.129191		0.386731	0.24144	0.340037	0.251328	0.608925	0.349659	0.2849	0.226379		0.484641	0.281504	0.831722	0.428514	1.05165	0.501174	0.477111	0.317568			0.134487	0.112043	0.374663	0.298261	0.788277	0.420723	0.297892	0.191804		0.0899853	0.0624946	0.154827	0.125751
0.953632	0.435457	0.424041	0.245232	0.46356	0.267614	0.442158	0.327988		0.276678	0.173407	0.331111	0.243756	0.759008	0.379212	0.122567	0.0953747		0.396871	0.258036	0.337742	0.236249	0.632051	0.354693	0.419906	0.327454		0.461011	0.270245	0.759135	0.417767	0.85908	0.436352	0.515335	0.338348			0.125227	0.102783	0.322453	0.258819	0.83799	0.461475	0.332055	0.229975		0.0992154	0.0727327	0.190528	0.144745
0.907814	0.440537	0.29532	0.196943	0.407746	0.238475	0.440303	0.325069		0.306633	0.192435	0.300454	0.221124	0.697509	0.339388	0.104952	0.0769558		0.351772	0.23374	0.361107	0.247284	0.692421	0.398554	0.473032	0.357808		0.395879	0.24002	0.740488	0.406253	0.731281	0.383634	0.50626	0.337831			0.0495804	0.0495804	0.269056	0.226942	0.843655	0.488064	0.373656	0.242248		0.0975013	0.071147	0.216239	0.17335
0.761937	0.393967	0.302588	0.209206	0.347846	0.209474	0.29868	0.193622		0.295165	0.174869	0.324086	0.247096	0.802037	0.37221	0.220483	0.149103		0.421413	0.278499	0.370736	0.255371	0.656395	0.368047	0.527208	0.414024		0.401459	0.23099	0.749636	0.409545	0.868429	0.416386	0.50152	0.335634			0.0718987	0.0718987	0.247612	0.211845	0.91277	0.51609	0.479652	0.308942		0.092246	0.0666788	0.244917	0.205811
0.732394	0.376906	0.338409	0.230343	0.391774	0.243562	0.294815	0.191584		0.294216	0.17665	0.334627	0.253038	1.01278	0.456798	0.220838	0.15224		0.397397	0.270347	0.364052	0.250792	0.640114	0.36705	0.598713	0.435355		0.397219	0.236761	0.767283	0.41694	0.675051	0.350167	0.495214	0.312375			0.0635897	0.0635897	0.114169	0.087864	0.89868	0.50511	0.593544	0.349833		0.0918936	0.0668144	0.255984	0.205862
0.725116	0.389455	0.320129	0.231676	0.382367	0.271499	0.260346	0.164143		0.300206	0.188853	0.300502	0.226829	1.12834	0.503284	0.213981	0.147851		0.404974	0.272011	0.35864	0.241306	0.688264	0.411997	0.586498	0.431007		0.477934	0.272111	0.607078	0.346726	0.79475	0.423198	0.436555	0.267279			0.0577247	0.0577247	0.129311	0.0955208	0.883088	0.504598	0.66073	0.401902		0.103104	0.0736697	0.340153	0.276001
0.661843	0.345455	0.3351	0.233502	0.396005	0.283645	0.26253	0.172144		0.354067	0.214099	0.307139	0.230157	1.21018	0.523261	0.19349	0.133461		0.341184	0.221275	0.285664	0.195567	0.709483	0.445589	0.533213	0.386761		0.47826	0.270894	0.582334	0.347921	0.825336	0.445651	0.335041	0.216227			0.0729923	0.0578256	0.125912	0.0940379	0.987192	0.587631	0.645042	0.388851		0.12239	0.0838677	0.298678	0.238723
0.597233	0.339725	0.334268	0.211377	0.41888	0.301972	0.166612	0.113741		0.300924	0.178412	0.28266	0.196449	1.25265	0.517821	0.231769	0.152791		0.338566	0.226194	0.22853	0.154566	0.686725	0.456134	0.522871	0.365273		0.412718	0.243751	0.537253	0.315644	0.909066	0.511843	0.337481	0.225038			0.0742402	0.0590033	0.0945358	0.0765672	1.01657	0.602187	0.664246	0.43079		0.143449	0.0975429	0.401409	0.28073
0.548572	0.314596	0.333938	0.212056	0.454564	0.331609	0.115393	0.08506		0.311135	0.19014	0.253244	0.174727	1.28921	0.552316	0.295518	0.18581		0.356098	0.244346	0.227236	0.138391	0.614358	0.416449	0.508515	0.353392		0.43476	0.254344	0.505746	0.299255	0.918014	0.507857	0.383915	0.251967			0.110404	0.0850669	0.104776	0.0868076	0.963975	0.5861	0.769619	0.515817		0.135189	0.0913515	0.362679	0.252265
0.50137	0.29049	0.348234	0.218437	0.454075	0.344779	0.163873	0.121143		0.282445	0.176409	0.265904	0.180401	1.32746	0.579076	0.335585	0.211556		0.373148	0.235532	0.229118	0.141972	0.563154	0.396354	0.472229	0.335821		0.546613	0.347733	0.453081	0.246362	0.9883	0.559692	0.314572	0.209931			0.120992	0.0938634	0.102623	0.0859135	0.948552	0.584569	0.789682	0.541275		0.11641	0.076653	0.326297	0.231065
0.589158	0.325997	0.41139	0.248091	0.390157	0.314068	0.19821	0.143698		0.269718	0.166939	0.267017	0.180716	1.48639	0.632757	0.441578	0.250536		0.378425	0.237893	0.276263	0.185955	0.707452	0.435664	0.441737	0.32337		0.667007	0.393819	0.529086	0.283507	1.05397	0.594088	0.374529	0.230831			0.123999	0.0968707	0.056762	0.0400525	0.943547	0.563119	0.748613	0.523595		0.106027	0.0694568	0.348813	0.253502
0.572055	0.31182	0.4335	0.281562	0.385425	0.300455	0.253351	0.186982		0.241036	0.149761	0.255027	0.155703	1.43589	0.621115	0.379116	0.204053		0.362863	0.232812	0.219443	0.145158	0.82399	0.496432	0.366167	0.252455		0.646845	0.373724	0.483828	0.258492	0.921362	0.559342	0.407792	0.249443			0.145077	0.104789	0.0603979	0.0436884	0.995372	0.626539	0.684642	0.484894		0.124894	0.0807169	0.300956	0.210658
0.516761	0.288039	0.439993	0.278828	0.35574	0.273145	0.269336	0.19774		0.255395	0.158092	0.259076	0.151393	1.29152	0.584152	0.504121	0.269368		0.353155	0.228301	0.240624	0.153604	0.85027	0.493193	0.289471	0.214474		0.711553	0.407792	0.489093	0.276121	0.978813	0.569274	0.391709	0.247272			0.148314	0.104069	0.0858918	0.0595309	1.01512	0.642527	0.698016	0.562333		0.137676	0.0849204	0.280079	0.200797
0.417701	0.227867	0.430586	0.27093	0.327224	0.228128	0.268778	0.195677		0.280124	0.165651	0.235573	0.137742	1.17081	0.547238	0.625301	0.325849		0.294107	0.195642	0.248504	0.159478	0.804653	0.463493	0.340466	0.258896		0.725487	0.405687	0.563318	0.32718	0.877887	0.512377	0.458663	0.280888			0.158589	0.114344	0.0754474	0.0571474	1.0014	0.626154	0.614306	0.502944		0.130562	0.0797278	0.229395	0.15467
0.371525	0.203254	0.411635	0.272531	0.341656	0.257955	0.284983	0.193622		0.255386	0.150576	0.255366	0.148828	1.17326	0.5544	0.739605	0.384956		0.307506	0.202563	0.276045	0.170095	0.751136	0.424341	0.434793	0.322748		0.702072	0.393223	0.545663	0.315194	0.857638	0.478111	0.43952	0.272355			0.145044	0.110035	0.105373	0.0756504	0.810405	0.490622	0.637104	0.514367		0.105307	0.0685712	0.247675	0.160343
0.409996	0.205058	0.384919	0.261941	0.343142	0.253995	0.297474	0.208707		0.303697	0.172306	0.262542	0.159304	1.06336	0.525831	0.80742	0.417423		0.309144	0.199608	0.259091	0.160533	0.689855	0.378874	0.363185	0.286691		0.798306	0.443642	0.59233	0.351169	0.81801	0.442544	0.444065	0.254283			0.145	0.110062	0.105373	0.0756504	0.80106	0.50584	0.706426	0.562302		0.0868448	0.0548259	0.172533	0.134661
0.436674	0.223973	0.387413	0.264864	0.345197	0.242468	0.301449	0.203197		0.293187	0.16099	0.246888	0.148299	1.02894	0.498492	0.951359	0.484424		0.340639	0.210108	0.214497	0.138056	0.718638	0.382334	0.387416	0.307814		0.796276	0.433112	0.623131	0.371621	0.781129	0.41245	0.419763	0.241607			0.10216	0.0773219	0.115365	0.0807212	0.76832	0.494942	0.617678	0.506636		0.0986474	0.0622407	0.195352	0.148664
0.425991	0.215198	0.394124	0.268804	0.38047	0.254029	0.246401	0.159829		0.442523	0.261114	0.194373	0.120369	1.20201	0.539206	0.957392	0.469428		0.378519	0.231474	0.230986	0.144776	0.69121	0.357415	0.305931	0.237199		0.689818	0.344824	0.645306	0.38836	0.780096	0.389289	0.628759	0.359613			0.0915725	0.0685254	0.107069	0.0764893	0.749629	0.475316	0.696405	0.545808		0.123887	0.0707129	0.221111	0.161519
0.32659	0.171575	0.31464	0.227363	0.445778	0.280906	0.24667	0.161244		0.43693	0.253394	0.214217	0.14174	1.06989	0.493788	1.01938	0.53162		0.382667	0.232852	0.18323	0.0993781	0.54904	0.314525	0.292072	0.224587		0.567626	0.294305	0.611024	0.3687	0.810956	0.398572	0.549775	0.313329			0.133727	0.0977825	0.111177	0.0805976	0.67232	0.449442	0.76114	0.581452		0.139235	0.0785606	0.199415	0.12856
0.339117	0.182483	0.29614	0.193448	0.505674	0.325275	0.20729	0.128322		0.435603	0.268362	0.185661	0.126206	1.03855	0.485873	1.10539	0.590202		0.317839	0.179595	0.196456	0.107511	0.466161	0.262791	0.350508	0.269027		0.525462	0.287472	0.669877	0.387691	0.764952	0.361676	0.520078	0.29432			0.0935959	0.0708114	0.199291	0.164922	0.585849	0.376431	0.718331	0.550613		0.164765	0.111697	0.258471	0.184012
0.3619	0.191796	0.232433	0.163538	0.661217	0.398488	0.196422	0.121623		0.439366	0.270619	0.199112	0.134933	0.978108	0.445464	1.20347	0.631005		0.325089	0.193865	0.169328	0.0946507	0.502138	0.292226	0.327114	0.265093		0.480182	0.248622	0.659628	0.389015	0.857909	0.374191	0.560834	0.342066			0.125068	0.0927869	0.20716	0.167893	0.604634	0.379348	0.620428	0.453776		0.147519	0.103657	0.346736	0.243912
0.344995	0.193788	0.212872	0.151701	0.678017	0.410629	0.179279	0.109189		0.446804	0.277804	0.201934	0.140261	0.947	0.438716	1.26589	0.655687		0.333999	0.197613	0.169627	0.0930531	0.529314	0.299547	0.2657	0.210291		0.392479	0.229773	0.601762	0.34522	0.874291	0.377463	0.546747	0.333174			0.14914	0.107507	0.211138	0.169654	0.590997	0.360782	0.604247	0.435474		0.154476	0.109185	0.446033	0.343024
0.436653	0.250578	0.235211	0.150242	0.750788	0.42515	0.141299	0.09599		0.413535	0.263075	0.183309	0.128976	0.864773	0.401275	1.3182	0.659868		0.332355	0.19349	0.147025	0.0867099	0.682862	0.362686	0.251122	0.196441		0.401653	0.225397	0.596748	0.341123	0.861636	0.393109	0.595322	0.377542			0.152572	0.109849	0.283644	0.243085	0.715578	0.413053	0.583946	0.42906		0.159099	0.108782	0.447787	0.349681
0.361039	0.220024	0.303146	0.210114	0.807847	0.460705	0.157775	0.0936302		0.386895	0.262805	0.134677	0.0994955	0.872596	0.388669	1.30102	0.658016		0.351168	0.204415	0.179747	0.103231	0.746199	0.385086	0.271995	0.211603		0.308121	0.173561	0.566145	0.315263	0.923333	0.402585	0.60059	0.386351			0.151367	0.108645	0.353338	0.303033	0.618725	0.345694	0.590591	0.400396		0.156547	0.108197	0.565566	0.474189
0.342486	0.207899	0.272723	0.189794	0.816195	0.481428	0.140469	0.0860515		0.443639	0.296712	0.154499	0.115158	0.928241	0.402058	1.3106	0.651773		0.29625	0.172748	0.179469	0.104325	0.828027	0.427823	0.266886	0.203503		0.287566	0.176921	0.605609	0.326956	0.838332	0.389587	0.68883	0.449126			0.165214	0.11746	0.384071	0.338687	0.637124	0.351795	0.57671	0.397984		0.172359	0.121229	0.572419	0.47755
0.323168	0.203554	0.269144	0.194498	0.813128	0.469748	0.175963	0.102645		0.320277	0.213236	0.20747	0.151065	0.878818	0.399148	1.30077	0.658404		0.208899	0.128936	0.14781	0.0919072	0.900286	0.471306	0.291521	0.223629		0.298403	0.185874	0.545577	0.295091	0.812417	0.389761	0.473907	0.327537			0.176864	0.12911	0.545931	0.470302	0.673028	0.355461	0.71692	0.388203		0.17031	0.125223	0.710021	0.567477
0.34495	0.217863	0.279637	0.200862	0.770745	0.458744	0.179993	0.0974621		0.312556	0.211292	0.183714	0.136125	0.939087	0.428151	1.37465	0.684447		0.22054	0.135364	0.120888	0.079705	0.909137	0.465223	0.374891	0.275669		0.265827	0.168017	0.528316	0.300297	0.810445	0.396609	0.657578	0.397179			0.141399	0.106542	0.577045	0.490661	0.816697	0.414704	0.775313	0.394699		0.158534	0.11955	0.835403	0.646906
0.349909	0.212721	0.295557	0.199343	0.691471	0.415271	0.178861	0.0967471		0.35783	0.218933	0.232968	0.159861	0.965355	0.43918	1.3447	0.649135		0.244297	0.143631	0.143673	0.0926409	0.918039	0.456107	0.40329	0.284895		0.251018	0.156324	0.454604	0.270597	0.796392	0.402815	0.728391	0.436589			0.15941	0.124553	0.530355	0.427741	0.814254	0.414406	0.82915	0.439289		0.123793	0.0825882	0.871275	0.649039
0.358949	0.222965	0.316991	0.20945	0.641526	0.388095	0.223719	0.140478		0.375865	0.225088	0.23573	0.156101	1.0274	0.447835	1.2197	0.589897		0.192701	0.107191	0.172074	0.115307	0.907801	0.461126	0.383798	0.264357		0.210437	0.151155	0.440351	0.256442	0.584289	0.33879	0.701619	0.398763			0.145926	0.113044	0.55961	0.466743	0.781152	0.412679	0.998401	0.511989		0.130266	0.0851782	1.00533	0.733123
0.425127	0.255228	0.30256	0.199312	0.819242	0.432646	0.223999	0.140757		0.407581	0.232777	0.236131	0.151972	1.07394	0.44497	1.15005	0.548873		0.200274	0.112924	0.17984	0.125767	0.906893	0.460676	0.431788	0.296977		0.229453	0.158637	0.400458	0.239216	0.625509	0.356113	0.738511	0.434129			0.14216	0.107166	0.563269	0.468202	0.734834	0.381567	1.07083	0.553529		0.141246	0.0919872	1.02899	0.718084
0.378123	0.220729	0.244442	0.16776	0.921149	0.451203	0.237007	0.149806		0.484056	0.26006	0.240062	0.157287	1.11971	0.477098	1.08108	0.547906		0.214522	0.119459	0.199517	0.136977	0.867335	0.442847	0.352039	0.246974		0.250439	0.176937	0.445805	0.240087	0.635914	0.361903	0.745322	0.425104			0.12901	0.101037	0.606305	0.499258	0.728898	0.403577	1.10934	0.579209		0.127569	0.0887596	1.10456	0.765857
0.430401	0.244333	0.188891	0.11084	1.02235	0.489942	0.205612	0.138875		0.487479	0.250381	0.241764	0.159154	1.22386	0.522396	1.22397	0.643644		0.187242	0.108691	0.187606	0.13102	0.862889	0.442725	0.341474	0.238389		0.27347	0.192948	0.39949	0.209886	0.666956	0.382862	0.756734	0.42744			0.12901	0.101037	0.686831	0.522063	0.736808	0.416211	1.09136	0.604714		0.133927	0.093929	0.959313	0.625143
0.541155	0.285997	0.24051	0.15817	1.13146	0.536254	0.239257	0.152373		0.480693	0.241939	0.220508	0.142057	1.16235	0.501151	1.15211	0.643473		0.18004	0.106746	0.197022	0.136242	0.958104	0.471378	0.341923	0.242381		0.333025	0.208567	0.34558	0.186943	0.692775	0.385979	0.668108	0.362077			0.151195	0.115899	0.825996	0.602813	0.726275	0.429006	1.26811	0.649316		0.145569	0.090562	1.01237	0.663126
0.58252	0.304837	0.219149	0.1423	1.1253	0.538487	0.219087	0.144654		0.49689	0.249327	0.178227	0.116839	1.0882	0.464726	1.31837	0.708384		0.214182	0.131309	0.209404	0.140337	0.979565	0.480493	0.33809	0.238745		0.353287	0.219039	0.368046	0.221956	0.819103	0.424741	0.742592	0.410374			0.151575	0.116279	0.791539	0.552101	0.623436	0.382802	1.05721	0.588649		0.142824	0.088651	0.968202	0.619756
0.567296	0.285738	0.242292	0.159487	1.40572	0.642053	0.216419	0.146497		0.516532	0.261505	0.16955	0.108439	1.13613	0.483261	1.1416	0.605121		0.228843	0.142524	0.272467	0.188269	1.05188	0.504183	0.259132	0.191861		0.523362	0.319778	0.390491	0.21985	0.792566	0.399173	0.711988	0.390285			0.141879	0.106583	0.873908	0.618064	0.488143	0.33533	1.17847	0.66169		0.152161	0.094955	0.857912	0.544236
0.638174	0.327252	0.254427	0.166293	1.54264	0.704087	0.231462	0.157737		0.506424	0.256879	0.168959	0.110345	1.20483	0.49998	1.07507	0.579591		0.210625	0.137001	0.274869	0.189137	1.12408	0.555458	0.172891	0.135666		0.567724	0.342781	0.485502	0.267051	0.877308	0.444914	0.692403	0.397392			0.130672	0.0953765	0.934673	0.669851	0.417262	0.306404	1.40808	0.761219		0.170031	0.0993668	0.82869	0.530552
0.618904	0.310389	0.251401	0.170348	1.56309	0.740456	0.198178	0.122248		0.502156	0.248902	0.186363	0.11898	1.16818	0.490142	1.19236	0.641902		0.211399	0.138692	0.34399	0.228123	1.2131	0.574618	0.43735	0.299221		0.58876	0.356288	0.430219	0.238003	0.877841	0.440449	0.673011	0.378633			0.0989822	0.0751637	0.955648	0.674139	0.404293	0.296906	1.32914	0.738161		0.186249	0.10853	0.641364	0.421122
0.578689	0.27763	0.292742	0.198098	1.38265	0.675209	0.22319	0.138648		0.420619	0.207099	0.21239	0.139755	1.10768	0.478263	1.12334	0.64343		0.276036	0.166013	0.311988	0.203697	1.27924	0.598198	0.436104	0.302282		0.6705	0.406291	0.46585	0.270584	0.828544	0.427737	0.648917	0.344775			0.0833087	0.066677	1.19711	0.844546	0.426363	0.312412	1.35403	0.746897		0.162365	0.0926798	0.62811	0.392651
0.550858	0.263482	0.333957	0.222427	1.19656	0.614098	0.224179	0.135394		0.371221	0.193766	0.200583	0.131473	1.05992	0.446058	1.15793	0.657895		0.312428	0.19735	0.335612	0.224193	1.21251	0.557467	0.654329	0.463034		0.616361	0.376839	0.437343	0.274073	0.788968	0.395419	0.701119	0.349257			0.0746485	0.0580167	1.1759	0.776107	0.393968	0.291005	1.31301	0.717404		0.153967	0.0848848	0.546655	0.340568
0.535602	0.259471	0.300776	0.204823	1.10873	0.574296	0.247915	0.15487		0.384245	0.196417	0.19796	0.12885	0.876484	0.36875	0.929463	0.514817		0.341188	0.216237	0.34144	0.234767	1.30174	0.58706	0.721962	0.507362		0.708337	0.452992	0.475922	0.300452	0.638717	0.33047	0.708871	0.351311			0.0920196	0.0753878	1.10296	0.738366	0.399524	0.287688	1.37325	0.705762		0.153355	0.0810365	0.566945	0.352206
0.472475	0.262668	0.239378	0.149408	1.07879	0.544446	0.236109	0.153328		0.34551	0.173952	0.199495	0.129731	0.919559	0.393016	0.88008	0.474003		0.388789	0.247787	0.367183	0.245655	1.17439	0.554523	0.73483	0.505548		0.690168	0.469719	0.448429	0.28088	0.680318	0.366659	0.683799	0.338099			0.0741374	0.0604584	1.01405	0.672061	0.395624	0.264709	1.26605	0.717974		0.125971	0.0714646	0.557907	0.333624
0.549711	0.289821	0.251854	0.155717	1.06153	0.532009	0.297849	0.191867		0.299347	0.146879	0.263669	0.15243	0.855119	0.382093	0.697271	0.398492		0.3701	0.231206	0.376236	0.249522	1.20081	0.549194	0.696793	0.476168		0.720557	0.50151	0.485251	0.276034	0.576717	0.329219	0.708175	0.354993			0.0710885	0.0574095	0.963916	0.662872	0.464797	0.29256	1.50261	0.809629		0.116719	0.0657602	0.530411	0.33088
0.546815	0.285465	0.23516	0.142472	0.791775	0.431373	0.364575	0.224274		0.308317	0.166575	0.25346	0.14222	0.739481	0.349426	0.666389	0.398411		0.365042	0.224715	0.429194	0.257559	1.18363	0.540182	0.733782	0.502379		0.593143	0.420651	0.426886	0.251814	0.669395	0.402052	0.591692	0.319494			0.111333	0.0854576	1.09233	0.716989	0.564925	0.378317	1.45621	0.815652		0.138056	0.0753783	0.564596	0.381434
0.565376	0.272588	0.238678	0.14957	0.669114	0.366154	0.358058	0.217401		0.231809	0.128089	0.259758	0.141161	0.688251	0.336311	0.669375	0.393235		0.355202	0.217817	0.445694	0.276373	1.30608	0.549128	0.747919	0.509458		0.596987	0.42945	0.324714	0.202134	0.597599	0.360845	0.546442	0.276181			0.103574	0.0772662	1.06336	0.679954	0.65757	0.43706	1.37513	0.779653		0.127641	0.0745376	0.56067	0.378538
0.529116	0.261312	0.243947	0.142888	0.565149	0.295179	0.359186	0.217393		0.217518	0.136893	0.215178	0.122892	0.606802	0.311954	0.499682	0.324363		0.362713	0.211056	0.358484	0.222216	1.32746	0.550621	0.472014	0.335133		0.666869	0.472	0.367554	0.220026	0.585747	0.356359	0.569634	0.285437			0.124409	0.0924434	1.13477	0.709004	0.70108	0.435792	1.37924	0.755003		0.0967812	0.0570642	0.592777	0.389568
0.570645	0.284795	0.26285	0.145772	0.62963	0.335157	0.364668	0.219029		0.200341	0.129301	0.179636	0.0971329	0.758115	0.379127	0.497128	0.317912		0.289948	0.178315	0.459924	0.295577	1.2925	0.533157	0.480879	0.338837		0.611648	0.457337	0.338533	0.187505	0.602828	0.368184	0.561887	0.290591			0.141791	0.104769	1.15623	0.708295	0.776498	0.464257	1.32599	0.715681		0.106813	0.0620723	0.623247	0.409222
0.644068	0.317909	0.262587	0.155236	0.719442	0.36187	0.483044	0.286631		0.165562	0.109814	0.298219	0.147985	0.74049	0.380282	0.408086	0.262867		0.248052	0.143368	0.441493	0.27722	1.3398	0.564692	0.422382	0.265316		0.618613	0.463512	0.295873	0.169963	0.574064	0.365201	0.478944	0.272749			0.156063	0.119042	1.15759	0.722015	0.757915	0.457208	1.35628	0.727908		0.141043	0.0818308	0.808158	0.519101
0.631488	0.314157	0.342615	0.190964	0.639946	0.321514	0.527232	0.320517		0.120537	0.0907748	0.304384	0.154151	0.808531	0.418945	0.418473	0.275644		0.219351	0.121289	0.481373	0.288771	1.19289	0.516761	0.456208	0.287381		0.517986	0.377724	0.291989	0.167533	0.579932	0.376408	0.450933	0.261673			0.141001	0.103129	1.13918	0.716997	0.756188	0.460484	1.38643	0.837585		0.14539	0.0848654	0.861943	0.545105
0.731789	0.331836	0.436168	0.238647	0.517139	0.270347	0.520736	0.312963		0.131114	0.102313	0.320404	0.170826	0.796434	0.4158	0.400857	0.260411		0.181827	0.0897927	0.492755	0.296863	1.14067	0.481042	0.553688	0.353317		0.538665	0.359033	0.282264	0.168238	0.46547	0.299095	0.462274	0.269745			0.122029	0.0935588	1.23929	0.764878	0.840511	0.511601	1.57417	0.872195		0.132259	0.0768033	0.910675	0.580198
0.628412	0.289573	0.480263	0.26273	0.494485	0.256889	0.485763	0.285987		0.230456	0.150565	0.28236	0.168984	0.813693	0.419833	0.428718	0.267525		0.229552	0.112191	0.519822	0.320779	1.10499	0.512488	0.587683	0.371226		0.489389	0.304516	0.199108	0.129367	0.428139	0.281857	0.532416	0.285832			0.145926	0.112975	1.27615	0.79746	0.857697	0.559481	1.43344	0.844746		0.129271	0.0734026	0.969084	0.598627
0.653959	0.300684	0.490448	0.266422	0.500029	0.26742	0.40741	0.248254		0.248184	0.139184	0.298718	0.178826	0.79732	0.38634	0.389361	0.244311		0.20383	0.0963575	0.440209	0.28453	1.02576	0.491777	0.537506	0.334568		0.509911	0.31593	0.251075	0.160583	0.349788	0.235707	0.54399	0.303489			0.118051	0.0921714	1.13377	0.742191	0.879569	0.502596	1.49263	0.852741		0.105183	0.065463	0.955193	0.570316
[truncated: 20 more columns]

## Sheet: Fig. 3c
	Novice					Expert
First odor	8	0	4	5		19	8	18	28
Early delay	7	1	4	5		13	8	17	21
Late delay	1	1	1	1		11	10	10	9
Choice	3	6	9	1		22	36	21	41

## Sheet: Fig. 3d
M2					M1
Naïve		Expert			Naïve		Expert
Mean	SEM	Mean	SEM		Mean	SEM	Mean	SEM
0.50188	0.0105414	0.493509	0.0385908		0.48266	0.0318627	0.542064	0.00481732
0.501783	0.00834933	0.493256	0.038195		0.48578	0.0293032	0.534189	0.00824601
0.501601	0.0082307	0.486798	0.0329532		0.480613	0.034829	0.534268	0.00312264
0.506416	0.00605622	0.491078	0.0261032		0.492105	0.028789	0.527369	0.00293551
0.505842	0.00968045	0.496598	0.016625		0.498719	0.0281821	0.519472	0.00930791
0.501204	0.0128395	0.506138	0.0134839		0.498181	0.0227338	0.512039	0.0123267
0.495133	0.0101179	0.507969	0.00673877		0.50279	0.0219338	0.505969	0.0125263
0.489288	0.0119821	0.514433	0.00647252		0.506035	0.0149114	0.509282	0.00880438
0.48563	0.00961786	0.521182	0.011134		0.503514	0.0137426	0.500465	0.0106467
0.480186	0.00627116	0.521008	0.0106521		0.495701	0.0192743	0.50733	0.0079504
0.475592	0.00773701	0.525591	0.0136565		0.492828	0.0255117	0.507659	0.0105579
0.477838	0.0160072	0.524539	0.0171613		0.493469	0.0260558	0.510212	0.00709485
0.475279	0.0186641	0.525555	0.0227782		0.487269	0.0328649	0.514808	0.00146558
0.47677	0.023692	0.521557	0.0243204		0.479477	0.0292843	0.51331	0.00544925
0.481917	0.0197439	0.516993	0.0226089		0.485429	0.0241587	0.517974	0.0044158
0.49159	0.00976648	0.510614	0.0254589		0.479704	0.0220511	0.518791	0.00551366
0.508463	0.00103824	0.495141	0.0270789		0.480469	0.0172195	0.526632	0.0111849
0.527752	0.00611664	0.489822	0.0277377		0.476935	0.0205389	0.527392	0.0107067
0.538537	0.00643625	0.483731	0.0261002		0.478175	0.0210903	0.526053	0.0105358
0.545839	0.0080838	0.479799	0.0271335		0.478133	0.0219258	0.520618	0.0122689
0.550019	0.00777395	0.475619	0.0298484		0.464534	0.026112	0.51188	0.0151353
0.545315	0.00455022	0.478112	0.0299942		0.473814	0.0251938	0.511778	0.0193675
0.54158	0.00273263	0.483773	0.0248022		0.472656	0.0211118	0.507807	0.0178934
0.530307	0.00488135	0.48608	0.0212893		0.467572	0.0144756	0.499739	0.0202644
0.52339	0.0082182	0.488575	0.0219566		0.479663	0.00235506	0.495733	0.0165775
0.525919	0.00893797	0.487168	0.0198764		0.494234	0.00298779	0.497209	0.0133347
0.526685	0.0107163	0.488351	0.0155684		0.502728	0.00245732	0.503824	0.0126661
0.53209	0.0115744	0.494331	0.0162943		0.506655	0.00290315	0.500635	0.0119541
0.525846	0.0124234	0.500953	0.0210219		0.51207	0.000414735	0.494905	0.0103722
0.523292	0.014596	0.502484	0.0243065		0.532697	0.00505055	0.498219	0.0102107
0.518284	0.0161377	0.504711	0.025737		0.530692	0.00908014	0.503586	0.00967112
0.51515	0.0152052	0.50883	0.0270464		0.532077	0.0139285	0.507773	0.0106413
0.511319	0.0105733	0.516274	0.026592		0.539435	0.0182582	0.515977	0.0115856
0.503675	0.0158981	0.522725	0.0227879		0.541005	0.0205228	0.521174	0.0126632
0.503174	0.019356	0.530178	0.0167521		0.541191	0.0242976	0.523318	0.0146838
0.500334	0.0149113	0.531391	0.0101609		0.53404	0.0286613	0.53142	0.0103332
0.503399	0.0120164	0.531269	0.0121051		0.516803	0.0222224	0.529242	0.00895896
0.499845	0.0110173	0.526388	0.0161049		0.49537	0.0174829	0.528005	0.00712456
0.498069	0.0121739	0.524393	0.013995		0.481523	0.00702444	0.525372	0.00958388
0.499037	0.0120872	0.519133	0.0184299		0.466001	0.00425423	0.528141	0.0105613
0.500465	0.0103914	0.513123	0.0205792		0.460421	0.00730936	0.532078	0.0184185
0.510483	0.011214	0.517785	0.0174031		0.443886	0.012718	0.535709	0.0194913
0.52518	0.00905189	0.524571	0.0141893		0.438988	0.0144351	0.543085	0.0248543
0.536675	0.00787167	0.538074	0.0109199		0.437831	0.0237198	0.544004	0.0261431
0.532037	0.0116788	0.542188	0.00980889		0.433511	0.0310759	0.54877	0.0215895
0.528503	0.0177349	0.541146	0.0112563		0.432829	0.0382767	0.552446	0.0233715
0.529575	0.0228071	0.537836	0.0156404		0.429481	0.0307224	0.55054	0.0186194
0.528792	0.024119	0.530161	0.0155232		0.440146	0.0270036	0.553139	0.0181964
0.512974	0.0278012	0.518689	0.0118282		0.45513	0.0273703	0.544923	0.0191016
0.503566	0.0295967	0.50455	0.00731466		0.4703	0.0261692	0.537094	0.0227035
0.504321	0.0265661	0.495105	0.00882793		0.476583	0.0257075	0.530751	0.0211119
0.504669	0.0275288	0.489716	0.0122065		0.488715	0.0187923	0.52072	0.0175939
0.498317	0.0292393	0.487653	0.0132887		0.507296	0.0184259	0.519222	0.0169778
0.496938	0.0278165	0.48162	0.0117207		0.515666	0.0181176	0.510802	0.0148028
0.507683	0.0254758	0.486603	0.0140472		0.524843	0.0207736	0.50876	0.00885789
0.509211	0.0264662	0.494215	0.0156742		0.52166	0.018628	0.507489	0.00543202
0.506873	0.0324035	0.496865	0.0148001		0.524884	0.0150981	0.503574	0.00297195
0.506785	0.0266007	0.507952	0.0211932		0.530279	0.0113727	0.504823	0.00232017
0.506629	0.0251866	0.510329	0.0231687		0.531519	0.0213936	0.508964	0.00491592
0.505629	0.026586	0.52102	0.025159		0.529142	0.0239206	0.511279	0.0117031
0.50011	0.0254666	0.521337	0.0230199		0.514406	0.0256338	0.511551	0.0160161
0.497217	0.0279072	0.526629	0.0239938		0.521846	0.0281671	0.51432	0.0181369
0.501647	0.0259471	0.530869	0.0283006		0.534061	0.0291215	0.508737	0.0167773
0.499515	0.027835	0.520449	0.0245379		0.523934	0.0304466	0.502213	0.0127053
0.50358	0.0199435	0.519072	0.025746		0.519635	0.0331774	0.493453	0.0082719
0.50034	0.0205051	0.511105	0.0258305		0.527385	0.0355603	0.491773	0.00394242
0.502663	0.0235146	0.506768	0.0305414		0.533461	0.034558	0.495575	0.000957338
0.509019	0.0197794	0.495983	0.0298322		0.530299	0.0429844	0.500499	0.00499486
0.513875	0.0145362	0.480869	0.0244886		0.520606	0.0514923	0.512607	0.00681218
0.519431	0.011581	0.481495	0.0222484		0.521701	0.0544781	0.510632	0.00838049
0.518412	0.0164718	0.48027	0.0169999		0.523686	0.0584509	0.509759	0.00965435
0.525193	0.0144101	0.481138	0.0162522		0.519056	0.0574901	0.501384	0.0120332
0.52876	0.00967813	0.475388	0.0150169		0.522838	0.0623139	0.495711	0.0120268
0.523624	0.00723685	0.474939	0.0185268		0.52817	0.0570023	0.49469	0.011
0.5187	0.00763544	0.486016	0.0193175		0.533565	0.046445	0.491002	0.00827226
0.517456	0.00883277	0.492288	0.0183666		0.544147	0.0424424	0.499104	0.0137845
0.514767	0.00843002	0.503985	0.0234204		0.539993	0.0330942	0.50455	0.0163956
0.5102	0.00871592	0.511911	0.0271799		0.532655	0.0333252	0.519665	0.018223
0.506965	0.00975067	0.532312	0.0306388		0.529183	0.0239586	0.535925	0.0177626
0.510303	0.0103126	0.549436	0.0324988		0.512297	0.0225549	0.545672	0.0179739
0.517612	0.0112236	0.571044	0.0368235		0.512649	0.0289149	0.553332	0.0187882
0.522406	0.0123059	0.593937	0.0441106		0.501013	0.0255338	0.565257	0.0205234
0.524269	0.014534	0.610867	0.0493208		0.49723	0.0197861	0.583526	0.0239545
0.515658	0.0143548	0.639568	0.0529941		0.490906	0.0191409	0.593364	0.0241956
0.514231	0.0156118	0.668888	0.0545575		0.497272	0.0158578	0.606141	0.0305047
0.513775	0.0171971	0.701606	0.0541359		0.509321	0.01777	0.619497	0.0344461
0.515267	0.0175049	0.728758	0.0529301		0.502625	0.0273521	0.627894	0.0364486
0.519977	0.0164589	0.75722	0.0506744		0.520007	0.035021	0.633964	0.0380515
0.532876	0.0124615	0.786199	0.0490996		0.524347	0.0364482	0.644358	0.0374376
0.55021	0.00887456	0.806386	0.0513453		0.537037	0.0354059	0.654015	0.0373783
0.562727	0.013303	0.821171	0.0508018		0.534722	0.0376447	0.657634	0.0388386
0.573028	0.0185914	0.828345	0.0509194		0.532159	0.0363693	0.660369	0.0381383
0.574956	0.0214324	0.832946	0.049835		0.542762	0.0343363	0.667472	0.0388388
0.566992	0.0293681	0.835175	0.0521392		0.535012	0.0266497	0.673203	0.03655
0.5595	0.0379789	0.835735	0.0516623		0.537554	0.020557	0.676334	0.0384799
0.558809	0.0387871	0.837982	0.0504888		0.529473	0.0163265	0.677662	0.0421815
0.552265	0.0345405	0.840859	0.0531969		0.530341	0.0164433	0.672556	0.0432091
0.540471	0.0275322	0.841303	0.05444		0.533255	0.0184771	0.667586	0.0449098
0.536326	0.0289429	0.846166	0.0544653		0.524533	0.0191912	0.669628	0.045789
0.540563	0.0273552	0.846785	0.0533757		0.527447	0.0167603	0.662843	0.0460505
0.547499	0.0269957	0.851918	0.0525087		0.519407	0.0223118	0.658202	0.0447227
0.548754	0.0283662	0.851545	0.0525669		0.528832	0.0209035	0.653561	0.0443478
0.55467	0.0279443	0.850534	0.0511667		0.531891	0.0223101	0.651246	0.0437737
0.566251	0.0297197	0.850893	0.0519041		0.546172	0.0197195	0.648432	0.045948
0.567729	0.0242277	0.852521	0.0525682		0.561281	0.0188891	0.645992	0.0452798
0.574614	0.0230425	0.851223	0.0531142		0.571139	0.0237475	0.647445	0.043899
0.578922	0.0225863	0.844199	0.0553762		0.587984	0.0284439	0.63629	0.0434122
0.581878	0.0238859	0.839144	0.056992		0.606089	0.0279475	0.635054	0.0397731
0.581207	0.0240723	0.832679	0.0609262		0.6219	0.0129068	0.635235	0.0405854
0.580065	0.0266581	0.827104	0.0646534		0.616113	0.0106407	0.645811	0.0381957
0.591525	0.0298077	0.817406	0.0666934		0.618882	0.00283104	0.643121	0.0382073
0.596512	0.0265321	0.806471	0.0718897		0.619213	0.0144115	0.643587	0.0350072
0.598029	0.0257595	0.801606	0.0730029		0.619626	0.0184439	0.654707	0.029637
0.599	0.0255372	0.804171	0.0729974		0.611152	0.0237611	0.651484	0.0292274
0.606461	0.0280303	0.80952	0.0706263		0.592779	0.0254737	0.651042	0.0269551
0.618016	0.0257208	0.811234	0.0670577		0.574632	0.0333042	0.638617	0.0264827
0.614082	0.0213069	0.811613	0.0650248		0.557374	0.0386901	0.634078	0.028012
0.615751	0.0226131	0.818639	0.0616459		0.533647	0.0415204	0.628098	0.0326347
0.614691	0.0230033	0.817869	0.0605599		0.518374	0.0500095	0.612564	0.03886
0.615376	0.0249803	0.81335	0.0601635		0.510768	0.0503056	0.603123	0.0369447
0.609755	0.0252081	0.802473	0.0630854		0.510334	0.046202	0.590255	0.0343989
0.598751	0.0282985	0.797686	0.0639097		0.525442	0.0400421	0.583277	0.0361185
0.608052	0.0275079	0.793218	0.0645737		0.532242	0.0299557	0.567391	0.039269
0.608723	0.0272852	0.787189	0.0616566		0.545966	0.0212978	0.560049	0.0403909
0.605255	0.0265767	0.783259	0.0609857		0.551525	0.0153362	0.552424	0.0373076
0.598074	0.0292872	0.776466	0.0605055		0.547888	0.0145402	0.551618	0.0406608
0.592731	0.0287701	0.773566	0.057967		0.54888	0.0120946	0.555998	0.0430856
0.588709	0.0328861	0.779279	0.0545748		0.551835	0.00954512	0.551652	0.0436719
0.577079	0.0343122	0.780253	0.0522904		0.5495	0.00453042	0.552265	0.0384667
0.56843	0.0340683	0.774674	0.0542248		0.549645	0.0015214	0.552639	0.0374042
0.572781	0.0319884	0.774763	0.0540179		0.551236	0.00728325	0.555669	0.0366665
0.579	0.0274156	0.774873	0.0514019		0.553179	0.0105421	0.555385	0.0349487
0.58305	0.0234303	0.777117	0.0520514		0.563513	0.012814	0.557666	0.0278793
0.58985	0.0161916	0.771056	0.0545635		0.566386	0.0129511	0.56671	0.0240092
0.59274	0.00787879	0.769169	0.0567223		0.578642	0.00865564	0.580179	0.0242562
0.599909	0.00814374	0.775046	0.0555304		0.587715	0.0079439	0.591344	0.0221869
0.601255	0.011645	0.778288	0.054054		0.583023	0.00848994	0.604972	0.021572
0.596247	0.012276	0.778881	0.0559678		0.597822	0.0137565	0.613755	0.0179188
0.590241	0.0150863	0.77905	0.0548498		0.592799	0.0241239	0.610941	0.0244169
0.584307	0.00617369	0.780045	0.0524157		0.596292	0.0281875	0.610442	0.028834
0.581825	0.00548275	0.783219	0.0519131		0.595755	0.0420642	0.612473	0.0315526
0.572979	0.00644562	0.78227	0.049158		0.581721	0.0486997	0.608728	0.0296571
0.561855	0.00713612	0.773531	0.0518936		0.577732	0.0561312	0.604019	0.0286563
0.558552	0.00682121	0.769847	0.0517805		0.573247	0.0604667	0.601092	0.0291299
0.566482	0.00725509	0.764501	0.0497633		0.57798	0.05253	0.602238	0.0251843
0.567207	0.0026858	0.758294	0.0540223		0.569196	0.04558	0.595566	0.0225602
0.570274	0.00741111	0.751716	0.0506797		0.559048	0.0302365	0.591447	0.0195254
0.569472	0.0118165	0.747486	0.0481141		0.568556	0.0257363	0.585364	0.0215828
0.575562	0.0135743	0.74619	0.0455962		0.576182	0.0210238	0.58878	0.0232392
0.570612	0.0196023	0.743457	0.0431426		0.567646	0.0101552	0.585433	0.0224017
0.56633	0.0225007	0.740818	0.0431901		0.564608	0.00895838	0.586057	0.0215617
0.556196	0.0234199	0.739347	0.0390562		0.564711	0.0129875	0.590743	0.0175761
0.542247	0.0207404	0.739239	0.0426235		0.565724	0.0129852	0.594397	0.0148574
0.533699	0.0221892	0.737693	0.0466518		0.553613	0.0167611	0.597982	0.0131623
0.524094	0.0218517	0.735837	0.0435965		0.546586	0.0156268	0.584945	0.00999378
0.522352	0.0204692	0.744406	0.040009		0.538442	0.0178333	0.58027	0.0137969
0.521242	0.0202746	0.750495	0.0382696		0.536727	0.0166967	0.571759	0.0213625
0.525987	0.0196321	0.755679	0.038358		0.534991	0.0138306	0.56663	0.0271828
0.523479	0.0233569	0.755958	0.0393788		0.528191	0.0154887	0.562784	0.0356414
0.522671	0.0262542	0.758562	0.0401464		0.533069	0.00971709	0.556146	0.0410219
0.526839	0.0311465	0.768625	0.0398914		0.543196	0.00212173	0.5577	0.0453021
0.530092	0.0360744	0.767817	0.0437868		0.564133	0.0128468	0.555703	0.0427377
0.521623	0.0388707	0.767783	0.0451166		0.563967	0.0129836	0.560151	0.0387867
0.519131	0.0396692	0.763202	0.0486867		0.568948	0.0127304	0.559833	0.0341496
0.527421	0.0353158	0.759319	0.0467529		0.574281	0.0175201	0.556599	0.0285943
0.527065	0.037518	0.753787	0.0451631		0.574735	0.0162061	0.557451	0.0230884
0.518522	0.0423796	0.742047	0.0485522		0.570995	0.0119917	0.566381	0.0196165
0.516319	0.0341005	0.733092	0.0503708		0.553427	0.0110867	0.571351	0.0168772
0.522238	0.0294524	0.718773	0.0544141		0.542142	0.0125981	0.569422	0.0146442
0.523593	0.0280662	0.710915	0.0494798		0.531953	0.00980845	0.563113	0.0110247
0.519546	0.0272616	0.704564	0.0463855		0.537202	0.0173283	0.558358	0.0122482
0.524707	0.0180525	0.697431	0.046548		0.538732	0.0195191	0.563465	0.00887485
0.530606	0.0102622	0.700016	0.04286		0.543072	0.0188197	0.553513	0.0104879
0.530695	0.0171454	0.700702	0.0408456		0.54239	0.0174505	0.554024	0.0113216
0.529879	0.0258904	0.709022	0.0350843		0.540468	0.0153735	0.557927	0.0130189
0.525381	0.0302238	0.715779	0.0335063		0.535363	0.0172172	0.561116	0.0147297
0.523965	0.0322565	0.719183	0.0355639		0.527116	0.0138209	0.567096	0.0129225
0.525043	0.0361296	0.721442	0.0360778		0.523438	0.00805002	0.552515	0.00796983
0.519658	0.0360289	0.721926	0.0347667		0.524016	0.00938797	0.55298	0.00352252
0.518298	0.0328005	0.718609	0.035294		0.5266	0.00545987	0.550586	0.00481533
0.513266	0.0295512	0.715819	0.0371292		0.542204	0.00445599	0.541769	0.0115782
0.517576	0.0269618	0.709167	0.0382769		0.551897	0.00608714	0.547499	0.0175315
0.514983	0.0264364	0.704877	0.0371618		0.559751	0.00483457	0.548123	0.0206256
0.504249	0.0242229	0.702395	0.0361339		0.562397	0.00443918	0.560866	0.0207839
0.506242	0.0285961	0.697101	0.0378848		0.558697	0.00612842	0.562579	0.0205539
0.5087	0.0319385	0.695488	0.0382361		0.570974	0.0110487	0.558903	0.0187762
0.513833	0.0320858	0.696666	0.0399009		0.576782	0.00938474	0.559833	0.0182982
0.514442	0.0334968	0.698877	0.0436802		0.579964	0.00256855	0.552446	0.0211279
0.520712	0.037331	0.701243	0.048414		0.585028	0.00635455	0.551766	0.0259002
0.539061	0.036501	0.706529	0.046991		0.591187	0.0109867	0.556997	0.0287088
0.547076	0.0337021	0.705519	0.0462299		0.601873	0.0200368	0.569569	0.0327258
0.551881	0.0274539	0.705082	0.0469641		0.596706	0.0257676	0.578454	0.0363161
0.559077	0.0271928	0.703845	0.0469715		0.590278	0.026933	0.593988	0.0375929
0.569013	0.0307606	0.700866	0.0465035		0.598814	0.0328986	0.60344	0.0359954
0.580151	0.0309529	0.69929	0.04501		0.599806	0.0386336	0.613891	0.0334701
0.583535	0.0337567	0.695132	0.0471418		0.595775	0.0406873	0.614538	0.0311631
0.593586	0.0374584	0.698747	0.0499105		0.591621	0.0370287	0.616569	0.0277161
0.599434	0.0421672	0.700385	0.0468548		0.586723	0.0311669	0.628041	0.0226069
0.602243	0.0400197	0.691657	0.0434275		0.578125	0.0225026	0.625272	0.0215898
0.59867	0.0373419	0.684822	0.0462858		0.575728	0.0124399	0.626146	0.0221633
0.594557	0.0395625	0.683251	0.0447414		0.5755	0.0052768	0.625182	0.0233804
0.589491	0.0430169	0.684567	0.0467403		0.584925	0.00701144	0.625953	0.0280349
0.586567	0.0432715	0.684513	0.0466642		0.57922	0.0130913	0.61725	0.0247449
0.585912	0.0379973	0.681268	0.0479798		0.582693	0.0204357	0.615514	0.0281248
0.590779	0.0360338	0.685246	0.0505732		0.5885	0.0179825	0.619497	0.0285515
0.595801	0.033816	0.685993	0.0469821		0.579489	0.0166377	0.618714	0.0285732
0.597374	0.0265647	0.6829	0.049917		0.570106	0.0221529	0.612121	0.0259022
0.602627	0.0194217	0.673389	0.0484669		0.558862	0.020271	0.608649	0.0197416
0.604013	0.016599	0.656344	0.0462392		0.55012	0.0219158	0.611599	0.0192498
0.60826	0.0139196	0.64784	0.0457483		0.550182	0.0177183	0.599934	0.0176251
0.60671	0.0112266	0.634225	0.044403		0.556775	0.0148961	0.587736	0.0117862
0.609433	0.00836425	0.625843	0.0459653		0.554729	0.0145106	0.59072	0.0085059
0.615989	0.00569338	0.613685	0.049384		0.554419	0.0106135	0.586079	0.00760844
0.60991	0.004326	0.60298	0.0532055		0.559193	0.00671639	0.581881	0.0054746
0.604185	0.0119166	0.600879	0.0526315		0.562438	0.00464023	0.574982	0.00150077
0.598736	0.0122975	0.597133	0.0489221		0.557023	0.00897192	0.568877	0.00505197
0.592164	0.00776083	0.592882	0.0465323		0.546379	0.0101737	0.56225	0.00534849
0.583104	0.00815433	0.590791	0.0415905		0.5427	0.0125534	0.552242	0.00725727
0.568446	0.00911551	0.594186	0.0351853		0.5427	0.0157301	0.551493	0.00640124
0.564571	0.0123333	0.598775	0.0279379		0.542452	0.0167975	0.545536	0.00772768
0.560599	0.0103174	0.59898	0.0282251		0.549686	0.0172728	0.54439	0.0104871
0.553603	0.0138346	0.597835	0.0258742		0.550967	0.0171355	0.545888	0.00882954
0.544885	0.0180024	0.605169	0.0198616		0.552972	0.0209507	0.555601	0.0133961
0.536626	0.0219729	0.606354	0.0172643		0.552786	0.0245239	0.555283	0.0139642
0.535982	0.0227606	0.608442	0.0143864		0.555556	0.026933	0.547919	0.0179311
0.532173	0.0247261	0.600218	0.018383		0.553055	0.0300061	0.545207	0.0201833
0.527101	0.0278885	0.601012	0.0213503		0.549293	0.0295653	0.541553	0.0179552
0.525187	0.0298171	0.595721	0.0288708		0.556506	0.0249448	0.535085	0.0182268
0.522679	0.0286349	0.587156	0.0355967		0.55694	0.0198782	0.528799	0.0192933
0.525947	0.024476	0.57896	0.0343561		0.574467	0.0130657	0.535233	0.0190729
0.523545	0.0229886	0.572163	0.0349818		0.579324	0.00883359	0.548327	0.0185171
0.525198	0.0198296	0.577333	0.0349784		0.580522	0.00763549	0.560265	0.0167009
0.529561	0.0147492	0.57453	0.0350595		0.572173	0.00616807	0.56503	0.0158894
0.532453	0.0122182	0.580447	0.0317507		0.573743	0.00504987	0.576707	0.015786
0.536696	0.0138406	0.578549	0.0333626		0.570292	0.00695737	0.573836	0.0117368
0.537911	0.012382	0.583459	0.0321506		0.556114	0.0145238	0.565859	0.00898912
0.537686	0.015217	0.580741	0.0317489		0.551443	0.0185304	0.554568	0.00396238
0.530359	0.0211009	0.582218	0.02752		0.565021	0.0167619	0.544038	0.00307041
0.522727	0.0241064	0.581714	0.0278044		0.588211	0.0214745	0.536674	0.00680566
0.518692	0.0254302	0.581566	0.0255519		0.588542	0.0257214	0.526053	0.0096795
0.516805	0.0220764	0.586255	0.0193197		0.59807	0.0277368	0.523897	0.0117478
0.5132	0.0249381	0.588899	0.0176345		0.60086	0.031459	0.521355	0.00932369
0.513092	0.0240773	0.598247	0.0134264		0.602823	0.0371175	0.522456	0.00779787
0.528654	0.0222976	0.603543	0.0122805		0.597656	0.0468549	0.524079	0.013717
0.537517	0.0219636	0.60646	0.00937901		0.597574	0.0462918	0.524828	0.0157278
0.54181	0.0199043	0.603206	0.00846743		0.599661	0.0444674	0.528152	0.0188418
0.545961	0.0174055	0.59777	0.0102385		0.605593	0.0467676	0.538013	0.022364
0.548084	0.0156909	0.594472	0.0159018		0.618035	0.045272	0.541973	0.0265578
0.554827	0.0134427	0.589814	0.0193226		0.625806	0.0435365	0.546603	0.0246086
0.544503	0.0134118	0.579176	0.0220942		0.623946	0.0422909	0.555726	0.0210815
0.537599	0.0143423	0.571819	0.0223381		0.622603	0.0372686	0.560526	0.021745
0.531781	0.0192536	0.563124	0.0268417		0.616898	0.0366378	0.557677	0.020419
0.530067	0.0164494	0.561043	0.0251043		0.613839	0.0389582	0.553252	0.0194116
0.53237	0.019805	0.55838	0.02212		0.592779	0.0426777	0.55332	0.0158636
0.529807	0.0196908	0.553487	0.022015		0.578704	0.0470592	0.552367	0.0130101
0.543937	0.0201303	0.550851	0.0219484		0.567522	0.046222	0.543607	0.0135004
0.547411	0.0185922	0.550876	0.0236224		0.550699	0.0504905	0.537105	0.0117519
0.551298	0.0157972	0.552055	0.0221804		0.549831	0.0489349	0.537071	0.0113186
0.552579	0.0171914	0.546778	0.0225948		0.543651	0.0420145	0.534802	0.014933
0.555695	0.0150483	0.542183	0.0208763		0.560681	0.0327949	0.535573	0.0173727
0.555175	0.0167537	0.540271	0.0176219		0.567894	0.0294504	0.539204	0.0201902
0.540884	0.0261114	0.546825	0.0115769		0.581349	0.0295182	0.545706	0.0210317
0.534359	0.0286442	0.545583	0.0104391		0.597594	0.0311457	0.545354	0.0204742
0.534426	0.0266653	0.547134	0.0106766		0.601749	0.0262623	0.541928	0.0178525
0.528565	0.0292826	0.557594	0.00938937		0.603175	0.0229387	0.538977	0.0178765
0.517428	0.0332006	0.558019	0.0154694		0.589017	0.0213524	0.531466	0.0191202
0.513194	0.0323169	0.554494	0.0193822		0.580812	0.0205909	0.525247	0.015906
0.517269	0.0305404	0.546182	0.0241654		0.559255	0.0162361	0.515398	0.01333
0.521767	0.0324174	0.538094	0.0290171		0.549376	0.00983042	0.516079	0.0130501
0.518432	0.0322385	0.529226	0.0347331		0.542555	0.0090898	0.524828	0.0121385
0.520429	0.0304957	0.521524	0.037955		0.53528	0.00656676	0.52872	0.0111127
0.53134	0.0236619	0.519866	0.0361181		0.54456	0.00702039	0.530944	0.0113248
0.535331	0.022283	0.51638	0.0377215		0.539228	0.00389364	0.53344	0.0101727
0.537079	0.0191549	0.509645	0.0411702		0.538938	0.010479	0.535959	0.0129593
0.540509	0.0132013	0.511915	0.037244		0.539331	0.0092767	0.541644	0.018215
0.544	0.0136598	0.515169	0.0307776		0.542927	0.0130216	0.533951	0.0197709
0.541125	0.0124713	0.520497	0.0257197		0.546627	0.0200551	0.530819	0.0227367
0.52683	0.0144032	0.52586	0.0217562		0.544374	0.0147243	0.540328	0.0245428
0.520501	0.0145954	0.529269	0.0168159		0.559172	0.0185189	0.528527	0.0189746
0.517041	0.0127358	0.53098	0.0100971		0.573392	0.0221572	0.523216	0.0124151
0.513254	0.0145471	0.53061	0.00951779		0.577422	0.0297399	0.512936	0.0120722
0.512174	0.0165126	0.526776	0.0127149		0.578166	0.0290458	0.511222	0.0117376
0.511732	0.0211937	0.519399	0.0138627		0.584098	0.0344206	0.513571	0.0125518
0.519601	0.0246117	0.506544	0.0155208		0.58354	0.0403057	0.509407	0.00909163
0.519099	0.0270357	0.495537	0.0208834		0.588831	0.0459557	0.519801	0.0133712
0.513485	0.0272307	0.494394	0.018945		0.586847	0.0446423	0.527585	0.0169629
0.510669	0.0265495	0.496867	0.017408		0.577443	0.0431002	0.534427	0.0174736
0.507688	0.0218881	0.502375	0.0148824		0.575025	0.0381825	0.539318	0.0126871
0.510655	0.0208034	0.50252	0.0162195		0.56746	0.0337927	0.542109	0.0128141
0.517715	0.018054	0.510613	0.016456		0.561136	0.028849	0.539862	0.0154323
0.530495	0.0124726	0.520977	0.00721958		0.540964	0.0209785	0.540021	0.0141963
0.542963	0.0119245	0.52506	0.00581384		0.529783	0.0237553	0.537922	0.00996525
0.54826	0.0130865	0.521655	0.0063189		0.522549	0.0209507	0.532192	0.00427624
0.54949	0.0142694	0.516455	0.00525403		0.505828	0.0225369	0.527539	0.00510139
0.550104	0.0112981	0.507506	0.00774531		0.49506	0.0177912	0.523012	0.00945154
0.537571	0.0144002	0.50351	0.0125664		0.485677	0.0182395	0.517259	0.0155386
0.523876	0.0196631	0.495489	0.020589		0.4734	0.0215968	0.518303	0.0184129
0.515063	0.0237311	0.490615	0.0214857		0.462736	0.0235932	0.518711	0.0265971
0.512293	0.0251055	0.494937	0.0205224		0.453084	0.030849	0.523364	0.0291221
0.514905	0.0216438	0.4976	0.0207113		0.452588	0.0338247	0.532373	0.0289188
0.515467	0.0182248	0.506113	0.0160017		0.449095	0.0414122	0.536447	0.0278028
0.520231	0.0188305	0.505853	0.0110499		0.440311	0.0433618	0.538194	0.0277831
0.527642	0.0223934	0.514031	0.00514429		0.455812	0.0533191	0.525315	0.0271231
0.527902	0.0321103	0.521474	0.000634074		0.468337	0.0663922	0.519517	0.026838
0.523694	0.035827	0.525682	0.00198307		0.484954	0.0648062	0.51508	0.0222775
0.521049	0.0383666	0.534492	0.00838709		0.49134	0.0691709	0.503518	0.025086
0.518014	0.0362044	0.53676	0.0110961		0.497871	0.0677031	0.499013	0.02548
0.517044	0.0355218	0.538498	0.0108365		0.516844	0.0575992	0.506332	0.0223156
0.506676	0.036234	0.53511	0.0105847		0.509197	0.0484516	0.512629	0.0246099
0.505238	0.0326604	0.531967	0.00458277		0.509466	0.0382361	0.522411	0.0242502
0.500199	0.0335933	0.529093	0.00550408		0.498347	0.0340095	0.52847	0.0286628
0.490264	0.0304363	0.519105	0.00515671		0.497727	0.0274137	0.535982	0.0255593
0.483641	0.0297949	0.512348	0.00608499		0.495928	0.0183899	0.534075	0.0277252
0.474885	0.0307643	0.509566	0.0069768		0.486318	0.0201772	0.527642	0.025695
0.478036	0.0319852	0.509648	0.00633503		0.485553	0.018657	0.527279	0.0217744
0.471613	0.0288038	0.514249	0.00352279		0.480035	0.0145426	0.521979	0.020155
0.474768	0.0193361	0.511135	0.00548405		0.486896	0.0169598	0.52552	0.0213188
0.483325	0.0195528	0.518841	0.0133575		0.477679	0.0180294	0.520674	0.0229402
0.483409	0.0177519	0.530002	0.0177085		0.472636	0.015471	0.519336	0.0206843
0.473351	0.018927	0.524794	0.0100276		0.474082	0.0245613	0.519392	0.0240709
0.468704	0.0198672	0.527831	0.00986261		0.473239	0.0247215	0.521786	0.0252444
0.466881	0.0229119	0.522784	0.0127127		0.472253	0.029066	0.520782	0.0263799
0.460073	0.0293892	0.52311	0.00961764		0.462756	0.0291367	0.508556	0.0260473
0.437291	0.0349854	0.510036	0.02885		0.473524	0.0374892	0.50977	0.0291192
0.400779	0.0654234	0.464659	0.0665426		0.483879	0.0680995	0.516885	0.0367164

## Sheet: Fig. 3g
First odor															Choice															First odor
Imaging day 1		Imaging day 2		Imaging day 3		Imaging day 4		Imaging day 5		Imaging day 6		Imaging day 7			Imaging day 1		Imaging day 2		Imaging day 3		Imaging day 4		Imaging day 5		Imaging day 6		Imaging day 7			Imaging day 1	Imaging day 2	Imaging day 3	Imaging day 4	Imaging day 5	Imaging day 6	Imaging day 7
Mean	SEM	Mean	SEM	Mean	SEM	Mean	SEM	Mean	SEM	Mean	SEM	Mean	SEM		Mean	SEM	Mean	SEM	Mean	SEM	Mean	SEM	Mean	SEM	Mean	SEM	Mean	SEM		81.9954	90.4018	89.3993	79.9548	93.9213	97.6937	93.1298
0.508761	0.014166	0.50924	0.0165521	0.513303	0.010878	0.521676	0.017819	0.519593	0.0208247	0.500804	0.0213252	0.522663	0.0219461		0.55258	0.0390978	0.486627	0.00911797	0.514587	0.0208768	0.514302	0.029065	0.510503	0.00755082	0.488254	0.0214085	0.529996	0.0233556		98.8167	98.2654	98.6482	99.2488	99.1045	99.7312	98.5247
0.504619	0.0151709	0.509907	0.0194337	0.51673	0.0166015	0.51521	0.0183459	0.519883	0.0223506	0.501573	0.0217703	0.525355	0.0162378		0.543171	0.0385263	0.483354	0.00649973	0.517977	0.0198401	0.50608	0.0256945	0.510725	0.00810893	0.490461	0.0205302	0.531079	0.0193006		78.0071	75.0518	75.5791	72.0963	82.9676	73.7573	71.9298
0.50905	0.0123357	0.510154	0.0180574	0.520168	0.0205468	0.51371	0.0163545	0.524295	0.0238886	0.502716	0.0204965	0.528451	0.0112486		0.532243	0.0382158	0.485091	0.00658544	0.517706	0.0187596	0.508179	0.0276098	0.513336	0.00829821	0.492458	0.0201146	0.533692	0.0200459		82.5321	86.5905	79.8867	83.9483	91.0867	94.3186	93.0619
0.507942	0.0101206	0.504492	0.0200399	0.523696	0.0242691	0.513492	0.0163747	0.527064	0.0245269	0.504007	0.0176205	0.529499	0.0101539		0.523725	0.0364604	0.487495	0.0092812	0.514839	0.0158801	0.512694	0.0273287	0.508486	0.00756384	0.489976	0.0193391	0.52894	0.0196276		80.7693	76.5998	88.0266	84.9547	81.5202	78.3699	78.4246
0.507754	0.0120001	0.501277	0.0205926	0.518633	0.0216324	0.510088	0.0159575	0.531918	0.0239691	0.499689	0.013582	0.528885	0.0132898		0.520234	0.0365902	0.495379	0.0102256	0.511926	0.0173118	0.51552	0.028029	0.508697	0.00678181	0.495454	0.0169349	0.525067	0.0191855
0.505996	0.0151805	0.506013	0.0205839	0.512545	0.0193326	0.518511	0.00981517	0.53558	0.0242866	0.494091	0.0110692	0.525402	0.0153818		0.520671	0.0364399	0.50067	0.0115037	0.509162	0.0143441	0.514491	0.0268682	0.50873	0.00647628	0.49867	0.0127306	0.520124	0.0198732		Late delay
0.505414	0.0175451	0.509183	0.0220696	0.50905	0.0142194	0.525572	0.00566315	0.53794	0.0241768	0.494451	0.00959527	0.522421	0.0170826		0.520428	0.0382651	0.501801	0.0133615	0.507839	0.0119308	0.516373	0.0254055	0.505842	0.00476251	0.506428	0.0115478	0.515981	0.0185965		Imaging day 1	Imaging day 2	Imaging day 3	Imaging day 4	Imaging day 5	Imaging day 6	Imaging day 7
0.506831	0.0197414	0.513042	0.0232826	0.512282	0.0122861	0.525474	0.00692627	0.542303	0.0225873	0.498333	0.00762536	0.520909	0.0180783		0.524579	0.0406422	0.513021	0.0137038	0.500782	0.0113523	0.523591	0.0252664	0.504439	0.00490344	0.508553	0.00951671	0.513009	0.0157074		57.842	61.3604	66.6911	59.7129	70.2296	74.2078	69.9287
0.513547	0.0206536	0.516487	0.0249577	0.507816	0.00720478	0.534101	0.00867186	0.537999	0.0178152	0.50856	0.00991084	0.519585	0.0183821		0.531439	0.0444534	0.522753	0.0169936	0.498755	0.0108633	0.525181	0.024077	0.503977	0.00735163	0.50602	0.00718765	0.509281	0.0130741		73.3751	66.5981	69.8414	77.7021	64.658	79.9007	73.4275
0.521736	0.0218719	0.525445	0.0243452	0.513709	0.00413762	0.54051	0.0125932	0.545299	0.0108788	0.523639	0.0166155	0.525916	0.0184173		0.533904	0.049112	0.531215	0.0160781	0.500557	0.00968047	0.526854	0.022098	0.503271	0.00798621	0.506591	0.00690537	0.508799	0.0103169		69.0831	60.9771	65.2892	65.6505	64.3169	63.7351	63.7909
0.527256	0.0220956	0.535441	0.0265271	0.528802	0.00491122	0.552981	0.0183458	0.552758	0.00904505	0.543205	0.0282939	0.539239	0.0202935		0.537583	0.0526646	0.536273	0.0131246	0.498152	0.00551432	0.526647	0.0193862	0.496966	0.00913141	0.505924	0.00802516	0.50625	0.00928927		60.7339	64.0201	59.8119	64.7658	65.8242	69.4445	67.9396
0.543541	0.0246688	0.550842	0.0264292	0.547482	0.010268	0.562006	0.0262324	0.568042	0.0136292	0.575386	0.0388659	0.56933	0.0278737		0.541884	0.054718	0.547501	0.00917063	0.498041	0.00755313	0.528291	0.0170508	0.485156	0.0135606	0.504069	0.00818776	0.499292	0.00909135		78.7124	73.7674	82.2494	79.7846	78.2099	73.4785	65.1349
0.565813	0.0315214	0.572695	0.0266454	0.573526	0.0153339	0.576559	0.0344179	0.586731	0.0213759	0.604247	0.0504691	0.600395	0.0397963		0.546402	0.0560971	0.563513	0.00716621	0.498515	0.0107507	0.530295	0.0168127	0.485588	0.0141977	0.501828	0.00743418	0.492323	0.00961298
0.593285	0.039814	0.599508	0.0320216	0.600842	0.0243814	0.599291	0.0415676	0.606408	0.0310273	0.638653	0.0597723	0.632287	0.0519304		0.548008	0.056056	0.564934	0.00932459	0.499095	0.00977091	0.533528	0.0145397	0.481611	0.014548	0.499283	0.00868334	0.486524	0.00933168		Choice
0.616758	0.0469548	0.625814	0.0400847	0.636447	0.0312883	0.615766	0.0506752	0.64008	0.0388989	0.671458	0.067	0.663427	0.0622374		0.558427	0.0525386	0.558059	0.015344	0.503129	0.00902559	0.540999	0.0142205	0.47868	0.0129598	0.501692	0.0142281	0.481142	0.00953584		Imaging day 1	Imaging day 2	Imaging day 3	Imaging day 4	Imaging day 5	Imaging day 6	Imaging day 7
0.645582	0.0531795	0.657755	0.0478478	0.668465	0.0408619	0.63408	0.059412	0.672863	0.0467604	0.702748	0.072075	0.694611	0.0676924		0.568073	0.0483758	0.552372	0.0204449	0.503633	0.0102501	0.541574	0.0161868	0.481704	0.0125648	0.505527	0.0192344	0.473583	0.0116001		97.4148	99.7435	99.1091	99.0385	98.0905	99.693	99.4201
0.674563	0.0594231	0.690309	0.0544827	0.698534	0.0477011	0.651416	0.0685167	0.705977	0.0559536	0.731156	0.0755794	0.719999	0.0716142		0.57562	0.0438858	0.55517	0.0267225	0.503877	0.0139128	0.543388	0.0142019	0.482972	0.0129479	0.50611	0.0186496	0.474498	0.0122642		91.5205	95.3978	88.9409	92.196	82.2521	85.7654	89.9659
0.700452	0.0629618	0.719875	0.0551757	0.72733	0.049635	0.675403	0.0729318	0.733615	0.0605678	0.751519	0.0795116	0.736239	0.0748		0.578599	0.0395465	0.555198	0.0286393	0.505578	0.0169243	0.545611	0.0139937	0.491477	0.0111079	0.511735	0.0204618	0.481747	0.0122503		93.347	91.3697	90.1556	88.0247	90.2095	94.082	86.9555
0.721615	0.0639089	0.745758	0.0535524	0.75199	0.0513218	0.699813	0.0782054	0.76453	0.0647012	0.777996	0.0795692	0.751632	0.0776511		0.574876	0.0363398	0.544657	0.028443	0.504883	0.0209616	0.540264	0.0132211	0.489917	0.0119052	0.515316	0.0202654	0.493487	0.0123267		95.245	96.989	96.9949	97.6441	98.488	97.994	97.7851
0.738907	0.0619817	0.768149	0.0527558	0.778262	0.0512572	0.727497	0.079037	0.793784	0.0648604	0.800319	0.0797544	0.766904	0.0809419		0.572865	0.0320968	0.547894	0.0295283	0.509006	0.0259727	0.534009	0.0155691	0.490939	0.0130487	0.516841	0.0165399	0.496985	0.0139354		97.0005	97.4483	98.0857	97.6471	96.5736	96.5577	93.1547
0.755537	0.0609783	0.795149	0.0513553	0.798114	0.0495598	0.756529	0.076785	0.81712	0.0633414	0.819373	0.0763789	0.783954	0.0822436		0.566947	0.030241	0.555939	0.0300116	0.507561	0.0298207	0.526399	0.0175802	0.491427	0.0148722	0.513563	0.0115118	0.502591	0.016051
0.768201	0.0611147	0.812893	0.0500668	0.814166	0.0498261	0.783763	0.0732799	0.831133	0.0615712	0.834757	0.0731997	0.797235	0.0845001		0.566489	0.0291647	0.560675	0.0260662	0.508489	0.0331587	0.518726	0.0160166	0.496775	0.0166447	0.50537	0.00832301	0.505251	0.0160592
0.786396	0.0588541	0.824592	0.0486323	0.830348	0.0488235	0.80671	0.0690929	0.846279	0.0579022	0.849977	0.0697899	0.810037	0.0832307		0.567382	0.0295094	0.558909	0.0234524	0.511322	0.0334673	0.514389	0.0185175	0.504621	0.0159813	0.502485	0.00564797	0.502275	0.0185827
0.802086	0.0564916	0.830191	0.0467835	0.839953	0.0490557	0.823726	0.0649001	0.860561	0.0550016	0.86321	0.0671701	0.821958	0.0821933		0.573187	0.0296527	0.554118	0.0225944	0.504659	0.0362524	0.508389	0.0198567	0.511118	0.0160125	0.496198	0.00559982	0.493985	0.0183933
0.815181	0.0540421	0.839293	0.0452875	0.845482	0.0476979	0.83798	0.0600067	0.868598	0.0527327	0.874299	0.0649749	0.835754	0.0791559		0.578316	0.0298987	0.561535	0.0243499	0.496641	0.0334515	0.508326	0.0232864	0.514658	0.0169606	0.493442	0.00866431	0.487556	0.0179843
0.825709	0.0515575	0.846674	0.0439796	0.848653	0.0476036	0.847501	0.0561696	0.877101	0.0510103	0.881126	0.0638585	0.843502	0.0772992		0.582402	0.029656	0.558102	0.020442	0.491043	0.0339113	0.507601	0.0244516	0.517671	0.0177804	0.494419	0.0106438	0.488576	0.0206372
0.834936	0.0486408	0.852702	0.0425448	0.855049	0.0462484	0.852454	0.0540611	0.882585	0.0489115	0.887219	0.0620975	0.850171	0.0748496		0.580383	0.0291493	0.561169	0.0186908	0.48557	0.0339883	0.509083	0.0237279	0.519219	0.0181185	0.497078	0.012954	0.487256	0.0232923
0.845972	0.0443529	0.860916	0.0406514	0.863319	0.0436558	0.857077	0.051138	0.893441	0.0456305	0.893893	0.0593525	0.854708	0.0714211		0.574435	0.0283729	0.562905	0.0173328	0.480658	0.0328646	0.514909	0.02604	0.515787	0.0195331	0.502619	0.0136378	0.491199	0.0245209
0.852088	0.04351	0.869418	0.0381626	0.868712	0.0431406	0.862615	0.0464808	0.900241	0.043463	0.896748	0.0570903	0.861831	0.0672598		0.564163	0.0279041	0.563663	0.0148366	0.477974	0.0300357	0.518515	0.0258356	0.512417	0.0203585	0.504191	0.0157461	0.497367	0.0238198
0.860459	0.0409923	0.876903	0.0364326	0.876588	0.0394549	0.86684	0.0434511	0.903706	0.0427971	0.901536	0.0544214	0.867105	0.0648477		0.556411	0.0283406	0.571893	0.0130823	0.479985	0.0240245	0.528297	0.0265186	0.511872	0.0205276	0.506604	0.0139377	0.503951	0.0237174
0.863416	0.0394132	0.879804	0.034172	0.882963	0.0391934	0.870256	0.0396578	0.911122	0.0390973	0.900659	0.0545241	0.871129	0.0620336		0.549573	0.0304362	0.569606	0.0105124	0.485759	0.0220666	0.534018	0.0221632	0.511647	0.0205577	0.509971	0.0154519	0.508717	0.0238947
0.866202	0.0378691	0.880261	0.0325105	0.887527	0.0373579	0.871642	0.0384013	0.913781	0.0369933	0.900274	0.0539457	0.877664	0.0573196		0.547415	0.0336207	0.574803	0.0123137	0.483084	0.0181226	0.536435	0.0185659	0.510846	0.0185796	0.509423	0.0158143	0.510222	0.0238978
0.869253	0.0356935	0.878617	0.0317119	0.887468	0.0377927	0.875167	0.0369296	0.915407	0.0360957	0.898445	0.0545868	0.884164	0.0542831		0.550788	0.0371838	0.56937	0.0168873	0.482429	0.0148568	0.538285	0.0165374	0.510407	0.0171304	0.508312	0.0116483	0.51198	0.0224346
0.871741	0.0340269	0.878294	0.0305755	0.888767	0.0373712	0.880341	0.0342417	0.914365	0.0353144	0.895952	0.0549846	0.887423	0.0545377		0.553497	0.0408069	0.571095	0.0205372	0.485142	0.0157327	0.540731	0.0161595	0.509129	0.0142215	0.507703	0.0097392	0.514786	0.0208636
0.872487	0.0321158	0.878287	0.0302847	0.890343	0.0356712	0.88239	0.0333515	0.916369	0.033569	0.894638	0.0555488	0.889807	0.0545635		0.556562	0.0437496	0.569961	0.0223909	0.491398	0.0189904	0.537085	0.0129665	0.508619	0.0109263	0.504804	0.0075569	0.519362	0.0182233
0.868187	0.0321477	0.876311	0.0304908	0.890195	0.0376927	0.881367	0.0348721	0.917798	0.0319924	0.892936	0.0555387	0.894664	0.0516489		0.554559	0.046524	0.570113	0.0236136	0.495558	0.0200223	0.528787	0.00919356	0.500595	0.00868173	0.505462	0.00749405	0.519529	0.0180419
0.867662	0.0326772	0.876769	0.0315742	0.890624	0.0367978	0.883152	0.035168	0.914848	0.0335762	0.892199	0.0548003	0.89547	0.0504429		0.556238	0.0472222	0.568042	0.0239316	0.500449	0.0218155	0.526452	0.01102	0.499189	0.00641086	0.502779	0.00614247	0.522035	0.0172467
0.868072	0.0315693	0.876263	0.0320802	0.89178	0.0370767	0.884377	0.0359393	0.914845	0.0331119	0.890856	0.0555095	0.898389	0.0484137		0.552118	0.0467982	0.560406	0.0256748	0.504883	0.0239961	0.522274	0.0118793	0.496227	0.00665556	0.504014	0.00245463	0.521021	0.0162667
0.86939	0.0322743	0.876244	0.0332617	0.894216	0.0369863	0.882097	0.0368756	0.917269	0.0321483	0.890511	0.0558402	0.900291	0.0453459		0.545133	0.0446736	0.556093	0.0274463	0.515821	0.0241832	0.51351	0.0116867	0.493335	0.00673636	0.507342	0.00284743	0.518942	0.0172703
0.869214	0.0333307	0.873072	0.0348811	0.894795	0.0371208	0.878879	0.0378231	0.918734	0.031395	0.892868	0.0547673	0.902662	0.0414046		0.540592	0.0425917	0.546891	0.0265058	0.522298	0.0236918	0.509302	0.0110706	0.490311	0.00730229	0.510353	0.00342527	0.511566	0.0211914
0.869075	0.034582	0.868814	0.0363315	0.88923	0.040965	0.874497	0.0398297	0.916809	0.0314635	0.895756	0.0532548	0.900589	0.0402207		0.540686	0.04188	0.544176	0.0290857	0.519148	0.0185368	0.508556	0.0106651	0.485786	0.00659466	0.517231	0.00829232	0.500922	0.0230863
0.870692	0.0345586	0.868177	0.0378692	0.885606	0.0414216	0.870301	0.042374	0.914184	0.0305267	0.897911	0.0515889	0.897251	0.0406876		0.544884	0.0419123	0.537765	0.0306657	0.518215	0.0183486	0.50767	0.00710067	0.486543	0.00494306	0.521909	0.0117976	0.496112	0.0241424
0.872753	0.0330938	0.866306	0.0390093	0.881999	0.0411775	0.865224	0.0439646	0.912419	0.028994	0.897481	0.0521921	0.892786	0.0431619		0.548454	0.043607	0.535008	0.0328489	0.517557	0.0135845	0.501833	0.00701939	0.488735	0.0046151	0.523575	0.0167381	0.487053	0.0252595
0.870122	0.034151	0.864445	0.0403834	0.877725	0.0414358	0.857865	0.0452501	0.911056	0.028668	0.897986	0.0511798	0.888555	0.0428847		0.549051	0.0465258	0.53228	0.033806	0.524227	0.0120973	0.498409	0.00787214	0.49058	0.00592029	0.523971	0.0187357	0.481239	0.0268969
0.867002	0.0348082	0.860682	0.0417151	0.872208	0.0430685	0.847622	0.048581	0.908227	0.028201	0.897357	0.0504388	0.882879	0.0454749		0.55447	0.0468427	0.527618	0.0335929	0.527523	0.00943292	0.49694	0.00975145	0.492679	0.00933365	0.52331	0.0209441	0.48238	0.0249247
0.86392	0.0346641	0.859279	0.0437917	0.865287	0.0434354	0.838989	0.0509735	0.903832	0.029261	0.891847	0.0531675	0.876386	0.049197		0.55488	0.0472868	0.526109	0.0341146	0.530793	0.0120233	0.493785	0.0135111	0.49515	0.0124299	0.524868	0.0203272	0.482757	0.022192
0.8628	0.0350392	0.858284	0.0461461	0.860775	0.0427168	0.833033	0.0514025	0.899931	0.0303964	0.88655	0.0561343	0.87417	0.0502458		0.549754	0.0469814	0.523023	0.0327737	0.536558	0.0132911	0.494132	0.016465	0.501561	0.0126209	0.527414	0.0175233	0.485012	0.0225509
0.858848	0.0371854	0.858052	0.047353	0.852055	0.0448826	0.828074	0.0500867	0.898004	0.0315618	0.88225	0.0591048	0.873226	0.0515957		0.544768	0.0468047	0.516035	0.0304805	0.539509	0.0163365	0.497916	0.0137532	0.505185	0.0138626	0.533164	0.0161183	0.487725	0.0228941
0.854231	0.0388704	0.855703	0.0497538	0.845358	0.0467093	0.821938	0.0511518	0.896698	0.0329618	0.882735	0.0585887	0.875183	0.0505389		0.541605	0.0461737	0.511852	0.0285504	0.538699	0.0174048	0.50031	0.0119168	0.506083	0.0156619	0.538504	0.0154596	0.487133	0.0257385
0.850193	0.0402443	0.854721	0.0521261	0.839358	0.0503468	0.815904	0.0517559	0.893762	0.0336225	0.880824	0.0602539	0.871551	0.0524569		0.544631	0.0453054	0.510776	0.0241994	0.533106	0.0177573	0.504407	0.0130617	0.507181	0.0148723	0.539066	0.0178033	0.487686	0.027875
0.844425	0.0390744	0.85209	0.0566348	0.835973	0.051152	0.813681	0.0504302	0.890883	0.0338139	0.880708	0.0613983	0.869158	0.0508105		0.54118	0.0479564	0.51366	0.0189632	0.521568	0.0147908	0.510659	0.0138254	0.505166	0.0143819	0.53908	0.0154022	0.4793	0.0286738
0.839322	0.0383264	0.85026	0.0577316	0.837297	0.0518978	0.80806	0.0508527	0.89095	0.0333076	0.881626	0.0602602	0.869112	0.0483915		0.541561	0.05002	0.514597	0.0177242	0.508103	0.0126233	0.510936	0.0173919	0.509478	0.00974868	0.538742	0.0149814	0.477233	0.0308047
0.834366	0.0368456	0.843502	0.0595388	0.839356	0.0497896	0.803387	0.0515695	0.889204	0.0324468	0.88015	0.0607121	0.868615	0.0469834		0.54814	0.0517343	0.513681	0.0161353	0.497837	0.0106813	0.509448	0.0195991	0.509538	0.00693148	0.535489	0.0125581	0.476218	0.0306689
0.830188	0.0377193	0.837224	0.0602912	0.84433	0.0470036	0.801554	0.0517991	0.888072	0.0316842	0.879547	0.0590932	0.862227	0.0469352		0.55096	0.0516693	0.517497	0.0143398	0.48995	0.0103793	0.50537	0.0216243	0.510786	0.00422763	0.529135	0.0118384	0.473412	0.0284151
0.824314	0.0394739	0.83045	0.0605544	0.84544	0.0448709	0.799038	0.0521577	0.885412	0.0312237	0.878887	0.0567927	0.858279	0.0475465		0.550127	0.0505548	0.520517	0.0137222	0.482318	0.0107932	0.501789	0.0227497	0.511236	0.00978366	0.523951	0.00880709	0.474241	0.0254561
0.820628	0.0400787	0.827115	0.0604703	0.846156	0.0424056	0.799104	0.0513202	0.880437	0.0321398	0.877269	0.055097	0.85834	0.0469164		0.547223	0.0496605	0.52476	0.0163209	0.477079	0.0128869	0.499886	0.0230042	0.509168	0.0140888	0.521845	0.00790475	0.475331	0.0220055
0.815524	0.0422226	0.822115	0.0577037	0.847522	0.041493	0.797095	0.0515775	0.878008	0.0326384	0.87563	0.0532537	0.857382	0.0460167		0.545623	0.0467531	0.526483	0.0188453	0.476041	0.0153894	0.497097	0.0205096	0.510942	0.0155691	0.516971	0.00867712	0.485766	0.0194432
0.806092	0.044882	0.81846	0.0577312	0.844558	0.040773	0.797813	0.0520439	0.877019	0.032131	0.877628	0.0500151	0.852405	0.0454235		0.548464	0.0433839	0.534017	0.0197945	0.474459	0.015842	0.495533	0.0164787	0.508887	0.0154684	0.514731	0.00779656	0.488975	0.0154285
0.795511	0.0489262	0.818206	0.0552515	0.84044	0.0416751	0.79785	0.0526157	0.875449	0.0322517	0.879904	0.0460183	0.843676	0.0454966		0.548759	0.0413895	0.543091	0.0184818	0.477191	0.0151743	0.492678	0.0146644	0.505616	0.0149958	0.510714	0.00835389	0.49438	0.0157181
0.78626	0.0513372	0.8141	0.054409	0.838622	0.0405869	0.79736	0.0526199	0.872714	0.0334163	0.878997	0.0453455	0.840436	0.0450089		0.548315	0.0421885	0.552748	0.0224478	0.481064	0.0139825	0.490726	0.013423	0.501718	0.0167871	0.506363	0.00875633	0.498959	0.0168214
0.783251	0.0511153	0.813659	0.0563151	0.837113	0.0395663	0.797908	0.0520023	0.868767	0.0345636	0.875949	0.0427264	0.835566	0.0436826		0.550449	0.0412292	0.556125	0.0238369	0.48526	0.012726	0.490551	0.0103698	0.499394	0.0181623	0.506199	0.00922955	0.505439	0.0164963
0.780606	0.0515816	0.809757	0.0574413	0.833639	0.0368361	0.797415	0.052665	0.867183	0.0334058	0.87479	0.042235	0.825132	0.0460118		0.55752	0.0404556	0.559679	0.0247771	0.488535	0.0109463	0.491542	0.00706533	0.498113	0.0157007	0.510336	0.00840579	0.509048	0.0181712
0.776257	0.0527564	0.81316	0.0576938	0.825987	0.0380971	0.795549	0.0539564	0.86299	0.03386	0.872532	0.0398357	0.813499	0.0479142		0.564139	0.041985	0.564906	0.0254345	0.492542	0.00893291	0.489381	0.00691117	0.49728	0.0154251	0.516095	0.00944922	0.506338	0.0176114
0.775425	0.0535845	0.813515	0.0568562	0.818445	0.0400452	0.787159	0.0561886	0.856941	0.0345079	0.86319	0.0412795	0.8047	0.0493214		0.569487	0.044936	0.563131	0.0259306	0.502284	0.0101668	0.484953	0.00853845	0.490003	0.0118956	0.51468	0.0129247	0.506181	0.017324
0.775744	0.0542585	0.811754	0.0560005	0.813697	0.0364953	0.779675	0.0588287	0.851047	0.035797	0.855776	0.0404833	0.79985	0.0506047		0.570804	0.046307	0.558634	0.0274673	0.502312	0.00899325	0.487005	0.00965334	0.485523	0.0113421	0.520975	0.0185407	0.499657	0.0149235
0.778652	0.0543382	0.810679	0.0560085	0.804688	0.0381842	0.774546	0.062096	0.843878	0.0344927	0.849063	0.041854	0.794909	0.0511353		0.576723	0.0451364	0.555623	0.0270924	0.502951	0.00932933	0.488549	0.0100721	0.483153	0.0113216	0.528878	0.0204926	0.497928	0.0144188
0.776697	0.056481	0.804313	0.0538731	0.80008	0.0380117	0.769656	0.0656359	0.840423	0.0333756	0.839204	0.0464366	0.793474	0.050411		0.579175	0.0435218	0.553546	0.0273759	0.498319	0.0107096	0.492723	0.0103126	0.478258	0.0125714	0.533845	0.0219632	0.498279	0.0151293
0.77314	0.0580315	0.798214	0.0531057	0.792941	0.0399872	0.765203	0.0676659	0.835743	0.0337479	0.831857	0.0469101	0.794168	0.0467461		0.574761	0.0437301	0.544874	0.025836	0.490946	0.010204	0.495798	0.00893299	0.479751	0.0163319	0.537088	0.0218531	0.49841	0.0153511
0.773595	0.0589607	0.788945	0.0520097	0.785383	0.0384243	0.756786	0.0698917	0.83038	0.0322778	0.825227	0.0502491	0.795293	0.0444224		0.570479	0.0449883	0.54015	0.025904	0.484177	0.0084805	0.496169	0.0082398	0.480025	0.0194922	0.536996	0.0215197	0.501655	0.0143246
0.77727	0.0583432	0.778177	0.0509337	0.778902	0.0377589	0.755239	0.068986	0.822994	0.0307147	0.822649	0.0512671	0.792602	0.0451671		0.566277	0.0459933	0.538849	0.0230937	0.477021	0.00562481	0.502912	0.00715611	0.487987	0.0211619	0.538738	0.0204902	0.502539	0.0153399
0.775927	0.0586929	0.767647	0.0510771	0.771015	0.0426762	0.758524	0.0665563	0.815234	0.0285477	0.817943	0.0550388	0.789742	0.0442618		0.568877	0.0451794	0.541603	0.0232128	0.480004	0.00601921	0.504163	0.0122644	0.494934	0.0220066	0.531557	0.0185387	0.504227	0.0166846
0.772226	0.0594653	0.758703	0.0458331	0.765295	0.0418116	0.758811	0.0659741	0.809449	0.0263109	0.812757	0.0546393	0.788839	0.0429048		0.568889	0.0443952	0.535912	0.024332	0.477599	0.00771608	0.508387	0.0145476	0.50202	0.0215316	0.522879	0.016511	0.506508	0.0163903
0.769332	0.0589901	0.750518	0.0409784	0.756315	0.0443698	0.756526	0.0662405	0.800908	0.0231715	0.811337	0.0544405	0.78352	0.0430355		0.566767	0.044873	0.532807	0.0237309	0.484527	0.0104509	0.509479	0.0159498	0.50741	0.0198529	0.517721	0.0147479	0.507382	0.0173559
0.764148	0.060262	0.743333	0.037274	0.754005	0.0448397	0.754735	0.0656525	0.795301	0.0205545	0.811236	0.0536605	0.777721	0.0447159		0.567954	0.0444148	0.536084	0.0217056	0.492434	0.00937052	0.508274	0.0130987	0.509407	0.0174287	0.514926	0.0106374	0.507058	0.0168912
0.759385	0.0602946	0.740073	0.0358088	0.753233	0.0450989	0.758593	0.0632573	0.790492	0.0182453	0.812423	0.0513525	0.770097	0.0465867		0.571053	0.0438626	0.536326	0.0194	0.500804	0.0102225	0.514838	0.0126403	0.510197	0.0152673	0.512362	0.00957329	0.502878	0.0185426
0.75483	0.0609765	0.738599	0.0385986	0.748788	0.0446723	0.759122	0.0608866	0.783878	0.0167497	0.812131	0.0489931	0.763511	0.044994		0.57454	0.0430182	0.532032	0.0135638	0.508846	0.0117872	0.516411	0.0129136	0.507386	0.0139431	0.505891	0.00756339	0.49889	0.0184995
0.753587	0.0604341	0.737722	0.0375803	0.747085	0.04126	0.755481	0.0591754	0.777537	0.0146287	0.814433	0.0468534	0.756396	0.0448937		0.573687	0.043982	0.525946	0.0107761	0.513035	0.0116201	0.517048	0.0124188	0.505708	0.0135292	0.504797	0.00560504	0.495312	0.0169154
0.751813	0.0598393	0.737619	0.0403737	0.745989	0.0413026	0.752458	0.0562303	0.772027	0.0137973	0.815444	0.0453744	0.749321	0.0441595		0.567792	0.0469909	0.528218	0.0085539	0.520042	0.0143007	0.510458	0.0119831	0.505397	0.0147122	0.509349	0.0037082	0.489397	0.0161837
0.746856	0.0618735	0.737254	0.0423684	0.745299	0.0400933	0.749203	0.053726	0.765505	0.0140969	0.817639	0.0419742	0.741484	0.0426414		0.565197	0.0503021	0.532995	0.0091176	0.52611	0.0178731	0.507852	0.011935	0.507064	0.0168326	0.512337	0.00773087	0.485889	0.0165024
0.746189	0.0612402	0.734308	0.0435531	0.744197	0.0410971	0.744945	0.0529222	0.760439	0.0129588	0.812257	0.0418133	0.73618	0.040306		0.56608	0.0504276	0.530249	0.0113925	0.527703	0.0206809	0.502976	0.0105572	0.504954	0.0169616	0.51592	0.0153585	0.489536	0.016979
0.744741	0.061568	0.727377	0.0431961	0.737959	0.0410764	0.739134	0.0524622	0.757627	0.0142863	0.80451	0.0416798	0.728161	0.0395655		0.566985	0.0486473	0.529496	0.0134856	0.524358	0.02218	0.492701	0.00970972	0.503132	0.0159683	0.519612	0.0205214	0.495972	0.0176402
0.741479	0.0625262	0.722631	0.036542	0.739805	0.0409932	0.736346	0.0527848	0.757051	0.015715	0.800915	0.0400227	0.726062	0.0401907		0.566878	0.0462866	0.530803	0.0131808	0.522665	0.0218737	0.485977	0.0118701	0.498854	0.0156727	0.524587	0.0251922	0.503316	0.0178598
0.732932	0.0627099	0.718643	0.0358698	0.738992	0.0435389	0.733799	0.0536223	0.758804	0.015224	0.795952	0.0389008	0.723425	0.0399351		0.567587	0.0441122	0.533896	0.009575	0.521479	0.0203025	0.477803	0.0143798	0.494772	0.0179524	0.525806	0.0265792	0.510161	0.0158759
0.724358	0.0622636	0.71287	0.0327118	0.739011	0.0444512	0.730189	0.0546734	0.757895	0.0153968	0.792662	0.0362975	0.717288	0.0392764		0.570371	0.0427248	0.535611	0.00923142	0.516819	0.0178428	0.476947	0.0180792	0.495434	0.0205903	0.523404	0.0245572	0.512926	0.0126307
0.719815	0.0624627	0.709818	0.0316187	0.734436	0.0462682	0.729716	0.0554414	0.760366	0.0155506	0.789031	0.0348378	0.712174	0.0382575		0.578132	0.04032	0.533194	0.0116725	0.514391	0.0146079	0.47501	0.0185769	0.495571	0.0220717	0.517565	0.0214322	0.516125	0.00960211
0.711788	0.0627175	0.708207	0.0316116	0.726566	0.0447988	0.729977	0.0551487	0.759524	0.0158699	0.782327	0.033665	0.709514	0.0376921		0.578693	0.0405948	0.533303	0.0114687	0.515058	0.0132847	0.47763	0.0183814	0.494465	0.0248177	0.511817	0.0199006	0.516533	0.00925341
0.705717	0.0626356	0.705664	0.0316943	0.727364	0.0436055	0.73291	0.0550492	0.756179	0.0163357	0.780014	0.0338906	0.714076	0.0362974		0.575663	0.0425508	0.534607	0.0109295	0.521021	0.0136604	0.48246	0.0176924	0.49406	0.0274864	0.509662	0.0217963	0.512792	0.00987678
0.703787	0.0592627	0.702745	0.0323864	0.723937	0.0428587	0.732073	0.0564835	0.75191	0.0165746	0.774786	0.0354432	0.717861	0.0358233		0.574421	0.0439882	0.532898	0.00649115	0.524448	0.0146494	0.484481	0.0163254	0.492934	0.0294607	0.508632	0.0209325	0.510407	0.010729
0.70762	0.0582793	0.698733	0.0282265	0.723749	0.0423833	0.73054	0.0568273	0.750648	0.0173857	0.770241	0.0343245	0.713969	0.0343916		0.57097	0.0463804	0.530628	0.0057982	0.525471	0.0134281	0.49435	0.0158813	0.493342	0.0297428	0.513444	0.020328	0.510366	0.0110811
0.711068	0.0579327	0.698155	0.0248912	0.715633	0.0408088	0.727218	0.056126	0.749758	0.0187846	0.769094	0.0343597	0.708332	0.0353271		0.568335	0.0488766	0.526207	0.00815089	0.528615	0.0161188	0.502533	0.0148346	0.49013	0.0282879	0.517072	0.021596	0.516338	0.0112962
0.710692	0.0546439	0.698752	0.0199718	0.713461	0.0367663	0.720142	0.0557087	0.744297	0.0181259	0.768622	0.0342329	0.705082	0.0375793		0.563025	0.0505978	0.517948	0.00828647	0.528485	0.0171608	0.507787	0.015075	0.487294	0.0283174	0.524156	0.024245	0.516154	0.0123045
0.709752	0.0512478	0.698845	0.0145493	0.713828	0.0352501	0.7188	0.0555185	0.738955	0.0182092	0.77554	0.0334643	0.700609	0.0371982		0.564832	0.0488079	0.515544	0.00631163	0.531978	0.0173128	0.513922	0.0166767	0.491695	0.0283107	0.525827	0.0232438	0.510502	0.0152185
0.709193	0.050601	0.699699	0.0111619	0.712931	0.0354264	0.715144	0.0572101	0.732703	0.0186133	0.77789	0.0310047	0.693649	0.036858		0.564856	0.0467686	0.513673	0.00556661	0.530226	0.0158696	0.517353	0.0190255	0.495442	0.0270741	0.526191	0.0191607	0.506252	0.0174114
0.706423	0.0517612	0.701422	0.00750484	0.707438	0.0347942	0.71591	0.0553824	0.72766	0.0222737	0.77803	0.0297952	0.686453	0.032365		0.566155	0.0460355	0.512662	0.0072433	0.528185	0.0153467	0.521197	0.0211826	0.50074	0.0259619	0.527805	0.0194892	0.507097	0.0188149
0.698039	0.0533404	0.699521	0.00893683	0.703111	0.0319545	0.714595	0.0545711	0.721828	0.024116	0.779226	0.028662	0.687852	0.03009		0.566938	0.0481344	0.512048	0.0119067	0.523372	0.0135986	0.521113	0.0207426	0.50184	0.0239377	0.532647	0.0214119	0.506345	0.0211334
0.692197	0.0574149	0.693586	0.0097039	0.70857	0.0294797	0.7116	0.0558875	0.715353	0.0227387	0.782211	0.027731	0.69105	0.0255225		0.575438	0.0493744	0.507085	0.0204633	0.522596	0.0117252	0.521919	0.0215992	0.494468	0.0231383	0.5291	0.0196496	0.498803	0.0230859
0.686003	0.0634748	0.686328	0.010273	0.712892	0.0273756	0.717606	0.0539347	0.709743	0.0199229	0.782629	0.0277031	0.694576	0.0212702		0.579674	0.0501103	0.516688	0.0189335	0.522958	0.0121187	0.518977	0.0195204	0.489418	0.022661	0.523093	0.0164292	0.491856	0.0240358
0.684954	0.0693981	0.677041	0.0134252	0.716138	0.025658	0.714539	0.0547643	0.705325	0.020174	0.775428	0.0290127	0.695685	0.0191544		0.580299	0.0504127	0.529242	0.0169354	0.520556	0.011374	0.518037	0.0184005	0.486671	0.0199386	0.517064	0.0162246	0.49184	0.0212198
0.68527	0.071001	0.670052	0.0176078	0.717288	0.0251636	0.71557	0.0515817	0.707092	0.0200411	0.766943	0.0279728	0.696601	0.0176725		0.579276	0.0488477	0.532763	0.0177173	0.52387	0.0106811	0.517877	0.0144703	0.490537	0.0174887	0.515841	0.0191039	0.495125	0.0213053
0.683415	0.0726747	0.664373	0.0217227	0.719668	0.0260217	0.714631	0.0511728	0.706142	0.0203518	0.761707	0.0269149	0.696653	0.0196717		0.575921	0.0467333	0.539217	0.0164658	0.529377	0.0102286	0.521586	0.0136511	0.495361	0.0153491	0.514817	0.0189345	0.498358	0.0218817
0.68197	0.0719469	0.661231	0.0248035	0.718284	0.0289757	0.713403	0.0513556	0.704821	0.0211652	0.753881	0.0272399	0.691261	0.0204765		0.56898	0.0448215	0.543197	0.014755	0.537604	0.0111259	0.523632	0.0137907	0.501332	0.0130267	0.507485	0.0180606	0.500043	0.0201298
0.679286	0.0680431	0.657911	0.0277369	0.712153	0.032536	0.71747	0.0487299	0.705267	0.0234549	0.743717	0.026964	0.686889	0.0227817		0.558124	0.0439491	0.553318	0.0107087	0.539204	0.00990287	0.520915	0.0118141	0.50931	0.00991613	0.503777	0.0165009	0.504115	0.0198468
0.678865	0.0639697	0.657564	0.0288319	0.707175	0.0346966	0.710852	0.0458695	0.707821	0.0267784	0.735144	0.0264135	0.674717	0.0257552		0.55139	0.0418321	0.551925	0.00404038	0.532718	0.0107699	0.521455	0.0114733	0.516815	0.00886471	0.505701	0.0158186	0.509102	0.0218499
0.677737	0.0587457	0.661214	0.0266779	0.701938	0.0376858	0.705731	0.0434973	0.710412	0.0288491	0.731423	0.0241606	0.666285	0.0301215		0.544919	0.0401228	0.54293	0.00383385	0.528885	0.0100291	0.514952	0.0122838	0.521461	0.00985895	0.513819	0.0142198	0.514335	0.0222133
0.671381	0.0551636	0.661484	0.0240011	0.691622	0.0397619	0.698822	0.0433763	0.703549	0.0305146	0.729222	0.0262026	0.659644	0.0326931		0.54032	0.0403867	0.537544	0.00490463	0.523016	0.0118308	0.509473	0.0151309	0.520267	0.0120401	0.514666	0.0121658	0.516373	0.0202232
0.66714	0.0507606	0.657467	0.0215774	0.687806	0.0397313	0.696852	0.0423069	0.703719	0.0298085	0.726109	0.0283418	0.655481	0.0313579		0.534684	0.0421735	0.530987	0.00502518	0.51069	0.0144425	0.502709	0.0175209	0.520743	0.0137045	0.516526	0.0132051	0.513973	0.0186356
0.673144	0.0493197	0.654677	0.021243	0.682035	0.0390817	0.697486	0.0402423	0.703362	0.0305287	0.724708	0.0292358	0.657264	0.0287579		0.536268	0.040305	0.524823	0.0105742	0.499774	0.0162295	0.497861	0.0193374	0.522971	0.0174865	0.512996	0.0119743	0.515111	0.0192123
0.675895	0.0484725	0.650231	0.0225485	0.676978	0.0392631	0.696179	0.0379916	0.700928	0.0308205	0.723848	0.0295465	0.65831	0.028397		0.538809	0.0381483	0.518799	0.0159934	0.494276	0.0199995	0.498417	0.0197043	0.525495	0.0201783	0.513605	0.0106483	0.511991	0.0212748
0.678541	0.0447806	0.642026	0.0228904	0.674027	0.0400752	0.696899	0.0392504	0.696735	0.0300212	0.722715	0.031296	0.662185	0.0264217		0.540712	0.0363825	0.516572	0.0188007	0.495011	0.0195334	0.501674	0.0203359	0.529927	0.0221987	0.515814	0.00976046	0.512247	0.0223422
0.686055	0.0455948	0.63421	0.023682	0.667425	0.0406083	0.704721	0.0386228	0.69226	0.0282048	0.724694	0.0324371	0.668745	0.0219012		0.539352	0.0375327	0.51598	0.0214266	0.501003	0.0195274	0.51041	0.0204623	0.536564	0.0240301	0.513108	0.00820185	0.51023	0.025149
0.694989	0.0463067	0.625414	0.028435	0.66915	0.0384631	0.710684	0.038503	0.690729	0.0284561	0.726705	0.0311488	0.671544	0.0185371		0.545654	0.0384968	0.522176	0.0213774	0.504946	0.0224637	0.521876	0.0209363	0.543655	0.0215581	0.515621	0.00772929	0.518576	0.0299445
0.696618	0.0467417	0.620399	0.0324072	0.671637	0.0367333	0.709104	0.0389644	0.685664	0.0310122	0.722684	0.0320559	0.672323	0.0157653		0.555728	0.0396166	0.536048	0.0224164	0.519766	0.0260181	0.535009	0.0226206	0.554036	0.0214593	0.525542	0.00966503	0.530119	0.0349598
0.69239	0.0435489	0.615247	0.0361595	0.676501	0.0363188	0.701567	0.0406815	0.681538	0.0334299	0.719761	0.0320483	0.674332	0.0148256		0.571774	0.0392043	0.55403	0.0226072	0.539181	0.0317892	0.549873	0.0255898	0.570755	0.0264244	0.549484	0.0121293	0.546773	0.0430699
0.688317	0.0390661	0.613999	0.0352325	0.682334	0.036982	0.698967	0.0434616	0.681407	0.0346212	0.71542	0.0318976	0.678784	0.0118819		0.584279	0.0394783	0.569346	0.0229806	0.561382	0.0400865	0.572064	0.0295657	0.596875	0.029715	0.583653	0.0175608	0.574431	0.0504133
0.684886	0.0373565	0.609911	0.0384374	0.681813	0.0379535	0.69666	0.0435642	0.677297	0.0359454	0.707811	0.0317162	0.684644	0.0108964		0.594666	0.0392304	0.593371	0.0246865	0.587639	0.047749	0.59965	0.0345002	0.620348	0.0365627	0.616014	0.0273182	0.604997	0.0573718
0.677751	0.0367454	0.605994	0.0408912	0.68386	0.0392559	0.692044	0.0424308	0.676255	0.0357589	0.703124	0.0307416	0.682894	0.0139545		0.615914	0.036196	0.616312	0.0295957	0.61247	0.0545314	0.626327	0.0407876	0.645164	0.0433886	0.654083	0.0336152	0.635904	0.0622845
0.671658	0.0316069	0.603488	0.0410082	0.681788	0.0431272	0.688142	0.0402599	0.675687	0.0357351	0.69393	0.0311841	0.682679	0.0144548		0.633803	0.0354529	0.641409	0.0368809	0.64946	0.0551859	0.657512	0.044383	0.677006	0.0505954	0.695168	0.0382229	0.661626	0.0649351
0.667645	0.0269524	0.604198	0.038102	0.677937	0.0462715	0.685777	0.0394319	0.671203	0.0383121	0.691865	0.0301381	0.683683	0.0146223		0.656103	0.0343481	0.661115	0.0439507	0.678825	0.057857	0.691229	0.048245	0.711944	0.0562671	0.733495	0.0429464	0.687574	0.065865
0.666561	0.0243499	0.609557	0.0340668	0.672925	0.0476264	0.68475	0.0369731	0.663324	0.042981	0.693195	0.0277457	0.682709	0.0141881		0.67629	0.0359669	0.687663	0.0512189	0.710293	0.0582187	0.727631	0.04878	0.738254	0.0602459	0.767071	0.0461889	0.713855	0.0653449
0.666278	0.0246536	0.619615	0.0324029	0.668426	0.0492624	0.677251	0.0323287	0.654438	0.0459863	0.696282	0.0274582	0.679084	0.0158227		0.703742	0.037741	0.720064	0.0544577	0.737384	0.0579364	0.755471	0.0514969	0.76408	0.0637764	0.793928	0.0465182	0.742313	0.0630274
0.671117	0.0220251	0.635537	0.0292511	0.675709	0.048863	0.67403	0.0305441	0.65398	0.0463138	0.699776	0.025981	0.67971	0.0162888		0.736908	0.0428363	0.747439	0.0538896	0.768272	0.0555842	0.78051	0.0539906	0.792512	0.0630491	0.817847	0.0455779	0.766365	0.0619982
0.674206	0.0182651	0.645539	0.0282826	0.680041	0.0466527	0.67066	0.0297655	0.650936	0.0483994	0.695206	0.026642	0.68297	0.0172388		0.768718	0.0468484	0.782389	0.0498347	0.794461	0.053024	0.808684	0.0533396	0.818238	0.0628057	0.842865	0.0428882	0.791965	0.0582004
0.6773	0.0163238	0.658152	0.0267141	0.684583	0.0431774	0.666174	0.0299966	0.649373	0.0503474	0.694187	0.0269455	0.68803	0.017495		0.798013	0.0475369	0.812104	0.0438642	0.814636	0.0518084	0.830318	0.0527335	0.836159	0.0626532	0.863891	0.0395259	0.817214	0.0550474
0.679426	0.0172668	0.668509	0.0253488	0.685976	0.0411591	0.664615	0.0301099	0.654863	0.0480368	0.690889	0.0255744	0.689257	0.0185503		0.821026	0.0457222	0.841659	0.0392167	0.83698	0.0492794	0.849408	0.0505601	0.848826	0.0602629	0.881009	0.0364458	0.840388	0.0501588
0.678498	0.0198482	0.673176	0.0234563	0.687678	0.0411481	0.66798	0.0303015	0.658485	0.0458922	0.682631	0.0276226	0.689089	0.0193733		0.84255	0.0424611	0.866009	0.0365624	0.852364	0.0507976	0.864061	0.0489755	0.864579	0.0563753	0.896415	0.035397	0.855957	0.0468384
0.67591	0.0201904	0.674853	0.0238165	0.687341	0.0412528	0.674026	0.030588	0.66206	0.0452486	0.674359	0.0273787	0.691277	0.0199738		0.860122	0.0404091	0.885748	0.0333086	0.875826	0.0457178	0.880091	0.0443598	0.878805	0.0521991	0.91012	0.0317365	0.867726	0.0446111
0.668585	0.018771	0.675513	0.0221973	0.676117	0.0435697	0.676064	0.0314609	0.660373	0.0465562	0.669697	0.0280823	0.691173	0.0190779		0.873741	0.035844	0.903481	0.0289134	0.891908	0.0433529	0.890653	0.0415908	0.889667	0.0483865	0.921311	0.02931	0.881078	0.040734
0.659839	0.0200166	0.677175	0.0242408	0.666496	0.0470679	0.67539	0.0344957	0.659729	0.0454741	0.669579	0.0291521	0.68395	0.0178909		0.884608	0.0328674	0.916436	0.0265271	0.90743	0.0398935	0.901453	0.0385137	0.8988	0.0446234	0.926765	0.028659	0.890644	0.0389693
0.657139	0.0216952	0.682112	0.0271659	0.657909	0.0514468	0.674302	0.0371377	0.662224	0.0424821	0.67431	0.0274254	0.676608	0.0175168		0.896663	0.0310697	0.928688	0.0224909	0.917266	0.0373381	0.91175	0.034765	0.909137	0.0405132	0.933411	0.0286748	0.89772	0.0364219
0.656109	0.021526	0.682539	0.0286125	0.6494	0.0538276	0.672607	0.0394739	0.661853	0.0438851	0.677319	0.0306451	0.668802	0.0187023		0.908567	0.0291104	0.940762	0.0194216	0.929651	0.0321765	0.917424	0.0335693	0.91432	0.0407246	0.939947	0.0286688	0.904694	0.0349184
0.656819	0.0211626	0.68301	0.0336561	0.641995	0.0554854	0.672849	0.0424818	0.662967	0.0445693	0.685866	0.0311384	0.664532	0.0205247		0.918718	0.0275255	0.94856	0.0160826	0.940426	0.0265849	0.925494	0.0311667	0.919259	0.0402891	0.943395	0.0278593	0.913294	0.032649
0.655894	0.0232891	0.681165	0.0343931	0.636609	0.0578529	0.675263	0.0441786	0.665102	0.0441504	0.68642	0.0336668	0.657796	0.0221465		0.925667	0.0264003	0.953766	0.0147132	0.945405	0.0238875	0.929713	0.031121	0.918062	0.0422111	0.945228	0.0292887	0.919189	0.0309975
0.658484	0.0237064	0.678952	0.0396129	0.633598	0.0579409	0.676345	0.0457722	0.672148	0.0419275	0.688197	0.0347784	0.65385	0.0225281		0.933038	0.0240517	0.958688	0.013896	0.951384	0.0204104	0.937018	0.0286565	0.918798	0.0420554	0.94833	0.0293611	0.921534	0.030973
0.659919	0.0215641	0.685184	0.0399881	0.633995	0.0560386	0.675254	0.0443304	0.676642	0.0408319	0.689738	0.0355457	0.653029	0.0241744		0.936593	0.0226027	0.963756	0.012585	0.954878	0.0178889	0.940342	0.0288576	0.919416	0.0413249	0.95029	0.0299364	0.928527	0.0278833
0.65629	0.0176228	0.688107	0.037618	0.637765	0.0530539	0.677597	0.0438288	0.678695	0.0425087	0.68481	0.0387053	0.650164	0.0279031		0.940761	0.0198097	0.965778	0.0114966	0.959143	0.0153829	0.945926	0.0270751	0.919591	0.042011	0.9506	0.0309451	0.931676	0.0268399
0.658111	0.0169194	0.68913	0.0381934	0.643295	0.0527666	0.682098	0.0437587	0.680418	0.0427182	0.686528	0.0374066	0.652752	0.0282551		0.947292	0.0168551	0.966689	0.0113172	0.957975	0.0158495	0.951413	0.0250173	0.923966	0.0400176	0.94984	0.0323064	0.932042	0.0270104
0.658033	0.0187234	0.693119	0.0370976	0.646529	0.0520221	0.684971	0.0424642	0.682928	0.0423142	0.682032	0.0401229	0.649084	0.0300925		0.952457	0.0137236	0.968609	0.0112963	0.960965	0.0146683	0.956121	0.0230015	0.928195	0.0376351	0.951661	0.0322919	0.935382	0.024847
0.66544	0.0205729	0.697036	0.0359135	0.646951	0.0496359	0.682537	0.0437454	0.684252	0.043197	0.679701	0.0427213	0.647599	0.0321168		0.95801	0.0105193	0.970328	0.0116818	0.961292	0.0154566	0.959655	0.0211468	0.932142	0.036122	0.95234	0.0323287	0.937728	0.0228185
0.669807	0.0186365	0.698094	0.0363974	0.646319	0.0474938	0.685356	0.0440277	0.683302	0.0441908	0.677795	0.0441641	0.64547	0.0326622		0.962722	0.00906769	0.971354	0.0126503	0.96109	0.0162099	0.960914	0.0207535	0.935657	0.0353423	0.952101	0.03255	0.939537	0.0208996
0.673723	0.0199222	0.695783	0.0376297	0.6467	0.0465048	0.691031	0.0444045	0.680646	0.0466314	0.677911	0.0449435	0.649328	0.0321923		0.96856	0.00697691	0.972007	0.0136172	0.960822	0.0161317	0.96185	0.0199453	0.936714	0.0346854	0.951862	0.0313076	0.937964	0.0215815
0.674785	0.0209994	0.69146	0.0387427	0.644202	0.0447612	0.690333	0.0433675	0.677519	0.0483346	0.676775	0.0428637	0.651775	0.0323397		0.972728	0.00547	0.973705	0.0138923	0.960351	0.0174028	0.962428	0.0186642	0.941313	0.0303561	0.952391	0.0300583	0.940219	0.0214893
0.668241	0.0226714	0.691912	0.0385472	0.641923	0.0421308	0.684474	0.0445021	0.673841	0.0483712	0.670189	0.0419165	0.649042	0.0343506		0.972807	0.00475808	0.975923	0.0147829	0.960256	0.0177455	0.962119	0.0176459	0.942365	0.0279441	0.953592	0.0284642	0.945234	0.0205891
0.661352	0.0220314	0.692795	0.0351686	0.643437	0.039236	0.682435	0.0421352	0.666541	0.0495325	0.666193	0.041611	0.648725	0.0345282		0.972922	0.00402652	0.976995	0.0152835	0.958595	0.0185085	0.960024	0.0180934	0.94072	0.0284988	0.953681	0.0270638	0.944804	0.0218822
0.651082	0.020953	0.694906	0.0334332	0.649796	0.0360922	0.679727	0.0427361	0.659265	0.0499219	0.668325	0.0404258	0.644737	0.0356445		0.972655	0.00432047	0.978196	0.0141961	0.956941	0.019483	0.960074	0.0180412	0.942536	0.0267214	0.954626	0.0248784	0.945917	0.0221675
0.64041	0.019233	0.698627	0.0309929	0.655705	0.034838	0.675725	0.0439109	0.651543	0.0502064	0.669957	0.0398954	0.640864	0.0372607		0.970979	0.00441761	0.977909	0.0142995	0.953346	0.0220759	0.961838	0.0179627	0.943008	0.0250881	0.955692	0.0226239	0.947903	0.0224298
0.62594	0.0215949	0.695814	0.0284523	0.657871	0.0345438	0.66904	0.0445681	0.648865	0.0497966	0.667772	0.0423175	0.639676	0.0389814		0.971571	0.00458487	0.976745	0.0147602	0.952255	0.0237807	0.963338	0.0172862	0.943156	0.0246245	0.956701	0.0214217	0.951427	0.0213457
0.617535	0.0214725	0.690006	0.029396	0.658284	0.0330676	0.668271	0.0429419	0.64562	0.0471076	0.669356	0.0455666	0.638497	0.0369336		0.971298	0.00467809	0.97583	0.0156072	0.952378	0.0239047	0.963242	0.0181318	0.941881	0.0250631	0.958367	0.0203836	0.953454	0.020638
0.613464	0.0229563	0.67769	0.0286513	0.661026	0.0305428	0.668347	0.0409952	0.640533	0.044996	0.668857	0.0459862	0.637016	0.0337944		0.970192	0.00692167	0.974001	0.0161822	0.955577	0.0217698	0.961212	0.0202562	0.943118	0.0236426	0.959539	0.019669	0.954626	0.0194446
0.605087	0.0220831	0.665903	0.0304759	0.659329	0.0287546	0.660986	0.0423217	0.639484	0.0427876	0.664867	0.0450601	0.637987	0.0326594		0.970085	0.00833094	0.973597	0.0151614	0.952645	0.0234272	0.961146	0.0203	0.945575	0.0216725	0.959052	0.0190669	0.955448	0.0182575
0.599961	0.0224774	0.65249	0.0346361	0.653802	0.026935	0.655101	0.0407649	0.639132	0.0408708	0.664487	0.0431527	0.639095	0.0310897		0.96941	0.00886511	0.973728	0.0158445	0.954368	0.0220438	0.961055	0.0202417	0.945467	0.0218239	0.955837	0.0194985	0.955922	0.0168222
0.598569	0.0223218	0.638287	0.0359428	0.648583	0.0257059	0.653131	0.0371485	0.634268	0.0371756	0.654376	0.0428014	0.634819	0.0288182		0.968132	0.00791718	0.974237	0.0153908	0.955234	0.0206875	0.961069	0.0206576	0.94398	0.0235864	0.952494	0.0204922	0.95695	0.0160459
0.604144	0.0208248	0.625672	0.0388364	0.644942	0.0236069	0.646913	0.0362	0.631911	0.0345558	0.648609	0.0400841	0.6276	0.025189		0.965355	0.00935125	0.975304	0.0144809	0.956857	0.018479	0.96168	0.0201268	0.944389	0.0236513	0.950006	0.0220034	0.955855	0.0154857
0.606359	0.0231336	0.618195	0.0398815	0.642805	0.0242455	0.642244	0.0358622	0.631597	0.0323439	0.64625	0.0355019	0.622913	0.0251507		0.963667	0.0106713	0.974418	0.0148139	0.955975	0.0178106	0.962791	0.0186577	0.94137	0.024995	0.947239	0.0225861	0.954878	0.0150431
0.604624	0.0257344	0.615525	0.0410094	0.63288	0.0259902	0.635196	0.0354703	0.634822	0.0309328	0.646678	0.0348385	0.618956	0.0253268		0.963933	0.0114818	0.972169	0.0156993	0.952325	0.0195301	0.96508	0.0161211	0.938892	0.0253142	0.945492	0.022816	0.954471	0.0151663
0.61062	0.0287087	0.610027	0.0422647	0.628279	0.0268147	0.630042	0.0365379	0.637791	0.0286245	0.648158	0.0334619	0.608196	0.0273072		0.962359	0.0115372	0.969884	0.0163284	0.95557	0.0178938	0.965326	0.0147116	0.9378	0.0253578	0.944981	0.0224452	0.954762	0.0149868
0.613563	0.0286415	0.606349	0.0401209	0.621595	0.0279068	0.628991	0.0365055	0.636326	0.0276734	0.639901	0.0332849	0.599942	0.0276371		0.961928	0.0100301	0.968115	0.0166442	0.953899	0.0187079	0.964174	0.0146957	0.938012	0.0246043	0.945806	0.0216526	0.953477	0.0158285
0.60902	0.0311856	0.604393	0.0394758	0.621513	0.0288259	0.62365	0.0377884	0.64145	0.028542	0.640605	0.0308418	0.599184	0.0287792		0.961721	0.00972391	0.966503	0.0165271	0.952835	0.0183746	0.961951	0.0146232	0.940296	0.0228205	0.947657	0.0205081	0.950763	0.0169808
0.601422	0.030336	0.608437	0.0390628	0.621451	0.0288856	0.624944	0.0376806	0.640168	0.0275534	0.639646	0.0289134	0.595131	0.0299171		0.960903	0.00934016	0.962966	0.0192259	0.950213	0.0192348	0.961367	0.0132211	0.940169	0.0229868	0.949564	0.0187897	0.946889	0.0195651
0.595392	0.0289872	0.612032	0.0357102	0.622116	0.0290885	0.625842	0.0391419	0.635018	0.0276905	0.634128	0.0278104	0.593656	0.0295824		0.960497	0.00759196	0.96317	0.0180825	0.94773	0.0194756	0.958376	0.0143849	0.94051	0.0231551	0.950761	0.0177745	0.942265	0.0215473
0.591758	0.0271927	0.613758	0.0325114	0.626494	0.0291901	0.624589	0.0414964	0.625142	0.0296876	0.631842	0.0274852	0.593922	0.02765		0.957766	0.00670207	0.962856	0.017146	0.944547	0.0200868	0.95679	0.0148188	0.94124	0.0231777	0.951976	0.0168926	0.935934	0.0247348
0.585867	0.0264172	0.61555	0.0313648	0.626226	0.0283768	0.623865	0.0426472	0.617299	0.0301539	0.628385	0.0272449	0.603238	0.0273572		0.954268	0.00803753	0.963586	0.0164909	0.94137	0.0204877	0.953984	0.0169038	0.939854	0.0229412	0.952401	0.0170994	0.929093	0.0280671
0.580809	0.0265202	0.620665	0.0300714	0.632629	0.0276863	0.620145	0.0444086	0.6112	0.0302556	0.6274	0.0273421	0.613012	0.0260991		0.951458	0.00989785	0.964221	0.0150177	0.936868	0.0217298	0.953318	0.0163654	0.935681	0.0238182	0.953567	0.0171427	0.924219	0.0301583
0.585032	0.0246428	0.622701	0.0294841	0.634135	0.0280658	0.617531	0.0452897	0.604644	0.0281969	0.626703	0.0267406	0.616287	0.0250951		0.949964	0.0105258	0.963362	0.0132285	0.934148	0.0229309	0.95364	0.0153984	0.932777	0.0239972	0.95238	0.0179316	0.920134	0.0308232
0.588125	0.025882	0.62679	0.0277713	0.628207	0.0284578	0.61673	0.044533	0.597375	0.0276352	0.622051	0.0269035	0.619135	0.0238897		0.946021	0.0106812	0.962689	0.0100061	0.929742	0.0254819	0.9515	0.0165456	0.930709	0.0232448	0.950851	0.0193845	0.917091	0.0310793
0.583381	0.0281993	0.631939	0.0272051	0.621832	0.0284364	0.613009	0.040189	0.593206	0.0265303	0.622762	0.0270952	0.618842	0.0237172		0.945387	0.0103369	0.959215	0.00984406	0.929222	0.0252837	0.948129	0.0170032	0.92923	0.0233133	0.949698	0.0203949	0.915035	0.0300585
0.579187	0.0320212	0.636911	0.0259842	0.61469	0.0290986	0.617227	0.0345249	0.594208	0.0257357	0.615046	0.0276986	0.620537	0.0263133		0.944976	0.00997456	0.957231	0.00943484	0.927738	0.0254333	0.944972	0.0163778	0.927667	0.0230513	0.949357	0.0209087	0.912721	0.0302717
0.580763	0.0317631	0.644385	0.0251297	0.608573	0.033217	0.615031	0.0303327	0.589852	0.0258819	0.613652	0.0268735	0.61907	0.025404		0.945381	0.00921114	0.951426	0.0100278	0.927198	0.0250899	0.943044	0.0146544	0.927529	0.0231318	0.947893	0.0221396	0.913127	0.028532
0.58318	0.0350115	0.646441	0.0266531	0.594796	0.0375329	0.611265	0.0295183	0.59139	0.0253171	0.615124	0.0252519	0.612933	0.0288978		0.946827	0.00855962	0.945893	0.0106863	0.927421	0.0244024	0.938757	0.015614	0.927622	0.022661	0.946351	0.0228464	0.912505	0.0277386
0.581114	0.0358841	0.648781	0.0265691	0.573841	0.03917	0.609115	0.029466	0.591771	0.0266552	0.615484	0.0238529	0.607297	0.0306494		0.947411	0.00758674	0.942885	0.0111758	0.927036	0.0227601	0.933183	0.0178801	0.92555	0.0220492	0.94853	0.0215207	0.912627	0.0269832

## Sheet: Fig. 3h
First odor															Choice															First odor
Imaging day 1		Imaging day 2		Imaging day 3		Imaging day 4		Imaging day 5		Imaging day 6		Imaging day 7			Imaging day 1		Imaging day 2		Imaging day 3		Imaging day 4		Imaging day 5		Imaging day 6		Imaging day 7			Imaging day 1	Imaging day 2	Imaging day 3	Imaging day 4	Imaging day 5	Imaging day 6	Imaging day 7
Mean	SEM	Mean	SEM	Mean	SEM	Mean	SEM	Mean	SEM	Mean	SEM	Mean	SEM		Mean	SEM	Mean	SEM	Mean	SEM	Mean	SEM	Mean	SEM	Mean	SEM	Mean	SEM		75.7018	79.4045	75	77.1909	92.4905	91.4041	93.1298
49.5006	1.52305	49.3403	1.55366	52.414	1.29713	52.2211	1.59871	50.0917	1.34589	50.4339	0.920646	52.2663	2.19461		49.1966	2.16104	50.2335	1.28384	50.593	0.884515	49.8744	1.32215	49.528	1.89761	49.4505	1.57797	52.9996	2.33556		86.0269	93.9373	90.298	94.5706	96.6987	99.0635	98.5247
49.0845	1.13041	49.46	1.6002	52.5396	0.923135	51.8568	1.61788	49.9731	1.16509	50.2787	0.918004	52.5355	1.62378		49.9867	2.19204	50.1501	1.43342	50.0137	0.930391	49.6592	1.43736	50.0943	1.81065	49.2893	1.50022	53.1079	1.93006		57.75	58.5234	61.6307	68.3873	76.0342	65.8324	71.9298
48.4354	1.1183	49.3844	1.63067	52.2916	0.92348	51.4539	1.47369	49.7359	1.22283	49.8636	0.710445	52.8451	1.12486		50.9658	2.139	50.1693	1.81688	49.5987	1.05716	49.3981	1.90101	50.5296	1.65059	48.9953	1.54822	53.3692	2.00459		59.1372	66.8879	59.5285	79.7371	85.2336	90.8532	93.0619
47.9919	0.754717	48.4571	1.41121	52.3025	1.16866	51.215	1.95761	49.6707	1.3514	49.2779	0.708055	52.9499	1.01539		51.7483	2.19626	50.1099	2.21894	49.8413	1.13081	49.002	1.87531	50.9108	1.58505	49.0774	1.28579	52.894	1.96276		49.7426	51.4605	49.8326	57.2885	63.6208	72.2995	78.4246
47.7409	0.564827	48.2168	1.36012	51.9439	1.38589	50.5096	1.8667	49.6593	1.38054	48.6991	0.832467	52.8885	1.32898		52.1407	1.84646	50.0254	2.46377	49.829	1.07855	48.8488	1.84423	51.1054	1.68784	49.0711	1.0749	52.5067	1.91855
47.9662	0.57537	48.2908	1.75915	51.5521	1.45391	50.1613	2.05549	49.558	1.29809	48.4089	0.806177	52.5402	1.53818		52.129	1.73681	49.6622	2.66081	50.2172	1.37604	48.8595	1.78657	50.9897	1.57559	49.9154	0.833437	52.0124	1.98732		Late delay
47.8479	0.558271	48.4333	1.86266	51.0944	1.34965	49.7376	1.95149	49.4111	1.3382	48.409	0.901359	52.2421	1.70826		52.0916	1.5753	49.4893	2.36784	50.2963	1.59755	48.5737	1.39289	50.9862	1.57034	50.7872	0.767791	51.5981	1.85965		Imaging day 1	Imaging day 2	Imaging day 3	Imaging day 4	Imaging day 5	Imaging day 6	Imaging day 7
47.6209	0.892098	49.0168	1.6842	51.1408	1.18171	49.5106	2.04058	49.549	1.24908	48.6699	0.987923	52.0909	1.80783		52.2661	1.28665	49.1934	2.15952	50.6305	1.65137	48.5989	1.42896	51.209	1.67812	50.8224	0.785249	51.3009	1.57074		50.2834	56.999	50.8389	57.7809	53.4258	65.6048	69.9287
48.1154	0.968974	49.4422	1.0931	51.8202	1.15883	49.6271	2.18104	50.4453	1.08016	49.2252	0.845578	51.9585	1.83821		52.1812	1.36583	49.0596	1.48998	50.74	1.33255	48.8102	1.47408	51.4808	1.55984	50.3868	0.762362	50.9281	1.30741		66.8882	64.9945	62.8514	68.1347	63.3654	70.2205	73.4275
49.0121	1.32099	50.0694	0.72493	52.4444	1.39134	50.5013	1.70741	51.1921	0.995175	50.3092	1.36898	52.5916	1.84173		52.457	1.47389	48.7543	0.736903	50.5912	1.2122	49.4975	1.55028	51.7563	1.33699	49.9161	0.864803	50.8799	1.03169		51.0789	57.2222	53.9949	63.1635	61.4279	57.356	63.7909
49.7178	1.80791	50.4806	0.458928	53.6868	1.48859	52.102	1.45779	52.0281	1.39061	52.324	1.8553	53.9239	2.02935		53.0882	1.57161	48.5732	0.664962	50.6653	1.14896	49.8296	1.7013	51.7747	0.954641	49.7765	0.925138	50.625	0.928927		55.6839	62.8204	55.8734	52.6324	54.8039	61.9838	67.9396
50.9642	2.1299	50.6332	1.03076	54.7238	1.56207	53.9397	1.62466	53.4648	1.9796	54.3719	2.82807	56.933	2.78737		53.4469	2.12904	48.5309	1.08841	50.9769	1.29503	49.8087	1.81896	51.9418	0.681656	49.7067	0.913305	49.9292	0.909135		49.7718	50.7084	51.0785	56.372	56.5077	65.082	65.1349
52.2629	2.48303	51.377	1.67743	56.0999	1.54693	55.8519	2.2281	55.0666	2.56274	57.1036	3.62287	60.0395	3.97963		53.6154	2.5359	48.3396	1.62001	50.7831	1.50263	49.9056	1.69894	51.2484	0.530767	49.9424	1.1955	49.2323	0.961298
53.3305	2.99223	51.1969	2.18829	57.1155	1.72764	57.3624	3.04906	57.0536	3.15903	59.7714	4.61144	63.2287	5.19304		54.0154	2.72769	48.7284	2.0776	51.0242	1.7865	49.854	1.47185	50.3695	0.534258	50.1425	1.45428	48.6524	0.933168		Choice
54.0033	3.46026	51.3054	2.81098	57.5092	1.84681	58.7559	3.85932	58.8796	3.98916	62.8094	5.62217	66.3427	6.22374		54.3211	2.84381	48.6626	2.29716	51.1784	2.04653	49.4381	1.3815	49.846	0.709664	50.6762	1.58733	48.1142	0.953584		Imaging day 1	Imaging day 2	Imaging day 3	Imaging day 4	Imaging day 5	Imaging day 6	Imaging day 7
54.5907	3.73522	51.909	3.30637	57.4996	2.32496	59.9226	4.12172	60.6422	4.77156	66.1235	6.15579	69.4611	6.76924		54.3085	2.86748	49.0034	2.08201	50.9668	2.18148	48.5462	1.43683	49.8411	0.803386	51.37	1.86199	47.3583	1.16001		95.0945	97.4673	93.4682	95.7827	96.0586	99.2123	99.4201
55.4536	4.02123	53.3845	3.69219	57.5477	2.99678	61.1273	4.09724	62.8205	5.70317	68.813	6.84872	71.9999	7.16142		54.0831	2.62978	49.7909	2.03628	50.9586	2.26423	48.0804	1.40739	50.498	0.916307	51.9029	2.0911	47.4498	1.22642		84.7067	84.873	79.74	79.5642	76.4478	84.77	89.9659
56.029	4.11636	54.8765	4.16912	57.8847	3.61411	61.9657	4.24615	65.0204	6.44938	71.5614	7.34893	73.6239	7.48		54.1224	2.16127	50.9809	2.22777	50.885	1.93904	47.676	1.45063	50.6637	1.26298	51.887	2.22949	48.1747	1.22503		68.6447	69.6735	77.3092	83.3952	84.641	88.873	86.9555
56.832	4.04199	56.242	4.57951	57.8755	4.17372	63.2669	4.48165	67.3041	7.05409	73.6726	7.83872	75.1632	7.76511		54.0627	1.35492	51.8459	1.96345	51.2349	2.20719	47.4462	1.36894	51.0227	1.40297	51.8261	1.94944	49.3487	1.23267		88.6033	94.1553	71.8069	93.2511	82.9484	82.2081	97.7851
58.2563	4.06425	57.9234	5.23385	58.1445	4.85067	65.0688	4.65752	69.3956	7.45537	75.2585	8.25358	76.6904	8.09419		53.2674	0.953405	51.8307	1.53877	51.2092	2.15249	47.2549	1.42988	51.826	1.3732	51.7035	1.46464	49.6985	1.39354		60.0918	50.5917	48.9132	75.7479	89.5306	80.0984	93.1547
59.3855	4.16941	59.4557	5.51655	58.7847	5.63388	66.8971	4.86055	71.2183	7.62055	76.7425	8.44022	78.3954	8.22436		52.3278	1.35178	52.0087	1.437	51.1872	1.88754	47.4919	1.31196	51.8679	1.55655	51.6787	1.16828	50.2591	1.6051
60.2522	4.23629	60.7804	5.41725	59.321	5.95876	68.1825	5.20271	73.1784	7.77303	77.6154	8.64634	79.7235	8.45001		51.8415	1.88825	51.9433	1.36272	51.3485	1.57358	48.1407	1.32115	51.9071	1.49973	51.2931	0.989734	50.5251	1.60592
60.9556	4.41528	61.4892	5.29705	60.0808	6.34488	69.3284	5.72737	75.1249	7.57346	78.3019	8.67948	81.0037	8.32307		51.1844	2.41586	51.8867	1.40773	51.3577	1.38419	48.8027	1.17867	51.3319	1.62914	50.9074	1.01329	50.2275	1.85827
61.6235	4.4773	62.4748	5.0771	60.0117	6.22511	70.5225	6.18803	76.848	7.26988	79.4216	8.2786	82.1958	8.21933		49.8978	2.5848	51.1086	1.53773	51.1827	1.31488	49.4977	0.872663	51.1581	1.36639	50.4057	0.994635	49.3985	1.83933
61.7112	4.43679	63.5194	4.60264	60.1339	6.07924	71.7728	6.46303	78.5089	6.98462	80.5749	7.92523	83.5754	7.91559		49.3431	2.85865	50.2381	1.54732	51.0373	1.20631	49.8231	1.03029	51.3419	1.22293	49.9312	0.939711	48.7556	1.79843
61.4271	4.30569	64.8987	4.38419	60.3276	5.73483	72.7038	6.57803	79.8617	6.71154	81.7578	7.47147	84.3502	7.72992		49.0419	2.91927	49.9475	1.51169	50.9122	1.23149	49.9706	0.812804	51.4688	1.24027	49.8809	0.90577	48.8576	2.06372
61.7	4.2978	65.7022	4.58491	60.4785	5.16376	73.5271	6.50766	81.2463	6.44124	82.6364	7.32774	85.0171	7.48496		49.1804	3.12208	50.392	1.51656	50.3406	1.04965	50.0327	0.59426	51.5157	1.0595	50.0823	0.943717	48.7256	2.32923
62.3841	4.56833	66.5178	5.20159	61.1944	5.42402	74.6586	6.35633	82.5856	6.03091	83.1416	7.24178	85.4708	7.14211		47.9094	3.16542	50.6602	1.43665	50.1821	0.956008	49.8116	0.469373	51.0129	0.986356	50.3766	0.786288	49.1199	2.45209
62.6639	4.69008	67.2118	5.69666	61.1876	5.577	75.1647	6.19323	83.5436	5.44449	83.8289	7.08686	86.1831	6.72598		46.6122	3.39451	49.9811	1.14187	49.7495	0.910596	49.7545	0.27423	50.8656	0.914871	50.6927	0.411641	49.7367	2.38198
62.6712	4.98015	67.7205	5.97755	62.0666	6.02754	75.8388	6.22857	84.1246	5.38476	83.6144	7.33048	86.7105	6.48477		46.1909	3.61705	49.8308	0.866085	49.7531	1.21474	49.8332	0.311128	50.0646	0.961168	51.0767	0.223653	50.3951	2.37174
63.0758	5.37296	68.0457	6.43055	62.9876	6.1748	75.7675	6.38839	84.2963	5.39123	83.346	7.43662	87.1129	6.20336		45.8899	3.42161	50.0507	0.673095	49.9435	1.72477	49.8571	0.566095	49.4594	0.907147	51.5171	0.369982	50.8717	2.38947
64.1594	5.56621	68.0243	7.00176	63.7809	6.48119	75.7894	6.58424	84.4255	5.40255	83.5487	7.28973	87.7664	5.73196		45.9911	3.14365	49.8959	0.949016	49.7471	2.01236	49.6561	0.613521	49.4845	1.10391	51.7315	0.813938	51.0222	2.38978
65.2362	5.86538	68.2604	7.23479	64.2263	6.97052	75.6264	6.87367	84.3846	5.50065	84.0005	7.02186	88.4164	5.42831		46.5735	2.67565	49.5229	1.32181	50.1367	2.32116	49.5699	0.618179	49.4692	1.43986	51.7759	1.07678	51.198	2.24346
65.4401	6.05025	68.6833	7.22835	64.6131	7.13981	75.6036	6.99817	84.5652	5.47887	84.9049	6.70277	88.7423	5.45377		48.1207	2.35966	49.0466	1.65382	50.532	2.66403	49.4961	0.674926	49.7257	1.51403	52.2866	1.07202	51.4786	2.08636
66.1458	5.8706	68.989	6.98158	65.1254	6.92066	75.9845	6.95759	84.6754	5.57956	85.3814	6.37434	88.9807	5.45635		49.9164	2.16353	48.8986	2.17591	51.18	2.82311	49.5162	0.860451	49.659	1.57568	52.4134	0.983041	51.9362	1.82233
66.8375	5.92517	68.9525	7.15208	65.6917	6.79506	75.9272	6.84001	84.7645	5.47407	85.9775	5.97404	89.4664	5.16489		51.0281	1.94412	49.2269	2.40234	51.175	2.62284	49.4264	0.730662	49.9286	1.63175	52.5725	0.954395	51.9529	1.80419
67.6471	6.21746	68.8043	7.36376	65.9533	6.97382	76.4895	6.69617	84.9247	5.42778	86.1756	5.72151	89.547	5.04429		51.045	1.77739	49.5607	2.27954	51.0772	2.30162	49.3757	0.700613	49.9728	1.6965	52.776	1.09235	52.2035	1.72467
67.7876	6.72863	68.9529	7.20042	66.4746	7.08339	76.705	6.60406	84.9591	5.39051	85.9827	5.92684	89.8389	4.84137		51.2706	1.39097	49.8596	2.17584	51.4281	2.27848	49.8391	0.734732	49.61	1.64429	53.1124	1.16774	52.1021	1.62667
67.9714	7.13428	69.1544	7.12961	67.1388	7.1241	77.0461	6.62035	84.9997	5.48793	85.7535	6.09417	90.0291	4.53459		51.1439	1.28711	50.1893	1.95639	51.7246	2.10556	50.3293	0.741838	49.5064	1.60581	53.3705	1.3039	51.8942	1.72703
68.2202	7.40814	69.4103	7.28609	68.036	7.20198	77.2075	6.67288	84.2573	5.76974	85.3432	6.25902	90.2662	4.14046		51.3084	1.08763	50.7586	1.74735	52.1782	1.92535	51.1152	0.691	49.1207	1.5623	53.1718	1.43061	51.1566	2.11914
68.0453	8.14622	69.9286	7.72431	69.1763	7.60315	77.5772	6.86629	83.4016	6.26785	84.75	6.5	90.0589	4.02207		51.7087	0.864055	51.111	1.58543	52.6582	1.66609	51.2683	1.04641	49.4513	1.77153	53.0096	1.48593	50.0922	2.30863
67.7332	8.70513	70.6904	7.87787	70.0245	7.97825	78.0988	6.84821	82.7822	6.47691	84.47	6.53743	89.7251	4.06876		52.2493	0.63337	50.7832	1.88717	53.4681	1.49304	51.7523	1.00047	49.7061	1.73906	52.7621	1.51741	49.6112	2.41424
67.126	8.95459	72.0792	7.80374	70.8996	8.08018	78.4365	6.81969	82.441	6.38604	84.1033	6.71067	89.2786	4.31619		53.1255	0.625365	50.8362	1.93504	53.4629	1.27736	52.0932	1.07134	50.0269	1.86859	52.1382	1.34435	48.7053	2.52595
66.8518	8.71894	72.6572	8.23717	70.9632	8.07009	78.8753	6.76595	82.5493	6.23225	84.2722	6.57226	88.8555	4.28847		53.625	0.700053	51.3617	1.85754	53.1297	1.25763	52.4493	0.977195	49.6739	1.78171	51.5186	1.18996	48.1239	2.68969
66.1369	8.42633	73.0981	8.59708	70.7984	8.18747	78.9161	6.60338	82.7923	6.11651	84.3621	6.40297	88.2879	4.54749		53.7046	0.934283	51.4123	1.84577	52.9309	1.34814	52.3965	1.18361	49.4808	1.55121	51.1579	0.994346	48.238	2.49247
65.6299	8.3756	72.944	8.91236	70.601	8.27188	78.8742	6.49229	83.2759	6.23257	84.2562	6.28999	87.6386	4.9197		52.9391	1.39768	51.3097	1.80613	52.6545	1.21072	52.3726	1.18629	49.4804	1.34401	50.7787	0.776009	48.2757	2.2192
64.892	8.1781	72.7944	9.00795	70.2491	8.33336	78.5304	6.35749	83.9047	6.21005	84.5988	5.99982	87.417	5.02458		51.9499	1.97439	51.1146	1.66047	52.1907	1.2629	52.4647	1.10041	49.1792	1.00445	50.8673	0.630026	48.5012	2.25509
64.5542	7.94873	72.812	9.13246	70.132	8.52946	77.7802	6.34161	84.288	6.29941	84.3291	6.101	87.3226	5.15957		51.4577	2.48105	51.6402	1.26905	51.7227	1.27443	52.2353	1.03036	48.9869	0.943559	50.8514	0.853894	48.7725	2.28941
64.3838	7.94907	72.0612	9.63694	69.433	8.67431	76.5115	6.38023	84.425	6.41837	84.432	5.91332	87.5183	5.05389		51.278	2.57768	51.6913	1.2325	51.6657	1.19224	52.22	1.07752	48.966	1.04326	51.0871	1.15142	48.7133	2.57385
64.0281	8.33697	71.7028	9.78864	69.1221	8.84067	75.7985	6.28686	84.336	6.43685	84.1764	6.09994	87.1551	5.24569		51.3338	2.13857	51.0723	1.18736	51.9841	0.920113	51.6994	1.24136	49.0573	1.26164	51.1675	1.40874	48.7686	2.7875
63.7267	8.51498	71.7349	9.6696	69.1521	8.72596	75.1983	6.11766	83.8947	6.34821	83.8933	6.2373	86.9158	5.08105		52.5202	1.95155	50.9242	0.907577	52.4323	0.831635	51.2664	1.46166	49.0518	1.68697	51.1694	1.40715	47.93	2.86738
63.8871	8.29705	71.7096	9.51022	69.2015	8.22155	74.9448	5.90442	83.4485	6.17411	83.6743	6.49956	86.9112	4.83915		53.8046	2.04801	50.8406	0.621847	52.6259	1.03349	50.7967	1.48778	49.6085	1.95135	51.174	1.36503	47.7233	3.08047
64.9135	7.96197	71.6326	9.40755	69.1166	7.91487	74.8468	5.84489	82.7493	6.01545	83.2565	6.6836	86.8615	4.69834		54.3242	2.23594	51.2717	0.750481	52.5949	1.43692	50.3167	1.37849	50.0846	2.21665	50.8199	1.56863	47.6218	3.06689
65.7247	7.70966	71.4895	9.2325	68.5577	7.68994	74.6017	5.7518	82.5296	5.84585	83.2969	6.68334	86.2227	4.69352		54.0169	2.10231	50.9995	1.2807	52.2825	1.27189	49.8178	1.39915	50.3268	2.13199	50.7431	1.58368	47.3412	2.84151
66.3079	7.15502	71.2765	8.87888	68.8017	7.46189	74.3698	5.69177	82.2446	5.83558	83.3628	6.6006	85.8279	4.75465		53.8843	1.8092	50.7013	1.8713	52.1688	1.27222	49.8127	1.34599	50.2162	2.04085	50.7654	1.33649	47.4241	2.54561
66.9292	6.57019	70.9279	8.78459	68.9752	7.09781	74.3035	5.75941	81.84	5.99974	83.1658	6.41597	85.834	4.69164		53.5554	1.42208	50.1642	2.28204	51.4443	1.25064	50.3721	1.07376	50.5106	2.09763	50.5218	1.14834	47.5331	2.20055
67.5374	6.27003	70.2974	8.87461	68.9683	6.84969	73.9475	5.78009	81.4593	6.1453	82.8659	6.56402	85.7382	4.60167		52.2843	1.31886	49.465	2.65758	51.0611	1.10963	50.5273	0.893935	50.735	2.06665	50.5817	1.06512	48.5766	1.94432
67.2418	6.04248	70.1287	8.70457	68.5304	6.87289	73.0237	5.92549	80.8136	6.35613	83.307	6.10244	85.2405	4.54235		51.6699	1.22324	48.9898	2.59693	50.5812	0.749829	50.7694	0.726468	50.5211	1.92755	50.9808	0.993368	48.8975	1.54285
66.9617	5.93548	70.2957	8.52001	68.8244	6.7025	72.2586	5.95608	80.4668	6.67341	83.4679	5.95779	84.3676	4.54966		51.9789	1.30693	49.0041	2.81407	50.505	0.689034	51.0421	0.748502	50.3445	1.85545	51.0405	0.861492	49.438	1.57181
67.0544	5.50558	70.1138	8.41197	69.1293	6.43257	72.0111	6.04181	79.7368	7.13912	83.4003	5.73529	84.0436	4.50089		52.6524	1.74712	48.5088	2.61834	50.3112	0.95887	51.5683	1.11138	49.9351	1.96647	50.9761	0.394256	49.8959	1.68214
67.4867	5.25512	70.2843	8.14124	68.8729	6.36905	71.7269	6.0247	79.0726	7.28959	82.6708	5.73686	83.5566	4.36826		53.1059	2.28629	48.4405	2.51944	50.1018	1.17484	51.6261	1.47027	49.9702	2.09783	50.6815	0.440107	50.5439	1.64963
67.6057	5.13094	70.4673	7.8381	68.5783	6.52607	71.2651	5.95595	78.5739	7.10224	81.767	5.81928	82.5132	4.60118		53.4651	2.51528	48.7961	2.38928	50.2952	1.53107	51.1511	1.48119	49.7304	2.32784	50.8299	0.639615	50.9048	1.81712
67.3984	4.99266	71.1693	7.47247	68.4124	6.50213	70.5891	5.90849	78.3521	6.72054	80.5689	5.94695	81.3499	4.79142		53.7317	2.21035	49.3695	2.02016	50.1074	1.53217	50.9863	1.69209	49.2037	2.43655	50.7165	0.912614	50.6338	1.76114
67.2322	5.03866	71.7228	6.96141	68.2774	6.47613	70.1347	5.76953	77.9806	6.1781	78.6001	6.45379	80.47	4.93214		53.428	1.85804	50.1942	1.86436	49.9612	1.41368	50.4215	1.76252	48.6886	2.40102	50.2106	1.33152	50.6181	1.7324
67.3786	5.11899	71.6556	6.48403	67.6441	6.56363	69.3956	5.80934	77.7339	5.6693	77.1272	6.67158	79.985	5.06047		53.4944	1.39401	50.2805	1.42759	49.5254	1.18695	49.9582	1.81302	48.3191	2.09933	50.3884	1.64337	49.9657	1.49235
66.4526	5.21662	71.3244	6.03252	66.9702	6.71461	68.2394	5.93376	77.1057	5.00686	76.1282	6.71916	79.4909	5.11353		53.7448	0.956042	51.1332	1.4223	49.3443	0.947121	49.4035	1.71554	47.8347	1.82874	50.3359	1.73666	49.7928	1.44188
65.3867	5.25029	70.6096	5.89953	66.7431	6.60066	67.5988	6.06801	76.5964	4.63457	75.9617	6.45332	79.3474	5.0411		53.7126	0.92722	51.8903	1.67683	49.3688	0.9325	49.2051	1.61952	47.4623	1.57834	50.3063	1.77675	49.8279	1.51293
64.7378	4.92188	70.1087	5.68499	66.3622	6.2194	66.7125	6.25611	75.3182	4.34939	76.145	5.86933	79.4168	4.67461		53.309	1.20794	52.4276	2.00233	49.379	0.922729	49.1222	1.45935	46.9705	1.37926	50.0698	1.88403	49.841	1.53511
64.7756	4.4864	68.9935	5.65084	65.8351	6.00909	66.9694	6.09395	73.8202	3.94863	76.5215	5.19609	79.5293	4.44224		53.1661	1.46343	52.8172	2.26834	49.2408	0.957909	49.0594	1.40395	47.1194	1.086	50.1157	1.83168	50.1655	1.43246
65.6261	3.93454	67.809	5.73029	65.5407	5.97328	67.4993	5.93837	73.4626	3.71147	77.3098	4.6285	79.2602	4.51671		53.4307	1.66068	53.1534	2.14972	49.105	1.02398	49.3628	1.53777	47.1876	0.942161	50.1756	1.68332	50.2539	1.53399
65.2698	3.66216	66.2443	5.96483	65.0126	5.52289	67.9429	5.55405	72.6497	3.4405	77.7486	4.26296	78.9742	4.42618		53.2253	1.98096	53.277	1.97552	48.7724	1.05375	49.3652	1.60105	46.7464	0.982175	49.8862	1.67274	50.4227	1.66846
65.2787	3.65414	65.5851	5.95614	64.5036	5.06274	68.8255	5.1137	71.8594	3.4763	77.7921	3.92861	78.8839	4.29048		52.5368	2.34679	53.2795	2.00592	48.8536	1.13099	49.3655	1.56154	47.1908	0.952627	50.2268	1.73386	50.6508	1.63903
65.3654	3.74232	64.8666	5.86211	63.8514	4.85539	69.5451	4.77117	70.7718	3.47787	77.0623	3.92314	78.352	4.30355		52.3067	2.58961	52.9132	1.72975	49.077	1.25971	49.0934	1.30323	47.5606	0.853451	50.9752	1.84948	50.7382	1.73559
65.2348	3.89575	64.7628	5.96273	63.6312	4.85493	70.0701	4.56125	70.5047	3.37663	76.4559	4.03251	77.7721	4.47159		51.7453	2.88488	52.8703	1.70804	49.6014	1.75472	49.0132	1.2273	48.1397	0.796568	51.875	1.71189	50.7058	1.68912
64.4388	4.20544	64.859	5.90695	63.4439	4.82268	69.9908	4.56894	70.2386	3.11598	75.8188	4.14167	77.0097	4.65867		51.5053	3.01303	52.4618	1.76381	49.796	2.03016	49.4937	1.262	48.5645	0.775298	52.2601	1.64639	50.2878	1.85426
63.1783	4.39769	65.4678	5.79993	63.0923	4.66382	69.3439	4.63976	69.0404	2.86431	74.5565	4.27502	76.3511	4.4994		51.0528	3.08093	52.0142	2.36062	50.2725	1.92761	49.6217	1.09273	48.7794	1.13553	52.5829	1.7475	49.889	1.84995
62.2815	4.41844	66.2343	5.78353	62.8955	4.96986	68.6014	4.79153	67.4686	2.84894	73.0026	4.51423	75.6396	4.48937		50.8567	3.19304	52.0645	2.67109	51.3176	2.03273	50.1268	1.0504	49.5272	1.46553	53.2529	1.67875	49.5312	1.69154
61.3745	4.73824	66.285	5.87952	63.1444	4.864	67.7295	4.85266	66.468	3.05051	71.8034	4.61984	74.9321	4.41595		51.0621	2.93353	52.3165	2.59371	52.0362	2.12686	50.5656	0.981843	49.8305	1.4119	53.7609	1.56564	48.9397	1.61837
60.0729	4.94649	66.3314	5.68443	63.0958	4.67495	67.2853	4.97964	65.5284	2.89785	70.7994	4.49044	74.1484	4.26414		50.9956	2.46198	52.2162	2.19146	52.537	2.29577	50.9154	0.769436	49.8925	1.13923	53.7183	1.47919	48.5889	1.65024
58.8124	5.13878	65.5724	5.42533	62.5949	4.59756	66.8348	4.90978	64.1096	2.39956	69.8232	4.11679	73.618	4.0306		51.8024	2.33874	51.832	1.81424	52.8651	2.23598	51.147	0.779498	50.3516	1.10545	53.6237	1.46995	48.9536	1.6979
57.9785	5.1291	64.8093	5.14842	62.4134	4.51345	65.9125	4.75031	63.5663	2.28496	69.0618	3.60093	72.8161	3.95655		52.2185	2.25242	51.6257	1.43632	53.6096	2.17052	50.9919	1.27888	50.6283	1.04016	53.8196	1.51537	49.5972	1.76402
57.4358	5.27847	63.0727	5.01225	62.2023	4.58152	65.3077	4.61759	63.3504	2.38845	68.9198	2.96141	72.6062	4.01907		52.4534	2.26987	51.3009	1.0043	54.2074	2.50407	50.9331	1.57313	51.0585	0.974833	54.1648	1.17277	50.3316	1.78598
56.8783	5.37919	61.8712	4.92298	61.8683	4.6514	64.7238	4.25083	63.3603	2.24784	69.0048	2.39543	72.3425	3.99351		51.883	2.00933	50.6752	0.802628	53.8713	2.60626	51.0695	1.64195	51.0522	1.0692	54.1367	0.817332	51.0161	1.58759
56.6007	4.93049	61.4275	4.47761	61.322	4.58183	64.4758	3.93629	62.8905	1.92659	68.6633	2.23976	71.7288	3.92764		51.7932	1.64709	49.8111	0.601055	53.2647	2.54469	50.9766	1.55946	51.1433	1.09941	53.7255	0.721576	51.2926	1.26307
56.6683	4.51216	61.0337	4.39996	61.1616	4.60245	63.461	3.67311	62.456	1.67478	68.7396	1.95865	71.2174	3.82575		51.8972	1.46028	49.5473	0.720543	52.3604	2.51965	50.8116	1.36512	51.4596	1.00948	53.6896	0.81817	51.6125	0.960211
56.858	4.52278	61.0187	4.5008	61.3445	4.71918	62.1717	3.65112	62.1763	1.75949	69.0868	2.23275	70.9514	3.76921		52.5267	1.38542	49.787	0.778077	51.7087	2.79419	50.4541	1.06849	51.2325	1.00665	53.6783	0.813419	51.6533	0.925341
56.8899	4.55437	60.3303	4.68348	60.7906	4.84311	61.7902	3.82735	61.4999	1.63806	69.2807	2.50152	71.4076	3.62974		53.543	1.62578	49.8339	0.724363	50.4491	2.47371	50.2311	0.947709	51.4105	0.899437	53.7199	1.21453	51.2792	0.987678
56.6699	4.52477	60.4961	4.72476	60.3151	4.92625	61.4418	3.77495	60.9549	1.43489	69.0461	3.01346	71.7861	3.58233		54.783	2.04197	49.5497	0.374919	49.4933	1.84722	50.1153	1.11425	51.5036	0.828803	53.2887	1.56566	51.0407	1.0729
56.5366	4.35972	60.3	4.56394	59.8627	5.02469	61.6931	3.8171	60.787	1.30303	68.9345	3.36147	71.3969	3.43916		56.0549	2.74685	49.5129	0.625319	49.4536	1.10616	50.0397	1.48502	51.7171	0.901159	53.1556	1.71949	51.0366	1.10811
56.2348	4.18644	59.9423	4.76816	59.0471	5.19752	61.5698	3.64842	61.1879	1.03132	69.3768	3.52416	70.8332	3.53271		56.5094	2.8883	49.4548	0.972134	49.5856	0.880567	50.272	1.48618	51.3191	0.912915	53.6049	1.86267	51.6338	1.12962
55.8276	4.34248	59.8164	5.05158	58.4649	5.24496	61.8152	3.57128	61.8707	1.2627	69.369	3.67029	70.5082	3.75793		56.7737	2.68483	49.9393	0.94777	49.9873	0.837773	50.2169	1.26533	50.7415	1.16664	53.3032	1.50359	51.6154	1.23045
55.1323	4.16136	59.4056	5.00649	57.6576	4.82931	62.2498	3.53303	62.6019	1.41236	68.9278	3.30142	70.0609	3.71982		55.9759	2.43392	50.3848	1.03274	50.2458	0.948303	50.6712	1.20277	50.9597	1.07785	53.4803	1.47992	51.0502	1.52185
54.5122	3.87388	59.9214	4.79411	57.6967	4.25303	62.7091	3.34967	63.2327	1.63304	68.548	2.97429	69.3649	3.6858		54.6905	2.11389	50.6945	1.1724	51.1529	1.03634	50.6502	1.07168	50.2215	1.17131	52.9195	1.07653	50.6252	1.74114
54.5311	3.53683	60.1087	4.55453	57.6796	3.7375	62.9624	2.95746	63.6469	1.80752	68.4366	2.95314	68.6453	3.2365		53.6048	2.05236	50.6821	1.50516	51.0565	0.884377	50.7294	0.895833	49.6328	1.22313	52.6529	0.971294	50.7097	1.88149
54.4715	3.41503	60.4599	4.41243	57.6755	3.27524	63.0461	2.55425	63.7113	1.89205	69.045	2.56658	68.7852	3.009		52.7595	1.95155	50.7129	2.00125	50.9028	0.666838	50.3567	0.644104	49.3573	1.42832	52.2331	1.11989	50.6345	2.11334
54.2263	3.48871	60.7697	4.16515	57.6085	3.00907	63.0615	2.55686	63.5958	2.07654	69.1126	2.2484	69.105	2.55225		52.1357	1.94524	50.5789	2.57626	50.6261	0.420828	50.188	0.465989	50.1655	1.36025	51.3779	1.58568	49.8803	2.30859
54.2764	3.65161	60.8339	3.74971	57.3508	2.72163	62.7453	2.50868	63.1481	2.08566	69.2069	2.04777	69.4576	2.12702		51.803	1.8946	49.8875	2.54598	51.0157	0.42791	50.6272	0.636107	50.7789	1.24938	51.1747	1.85329	49.1856	2.40358
54.7876	3.89567	60.8778	3.4193	57.2564	2.69964	62.5987	2.67729	62.6194	2.20043	69.2908	1.89874	69.5685	1.91544		51.3152	1.96594	48.1221	2.78858	51.0269	0.57835	50.2619	0.644771	50.2781	1.4646	50.563	2.0512	49.184	2.12198
55.7744	4.2658	61.2822	3.14113	56.9623	2.7607	62.0172	2.71094	61.9821	2.32072	69.1604	2.20337	69.6601	1.76725		51.1772	2.03783	46.7209	3.24316	50.3511	0.665783	50.4389	0.81116	50.4352	1.36045	50.7023	2.21916	49.5125	2.13053
56.2378	4.6288	61.2532	2.96176	56.5131	2.68535	61.5298	2.94752	60.8854	2.39648	68.9745	2.32186	69.6653	1.96717		50.546	2.25194	46.4692	2.96495	50.63	0.794261	50.3407	0.968389	50.6799	1.16443	50.8481	2.41542	49.8358	2.18817
57.1043	4.82542	61.3787	2.78355	55.9496	2.65487	61.1281	2.96427	60.0386	2.37439	67.6819	2.54638	69.1261	2.04765		50.229	2.42658	46.5225	2.42818	50.6773	0.720829	50.2044	0.87499	50.9685	0.936417	51.0486	2.4215	50.0043	2.01298
57.5776	4.96965	60.9995	2.52555	55.5637	2.55403	60.7666	3.01027	58.9969	2.15113	66.9765	2.71591	68.6889	2.27817		50.4382	2.52018	46.6659	2.16414	50.8929	0.597381	49.7711	1.21356	50.7185	0.840309	51.2899	2.2407	50.4115	1.98468
57.6439	5.02344	60.9816	2.50102	54.8552	2.45262	60.5462	3.30697	58.2296	2.27931	66.2372	2.85379	67.4717	2.57552		50.3217	2.75621	46.8982	1.99002	50.1757	0.391046	49.971	1.37866	50.4561	0.90963	51.1835	2.04706	50.9102	2.18499
57.2081	5.18507	61.4889	2.56929	54.3966	2.4518	60.3074	3.39646	57.654	2.33883	65.3349	3.2361	66.6285	3.01215		50.5281	2.89603	48.2265	1.72502	49.9527	0.393045	50.2503	1.47902	50.6334	0.993823	51.0895	1.88659	51.4335	2.22133
56.2275	5.20938	60.9548	2.49164	53.7058	2.09561	60.0513	3.5625	56.7906	2.22341	64.193	3.29119	65.9644	3.26931		50.14	2.95072	48.8218	1.69118	50.0257	0.951977	50.5335	1.59711	50.9345	1.39692	50.9405	1.60616	51.6373	2.02232
55.6237	5.24655	60.7946	2.53443	53.8851	1.949	59.6582	3.77945	56.7837	2.29176	63.4187	2.79818	65.5481	3.13579		50.3074	2.76757	49.1746	1.63483	49.8809	1.05703	50.7979	1.45269	51.0126	1.91797	50.6423	1.23302	51.3973	1.86356
54.2495	5.424	60.2703	2.53889	53.6685	1.78757	59.1789	3.99947	56.5122	2.41513	63.5838	2.43303	65.7264	2.87579		50.2484	2.88904	49.3528	1.37344	49.8795	1.11824	51.0242	1.20626	50.7768	2.1971	50.1645	0.840622	51.5111	1.92123
53.8809	5.77411	60.1762	2.45875	54.1731	1.95699	59.3215	4.03399	56.5634	2.51616	63.4409	2.09206	65.831	2.8397		50.046	3.30556	50.396	0.989543	49.71	1.12539	51.2817	0.893571	50.5964	2.06394	49.3709	0.782285	51.1991	2.12748
53.7724	5.73575	59.6829	2.07248	54.4597	1.85637	59.8869	3.79906	56.837	2.4475	63.2482	2.08979	66.2185	2.64217		49.7469	3.73971	51.2052	0.892332	49.5354	1.31011	50.6656	0.906017	50.9182	2.15693	48.6215	0.978013	51.2247	2.23422
54.0173	5.2715	58.2536	1.67364	54.3382	1.75375	60.3579	3.54134	56.9459	2.3942	62.8886	1.8944	66.8745	2.19012		49.5591	4.04859	51.4319	0.982087	49.1422	1.43521	50.3919	0.727904	50.9321	2.02884	48.6666	1.15284	51.023	2.5149
54.4852	5.0251	57.472	1.34428	54.5841	1.83581	60.8752	3.34499	56.8362	2.46631	63.241	1.79081	67.1544	1.85371		50.0318	4.31488	51.9392	1.34651	49.2379	1.41538	49.782	0.917905	51.1626	2.07062	48.9203	1.46977	51.8576	2.99445
54.0612	4.53975	56.8733	0.935107	54.4211	1.88392	61.3054	3.08675	56.4021	2.42166	63.0079	1.94062	67.2323	1.57653		50.0021	4.42337	52.4438	1.2695	49.7726	1.46031	49.6276	1.22447	51.4861	1.89565	49.6837	1.84694	53.0119	3.49598
53.9866	3.8324	56.7107	0.753633	54.5412	2.13092	61.5447	2.84821	56.4004	2.50659	62.2424	1.87263	67.4332	1.48256		49.7176	4.50264	53.1254	1.36324	50.4483	1.25071	50.1724	1.14856	51.8406	1.55602	50.8831	1.7338	54.6773	4.30699
53.6286	2.85438	56.7596	0.798346	54.1008	1.9634	60.9042	2.69984	56.2363	2.71184	61.517	2.13468	67.8784	1.18819		49.409	4.59771	53.8655	1.54946	51.7072	1.18391	50.684	1.48518	52.5345	1.3308	52.421	1.88817	57.4431	5.04133
53.394	2.29113	56.6415	1.23747	54.1538	1.93687	59.8766	2.78301	56.0338	2.81977	60.9897	2.06701	68.4644	1.08964		49.5722	4.79738	54.5769	1.79843	52.9867	1.29159	51.5751	2.055	53.5168	1.06615	55.2489	1.95282	60.4997	5.73718
53.276	1.96251	57.3782	1.63598	54.3321	1.97584	58.8426	2.88107	56.1012	2.9353	61.3233	2.03476	68.2894	1.39545		49.6967	4.84015	56.5454	2.247	54.8357	1.29919	52.9718	2.57163	54.8746	1.1486	57.6212	2.3179	63.5904	6.22845
52.6891	1.41223	57.6167	2.00697	54.0257	2.06871	58.2639	2.79713	56.385	2.86928	61.48	2.05137	68.2679	1.44548		49.8561	4.68903	59.4149	2.75103	56.7409	1.4951	54.8304	3.00187	56.2588	1.61842	60.1949	2.76983	66.1626	6.49351
53.0864	1.14599	57.6372	2.19426	53.79	1.99771	57.8491	2.92374	56.1573	2.72165	61.9102	2.1211	68.3683	1.46223		50.5062	4.53742	61.3203	3.20097	58.781	1.9743	56.8137	3.35797	58.0273	1.89264	62.864	3.20095	68.7574	6.5865
53.8549	1.0924	57.1224	2.606	53.762	1.98683	57.2481	2.74235	55.9247	2.39699	62.1482	2.39798	68.2709	1.41881		52.1352	4.49126	62.8636	3.5342	60.5108	2.45278	58.8063	3.79997	60.7097	2.03596	65.7546	3.45731	71.3855	6.53449
54.6062	1.1714	56.3504	2.82238	53.6678	2.17317	56.8266	2.53138	55.4546	2.23007	62.2344	2.38172	67.9084	1.58227		53.8851	4.45753	63.791	3.73934	61.948	2.85398	60.917	4.2233	63.488	2.56229	69.5092	3.74303	74.2313	6.30274
54.8855	1.27647	55.9455	3.03714	53.7342	2.40673	56.6638	2.46583	55.0591	2.2801	62.2052	2.61424	67.971	1.62888		55.8261	4.41964	65.8131	3.86269	63.6451	3.26652	63.0314	4.64412	66.0546	2.82137	72.6062	3.72892	76.6365	6.19982
54.7913	1.51024	55.3541	3.16937	54.1552	2.9086	56.8577	2.65752	54.4705	2.30294	61.9157	2.31151	68.297	1.72388		57.8885	4.53236	67.1115	3.57045	63.9649	3.0748	65.5211	5.0716	68.8755	2.68199	75.8189	3.58705	79.1965	5.82004
55.1234	1.75854	55.231	3.29436	54.418	3.35726	56.1157	2.59358	54.2953	2.38255	61.6113	2.10802	68.803	1.7495		59.745	4.70117	68.0261	3.61126	63.7302	2.81218	67.6954	5.6202	71.3566	2.43722	78.3056	3.34663	81.7214	5.50474
54.7564	1.81833	55.4556	3.37551	54.534	3.60998	56.1256	2.5244	54.5294	2.54023	61.1285	2.01823	68.9257	1.85503		61.6973	4.80739	68.9731	4.02196	63.3114	2.59879	69.934	6.26448	73.6983	2.31323	80.6416	3.07842	84.0388	5.01588
54.4838	1.88756	56.0034	3.81501	54.5496	3.60639	56.1838	2.55154	54.8178	2.5142	61.0744	1.92265	68.9089	1.93733		63.3885	4.73325	70.1172	4.46004	63.7436	2.80002	71.9598	6.77767	75.6609	2.27611	82.5073	2.88213	85.5957	4.68384
54.1999	2.19557	56.7149	4.05212	54.441	3.3258	56.679	2.72645	55.3233	2.64391	61.1799	1.94275	69.1277	1.99738		64.8115	4.94729	71.5169	4.86586	64.305	3.16347	74.0667	7.17396	77.1766	2.12614	83.7902	2.62581	86.7726	4.46111
54.2327	2.47903	56.981	4.27203	54.4838	2.93037	57.3446	2.87129	56.1693	2.54712	61.3605	2.14833	69.1173	1.90779		66.0341	5.14517	72.3192	5.63979	65.3999	3.99951	76.0202	7.46524	78.2519	2.08237	84.7949	2.69098	88.1078	4.0734
54.5501	2.55161	57.1445	4.45056	54.0427	2.27537	57.6356	2.8716	57.3856	2.5192	61.4963	2.52019	68.395	1.78909		67.7966	5.35899	72.9166	6.50066	67.1447	4.91459	77.1856	7.67841	78.8479	2.12276	85.3242	2.91542	89.0644	3.89693
54.749	2.23601	57.3406	4.37895	53.963	1.75648	58.2707	3.13462	58.649	2.68862	61.4751	2.71873	67.6608	1.75168		70.1052	5.41966	73.546	7.17825	69.7995	5.69436	78.3312	7.62876	79.6371	2.30678	86.1621	3.03257	89.772	3.64219
55.204	2.16595	57.638	4.286	53.8043	1.30435	58.1483	3.34747	59.6291	2.87873	61.5583	2.95833	66.8802	1.87023		72.9144	5.53257	74.7494	7.85721	72.3313	6.21602	79.5565	7.45646	80.5076	2.59891	87.2889	2.93132	90.4694	3.49184
55.4417	2.0368	58.2589	4.0956	54.1484	1.25873	58.4173	3.5342	60.3547	3.14216	61.3324	3.07166	66.4532	2.05247		75.368	5.68076	76.1016	8.23395	74.1432	6.69711	80.2471	7.36937	81.1672	2.95469	88.5449	2.75834	91.3294	3.2649
55.8696	2.09129	58.5923	3.87391	54.8049	1.24797	58.0141	3.45117	60.8013	3.43127	60.8833	3.46012	65.7796	2.21465		77.2857	5.73487	76.615	8.51708	75.5919	7.27981	81.0016	7.13101	82.0676	3.23279	88.9127	2.8467	91.9189	3.09975
55.9034	2.31913	58.8768	3.77765	54.6334	1.17916	57.7431	3.28889	60.4695	3.56064	60.3149	3.56138	65.385	2.25281		78.9965	5.7346	77.5203	8.62948	76.541	7.74392	81.8845	6.61763	83.3025	3.32281	89.2143	2.95046	92.1534	3.0973
55.5007	2.6297	59.3123	3.68555	54.8301	1.41318	57.5866	3.16281	59.9176	3.584	60.2338	3.46106	65.3029	2.41744		80.4413	5.79049	78.0351	8.71633	77.5027	8.00191	83.0407	5.82168	85.0159	3.12436	89.4681	2.96095	92.8527	2.78833
54.2717	2.64036	59.5664	3.36392	54.4784	1.52483	57.0177	2.83183	58.775	3.44158	59.8082	3.38303	65.0164	2.79031		81.264	6.19003	78.6691	8.67192	77.4977	8.18654	84.588	4.98801	86.6063	2.91784	89.724	3.14409	93.1676	2.68399
53.5842	2.79049	59.6957	3.09439	54.5096	1.61427	56.4481	2.47252	57.991	3.41121	59.8431	3.26624	65.2752	2.82551		80.5651	7.0413	79.5839	8.51577	77.041	8.31046	85.3913	4.43358	87.9453	2.6713	88.9724	3.63071	93.2042	2.70104
52.9951	2.89319	59.5913	3.20311	54.222	1.68976	55.6663	2.74434	57.5944	3.55802	60.3252	3.10868	64.9084	3.00925		79.3201	7.83597	80.0235	8.43125	76.596	8.45479	86.3389	3.87892	88.7567	2.7529	88.0073	4.22658	93.5382	2.4847
52.0352	2.65343	59.2123	3.26943	53.9638	1.56306	55.733	2.66899	57.2089	3.46417	60.6829	2.89308	64.7599	3.21168		78.7824	8.19942	81.2268	8.59025	76.6494	8.36973	87.1882	3.30736	89.6281	2.70248	87.5938	4.80845	93.7728	2.28185
51.6339	2.43173	59.3089	3.22477	54.2373	1.80893	54.6692	2.77471	56.8012	3.3861	61.2623	2.68753	64.547	3.26622		78.925	8.23814	81.0822	9.01248	76.5102	8.1895	87.9759	2.99673	89.9078	2.9226	86.9168	5.32587	93.9537	2.08996
51.6717	2.01384	58.8692	3.27303	54.4544	1.92365	54.4868	2.72821	56.3568	3.05762	60.7715	2.78518	64.9328	3.21923		79.1587	8.17577	81.0548	9.429	76.6643	8.10613	88.3417	3.05861	89.9707	3.00016	86.4805	5.92077	93.7964	2.15815
52.8844	1.96818	58.6678	3.67205	55.1395	2.25626	54.6481	2.73777	56.1827	2.93343	60.5448	3.15018	65.1775	3.23397		79.1397	8.43444	80.5109	9.98793	76.541	8.07906	88.0575	3.36399	89.8339	3.09872	86.0696	6.22222	94.0219	2.14893
53.4291	1.52891	58.2017	4.11205	55.5278	2.2951	54.9855	2.50531	56.4183	2.77761	60.0719	3.22566	64.9042	3.43506		79.3238	8.50248	79.8361	10.7136	76.4079	8.09664	87.8849	3.49099	89.8856	3.15637	86.3093	6.02551	94.5234	2.05891
53.6943	1.37347	57.7186	4.29356	55.9243	2.24641	54.658	2.1875	56.1915	2.55468	59.2872	3.35409	64.8725	3.45282		80.1527	8.35393	79.166	11.4253	76.4163	8.11892	87.9883	3.569	89.9666	3.02462	86.4458	5.46095	94.4804	2.18822
54.0761	1.35697	57.3743	4.41111	56.184	2.4426	54.2321	2.26202	56.264	2.64129	58.4097	3.46066	64.4737	3.56445		81.5865	7.86721	78.6293	11.7686	76.4062	8.19581	87.8979	3.79415	89.4223	3.22713	86.3184	4.74802	94.5917	2.21675
54.2976	1.53242	57.102	4.73143	56.4599	2.12843	54.7557	2.22259	56.5866	2.58092	57.5951	3.59167	64.0864	3.72607		82.057	7.87975	78.544	11.6191	76.3355	8.25512	87.4658	4.207	88.9119	3.14704	86.6192	4.18179	94.7903	2.24298
54.4142	1.52416	56.8942	4.76771	56.1121	1.98115	54.837	2.06162	56.9886	2.60907	57.2809	3.52236	63.9676	3.89814		82.2497	7.98457	78.5201	11.3525	75.7387	8.16664	87.1556	4.45342	88.1051	3.30255	87.0235	3.80919	95.1427	2.13457
54.2566	1.50694	57.1539	4.57865	56.3034	2.00039	55.2866	1.85275	57.4094	2.35717	57.2697	3.21237	63.8497	3.69336		83.1212	7.56832	79.064	10.9077	75.431	8.06809	87.5375	4.29444	87.5966	3.39372	87.3248	3.68492	95.3454	2.0638
54.1419	1.52682	57.2483	4.145	56.112	2.18438	55.0973	1.96056	57.2893	2.1723	56.8566	3.03748	63.7016	3.37944		84.3243	6.67086	79.4038	10.4907	75.3136	8.05266	88.1764	3.96474	86.7151	3.69729	87.6867	3.64027	95.4626	1.94446
53.4153	1.5121	56.7958	3.52427	55.7934	2.40795	55.2068	2.11251	57.0795	2.12001	56.4222	3.08392	63.7987	3.26594		85.2402	5.83698	80.3894	9.93023	75.0424	8.05535	88.7864	3.85927	86.143	4.05421	87.9508	3.58233	95.5448	1.82575
52.9358	1.44279	56.5933	3.29721	55.1379	2.68612	54.8231	2.23889	57.0931	2.05464	56.2589	3.24464	63.9095	3.10897		84.9219	5.75137	80.9213	9.64519	74.3024	7.91458	89.3005	3.87588	86.021	4.1878	88.3544	3.49633	95.5922	1.68222
52.7151	1.18862	56.5796	3.0644	54.5722	3.35581	54.7078	2.13067	57.0867	1.95897	56.4271	3.05122	63.4819	2.88182		84.5122	5.89788	81.3427	9.50532	73.3977	7.80084	89.6349	3.75569	86.1716	4.42225	88.3395	3.5095	95.695	1.60459
52.6259	1.2329	56.7376	2.68784	54.6687	3.86736	54.2229	2.33467	56.4272	2.0742	56.4797	2.9174	62.76	2.5189		84.0706	6.06802	81.6849	9.40716	72.9975	7.7457	90.0605	3.66565	86.4444	4.58963	87.9969	3.54669	95.5855	1.54857
52.6052	1.33101	56.4239	2.27041	54.3409	4.19628	53.9965	2.69437	56.1479	2.01453	56.4413	2.89858	62.2913	2.51507		83.2615	6.29683	81.8172	9.34619	72.7074	7.67757	89.8935	3.72917	86.7105	4.67204	87.7126	3.62957	95.4878	1.50431
52.4428	1.75146	55.8864	2.20362	54.2852	4.1503	54.3664	2.58224	56.3545	2.06906	56.6336	2.95772	61.8956	2.53268		82.6365	6.67261	81.637	9.30162	72.9112	7.66248	89.5203	3.83431	86.8936	4.83736	87.496	3.72559	95.4471	1.51663
52.5889	1.83874	56.2578	2.88253	54.7417	4.04967	54.8552	2.64521	57.0582	2.1829	56.787	3.10608	60.8196	2.73072		82.1102	6.96318	80.9236	9.32498	73.2164	7.58344	88.7981	3.76204	86.8994	4.72762	87.4034	3.83183	95.4762	1.49868
52.6002	1.83471	56.6906	3.29521	55.3697	3.89412	55.5917	2.25507	57.3664	2.09218	57.2418	3.04434	59.9942	2.76371		82.0802	6.83966	80.5351	9.23768	73.6782	7.57329	88.7611	3.61948	86.9102	4.68655	87.2664	3.92754	95.3477	1.58285
52.2139	1.83653	56.7182	3.06406	55.6744	3.48366	55.3914	2.4191	57.6387	2.21569	57.2499	3.17987	59.9184	2.87792		82.2162	6.53573	80.7019	9.09572	74.3332	7.68049	88.6116	3.37633	86.7233	4.74592	87.2844	3.93877	95.0763	1.69808
51.6578	1.51811	56.8235	3.14256	55.6932	3.2399	55.4556	2.315	58.5516	1.98005	57.0868	3.02298	59.5131	2.99171		81.8836	6.51748	81.3372	8.81232	74.662	7.67513	88.1248	2.87279	86.6715	4.77473	87.0073	3.91438	94.6889	1.95651
50.9377	1.30991	57.1251	3.0474	55.6448	2.78721	54.9811	2.00579	58.9912	1.93945	56.7748	2.6793	59.3656	2.95824		80.8534	6.75689	81.7312	8.47724	75.0678	7.64229	87.1781	2.45202	86.4448	4.82509	86.4118	3.89566	94.2265	2.15473
50.3537	0.94758	57.3991	2.8555	55.4709	2.36848	54.5474	2.11111	59.3541	1.99201	56.7031	2.09766	59.3922	2.765		80.3858	6.64242	82.5035	8.19097	74.9963	7.46594	86.0817	2.7219	86.2297	4.71256	85.5895	4.061	93.5934	2.47348
50.2798	0.830806	57.3161	2.05561	54.9587	2.42736	54.3006	2.17601	59.4324	1.79462	56.6572	1.53246	60.3238	2.73572		80.3111	6.60955	83.4058	7.83077	74.6838	7.4008	85.2632	3.45163	86.0157	4.72275	84.8369	4.32043	92.9093	2.80671
50.2475	0.940538	57.3816	1.52667	54.4294	1.91161	54.0629	2.48019	59.3467	1.84903	56.3213	1.34658	61.3012	2.60991		80.1835	6.56689	83.9075	7.75581	73.8943	7.32354	84.2097	4.24995	85.8578	4.69724	84.3916	4.55333	92.4219	3.01583
50.3538	0.827221	57.509	1.54005	54.0681	1.74004	54.1606	2.5516	59.2694	1.84909	56.3601	0.944541	61.6287	2.50951		79.8812	6.5837	83.9082	7.61077	73.206	7.17915	83.2859	5.0497	85.7984	4.6709	84.1957	4.72336	92.0134	3.08232
50.1233	0.79406	57.9304	2.10543	53.6922	1.7866	53.9323	2.79979	59.3746	1.98884	56.3041	0.85926	61.9135	2.38897		80.1924	6.07697	83.7544	7.55766	73.1258	7.12471	82.263	5.53712	85.6175	4.6252	84.2616	4.69424	91.7091	3.10793
49.9481	0.804209	56.8973	2.28291	53.1809	2.05927	54.3933	2.77203	59.2673	2.00516	56.6381	0.684661	61.8842	2.37172		80.9735	5.57914	83.6777	7.55331	72.9749	7.08344	81.7521	5.72508	85.6115	4.60492	84.7937	4.44558	91.5035	3.00585
50.0378	0.918762	57.1381	2.69044	53.0663	2.50017	54.8158	2.78596	58.3754	1.95768	56.4262	0.801132	62.0537	2.63133		80.6965	5.51343	83.2488	7.44554	72.8454	7.14663	81.5374	5.64807	85.8623	4.63283	85.4248	3.99488	91.2721	3.02717
49.9573	1.06318	57.0546	3.26136	52.8698	2.58726	55.0594	2.43183	57.6775	2.00643	56.3921	0.802095	61.907	2.5404		80.4826	5.24832	82.394	7.13392	72.8949	7.14194	81.7958	5.39579	86.2371	4.67268	85.9615	3.50165	91.3127	2.8532
49.4394	1.07967	56.4278	3.57693	53.4076	3.02314	55.3043	2.17719	57.267	2.22379	56.3861	0.878958	61.2933	2.88978		80.4119	4.93139	82.2964	6.67825	73.5415	7.18716	82.3932	4.89828	86.2299	4.69728	86.1809	3.14041	91.2505	2.77386
49.1039	1.10847	55.9386	3.82996	54.2366	3.44178	55.9099	1.81163	56.8176	2.53657	56.6731	1.20813	60.7297	3.06494		80.7376	4.56888	82.0036	6.50651	73.9404	7.19259	83.1052	4.22418	86.2713	4.64201	86.1448	2.92489	91.2627	2.69832

## Sheet: Fig. 3i
First odor								Late delay								Choice
85.6	75.3	78.2	75	68.6	68.7	64.4		67.8	58.2	61	56.2	55.8	56.9	56.3		95.7	77.3	83	79	78.5	76.6	82.6
76.7	85.9	79.2	76.9	76	75.1	72		61.5	63.8	60.2	59.2	58.9	60.7	58		80	97	81	80.9	81.7	74.8	81.5
79.5	78.5	86.8	77.9	80.4	76.4	76.5		61.1	58.6	68.8	59.9	62.3	56.6	54.7		81.8	80.4	95.5	85.9	83.7	78.9	73.7
73.2	75	73.3	84.5	81.4	77.5	77.3		57.7	58.2	59.7	69.8	63.2	58.1	58		82.3	83.5	86.9	95.5	88.2	88.6	88.3
71.7	72.7	73.9	80	90.4	86	81.8		56.6	57.8	57.6	62.7	68.8	64.4	60.4		82.9	84	81.2	87.9	93.5	87.4	87.8
65.3	67.7	68	71.4	83.8	88.9	82.7		56.9	60	58.2	59.2	62.1	72.5	67.7		83.1	82.7	82	88.1	87.3	95.1	91.4
66.2	70.9	68.4	76.4	83.6	84.4	88.1		54.9	58.8	54.6	59.8	57.3	64.1	67.7		80.8	79.6	75.3	86.6	86.8	87.7	94.1

## Sheet: Fig. 3j
First odor			Late delay			Choice
Day 1-3	Day 5-7		Day 1-3	Day 5-7		Day 1-3	Day 5-7
75.3	81.8		58.9	64.9		76.6	87.3
76.7	82.7		61.6	60.9		82.6	87.4
78.2	83.6		61.9	62.8		78.3	86.6
78.5	83.8		61.1	67.9		80.7	90.7
79.2	84.4		61.3	58.1		81.3	86.3
79.5	86		59.2	64.6		80.1	87.6
