# Supplementary material for: Volatile working memory representations crystallize with practice
Source: Nature. 2024 May 15;629(8014):1109–17. doi: 10.1038/s41586-024-07425-w (PMC11136659; doi:10.1038/s41586-024-07425-w)
Supplement: Supplementary file 5 — Source Data Fig. 4 [file 41586_2024_7425_MOESM5_ESM.xlsx]

## Sheet: Fig. 4b
First odor		Late delay		Choice
Mean	SEM	Mean	SEM	Mean	SEM
77.8249	8.07778	68.8505	5.85071	82.1583	7.23768
80.3434	6.95409	75.6394	6.28108	84.8829	5.07579
81.2594	7.81485	75.9705	7.44227	88.593	3.44054
90.0982	2.34452	80.5079	2.95128	88.738	2.73894
79.6467	4.88372	72.2721	2.15846	88.0893	2.25999
80.9718	3.89308	75.3053	1.79131	88.31	2.45005
81.532	5.07733	78.9932	2.54819	88.897	2.5088

## Sheet: Fig 4c
Imaging day	Animal 1 perfomance	Animal 2 performance	Animal 3 performance	Animal 4 performance
1	83.5	85.9	83	85.4
2	82.1	85.6	80.9	84.7
3	95.2	85.1	90.8	87.8
4	89.5	91.1	96.8	87.4
5	94.7	88.3	92.9	90.8
6	96.5	94.5	94.6	94
7	99.4	90.2	92.1	83.5
8	87.1	90.8	88	91.1
9	96.9	87	95.1	84
10	95.5	93.1	96.4	80.4

## Sheet: Fig. 4e
First odor																					Choice																					First odor
Imaging day 1		Imaging day 2		Imaging day 3		Imaging day 4		Imaging day 5		Imaging day 6		Imaging day 7		Imaging day 8		Imaging day 9		Imaging day 10			Imaging day 1		Imaging day 2		Imaging day 3		Imaging day 4		Imaging day 5		Imaging day 6		Imaging day 7		Imaging day 8		Imaging day 9		Imaging day 10			Imaging day 1	Imaging day 2	Imaging day 3	Imaging day 4	Imaging day 5	Imaging day 6	Imaging day 7	Imaging day 8
Mean	SEM	Mean	SEM	Mean	SEM	Mean	SEM	Mean	SEM	Mean	SEM	Mean	SEM	Mean	SEM	Mean	SEM	Mean	SEM		Mean	SEM	Mean	SEM	Mean	SEM	Mean	SEM	Mean	SEM	Mean	SEM	Mean	SEM	Mean	SEM	Mean	SEM	Mean	SEM		70.8066	62.9464	68.6869	74.2882	76.3626	87.4209	84.5792	81.3862
0.489969	0.0186023	0.505918	0.0228798	0.499933	0.00722533	0.508142	0.0106077	0.493743	0.0149396	0.519932	0.00911423	0.487917	0.0336046	0.521799	0.0108744	0.491555	0.00939757	0.516019	0.0216809		0.536607	0.0409621	0.454806	0.0171454	0.5047	0.0192326	0.525852	0.011893	0.505951	0.0266568	0.496263	0.0247949	0.508797	0.0323911	0.527284	0.0340672	0.514462	0.02892	0.488816	0.0222046		80.7677	58.5871	55.6458	80.1852	71.5889	80.1273	74.6399	84.6459
0.487533	0.0126654	0.514609	0.0259838	0.50945	0.00765868	0.513925	0.0150741	0.483579	0.0196752	0.50787	0.00282827	0.488095	0.0369278	0.517993	0.0134583	0.486221	0.00707444	0.522276	0.0234008		0.542281	0.0460944	0.434226	0.018756	0.506922	0.0112104	0.527463	0.00550269	0.508984	0.0183409	0.512795	0.0276648	0.515378	0.0325627	0.528785	0.0367547	0.522491	0.02942	0.485639	0.0210336		53.1393	96.1988	96.5898	98.6022	99.349	97.8167	99.7429	99.6394
0.484915	0.0198331	0.529554	0.0271205	0.5059	0.00976215	0.514137	0.0131208	0.484677	0.0192273	0.502408	0.0104573	0.493489	0.0353862	0.512805	0.0176644	0.492228	0.0106373	0.52495	0.0234125		0.537824	0.0457164	0.443136	0.0282374	0.510379	0.00482019	0.525009	0.00187195	0.509913	0.0136739	0.511145	0.0260812	0.523453	0.0269784	0.52964	0.0369179	0.519886	0.0221181	0.467303	0.020423		92.6724	95.8567	95.1823	95.1022	97.1841	98.1776	97.805	96.4115
0.476816	0.0252622	0.51879	0.0183617	0.498883	0.0124557	0.511471	0.00844205	0.482909	0.0192838	0.503289	0.0141438	0.503392	0.0279789	0.517195	0.0174463	0.486841	0.0138054	0.523289	0.018053		0.53455	0.0377839	0.451291	0.0383306	0.508747	0.00646437	0.535628	0.00420767	0.510605	0.0171076	0.509527	0.0253839	0.529116	0.027919	0.528183	0.0310165	0.511294	0.0192232	0.45008	0.0223291
0.482503	0.017525	0.512362	0.0166722	0.491423	0.0105678	0.514069	0.00344325	0.486952	0.0179647	0.504468	0.0135536	0.503876	0.0182164	0.522059	0.0206786	0.496837	0.0163012	0.519705	0.00982591		0.535122	0.0327923	0.462863	0.033599	0.508567	0.00724071	0.532718	0.00666716	0.511528	0.0164102	0.507526	0.0279843	0.529544	0.0255634	0.526064	0.0260742	0.508411	0.02172	0.443599	0.0174584		Late delay
0.510947	0.0196904	0.517578	0.0116928	0.500176	0.0151581	0.527445	0.00438866	0.504693	0.0244961	0.517536	0.0117973	0.525746	0.0233311	0.549027	0.0339227	0.510972	0.0160541	0.543623	0.0113511		0.549241	0.0324077	0.467947	0.0302581	0.500988	0.0100882	0.538834	0.0127095	0.501827	0.0157816	0.507547	0.033903	0.508435	0.0208893	0.525457	0.0305264	0.517829	0.025157	0.459802	0.0138711		Imaging day 1	Imaging day 2	Imaging day 3	Imaging day 4	Imaging day 5	Imaging day 6	Imaging day 7	Imaging day 8
0.540205	0.0291009	0.554219	0.0143734	0.52872	0.0229174	0.576959	0.024612	0.541097	0.0486246	0.559842	0.0259655	0.582462	0.056758	0.595496	0.067521	0.569619	0.0373166	0.604938	0.0379738		0.535774	0.0253858	0.4652	0.0288083	0.50516	0.0187572	0.524178	0.0212122	0.495143	0.0117494	0.514849	0.0331292	0.497011	0.0102889	0.522992	0.0371323	0.528944	0.0229554	0.478552	0.010718		70.1433	59.623	74.6317	74.6759	78.5617	89.7345	88.7629	84.3852
0.562172	0.0401942	0.602749	0.0442012	0.587427	0.0411764	0.639532	0.0551436	0.606099	0.0722548	0.634572	0.0575395	0.656202	0.089777	0.669417	0.0942681	0.644261	0.0743276	0.687803	0.0641665		0.521274	0.0249497	0.462015	0.0212364	0.509731	0.0213186	0.518706	0.0264054	0.487252	0.0177895	0.50614	0.0262684	0.483348	0.00939532	0.51366	0.0382547	0.526685	0.020698	0.49166	0.0139208		67.2775	56.3212	58.2176	69.4252	60.6546	66.3628	61.5998	71.3621
0.584564	0.0521971	0.665191	0.0701376	0.646091	0.0707887	0.703739	0.0783913	0.665611	0.096744	0.722394	0.0805335	0.721762	0.106332	0.73579	0.107977	0.732255	0.0929755	0.750418	0.0806427		0.518517	0.0241107	0.464127	0.0240799	0.525561	0.0169004	0.508512	0.0297711	0.488679	0.0269168	0.499698	0.0231434	0.475933	0.0139937	0.510426	0.0399668	0.52445	0.0157298	0.497801	0.0149534		49.5628	81.5527	86.3462	91.7594	92.18	91.8359	94.1317	94.891
0.613855	0.0613189	0.715094	0.0873064	0.69951	0.0889104	0.759186	0.0843201	0.735032	0.100598	0.794522	0.0816823	0.77508	0.102117	0.790272	0.104709	0.791576	0.0945173	0.791474	0.0821954		0.525856	0.0288411	0.479465	0.0196995	0.532715	0.0105941	0.498298	0.0309531	0.488516	0.0303413	0.49996	0.0223217	0.475461	0.0201431	0.503737	0.0361776	0.516896	0.016152	0.514264	0.0177615		77.4181	80.1545	83.873	77.288	84.4357	84.9475	84.2432	84.4518
0.658336	0.067053	0.75717	0.0891349	0.729713	0.0986493	0.805818	0.0769226	0.79001	0.0944573	0.847953	0.065071	0.819857	0.0875544	0.835176	0.0912831	0.841414	0.0785451	0.825559	0.0743971		0.53037	0.0284511	0.485283	0.0168572	0.531846	0.00894256	0.489428	0.031178	0.486215	0.0263183	0.510269	0.0244714	0.477015	0.0229886	0.512193	0.0296972	0.517894	0.0185783	0.526343	0.018481
0.697505	0.0770312	0.775833	0.0958376	0.752061	0.102687	0.841108	0.0745095	0.841572	0.0755554	0.884866	0.0497028	0.855926	0.0730574	0.87555	0.0723687	0.87767	0.0646503	0.851773	0.0660135		0.532255	0.0250951	0.486328	0.0121302	0.524637	0.01451	0.481707	0.0293312	0.48112	0.0168616	0.51933	0.0228957	0.49568	0.016772	0.520124	0.0227527	0.514615	0.0239527	0.529836	0.0188169		Choice
0.729055	0.0828422	0.793454	0.0958371	0.769981	0.10306	0.872875	0.0678681	0.875649	0.0614305	0.909707	0.0359587	0.882801	0.0608035	0.903966	0.0563453	0.905384	0.0494287	0.868183	0.0597201		0.5258	0.0216205	0.488313	0.015138	0.511169	0.019328	0.482808	0.0278409	0.479634	0.015294	0.515683	0.0214511	0.500283	0.0207153	0.529808	0.0263459	0.508299	0.0249188	0.521937	0.0173931		Imaging day 1	Imaging day 2	Imaging day 3	Imaging day 4	Imaging day 5	Imaging day 6	Imaging day 7	Imaging day 8
0.75945	0.0903744	0.793089	0.097847	0.780313	0.105252	0.886455	0.0661688	0.894453	0.0531033	0.922359	0.0291368	0.896315	0.0553047	0.920779	0.0445063	0.918219	0.0423348	0.873705	0.0587663		0.520953	0.0138556	0.502811	0.0229723	0.498647	0.0226305	0.4876	0.0239571	0.48839	0.0151123	0.505915	0.0187733	0.506259	0.0239932	0.519684	0.0296114	0.514991	0.0190911	0.50576	0.0125126		95.8734	94.4362	95.302	95.7292	98.5322	99.0782	99.5166	99.3907
0.761526	0.10256	0.796622	0.0977896	0.793769	0.102344	0.897464	0.0602597	0.897835	0.0521509	0.926881	0.0315311	0.905231	0.0516925	0.929249	0.0406761	0.925759	0.0389809	0.871051	0.0580779		0.51021	0.0105874	0.500689	0.0233995	0.496696	0.0206827	0.498069	0.0196418	0.502358	0.0193483	0.499398	0.0216	0.509163	0.0277309	0.505295	0.0324144	0.528337	0.0190348	0.493196	0.00624933		96.3831	52.9247	78.367	94.6875	90.0463	95.8565	91.6924	93.7789
0.762194	0.104711	0.797519	0.101786	0.788094	0.106628	0.898036	0.0615733	0.898463	0.0523453	0.930891	0.0335163	0.900361	0.0553799	0.932039	0.036771	0.931184	0.0372085	0.869849	0.0585137		0.501173	0.006603	0.501976	0.0217447	0.506709	0.0161654	0.508526	0.0226363	0.519725	0.0212297	0.496696	0.0265858	0.514125	0.0276374	0.499069	0.0380925	0.533338	0.0249064	0.487403	0.00277599		52.1281	91.3934	92.5126	96.8344	93.4949	94.1049	94.4971	93.4908
0.761684	0.10203	0.79345	0.10417	0.783144	0.110534	0.900949	0.0575357	0.893466	0.0535334	0.931188	0.0349431	0.900917	0.0548723	0.927033	0.0370054	0.929714	0.0401053	0.864452	0.0630203		0.501347	0.00431948	0.491455	0.0115217	0.525851	0.0111234	0.511687	0.023782	0.527077	0.0291212	0.495532	0.0220378	0.514508	0.021743	0.502882	0.0438631	0.523738	0.029803	0.486941	0.00647767		91.5318	92.9422	94.4585	90.4613	93.497	96.7592	91.7666	95.8338
0.768294	0.0927099	0.784136	0.106796	0.784105	0.110711	0.895255	0.0571124	0.885324	0.0591476	0.926058	0.0385679	0.906642	0.0517397	0.924233	0.0368567	0.932648	0.0382127	0.864957	0.0618801		0.51564	0.00264753	0.488631	0.00737874	0.527382	0.0159402	0.507163	0.0247949	0.526123	0.0320955	0.49896	0.0164611	0.502099	0.0215128	0.516105	0.0395868	0.50791	0.0339246	0.490518	0.00740988
0.763622	0.0911643	0.77488	0.111134	0.794428	0.106354	0.887833	0.0569783	0.876506	0.066973	0.922598	0.0413767	0.911324	0.0471422	0.92072	0.0379556	0.926058	0.0394705	0.856728	0.0647183		0.528953	0.00621026	0.470012	0.00472973	0.519824	0.0251852	0.503861	0.0214095	0.522544	0.0366148	0.506557	0.0117293	0.492376	0.019829	0.526431	0.0372051	0.504793	0.0350039	0.492705	0.00797004
0.753105	0.0911849	0.780523	0.110494	0.803041	0.100556	0.878253	0.0581426	0.876189	0.0696005	0.918038	0.0444905	0.910147	0.0465521	0.915268	0.0413081	0.924493	0.0386183	0.85109	0.0666032		0.530428	0.00996866	0.474938	0.011059	0.52179	0.0322235	0.504581	0.0158251	0.517591	0.0316034	0.511268	0.00791821	0.479594	0.0203111	0.533325	0.0315494	0.503958	0.0366345	0.502375	0.0129599
0.740459	0.0871095	0.780401	0.112604	0.805739	0.0996505	0.873719	0.0603179	0.869653	0.0729648	0.919732	0.0428288	0.900914	0.0509042	0.910276	0.0453825	0.916169	0.041861	0.844355	0.0716987		0.521737	0.0125343	0.483372	0.0163114	0.531739	0.0305863	0.514263	0.0113304	0.521997	0.0302774	0.512541	0.00743411	0.47718	0.0177002	0.537494	0.0318131	0.511717	0.0343211	0.503956	0.0135497
0.740396	0.0865668	0.786438	0.1092	0.808958	0.0962341	0.867992	0.06304	0.861293	0.0742361	0.91488	0.0451738	0.891899	0.0573494	0.906876	0.0466122	0.913433	0.0441973	0.841473	0.0742171		0.525514	0.0121196	0.499564	0.0201906	0.545916	0.0267716	0.507559	0.0139337	0.519523	0.0225245	0.513281	0.00848315	0.467299	0.0127383	0.538576	0.0264802	0.515587	0.031794	0.499845	0.0121365
0.740248	0.0823639	0.784926	0.107886	0.807048	0.0971754	0.866553	0.0597952	0.851051	0.0779723	0.904493	0.048296	0.885333	0.0642266	0.902358	0.0479501	0.906371	0.046099	0.839085	0.0733026		0.538526	0.0160619	0.503447	0.0215787	0.544813	0.0191865	0.508664	0.0148065	0.518476	0.0199258	0.518147	0.0151396	0.458708	0.00636338	0.547481	0.0244699	0.514195	0.0324442	0.49078	0.0172707
0.746704	0.0787857	0.792372	0.105253	0.805006	0.0958942	0.864256	0.0590725	0.840704	0.0813466	0.893203	0.0523005	0.885915	0.0667227	0.895429	0.0488982	0.900179	0.0487227	0.845925	0.0632342		0.543605	0.0214228	0.508187	0.024794	0.539885	0.0186367	0.502332	0.00280067	0.519568	0.0178685	0.517245	0.0183471	0.462557	0.0104628	0.551037	0.0242226	0.514851	0.0339677	0.49425	0.0170706
0.743102	0.0768833	0.789007	0.103707	0.793841	0.0958154	0.862378	0.0598529	0.839116	0.0813398	0.886499	0.0568493	0.884354	0.0688659	0.885803	0.0513302	0.889942	0.0518667	0.852877	0.0552478		0.541167	0.0219568	0.503547	0.0227157	0.534454	0.0152586	0.513133	0.0120903	0.518028	0.021048	0.516348	0.0171581	0.474774	0.0143382	0.55499	0.0270581	0.518951	0.0309581	0.504807	0.00943746
0.735124	0.0693473	0.780545	0.10124	0.78995	0.0935283	0.853654	0.0631152	0.834391	0.0844503	0.890525	0.0578639	0.887877	0.0667137	0.882735	0.0524349	0.881177	0.0531577	0.85692	0.052796		0.535697	0.0193308	0.505457	0.0258273	0.532707	0.0151997	0.509255	0.0119543	0.520764	0.0261118	0.510067	0.0150079	0.48507	0.0193687	0.547764	0.0296687	0.525546	0.0234904	0.52104	0.00706865
0.730622	0.0666497	0.777435	0.0968041	0.781387	0.0978772	0.849685	0.0653979	0.83564	0.083916	0.895923	0.0579525	0.881533	0.0711047	0.884801	0.052221	0.877981	0.0505771	0.8557	0.0535619		0.521496	0.024215	0.501719	0.0270638	0.532856	0.0167484	0.497496	0.00549026	0.511759	0.028313	0.510946	0.0184192	0.489937	0.0205591	0.543327	0.0324523	0.523483	0.0176371	0.523161	0.00759916
0.727184	0.0701414	0.770511	0.0965017	0.779068	0.101656	0.84263	0.0683059	0.826444	0.0897441	0.892448	0.0547193	0.876379	0.0754757	0.88514	0.0535471	0.874926	0.0479679	0.851965	0.0544		0.518182	0.0245418	0.501386	0.0339502	0.526155	0.0206391	0.482334	0.00618716	0.511339	0.0269006	0.513889	0.0220826	0.494594	0.0222873	0.538904	0.0310449	0.523335	0.0135171	0.527646	0.00952328
0.718316	0.075629	0.77303	0.0949603	0.781024	0.0990084	0.835735	0.0730374	0.82452	0.0875145	0.889102	0.0490922	0.874631	0.0737238	0.886098	0.0530894	0.871235	0.0501904	0.843246	0.0572461		0.519849	0.0260574	0.508796	0.0315199	0.515438	0.0251984	0.483845	0.012482	0.502248	0.0206983	0.520939	0.026904	0.497008	0.0153755	0.54697	0.0339579	0.518521	0.0155248	0.522498	0.00533656
0.701292	0.0844175	0.763166	0.0976139	0.77582	0.0994977	0.834278	0.0725622	0.821109	0.0862346	0.884892	0.0478212	0.871946	0.071383	0.880933	0.0551108	0.866627	0.0554686	0.834892	0.0590284		0.515212	0.0271712	0.52926	0.0375464	0.513106	0.0266921	0.48293	0.017454	0.498645	0.022349	0.522723	0.0275521	0.501762	0.0129142	0.547484	0.0322808	0.519018	0.00874307	0.517164	0.00409918
0.686212	0.0923891	0.769554	0.0945481	0.772365	0.100984	0.841641	0.0707422	0.818877	0.0853513	0.890457	0.0458213	0.86559	0.073394	0.881953	0.0551071	0.863181	0.0592748	0.825424	0.0603744		0.511402	0.030584	0.544564	0.0353665	0.518623	0.0300411	0.491005	0.0139065	0.48827	0.0198278	0.520783	0.0249776	0.509141	0.0177599	0.544026	0.0376695	0.51382	0.00137961	0.51665	0.00100643
0.692341	0.0901871	0.778146	0.0965934	0.769356	0.102913	0.851423	0.0685872	0.809673	0.0884118	0.890769	0.0480318	0.853338	0.082945	0.880115	0.0573257	0.871045	0.0554666	0.821825	0.0570822		0.513843	0.0262989	0.538842	0.0423771	0.535163	0.0248662	0.47547	0.00899838	0.493335	0.022895	0.521026	0.0229193	0.514686	0.0234295	0.529869	0.0335158	0.512215	0.00655126	0.511648	0.00614194
0.689731	0.0827967	0.784695	0.0975569	0.775823	0.098424	0.848473	0.0680583	0.801369	0.0930489	0.888262	0.0486644	0.849324	0.083572	0.878756	0.056109	0.876005	0.0492117	0.817997	0.0554621		0.532055	0.0223331	0.524631	0.0445221	0.541125	0.0262926	0.476646	0.010143	0.499767	0.0241523	0.521055	0.02064	0.512964	0.0186485	0.522119	0.0272069	0.509982	0.0133297	0.513028	0.010352
0.686441	0.076044	0.783954	0.0915567	0.783918	0.0915215	0.837656	0.0671313	0.808231	0.0890112	0.886701	0.0522593	0.851778	0.078264	0.874777	0.05394	0.876605	0.044746	0.813724	0.0559797		0.533371	0.0183263	0.51132	0.0470264	0.538694	0.0297916	0.47686	0.0129247	0.500886	0.0225751	0.521122	0.0203083	0.509373	0.0135312	0.513193	0.024822	0.511015	0.0144139	0.504036	0.0128942
0.671371	0.0886112	0.772322	0.0821497	0.786897	0.0852422	0.82252	0.070671	0.807502	0.0892042	0.885011	0.0559851	0.856536	0.0691321	0.870674	0.0523118	0.873592	0.0430396	0.816691	0.0522381		0.523249	0.0255886	0.513925	0.0496803	0.52286	0.0254708	0.490641	0.0116126	0.50004	0.022278	0.520941	0.0171919	0.508388	0.0155349	0.517315	0.0261975	0.509655	0.00946405	0.506781	0.0225577
0.655475	0.10306	0.760597	0.075453	0.784227	0.0846985	0.810887	0.0733414	0.817656	0.087156	0.876761	0.0600146	0.861997	0.0656921	0.871818	0.0512351	0.867584	0.04464	0.809345	0.055487		0.513643	0.0266935	0.510905	0.0490643	0.520869	0.0200893	0.495608	0.00976842	0.495823	0.0251843	0.523088	0.0153581	0.499559	0.0288486	0.525677	0.0287042	0.508278	0.010587	0.503265	0.0295457
0.65861	0.0936195	0.737395	0.0855237	0.777655	0.0893277	0.799108	0.0753068	0.822183	0.0878471	0.866043	0.0601526	0.870515	0.0636185	0.868238	0.0503971	0.868827	0.0459423	0.809266	0.0574065		0.516842	0.0226289	0.517938	0.052215	0.515909	0.0194226	0.491784	0.00491661	0.503086	0.0261963	0.51826	0.0182131	0.488524	0.0348363	0.533997	0.0288754	0.507008	0.0118051	0.511657	0.0323984
0.673545	0.0823179	0.740396	0.0855511	0.772376	0.0929342	0.808442	0.0666197	0.817196	0.0897669	0.859897	0.0588405	0.867848	0.0636846	0.86565	0.0454314	0.873167	0.0468655	0.79965	0.0642776		0.516448	0.0231155	0.524068	0.0530864	0.52521	0.0201383	0.496551	0.00711544	0.501259	0.0213398	0.517495	0.0243773	0.486773	0.03537	0.535793	0.0297535	0.513554	0.0129182	0.528075	0.0322972
0.694057	0.0691918	0.740398	0.0851624	0.769234	0.0917734	0.806363	0.067545	0.801124	0.0874653	0.86151	0.05313	0.860531	0.0669003	0.85963	0.0479521	0.870443	0.0490805	0.798783	0.0631559		0.518878	0.0248347	0.526613	0.0535501	0.532497	0.0164413	0.500803	0.0175137	0.502913	0.0175278	0.513335	0.0249115	0.495399	0.0272659	0.535938	0.0241499	0.5185	0.0100453	0.547092	0.0308911
0.694999	0.0665879	0.747519	0.0805735	0.76911	0.0860169	0.811998	0.0640792	0.785988	0.0898052	0.857966	0.0558911	0.853481	0.0659502	0.857516	0.0501216	0.865747	0.0492677	0.80781	0.0573131		0.522684	0.0298651	0.518619	0.0494462	0.543626	0.00723805	0.50221	0.0247531	0.508764	0.0201976	0.518807	0.0269727	0.495806	0.012737	0.541036	0.0170293	0.521793	0.00742326	0.549542	0.0306407
0.677176	0.0689227	0.742164	0.0844179	0.7705	0.0797297	0.807726	0.063215	0.782207	0.0876058	0.858215	0.0559606	0.848054	0.0678006	0.852699	0.0536462	0.849969	0.0540211	0.808729	0.0553976		0.519741	0.0358989	0.513176	0.0478083	0.54908	0.00570901	0.498754	0.025015	0.513629	0.0267175	0.52215	0.0259777	0.496696	0.00949841	0.538288	0.0102254	0.528979	0.00876195	0.549453	0.0266563
0.668181	0.0640477	0.738262	0.0855662	0.768611	0.0786133	0.810378	0.0588731	0.779464	0.0907732	0.854634	0.0561176	0.848777	0.0625899	0.855659	0.0498095	0.844793	0.0543059	0.809096	0.0510855		0.518389	0.0337453	0.51368	0.0457486	0.550179	0.0127531	0.500629	0.0211248	0.510135	0.0208218	0.526503	0.0239811	0.494501	0.00805122	0.533489	0.008074	0.535467	0.0158062	0.544565	0.0193123
0.66441	0.0652028	0.734476	0.0809898	0.765414	0.07982	0.810621	0.0602771	0.782434	0.087068	0.852303	0.0546094	0.848987	0.0563423	0.860911	0.0463241	0.83957	0.0544365	0.789568	0.0559063		0.523374	0.0255853	0.518944	0.0431635	0.538034	0.014583	0.502539	0.0159215	0.492697	0.0187864	0.525544	0.0178629	0.493458	0.00891874	0.537326	0.0131751	0.543564	0.011379	0.541113	0.0181534
0.665993	0.0657841	0.723088	0.0795083	0.757154	0.0851269	0.804569	0.0635091	0.798638	0.0816861	0.843549	0.0586432	0.851818	0.0535892	0.868102	0.0431906	0.841262	0.050508	0.784448	0.0571184		0.527345	0.0250603	0.517122	0.0485782	0.528557	0.0181495	0.499968	0.0145326	0.480149	0.0162528	0.526325	0.0135746	0.480862	0.00832241	0.543443	0.0128499	0.542543	0.0119114	0.53453	0.0161624
0.662781	0.0677756	0.716509	0.0795638	0.755903	0.0819325	0.796704	0.0643872	0.807618	0.0827313	0.839781	0.0643236	0.852876	0.0578507	0.865075	0.0412412	0.84924	0.0450427	0.778331	0.0642655		0.52665	0.0298048	0.513105	0.0519383	0.519861	0.0193315	0.499481	0.0158865	0.466704	0.0136764	0.536012	0.0105627	0.479025	0.0098719	0.555585	0.0186871	0.53382	0.0101025	0.540088	0.0152321
0.664528	0.063931	0.70797	0.0815877	0.754591	0.0775821	0.787937	0.0621862	0.805096	0.0833553	0.840074	0.067196	0.846418	0.0668894	0.861791	0.0401567	0.847289	0.0473814	0.777582	0.0667056		0.513717	0.0320762	0.516762	0.0550446	0.51875	0.0190525	0.50854	0.0153121	0.464311	0.0153476	0.5476	0.00842892	0.480088	0.0124503	0.556648	0.0243973	0.523572	0.00345815	0.543374	0.0117329
0.672881	0.0566512	0.705105	0.0798418	0.758896	0.0722505	0.784621	0.0594298	0.790886	0.0859118	0.839233	0.0661786	0.833186	0.0672113	0.854758	0.0422285	0.850555	0.0493477	0.773002	0.0626926		0.511733	0.0300097	0.516581	0.0506561	0.517252	0.0204739	0.521198	0.0119419	0.468815	0.0203556	0.555746	0.0124525	0.480642	0.0167003	0.563369	0.0290669	0.519938	0.0058468	0.530709	0.017878
0.681325	0.0630523	0.716035	0.0739675	0.763019	0.069442	0.786217	0.0557921	0.78775	0.080897	0.839448	0.0662432	0.823047	0.0631924	0.84164	0.0473312	0.852872	0.0519812	0.768703	0.0539157		0.51336	0.0304904	0.519272	0.0572435	0.515527	0.0223171	0.531522	0.00851557	0.474984	0.0240332	0.561811	0.0106209	0.478225	0.0204081	0.562047	0.0306621	0.521571	0.00754672	0.519193	0.0256016
0.688244	0.0691279	0.71694	0.0734464	0.759486	0.0726692	0.785594	0.0485464	0.785054	0.0762348	0.838056	0.0686818	0.817814	0.0599979	0.827655	0.0522938	0.855225	0.0518264	0.769382	0.0493485		0.513972	0.0334715	0.517378	0.0559198	0.527139	0.0246543	0.523678	0.0113974	0.480449	0.0267984	0.561312	0.0114877	0.475864	0.0279588	0.559224	0.0283657	0.531513	0.0126623	0.522996	0.0300334
0.678511	0.0673838	0.712961	0.0675456	0.758845	0.0721188	0.782621	0.0442572	0.773842	0.0757432	0.836128	0.0708815	0.816956	0.066399	0.820148	0.0553745	0.850581	0.0512617	0.765724	0.0492798		0.514447	0.0385296	0.515126	0.0550114	0.532119	0.0223043	0.516311	0.0118789	0.474249	0.013987	0.557717	0.00419301	0.468399	0.0285282	0.551093	0.0267897	0.537617	0.013683	0.530519	0.0262572
0.669448	0.0563876	0.702265	0.0605266	0.756004	0.0689346	0.785006	0.0423767	0.769595	0.0749246	0.832753	0.0698288	0.811487	0.0760665	0.817298	0.0574303	0.845961	0.0506488	0.758187	0.0504806		0.514699	0.039946	0.520297	0.0447978	0.535432	0.021598	0.495924	0.0147956	0.486252	0.0125282	0.552233	0.00325855	0.460564	0.0269348	0.5488	0.0306093	0.538774	0.0114701	0.530868	0.0207193
0.670073	0.044085	0.696345	0.0576563	0.766406	0.059782	0.781532	0.0435873	0.766124	0.0745737	0.828959	0.0611321	0.807786	0.0799968	0.817637	0.0575926	0.848706	0.0478841	0.758833	0.0466992		0.514224	0.0431395	0.523231	0.039175	0.535367	0.0161307	0.499441	0.0174366	0.488253	0.00509196	0.552276	0.00677727	0.4616	0.0181638	0.551491	0.0332439	0.539123	0.0169903	0.522356	0.0210672
0.673296	0.0384463	0.690515	0.0600262	0.770244	0.0556177	0.777652	0.0446707	0.776699	0.0769525	0.82293	0.0583567	0.810261	0.0829515	0.820488	0.055751	0.846221	0.0498701	0.760396	0.0468219		0.525605	0.0397235	0.529471	0.0402347	0.533061	0.0220615	0.504708	0.0282792	0.509609	0.00906074	0.557806	0.0114015	0.476665	0.0246734	0.556082	0.0249162	0.546038	0.0260867	0.535905	0.0245554
0.667364	0.0340546	0.688385	0.0599459	0.773115	0.0566655	0.780055	0.0434243	0.78556	0.0723971	0.818569	0.0574001	0.806214	0.0864833	0.821342	0.0545518	0.84369	0.0491254	0.760142	0.0513401		0.545998	0.0337246	0.544461	0.0348098	0.544795	0.0351211	0.546008	0.0456557	0.548117	0.0365431	0.591967	0.0278249	0.515818	0.0525138	0.585361	0.0111652	0.591776	0.050501	0.58968	0.0418015
0.642089	0.0430712	0.695199	0.0606261	0.774175	0.0564517	0.784072	0.0444554	0.787799	0.0699925	0.816491	0.0586937	0.804977	0.0905039	0.823349	0.0528981	0.838926	0.0495518	0.754957	0.0589308		0.563748	0.0294398	0.580347	0.0366901	0.568536	0.0598405	0.600825	0.0749238	0.610876	0.0687755	0.657513	0.0519938	0.582798	0.0845824	0.650514	0.0423267	0.655117	0.0805097	0.665707	0.0710653
0.626524	0.0594938	0.699454	0.0659036	0.772026	0.0595102	0.7856	0.045206	0.79883	0.0578108	0.820998	0.056768	0.816222	0.081676	0.826416	0.0524551	0.840983	0.0460189	0.760151	0.0602053		0.581729	0.0254587	0.619352	0.0416269	0.620564	0.0815858	0.668694	0.0898732	0.679011	0.0848333	0.731118	0.0709259	0.668127	0.100473	0.729983	0.0669146	0.725072	0.0943105	0.745552	0.0861783
0.641563	0.0623545	0.69372	0.0712069	0.76715	0.0610196	0.774529	0.0513291	0.795131	0.0514103	0.819929	0.0542389	0.829755	0.0750974	0.833545	0.0479627	0.838828	0.0467225	0.772024	0.0587723		0.600036	0.0274328	0.662465	0.0613607	0.677684	0.0938903	0.733476	0.0827597	0.727753	0.0869004	0.79611	0.0696082	0.741445	0.0961084	0.796193	0.0696447	0.784714	0.0870934	0.804979	0.0832715
0.660975	0.0583527	0.680475	0.0727093	0.758223	0.0589333	0.773468	0.0547275	0.797931	0.0494304	0.826558	0.0509214	0.831067	0.0715477	0.843537	0.0455561	0.847878	0.0451756	0.785089	0.0561285		0.6207	0.0489951	0.692058	0.0698226	0.725063	0.0915226	0.792017	0.0629644	0.78486	0.0742282	0.851422	0.0566885	0.794261	0.0870168	0.837743	0.0572538	0.839637	0.0629453	0.849611	0.0681585
0.664537	0.0603326	0.672822	0.0648888	0.745094	0.0594975	0.777415	0.0553019	0.79414	0.0497263	0.831223	0.050142	0.82641	0.0716211	0.844632	0.0455074	0.856082	0.0467692	0.794461	0.053768		0.65234	0.0699863	0.719473	0.0733004	0.770874	0.0790117	0.839069	0.0443833	0.833302	0.0588631	0.897601	0.0431516	0.839295	0.0740328	0.874941	0.0428282	0.892427	0.0387631	0.888087	0.0537792
0.647621	0.078975	0.66725	0.0610728	0.736832	0.0584261	0.780645	0.0531592	0.794295	0.0546516	0.83904	0.046845	0.821639	0.0651592	0.853515	0.0419383	0.855567	0.0496799	0.804062	0.050717		0.695551	0.0772477	0.747841	0.0709567	0.800965	0.0726765	0.868766	0.0322302	0.875469	0.0401951	0.923768	0.0316457	0.87421	0.0604224	0.906557	0.031066	0.928689	0.023275	0.914253	0.0441039
0.637196	0.0889011	0.665687	0.0583085	0.731477	0.06138	0.782756	0.0522018	0.795565	0.0534684	0.842687	0.0456263	0.818349	0.0656559	0.853595	0.0427187	0.845971	0.0536261	0.804779	0.0509357		0.752649	0.0809818	0.766247	0.077411	0.830666	0.0642297	0.890761	0.0257727	0.90184	0.0227585	0.933957	0.0267735	0.892333	0.052334	0.931725	0.023037	0.951216	0.0141838	0.934757	0.0334988
0.649123	0.078217	0.666677	0.0550776	0.736597	0.0569195	0.785258	0.051925	0.800522	0.0559088	0.846772	0.0420087	0.818725	0.0641041	0.852638	0.0429753	0.840493	0.0569854	0.810098	0.0528113		0.797241	0.0848234	0.775221	0.0812147	0.842601	0.0627759	0.910734	0.0204482	0.918499	0.0141764	0.945236	0.0194895	0.903269	0.0439755	0.94838	0.0162965	0.963119	0.0117074	0.942894	0.0297737
0.668468	0.0703295	0.667783	0.0508062	0.736341	0.0584474	0.79645	0.0487908	0.803407	0.0573111	0.849488	0.0424335	0.815977	0.0653147	0.85349	0.046892	0.840742	0.057943	0.819602	0.055416		0.829097	0.0909618	0.781038	0.0897641	0.857757	0.0599433	0.923787	0.0198293	0.931817	0.0168116	0.953709	0.0169303	0.907696	0.0403652	0.955757	0.0139143	0.970235	0.00829745	0.949209	0.026016
0.667882	0.0777627	0.674649	0.0405558	0.732495	0.0629642	0.80122	0.044749	0.811896	0.0608786	0.848037	0.045022	0.812062	0.0624004	0.849118	0.0508053	0.843995	0.0587183	0.829013	0.054222		0.83906	0.0941764	0.794461	0.0941972	0.8753	0.0550424	0.93322	0.0188894	0.937057	0.0181677	0.960696	0.0110772	0.920638	0.0295839	0.9557	0.014319	0.968066	0.00692632	0.952646	0.0263734
0.649618	0.0946396	0.678659	0.0400547	0.721602	0.072002	0.799099	0.0392251	0.80589	0.0633678	0.841801	0.0498411	0.805784	0.0622859	0.855953	0.0506528	0.837669	0.0613954	0.823043	0.0546617		0.835489	0.103512	0.816663	0.0988148	0.889048	0.0520447	0.938931	0.0180606	0.944884	0.0165317	0.962897	0.0102117	0.931355	0.0245028	0.957537	0.0136658	0.967262	0.00660432	0.955462	0.0277388
0.638906	0.0940715	0.687697	0.0401459	0.724211	0.0723758	0.792097	0.0351663	0.803138	0.0646351	0.835053	0.0501246	0.810479	0.0633969	0.849993	0.0534992	0.833995	0.0604249	0.817677	0.0516025		0.824202	0.116556	0.821353	0.106275	0.904224	0.046725	0.94419	0.0165802	0.947382	0.0165256	0.965709	0.00946164	0.944557	0.0202512	0.961983	0.0126469	0.966263	0.00593005	0.955401	0.0283618
0.659227	0.07556	0.684601	0.0385861	0.728541	0.0723053	0.794936	0.0352442	0.800168	0.0595852	0.831308	0.0448927	0.819386	0.0635068	0.852186	0.0504171	0.826443	0.0591834	0.815672	0.0492934		0.827086	0.118932	0.827788	0.105535	0.909109	0.0439214	0.94837	0.0163955	0.944662	0.0188379	0.967527	0.00893909	0.953269	0.0181443	0.966229	0.0113751	0.970766	0.00661856	0.953056	0.0265673
0.682885	0.0585278	0.687491	0.0365455	0.732656	0.071943	0.795691	0.0402796	0.794605	0.0586231	0.82994	0.0371239	0.82812	0.0637806	0.849187	0.0495026	0.825373	0.0568801	0.813037	0.0542958		0.845804	0.111753	0.837794	0.105837	0.914556	0.0415251	0.949244	0.0167436	0.936673	0.0217459	0.966914	0.0103801	0.960295	0.0164015	0.96814	0.012476	0.975026	0.00612299	0.957182	0.02155
0.681871	0.0498985	0.681552	0.0412476	0.738092	0.0710433	0.78805	0.043991	0.784674	0.0601163	0.829196	0.0337772	0.83287	0.0618499	0.851667	0.0464262	0.821652	0.0555675	0.806927	0.0591691		0.858511	0.107764	0.85105	0.103561	0.915087	0.0396023	0.950007	0.0198595	0.936052	0.0213463	0.966271	0.0116353	0.958766	0.0159195	0.965216	0.0146928	0.975321	0.00552617	0.961032	0.0170178
0.672247	0.0598206	0.671952	0.0460378	0.7361	0.0676508	0.776875	0.0424097	0.778482	0.0672819	0.825921	0.0307501	0.834873	0.0604385	0.848252	0.0484042	0.827493	0.0479132	0.794058	0.063271		0.863493	0.106507	0.858104	0.106225	0.920766	0.0330153	0.947555	0.0201209	0.941029	0.0178914	0.966701	0.0135576	0.956452	0.0162494	0.963584	0.014898	0.974947	0.00457362	0.96192	0.0154826
0.67515	0.0649544	0.65728	0.0521423	0.733516	0.0655323	0.773213	0.0397949	0.780131	0.072598	0.821414	0.0292236	0.822197	0.064611	0.840597	0.0531367	0.829949	0.0435615	0.783723	0.0633746		0.855783	0.113855	0.855547	0.109292	0.920166	0.031541	0.949132	0.0191636	0.946327	0.0151632	0.969619	0.0138625	0.958119	0.0162805	0.961513	0.0143439	0.974	0.0025029	0.960524	0.0162415
0.695031	0.06494	0.657528	0.0542184	0.722544	0.0659171	0.783295	0.0367563	0.782717	0.0734501	0.821249	0.0276429	0.810747	0.0726024	0.830652	0.0574184	0.832035	0.0419728	0.772261	0.0657378		0.850667	0.121144	0.854848	0.106061	0.918764	0.030027	0.951281	0.0176684	0.946038	0.0157476	0.973385	0.0136222	0.961907	0.0150288	0.961154	0.0136984	0.975009	0.00375635	0.965335	0.0131979
0.693605	0.0684573	0.661179	0.0591973	0.716456	0.0664551	0.778979	0.037314	0.770378	0.0711764	0.815933	0.0293874	0.802363	0.0731188	0.829819	0.0571081	0.818937	0.0473066	0.771312	0.0649237		0.853841	0.119604	0.855952	0.102382	0.914699	0.0348734	0.9575	0.0166795	0.946368	0.0174523	0.972958	0.0122765	0.964307	0.0151699	0.959028	0.0149557	0.973636	0.00521763	0.971474	0.0105819
0.671137	0.0715909	0.66693	0.0576349	0.707638	0.0637799	0.779375	0.0329881	0.764919	0.0646931	0.809893	0.033809	0.800109	0.0650395	0.823647	0.0562671	0.810232	0.0496264	0.767043	0.0655505		0.852549	0.120278	0.850026	0.104122	0.919941	0.0302395	0.96233	0.0143974	0.945847	0.0176806	0.973399	0.0116382	0.958091	0.0156067	0.955655	0.0154246	0.973064	0.0063849	0.972363	0.00917606
0.651144	0.0806737	0.6651	0.0599702	0.7068	0.0631531	0.769761	0.0291718	0.764545	0.0639132	0.802466	0.0354141	0.799465	0.056185	0.818851	0.0592889	0.79902	0.0496395	0.763723	0.0642737		0.85565	0.114884	0.845758	0.107252	0.922961	0.028046	0.965957	0.0113683	0.946114	0.0157938	0.972204	0.0126708	0.95446	0.015904	0.952878	0.0183144	0.973629	0.00362325	0.962674	0.0122055
0.643894	0.0846594	0.664512	0.0593655	0.71068	0.0559812	0.772496	0.0268718	0.759046	0.0626176	0.797646	0.0375634	0.794524	0.0537062	0.806995	0.0609798	0.789786	0.050125	0.759024	0.0664258		0.859868	0.107619	0.838198	0.110671	0.928173	0.0232589	0.960702	0.0100545	0.946027	0.0172694	0.971751	0.0127999	0.952664	0.0161833	0.94995	0.0200467	0.975599	0.00235279	0.95751	0.0135963
0.642116	0.0854046	0.662508	0.0574058	0.716785	0.0521533	0.763706	0.031725	0.748546	0.0584955	0.796792	0.0325553	0.789695	0.0538032	0.807755	0.0591155	0.784138	0.0453502	0.765801	0.0617266		0.859023	0.104413	0.845975	0.103655	0.926016	0.0271345	0.957955	0.0104156	0.941871	0.0233224	0.970678	0.0120241	0.95412	0.0154288	0.949254	0.0199653	0.973754	0.00331698	0.952135	0.0177115
0.642442	0.0862326	0.662476	0.0551001	0.706891	0.0509761	0.760722	0.0325302	0.741013	0.0521607	0.789092	0.0311804	0.781264	0.0586647	0.809898	0.0567345	0.773117	0.041217	0.764581	0.0574481		0.856229	0.107157	0.85032	0.102401	0.918971	0.0314257	0.955402	0.0108857	0.942179	0.0257679	0.967337	0.0114693	0.953973	0.015387	0.948555	0.0187149	0.973529	0.00512265	0.947695	0.0217817
0.649122	0.0734296	0.667715	0.0575388	0.702645	0.0480288	0.746871	0.0330505	0.742022	0.0493537	0.787044	0.025057	0.778711	0.0578156	0.811274	0.0547399	0.771587	0.0376352	0.758571	0.0546517		0.851059	0.114418	0.849725	0.102505	0.909474	0.0377399	0.957533	0.00990932	0.936561	0.0291291	0.965311	0.0107492	0.949949	0.016973	0.947627	0.018076	0.972801	0.00658662	0.940759	0.0276151
0.654875	0.0587692	0.665482	0.0580397	0.696642	0.0427807	0.737198	0.0275692	0.739122	0.0475176	0.782624	0.0234225	0.769804	0.068796	0.80563	0.051019	0.768178	0.0380833	0.74781	0.0535085		0.853175	0.115024	0.844198	0.104864	0.901952	0.0407473	0.956946	0.00881902	0.937885	0.0251731	0.965405	0.0101826	0.947431	0.0178427	0.947212	0.0189286	0.973251	0.00868184	0.940316	0.0256501
0.645544	0.0519755	0.661524	0.0579083	0.692688	0.0429302	0.732981	0.0241469	0.7352	0.0451706	0.778505	0.0169852	0.754447	0.0749472	0.801444	0.0491428	0.766804	0.0412593	0.748767	0.0505747		0.849632	0.114008	0.84078	0.106506	0.894902	0.0450237	0.95678	0.00625835	0.928108	0.0306048	0.969325	0.00962426	0.943483	0.0179815	0.949392	0.018026	0.971475	0.0102816	0.942117	0.0258758
0.636763	0.0470396	0.664012	0.0550917	0.686651	0.0494505	0.730289	0.0243968	0.72459	0.0440078	0.768516	0.0170516	0.742004	0.0787937	0.80156	0.0478104	0.768827	0.0421145	0.742245	0.0511399		0.847703	0.113615	0.838976	0.107392	0.890673	0.0465075	0.952021	0.00618741	0.923941	0.0314007	0.971426	0.00960755	0.9417	0.0181528	0.951012	0.0183233	0.969996	0.0104122	0.946009	0.0224554
[truncated: 2 more columns]

## Sheet: Fig. 4f
First odor																					Choice																					First odor
Imaging day 1		Imaging day 2		Imaging day 3		Imaging day 4		Imaging day 5		Imaging day 6		Imaging day 7		Imaging day 8		Imaging day 9		Imaging day 10			Imaging day 1		Imaging day 2		Imaging day 3		Imaging day 4		Imaging day 5		Imaging day 6		Imaging day 7		Imaging day 8		Imaging day 9		Imaging day 10			Imaging day 1	Imaging day 2	Imaging day 3	Imaging day 4	Imaging day 5	Imaging day 6	Imaging day 7	Imaging day 8
Mean	SEM	Mean	SEM	Mean	SEM	Mean	SEM	Mean	SEM	Mean	SEM	Mean	SEM	Mean	SEM	Mean	SEM	Mean	SEM		Mean	SEM	Mean	SEM	Mean	SEM	Mean	SEM	Mean	SEM	Mean	SEM	Mean	SEM	Mean	SEM	Mean	SEM	Mean	SEM		53.3951	60.2907	64.6991	66.5214	73.3494	52.2262	72.8105	79.321
48.7662	2.77403	51.7382	0.913434	48.1657	1.30261	51.9726	0.943818	51.6931	1.78556	49.1779	0.990956	45.9694	1.23664	49.3058	0.945622	50.175	1.72627	51.6019	2.16809		49.4331	1.46015	48.7934	2.06145	47.079	1.80425	48.9981	2.07179	49.6806	0.302618	49.5782	0.378893	48.8397	2.32841	51.3775	1.27828	48.9378	0.641231	48.8816	2.22046		65.1969	52.8046	64.36	56.265	63.6699	68.2698	71.0872	57.4409
48.3477	2.22044	52.5342	1.01153	48.6031	1.33373	52.076	0.445306	52.0008	1.82415	49.1406	0.733386	46.8732	1.33797	48.3062	0.983542	49.2519	1.35434	52.2276	2.34008		50.2851	1.67825	47.9982	2.07386	46.4736	0.936367	48.9459	2.72918	49.9751	0.340499	48.2727	0.947764	47.8454	2.31089	51.0222	1.65547	47.9217	0.78532	48.5639	2.10336		49.2013	58.8921	86.829	92.7615	96.8022	84.9603	98.2304	95.9553
48.9456	2.42252	54.2398	2.26051	50.3856	1.70737	53.0649	0.9237	53.2419	2.11773	49.6311	0.744568	47.1469	1.71374	48.1021	1.20379	48.6239	1.44719	52.495	2.34125		50.732	1.5958	48.0871	1.56128	47.4495	0.767853	50.4011	2.37963	50.8696	0.320533	47.166	1.41122	47.8789	2.35468	50.2209	1.50144	48.2339	0.777593	46.7303	2.0423		78.8378	87.8109	77.7447	80.9585	87.7685	90.4108	88.1274	84.7894
48.294	2.70901	53.8889	2.35028	52.0238	1.98681	53.2861	1.68046	53.4101	2.41048	49.8772	0.778393	46.6146	1.90666	48.0022	0.859006	49.6937	1.48652	52.3289	1.8053		50.4853	1.58787	48.2132	0.974931	48.3916	1.16785	51.3713	2.16616	51.7747	1.04304	47.0606	1.25652	48.7215	2.42674	49.0339	1.32858	48.0863	0.971656	45.008	2.23291
49.3334	2.88869	53.1706	2.12826	51.7935	1.66642	52.4462	1.60284	53.3417	2.34051	49.9881	1.24026	46.3715	2.84516	48.4569	0.410634	50.929	2.43071	51.9705	0.982591		50.4006	1.75059	48.8102	1.41532	48.5876	1.5113	52.6381	1.71558	52.2912	1.39968	48.1257	1.05209	50.0814	2.61361	48.0136	1.27429	49.3684	1.3016	44.3599	1.74584		Late delay
49.8051	2.46506	52.3961	1.33632	50.9757	1.37631	53.504	1.89037	54.1115	2.43191	50.3882	1.76563	49.1943	4.42181	50.662	1.91924	53.5465	3.81513	54.3623	1.13511		50.473	1.88657	49.346	1.10866	49.1499	2.30206	52.2474	1.7272	53.2603	1.9371	48.2279	0.988366	50.8932	2.33325	46.9425	0.953071	50.1152	1.3693	45.9802	1.38711		Imaging day 1	Imaging day 2	Imaging day 3	Imaging day 4	Imaging day 5	Imaging day 6	Imaging day 7	Imaging day 8
51.5926	2.25467	53.4413	1.3339	51.5679	2.40873	55.3036	2.71393	56.7784	3.6206	52.3197	2.26866	53.6335	6.99751	54.0478	4.70641	56.9977	6.42598	60.4938	3.79738		51.0877	2.18013	49.3374	1.1775	48.654	2.93609	52.9723	2.12924	52.3886	1.67179	47.9042	0.898238	51.5498	1.68879	46.5785	0.791678	51.5699	0.803227	47.8552	1.0718		55.5415	60.7595	58.3333	67.5381	69.6779	46.5514	77.5272	78.9059
52.6442	2.30865	55.4106	2.9329	54.2754	3.87919	57.3389	4.03716	60.6205	5.52537	54.9257	3.57785	58.747	9.8731	59.391	7.32473	62.9933	8.5047	68.7803	6.41665		50.8817	1.94998	49.4488	1.20224	49.5984	3.72146	52.1681	2.15907	50.9876	1.07106	47.8486	1.02327	50.6132	1.84179	47.204	1.02211	51.6774	0.382084	49.166	1.39208		59.4356	51.8787	57.6348	47.6311	56.3521	54.0722	59.2593	52.539
53.8713	3.5383	57.5436	4.45294	57.6808	5.52009	60.2169	5.02798	65.471	6.80035	59.5341	4.78172	64.2085	10.9876	64.0909	9.07906	68.522	10.381	75.0418	8.06427		50.2253	1.71621	50.2129	1.21777	50.667	3.09733	51.81	1.81534	49.7857	1.28586	48.3132	1.24067	49.1616	2.15235	48.0297	1.39631	51.7487	0.587491	49.7801	1.49534		51.4407	51.6819	70.2864	72.9901	71.772	74.2786	78.5389	78.1323
54.6896	4.94188	59.4174	5.36288	61.4235	6.5298	64.7771	6.32822	70.7502	7.75166	64.7292	6.18386	69.2655	10.5672	68.4235	9.8362	73.0408	11.2619	79.1474	8.21954		50.0816	1.31763	50.9617	1.16334	50.5048	2.53458	49.74	1.54896	50.287	1.25517	48.3425	1.22771	48.117	2.42212	48.3346	1.25946	50.6325	0.827835	51.4264	1.77615		55.5014	64.0947	57.8584	55.4859	67.6711	68.2395	63.4047	68.7533
55.651	5.90549	61.1824	6.02636	65.9887	6.54593	70.0824	7.64378	74.8059	8.50185	69.5435	7.36076	75.0827	9.42188	72.1779	10.4364	76.2721	11.2635	82.5559	7.43971		50.8725	1.20045	51.8943	1.49827	50.4715	2.13892	49.5169	2.2843	51.2454	0.919682	48.6166	1.19741	47.5543	2.70003	48.2166	1.20009	50.1874	1.23995	52.6343	1.8481
56.6486	6.09857	62.7655	6.81136	70.3051	6.07595	72.8656	8.84407	77.1837	8.65495	73.2119	8.23507	78.9179	9.01183	75.8614	9.88504	80.4514	9.87038	85.1773	6.60135		52.1028	1.33138	51.2489	1.80339	49.6257	2.53804	49.5423	2.02291	51.5735	0.805641	49.219	1.32834	47.349	2.34681	48.9509	1.0086	49.3337	0.867613	52.9836	1.88169		Choice
58.4357	6.85874	64.2667	8.13258	73.7061	5.91498	74.3044	9.06131	78.6551	8.74467	75.649	8.47846	81.8083	8.44262	78.9237	9.29044	83.7245	8.44784	86.8183	5.97201		52.6536	1.3131	52.1511	2.3133	50.1242	2.93941	50.8542	2.05677	51.9757	0.913014	50.127	0.909013	46.8944	2.01422	49.1468	0.753282	50.0166	0.730515	52.1937	1.73931		Imaging day 1	Imaging day 2	Imaging day 3	Imaging day 4	Imaging day 5	Imaging day 6	Imaging day 7	Imaging day 8
60.3866	7.87766	65.6566	9.0553	75.8795	5.84774	75.2053	8.88941	80.9001	8.34609	76.6195	8.66116	83.2066	8.19234	80.4969	9.05368	84.647	7.91055	87.3705	5.87663		52.762	1.49675	51.8984	2.16315	49.7005	2.91022	51.6438	2.51614	53.0349	1.11118	50.662	0.565733	46.6886	1.48957	48.9653	0.895782	49.3631	0.988501	50.576	1.25126		85.9147	93.7412	77.7778	79.7567	90.4026	64.7177	95.5991	98.3078
62.6347	8.24067	66.0854	9.72005	76.5495	5.98918	75.1974	8.9367	82.7646	7.749	76.7932	8.63064	84.2576	7.90735	81.6496	8.90972	84.7474	7.38966	87.1051	5.80779		52.7378	1.7117	52.3959	2.27813	49.7816	3.14049	52.6128	2.56659	52.8494	1.8234	50.1712	1.01703	47.1338	0.925185	47.5995	1.17161	48.8867	1.13355	49.3196	0.624933		87.0468	54.576	77.5991	70.3463	79.4604	91.874	85.1454	63.7506
64.1345	7.75597	66.615	9.86215	75.8879	6.13454	75.204	8.46782	83.633	7.27879	75.8922	8.97634	85.012	7.61137	81.6934	9.15692	84.4382	7.34049	86.9849	5.85137		52.7469	1.64031	51.301	1.27179	49.0714	3.12734	52.7039	1.85124	52.7509	2.0669	49.7419	1.54841	47.1525	1.06463	46.4003	1.34131	48.883	1.48718	48.7403	0.277599		47.3808	54.4008	79.8698	74.3836	89.7177	74.5535	88.1201	71.1503
65.8384	6.80181	66.5459	9.48641	74.6706	5.94114	74.9333	7.65573	83.2354	6.97667	75.4705	8.97442	85.2829	7.39728	81.9163	8.7598	85.4677	6.55591	86.4452	6.30203		53.5945	1.27739	51.2339	1.43913	48.6256	3.32077	53.1233	1.07763	52.0643	2.32201	49.6298	1.79161	47.8886	2.46122	45.5457	1.38245	49.3105	2.4863	48.6941	0.647767		57.4441	83.8818	78.2591	76.4856	88.9457	93.3735	89.2611	92.5205
66.3056	6.50572	66.8059	8.8015	74.9371	5.61004	75.3609	6.7939	82.5756	7.34977	74.5082	9.12459	85.853	6.92743	81.6889	8.36331	85.3618	6.57809	86.4957	6.18801		54.1464	1.10311	51.6183	1.17301	47.9641	2.7556	53.4001	1.22741	51.591	2.29366	50.1907	1.82246	47.3311	3.0969	45.1498	1.60496	49.8419	2.86234	49.0518	0.740988
66.358	6.29931	66.0848	8.09098	75.8802	5.42063	75.1047	7.04574	82.487	7.48201	74.4855	9.00861	85.4675	6.63523	82.1844	7.83023	85.5162	6.41456	85.6728	6.47183		54.4131	1.04605	52.3149	1.27366	47.8839	2.43317	53.2415	1.84416	50.7079	2.27482	50.0348	1.53323	46.5714	2.69217	46.1401	1.83483	49.1903	2.12402	49.2705	0.797004
65.0921	6.17595	65.2249	7.59975	75.8352	5.42861	74.6717	7.6038	82.1366	7.6612	74.9675	8.73777	84.8973	6.51759	82.6437	7.55603	84.4955	6.99344	85.109	6.66032		54.0096	1.9893	51.7465	1.74929	47.8091	2.71448	51.9425	1.91915	49.3443	1.79715	49.617	1.27987	45.8279	1.83821	47.1798	1.78534	48.9548	1.72339	50.2375	1.29599
63.8904	6.21142	65.2344	7.31018	74.4861	6.26173	75.3071	7.76872	82.2074	7.41336	75.5426	8.62401	84.2382	6.62193	82.6878	7.39925	84.3459	6.98339	84.4355	7.16987		54.1139	2.1557	51.6715	1.67584	47.9076	2.28568	51.4125	2.06542	49.5836	1.07234	49.0646	0.970349	45.4699	0.933265	47.5915	1.48547	49.1267	1.65038	50.3956	1.35497
62.98	6.14281	64.9636	7.29517	74.2872	6.40008	76.181	7.83888	81.9155	7.1929	75.3073	8.49638	83.8116	6.46344	82.1811	7.6536	84.1329	6.87859	84.1473	7.42171		53.8686	2.21823	51.5687	1.29766	49.3539	2.4099	50.4646	2.48329	50.3356	0.805518	48.3517	0.944633	46.0476	0.48099	47.8714	1.10086	48.9535	1.95573	49.9845	1.21365
62.9954	6.27623	64.8212	7.25183	73.8764	6.35707	76.889	7.9649	82.4372	6.62314	74.4988	8.72312	82.7115	6.51946	81.301	7.87276	84.6892	6.44025	83.9085	7.33026		52.5663	2.30013	52.5635	1.71057	50.356	2.04277	51.4465	2.93629	51.786	0.459266	48.5177	1.16113	46.1393	1.01778	47.7915	1.01159	49.1482	1.79127	49.078	1.72707
62.2107	6.39731	63.7625	7.6563	73.62	5.5222	76.1281	8.29593	81.9172	6.62022	73.3634	8.94757	81.2404	6.65495	80.0593	8.32242	84.0592	6.5102	84.5925	6.32342		51.0751	2.26279	52.9388	1.95938	51.4886	2.25655	51.3044	2.82822	52.2187	0.91998	48.794	1.33257	46.5502	1.54061	47.5549	1.0671	49.115	1.70693	49.425	1.70706
60.4192	6.66089	63.5349	7.87521	72.3552	5.46113	74.7277	8.74006	80.8289	6.68132	72.5149	9.36365	79.9835	6.8801	78.6773	8.53188	83.0042	6.83825	85.2877	5.52478		50.6598	2.01955	54.0646	1.92484	50.9415	2.22472	51.4063	2.27668	51.1488	1.00908	50.3245	1.45582	46.6732	1.53308	47.2135	1.15506	49.9736	2.10142	50.4807	0.943746
58.5476	7.01829	63.4351	7.69153	72.0581	5.19436	73.3931	9.26922	78.8163	7.25312	72.7285	9.24627	80.6711	6.33351	76.8216	8.66272	82.0369	7.13947	85.692	5.2796		50.2435	1.60379	54.8907	1.30063	51.4224	2.43587	50.6995	1.61483	50.4471	1.51446	50.74	1.13744	46.8576	1.5023	46.6425	1.12961	50.3267	2.16218	52.104	0.706865
57.4644	7.09916	63.0748	7.2035	70.5725	5.18112	71.837	9.30202	76.6933	7.85743	72.3012	8.83339	80.363	6.08964	75.1232	8.53309	81.3301	7.18104	85.57	5.35619		50.6459	1.59352	55.1829	1.23739	52.1555	2.65292	50.9508	0.72913	50.6578	1.6769	51.4798	1.091	47.5704	1.2502	46.406	1.59292	50.1743	2.07805	52.3161	0.759916
56.9607	6.97531	63.5363	6.58551	69.6447	4.59647	70.8247	8.55299	75.8365	7.69318	71.3918	8.5672	80.1242	5.61616	74.0039	7.9642	81.5809	6.84683	85.1965	5.44		50.4886	2.00031	55.1116	0.771963	53.2239	2.32602	52.2821	0.817104	51.1524	2.49061	52.0638	0.810359	48.0754	0.731785	46.7482	2.08701	49.7425	1.88691	52.7646	0.952328
57.2208	6.60693	64.1296	6.25195	68.4702	5.07499	69.5024	7.91399	74.8242	7.78603	70.1076	8.75529	78.8463	5.73847	73.4582	7.26666	81.3241	6.61138	84.3246	5.72461		50.9748	3.05993	54.993	0.294545	53.315	2.22375	53.4454	0.839237	50.9808	2.52825	53.0386	0.84293	49.4849	0.504255	48.2267	1.99795	49.4278	2.10611	52.2498	0.533656
57.9656	6.16062	65.3144	5.62354	68.6308	5.50096	69.5068	7.31227	75.291	7.28102	69.2602	8.84027	78.3748	5.73793	73.2692	6.81571	81.2656	6.16191	83.4892	5.90284		50.2729	3.37247	55.5775	0.886714	52.316	1.58574	53.9683	1.23699	50.9441	2.2874	52.7348	0.583723	50.4343	1.09793	48.924	1.54659	49.594	1.8565	51.7164	0.409918
59.0641	5.33278	65.0767	5.46574	67.3641	6.1516	69.6531	7.46059	74.9661	7.48993	68.3364	8.64819	77.9006	5.83639	72.8068	6.88512	80.258	6.24991	82.5424	6.03744		50.3157	3.40454	55.3866	0.988727	51.4095	1.414	53.7601	0.91394	51.0574	1.83624	52.345	1.25949	50.8025	1.2755	48.7386	1.74651	49.5599	1.35961	51.665	0.100643
58.4932	4.85556	64.2399	5.71528	66.6834	6.22508	69.8462	7.90839	75.5271	7.25233	67.1393	8.58544	76.9792	5.97957	72.3294	7.43008	79.1831	6.34571	82.1825	5.70822		50.5248	3.04002	54.9308	1.18594	51.0292	1.04107	52.521	0.65331	50.965	1.89784	51.2462	1.5722	50.1614	1.49873	48.0427	2.0927	49.2444	1.12689	51.1648	0.614194
57.6354	4.97718	62.8618	6.15036	66.037	6.07125	68.9568	8.18076	75.3908	6.93799	66.7918	8.4734	76.1373	6.10213	72.4814	7.78361	78.0156	6.92839	81.7997	5.54621		50.4563	2.91295	53.6419	1.16699	51.1968	1.92436	51.8439	0.672584	50.2231	2.11563	50.8972	1.76497	50.5136	1.27859	47.3739	2.23222	48.6458	0.714645	51.3028	1.0352
56.6596	4.77062	62.1113	5.93185	66.2951	5.64274	67.9446	8.20472	75.3575	6.62737	68.0879	8.04589	75.0929	6.39795	72.5954	7.81302	77.5955	6.90147	81.3724	5.59797		50.2437	3.29609	53.2279	1.61264	51.3353	2.69866	51.4571	0.517073	50.5526	1.97493	50.263	1.38729	51.5644	0.933799	46.644	2.12692	48.6152	0.653068	50.4036	1.28942
56.0705	5.12242	61.7808	5.22452	66.3777	5.47639	66.7041	8.01131	74.53	6.82941	68.7128	7.85653	75.0141	6.38135	72.9074	7.47693	77.4463	6.81617	81.6691	5.22381		49.6754	3.51659	53.3643	1.74576	50.4072	2.93876	51.1455	0.764546	51.7257	1.63773	49.8467	0.870103	51.7106	0.884032	45.3426	2.29771	49.0325	0.945628	50.6781	2.25577
54.6458	4.98125	60.1043	4.61816	67.3735	4.94789	66.6113	7.49271	73.827	6.84793	69.0649	7.48887	75.1883	6.16492	72.1773	7.86011	77.32	7.05568	80.9345	5.5487		51.219	2.88789	53.632	1.88221	48.9423	2.38681	49.7288	1.06738	51.7835	1.78069	49.9192	0.491397	50.9458	0.778981	45.3312	2.1937	49.173	1.20894	50.3265	2.95457
53.0852	4.44229	58.6313	4.41684	66.8384	5.0941	66.7059	7.28946	71.9632	7.28558	67.6839	7.55369	74.769	6.48219	71.717	7.76165	77.4636	6.95776	80.9266	5.74065		52.2892	1.57665	53.0127	2.07514	48.4393	2.07322	48.323	1.13088	51.7796	1.50944	49.7025	0.666585	50.4187	0.948398	45.9733	1.66123	49.3838	1.62144	51.1657	3.23984
51.2894	3.34967	57.8404	4.02693	66.3557	4.7198	67.2737	6.71006	70.8731	6.53856	66.2828	7.43116	73.7834	7.06095	71.3906	7.6716	77.2737	6.70113	79.965	6.42776		53.9456	1.22742	52.4624	2.69335	48.6518	2.41475	48.8582	0.949632	50.8175	1.65171	50.3208	1.10424	51.4713	0.608291	46.0023	1.35469	48.7872	1.06943	52.8075	3.22972
51.1665	2.50869	58.8181	3.42427	64.6822	4.47105	66.8018	6.38901	68.6974	6.40312	64.3831	7.41683	71.9329	7.39668	71.0939	7.14484	76.3459	6.13009	79.8783	6.31559		53.3667	1.59871	52.0461	2.47085	50.2432	3.29899	49.937	1.23318	51.5319	1.61199	51.148	1.34256	52.3099	1.41313	46.7449	1.42145	49.0816	1.11537	54.7092	3.08911
51.2568	2.33165	58.9755	3.19204	63.2144	4.48565	66.0406	6.12617	67.9412	6.53898	63.841	7.33047	71.4648	6.60252	71.1388	7.1192	74.8594	6.09442	80.781	5.73131		52.1501	1.55579	51.6917	1.30576	50.8079	3.22304	52.3834	1.19594	52.0568	1.8888	52.0724	1.15162	52.7192	1.8725	47.2447	1.02344	48.9879	0.540375	54.9542	3.06407
51.3844	2.35532	57.8913	3.56034	61.6143	5.07946	65.2713	6.189	67.6734	7.15696	63.9287	7.51162	71.4226	5.82601	71.1978	7.38045	73.805	6.18515	80.8729	5.53976		51.7035	1.92182	51.22	0.874902	51.1381	2.70763	52.4396	1.69755	53.0442	1.62829	52.5274	0.738674	52.2472	1.98623	49.17	1.17916	49.3529	0.860908	54.9453	2.66563
51.9473	2.06611	57.427	3.7727	60.3843	5.31308	64.6148	6.65821	68.4525	6.96506	64.1306	7.86941	71.6954	5.42071	71.2678	7.71578	73.4071	5.81743	80.9096	5.10855		50.7906	2.80543	51.122	1.14156	50.8886	1.68707	52.3004	1.77801	53.3041	1.09507	52.0362	0.690815	51.1314	1.87362	49.6924	0.869071	49.3807	1.01443	54.4565	1.93123
52.3097	2.13065	58.2652	3.549	60.5838	5.13879	63.3841	7.064	68.8591	6.06928	63.9015	7.9989	71.4073	5.53415	71.9246	7.49906	73.5935	5.36218	78.9568	5.59063		51.6177	2.79986	51.4866	0.851012	51.0477	1.01261	51.4421	2.71033	53.5671	1.50295	51.288	1.03199	50.2534	1.70327	49.6316	0.468099	49.5512	1.52326	54.1113	1.81534
53.262	2.80417	60.0334	3.45649	61.6475	4.5656	63.1843	7.06687	69.5962	5.01377	63.5392	7.67501	71.3519	5.50805	72.6339	6.6843	74.1295	5.18396	78.4448	5.71184		51.1621	2.7082	52.3722	0.610873	51.04	1.36133	51.5967	2.68808	53.2567	1.5715	51.1335	1.63755	49.6212	1.77046	48.6872	0.236413	50.7204	1.69951	53.453	1.61624
53.2576	2.84306	60.3492	3.7904	62.6907	4.30682	63.35	6.59933	69.2458	4.75132	63.2894	7.05631	70.6681	5.40534	72.4464	6.72676	73.8862	5.83341	77.8331	6.42655		50.9889	2.09591	51.951	0.640919	50.3577	1.44075	52.1204	2.28416	52.8201	2.10191	51.396	1.61687	50.021	2.09689	48.519	0.686836	51.8504	1.64607	54.0088	1.52321
54.277	2.31613	60.0826	3.47372	63.3492	3.94072	64.4005	6.08234	68.5995	4.41703	63.2428	6.4284	71.2085	5.49847	71.5694	7.62793	74.4146	6.24053	77.7582	6.67056		49.5754	1.16212	50.7878	1.08132	49.8009	1.64366	52.428	2.17968	51.9877	1.36169	51.7045	1.12169	49.6048	2.35707	47.6065	0.886863	52.3762	1.35007	54.3374	1.17329
55.0031	1.86486	58.6564	3.47647	63.6905	2.97495	64.8628	6.51477	67.3069	4.7006	62.5475	6.27015	70.5005	6.65607	70.6972	8.61788	74.3462	6.79029	77.3002	6.26926		48.3018	0.925459	49.7041	1.65463	48.9537	0.548542	53.0288	1.68731	51.6684	1.42713	51.0287	1.06412	49.8542	2.28085	47.8415	1.72087	52.1304	1.32475	53.0709	1.7878
55.5968	2.22143	58.179	2.50738	63.4266	2.70134	64.5584	7.00983	67.6202	4.33264	61.3671	6.0702	70.6184	7.12191	71.3242	8.33148	74.6971	5.73652	76.8703	5.39157		47.7713	1.70728	49.2745	1.54876	48.3984	0.357241	53.7823	1.07207	52.3705	1.12735	50.3203	0.921415	50.662	2.07185	47.0754	1.54499	51.7291	1.40875	51.9193	2.56016
55.4419	2.06152	57.5951	2.69014	62.5555	2.87643	63.6307	7.3787	67.3499	4.20136	60.0826	5.90952	69.3371	7.24724	71.6839	7.69914	74.2212	5.3163	76.9382	4.93485		47.3616	2.25653	49.4731	1.34933	48.5487	0.767767	54.0148	1.78573	53.3093	1.37872	49.8606	1.3193	51.9532	2.06182	47.1714	1.56537	51.4285	1.56838	52.2996	3.00334
55.5643	1.22604	57.4625	2.71797	61.1217	3.15112	62.0119	7.27557	67.038	3.66859	59.2804	6.18473	69.526	6.14499	71.9457	6.87956	74.2349	4.38171	76.5724	4.92798		47.3691	2.55431	48.475	1.63945	49.4523	1.36794	54.3765	2.35577	53.3364	1.26678	49.8461	1.54479	51.8174	1.88763	46.3777	1.16232	50.7733	1.88277	53.0519	2.62572
55.5236	1.24691	56.3835	3.26182	59.9527	2.99759	60.0086	6.99771	65.8949	4.34123	59.3633	6.87418	69.5307	5.45152	71.3101	6.40673	73.0537	4.23952	75.8187	5.04806		47.5402	1.57245	47.8139	2.36906	50.0046	1.94731	54.0046	2.65478	52.7112	0.848036	50.0907	1.77856	51.662	1.38477	45.9235	1.0388	50.6664	1.65904	53.0868	2.07193
55.6379	1.64229	56.0135	3.21197	59.3794	2.75171	58.8793	6.8855	66.2343	4.89238	59.4497	7.3612	68.8689	5.71963	70.5013	5.80297	71.5257	4.17345	75.8833	4.66992		47.8711	1.47812	47.7042	2.48975	49.0064	1.63767	54.3788	2.40127	52.2405	0.828879	50.7194	2.07936	51.5724	0.884776	45.7341	0.943595	50.7604	0.947628	52.2356	2.10672
55.714	1.7371	55.8064	2.98716	58.9062	3.10819	57.8422	6.24693	65.9581	5.27007	58.883	7.26188	68.9425	5.57067	69.4102	6.17242	70.0435	4.50423	76.0396	4.68219		47.7073	1.28643	48.7587	2.53199	48.5388	1.7545	55.0172	1.87248	53.1555	1.453	51.1964	2.70754	52.3247	1.29364	46.5067	0.741445	51.0618	1.28295	53.5905	2.45554
55.9636	1.5503	56.3783	2.71943	59.2432	3.91709	58.1199	5.11144	65.5883	4.31071	59.0228	7.01229	68.5853	5.28557	68.0386	6.13467	70.3859	4.55632	76.0142	5.13401		48.2112	1.7493	50.8366	1.96869	49.8183	1.70532	57.7013	1.51094	54.9064	2.9479	53.5544	4.1847	53.6906	2.29136	49.6921	2.18994	52.6317	3.61036	58.968	4.18015
55.7548	1.37832	56.8069	2.95108	59.7106	4.54052	58.1091	3.73045	65.0877	3.15089	59.9563	6.64549	68.9155	4.23088	66.4043	5.71806	71.2337	4.58637	75.4957	5.89308		49.0493	1.89583	52.9164	1.9516	52.3806	1.81838	61.561	2.30135	58.2978	4.82618	58.049	6.29509	57.7794	3.62681	55.2525	4.65872	57.4011	6.40025	66.5707	7.10653
55.9766	1.25963	57.1796	3.34171	59.5874	4.72744	58.2508	3.50958	65.9239	2.18432	61.5861	5.9256	68.8523	4.12122	66.845	4.91917	71.5552	4.86435	76.0151	6.02053		50.791	2.11826	55.6911	1.47727	55.751	2.83414	66.8695	3.63257	63.5101	6.27893	64.3186	7.98364	64.2282	5.22229	62.4604	6.38788	64.2694	8.61133	74.5552	8.61783
56.1314	2.09824	57.7058	3.26094	59.1691	4.47086	58.7881	4.0827	65.9968	2.43257	62.515	5.5676	69.5803	3.68271	67.8971	4.78756	71.933	4.85995	77.2024	5.87723		52.332	2.40645	57.7819	1.84012	58.7398	4.5788	72.177	4.50095	68.7016	6.96801	70.053	8.70844	70.891	6.25571	68.7022	6.96337	71.5901	8.80013	80.4979	8.32715
56.5293	2.43676	56.6046	2.87913	60.6742	3.99653	58.3369	4.70178	65.5643	2.85737	62.464	5.95863	69.5293	3.73963	69.3953	4.90794	71.7075	4.40768	78.5089	5.61285		54.8483	3.02226	60.3684	2.80353	62.0972	5.9042	76.0563	4.65715	73.0926	6.76034	74.1854	8.16754	75.6652	6.57597	74.6025	6.11493	77.2268	7.32504	84.9611	6.81585
55.7167	2.21774	55.722	3.30961	62.1755	3.41266	59.1314	5.00743	64.5273	2.68695	62.2553	6.63141	69.3296	4.10873	68.9958	5.22694	72.2112	3.16677	79.4461	5.3768		58.2204	4.3835	63.1558	4.2554	64.9686	6.57605	77.7412	4.9505	77.0016	5.54854	77.3071	7.14471	79.8782	5.75916	79.0132	5.7535	81.6853	5.8306	88.8087	5.37792
55.3781	2.16959	55.202	3.90447	62.6182	2.27722	60.2155	5.60027	64.91	2.87308	60.8047	6.61222	69.4554	4.92148	68.5178	5.8864	72.3551	2.93444	80.4062	5.0717		61.7408	5.79475	66.3761	6.05003	69.1575	6.64692	78.0852	5.12768	80.2397	4.46238	80.1847	5.95	83.4053	4.53389	82.8677	5.62879	85.3495	4.7984	91.4253	4.41039
55.3174	2.6085	56.2121	4.74083	60.6242	1.61534	62.2401	6.19801	65.4678	2.97202	59.2759	6.06893	69.9531	4.9437	67.7932	6.26242	74.031	3.59506	80.4779	5.09357		64.4859	6.67769	68.8005	7.43451	72.9303	5.80982	78.4743	4.8985	83.2857	3.40195	82.6706	5.22505	87.1685	2.92766	84.0636	6.62557	87.9602	4.27356	93.4757	3.34988
55.8526	3.04734	55.5275	4.58356	59.6335	2.24672	63.6673	6.34319	66.315	3.57876	58.7526	5.43339	70.8837	4.69715	67.7114	5.76484	74.5236	4.80565	81.0098	5.28113		66.4403	7.37099	70.7076	8.44312	76.8628	4.44972	79.5945	4.21717	84.9746	3.03229	84.619	5.4654	89.3486	2.02536	84.2781	7.32647	90.0748	3.84556	94.2894	2.97737
56.0126	2.786	54.7249	4.86522	59.367	2.33993	64.3276	6.10846	67.0527	3.54715	58.5637	4.90553	71.7631	4.34532	67.043	5.19807	74.6011	4.72925	81.9602	5.5416		68.3251	8.14355	72.3521	9.18504	79.5132	3.28755	80.3618	3.52122	87.351	2.48421	85.331	5.53575	91.0746	1.78934	83.8188	8.01311	90.9804	3.66174	94.9209	2.6016
56.2319	2.50627	53.6794	4.72109	59.9643	2.53803	64.7389	6.08214	68.4701	3.74022	58.2195	4.74383	72.7616	4.19011	67.6291	4.63653	73.635	4.24928	82.9013	5.4222		69.8889	8.91728	73.8174	9.86365	81.249	2.57316	80.6516	2.6601	89.3904	2.06258	85.5823	5.6534	92.0358	1.83618	83.7662	7.86333	91.447	3.75042	95.2646	2.63734
56.572	2.37743	54.3817	4.69038	61.096	2.1607	65.1796	6.52132	68.6773	4.10855	57.6326	4.50582	73.6698	3.91352	67.4751	4.46795	73.9916	3.92728	82.3043	5.46617		70.8968	9.67845	74.3951	10.5441	82.5774	2.19776	80.0807	1.70396	90.7599	2.44084	84.9799	5.67185	92.6021	2.00753	83.8861	7.60756	91.5125	3.86823	95.5462	2.77388
56.7902	2.61462	54.1749	4.43635	62.0483	2.57133	65.6386	7.03625	69.0347	4.58595	57.6918	4.21308	73.5976	3.97607	68.0737	4.15222	75.0145	4.07232	81.7677	5.16025		71.2035	10.4751	74.6357	11.0895	82.6835	2.05403	78.5595	1.28402	91.096	3.00831	83.9183	5.94486	93.0062	2.19679	83.8465	7.50372	91.6728	3.94221	95.5401	2.83618
56.1599	2.58949	53.7146	5.05991	62.5531	2.70765	65.9507	6.95399	68.8221	5.07083	58.5572	3.81026	74.0432	3.89343	67.6634	4.50903	75.2916	4.38197	81.5672	4.92934		70.4986	11.0982	74.4628	11.5205	82.418	1.38803	76.3537	2.06055	90.624	3.35459	82.3474	6.34643	93.2081	2.29783	83.3718	7.70684	91.6322	3.92486	95.3056	2.65673
55.6522	2.67092	53.7407	5.40421	61.7469	2.51762	65.5952	6.61546	69.0753	4.37183	58.3238	3.89041	72.9873	5.30772	67.0499	4.55198	74.1579	4.66098	81.3037	5.42958		70.2841	11.8113	73.5298	12.0011	80.7209	0.912118	74.4114	2.44044	89.4515	3.23518	81.5579	7.0184	92.8499	2.15393	82.188	8.14021	91.4464	3.82828	95.7182	2.155
55.6804	2.23061	55.1235	6.2648	61.5133	2.24554	64.0521	5.96248	69.2716	4.28555	58.3107	4.32638	72.6585	5.36847	66.1183	4.89078	71.889	4.94867	80.6927	5.91691		70.263	11.8717	72.0871	12.1439	78.0319	1.02433	73.4261	2.62942	87.3102	3.40456	81.0806	7.5279	91.5449	1.98672	80.698	8.78357	90.8641	3.79401	96.1032	1.70178
55.8858	2.03885	55.2012	5.701	61.1676	1.88402	64.0837	4.69949	69.0045	3.73321	58.5357	4.67578	72.1853	5.44137	66.4332	4.7204	70.2886	4.74702	79.4058	6.3271		71.194	11.9417	70.7476	11.6793	76.6146	1.92807	73.0225	2.45123	85.5553	3.6949	80.7916	7.86789	90.7785	2.16511	79.3994	9.55475	90.4602	3.76645	96.192	1.54826
55.5408	1.95439	54.4349	5.38946	60.4544	2.00077	63.6022	3.98633	68.6396	3.49384	59.1109	4.96238	71.9107	5.42186	66.4148	5.09838	69.5748	4.38063	78.3723	6.33746		71.4069	11.7587	70.4226	11.1128	76.4823	2.33345	73.2206	2.14475	85.5956	3.43609	80.3514	8.30307	89.368	2.8228	78.9914	9.72445	89.8147	3.75541	96.0524	1.62415
54.4705	1.58718	52.9774	4.93678	58.9227	1.57748	63.5742	3.46902	67.3989	3.16062	59.4905	5.19916	71.9891	5.72548	66.6	4.98074	70.0575	4.24455	77.2261	6.57378		71.7992	11.6347	70.5523	10.7074	77.1342	2.66245	74.409	2.22676	85.9975	2.75679	79.7358	8.56213	88.4204	3.37912	79.0008	9.66368	89.4546	3.84097	96.5335	1.31979
53.3101	1.28315	52.598	4.35745	57.9775	1.06081	62.427	3.53317	66.2973	2.96593	59.321	5.52156	71.9051	5.57065	66.3388	5.33992	69.9103	4.75553	77.1312	6.49237		71.5928	10.9893	70.54	10.3073	77.5242	2.92532	74.8214	2.62598	86.4874	2.51943	79.3503	8.56061	86.7154	4.08268	79.5457	9.11055	89.082	4.0322	97.1474	1.05819
52.1903	0.726766	52.4649	3.73821	57.507	0.991955	61.5077	3.47553	63.9663	3.12942	59.7849	5.50503	71.7892	4.93167	66.5447	5.63395	70.0128	4.92095	76.7043	6.55505		70.825	10.6398	70.6149	9.66951	77.4617	3.07728	74.3364	3.15331	86.4082	1.98881	78.8768	8.37912	86.4983	3.56074	79.5461	8.8543	89.1015	4.19604	97.2363	0.917606
50.7127	0.737365	51.5992	3.21906	57.7686	0.779236	61.377	3.64311	62.7341	3.41563	59.6984	5.35293	71.0435	4.89128	67.0734	6.14736	69.8657	4.6044	76.3723	6.42737		69.5964	10.6386	70.7178	9.0217	77.1405	2.95952	72.3779	3.81874	86.4162	1.88063	78.356	8.69766	86.8334	2.8317	79.6184	8.66719	88.8361	4.313	96.2674	1.22055
50.112	0.957534	51.9313	3.91113	57.419	0.684708	60.1472	4.23119	61.5233	3.92051	59.2783	4.71821	70.2847	4.38332	67.1857	6.10097	70.1721	4.302	75.9024	6.64258		68.3523	10.6286	71.1285	9.01247	76.5556	2.45413	71.4136	4.41096	86.6346	1.40671	78.1638	8.93562	87.2033	2.68166	79.7647	8.83931	88.4462	4.37523	95.751	1.35963
50.514	0.670194	52.833	4.13992	56.9411	0.710101	59.6108	3.49155	62.614	3.58779	59.0723	4.65974	68.9962	4.16173	67.177	5.52788	69.6521	4.34255	76.5801	6.17266		66.9835	10.1307	70.1835	9.41556	76.8844	1.96752	70.0026	4.65766	85.9268	2.13358	76.8981	8.57273	86.7659	2.89798	79.8927	8.80227	87.8831	4.4238	95.2135	1.77115
51.0816	0.783131	54.6678	4.50433	56.131	0.948672	59.8613	2.79377	63.0248	3.25252	59.3148	4.85611	68.3826	3.09875	66.8294	4.94463	68.9221	4.28634	76.4581	5.74481		66.0027	9.69389	70.004	9.84142	77.9918	2.44291	68.8574	4.66288	85.104	2.9887	75.7235	8.3077	86.1437	3.26587	80.1049	8.69576	87.2295	4.66488	94.7695	2.17817
52.0433	1.10492	54.6369	4.06749	56.09	0.42763	60.4808	2.03118	62.7483	2.58711	59.7135	4.85927	67.4336	2.72649	66.2516	4.66099	67.3999	4.48093	75.8571	5.46517		65.4581	9.3003	70.0622	10.1648	78.3319	2.28418	67.7201	4.57135	83.9232	4.26751	74.4503	8.30708	85.3426	3.43163	80.1898	8.35473	86.8835	4.68205	94.0759	2.76151
52.1155	1.27082	54.2753	3.58453	56.4486	0.567133	59.5637	2.46177	61.7842	2.34301	58.6016	4.32035	66.9017	2.63303	65.4067	4.51113	66.7771	4.25493	74.781	5.35085		65.6549	8.74108	71.2075	10.0904	78.2606	1.09263	68.478	3.91692	83.551	4.52305	74.2252	8.6112	84.9489	3.47824	80.6671	8.16015	86.9462	4.56139	94.0316	2.56501
52.7693	2.17619	54.1676	3.47071	57.2074	0.777823	57.9081	2.9245	61.4221	2.30085	58.2292	3.64258	65.4228	3.25964	64.0206	4.37377	66.0743	4.05585	74.8767	5.05747		65.8034	8.22415	72.1771	9.82239	78.117	0.332661	68.7217	3.62319	82.8335	4.63771	74.3991	8.38745	84.1919	3.67672	80.5553	8.336	87.6464	4.203	94.2117	2.58758
52.3772	2.29429	55.4642	3.55259	57.5296	1.16454	57.2115	3.22311	61.8003	2.1689	58.8531	3.28715	64.2908	3.27663	62.3459	4.4297	66.846	3.21865	74.2245	5.11399		66.2811	8.22745	73.1544	9.18174	79.2981	0.932483	67.849	3.88508	82.8122	3.49184	75.2054	8.50219	83.7053	3.80682	80.6081	8.29046	88.1057	4.06439	94.6009	2.24554
[truncated: 2 more columns]

## Sheet: Fig. 4g
First odor											Late delay											Choice
74.9	60.8	64.7	62.5	65.7	63.5	70.1	64.3	68.8	61.2		66.5	55.1	60.5	57	58.3	55.2	59.9	56.9	60	53		84.2	72.8	73.7	67.8	73.9	68.8	79.3	74.2	77.3	71.1
63.4	78.5	66.4	63.4	64.8	66.8	62.5	65	66.6	60.5		56.2	69.8	58.8	53.4	57.9	56.5	60.3	58.8	58.8	54.5		67.5	83	64.6	64.9	70.1	74	64.3	72.5	63.3	56.5
63.5	65	79.4	73.6	77.3	76	78.3	76.6	75.6	70.3		60.2	56.7	76.3	66.5	71.6	69.6	70	68.7	70	59.5		68.2	74.1	90	78.6	84	84.9	84.6	82.3	80.2	69.3
66	62.1	75.6	87.4	80.6	77.1	85.1	79.9	81.8	73.5		60.5	54.3	68.7	78.1	72.7	71.3	75.6	73.1	72.9	62.3		65.4	71.9	79.4	94.4	85.8	83.5	87.6	82.6	81.6	70
66.9	61.8	79.9	79.8	86.4	85.3	86.8	84.7	86.5	77.6		60.9	55.6	67.7	68.2	78.6	76	77.1	74.9	74.4	63.9		74.3	73.2	86.2	87.3	94.1	96.1	92.4	91.4	91.8	83
65.4	66.6	79	81	88.2	91.2	90	86.5	87.8	76.4		58.6	58.9	69.6	69.6	77.8	82.9	78.9	75.8	78.4	59.5		67.1	73	86.7	87.2	92.9	96.5	94.3	92.4	92.7	75
66.3	61.6	75.2	82	82.8	83.5	89.5	84.3	86.9	79.2		59.8	55.5	60.4	63.6	70.8	75	82	73	73.6	56.1		67.9	69.2	75.9	82.1	85.5	86.5	94.5	89.8	89.9	71.6
63.3	67.5	77.8	78.1	82.9	80.9	86.8	90.8	82	79.9		56.4	61.6	66.6	67.8	75.8	74.2	79.5	83.2	75.9	65.7		65.7	71.3	82.4	77.3	84.8	87.2	93.9	96.1	83.4	72.4
67.6	59.6	75.7	83.6	82.2	83	87.3	78.7	90.9	84		60.5	53.4	63.9	67.1	69.8	72.3	80.6	72.7	84.8	66.9		73.5	72.7	77.4	88.2	88.8	91.4	93.5	84.2	97.2	80.1
62.6	65	73.9	74.7	81.3	74.3	83.1	80.2	83.9	85.5		55.7	57.1	61	60.4	66.2	60.9	69.4	69.6	72.5	76.8		70.5	72.2	79.2	76.5	87.8	82.2	90.6	81.7	90.6	95.9

## Sheet: Fig. 4h
First odor			Late delay			Choice
Day 1-5	Day 6-10		Day 1-5	Day 6-10		Day 1-5	Day 6-10
60.8	90		55.1	78.9		72.8	94.3
64.7	86.5		60.5	75.8		73.7	92.4
66.4	84.3		58.8	73		64.6	89.8
62.5	87.8		57	78.4		67.8	92.7
63.4	86.9		53.4	73.6		64.9	89.9
73.6	82		66.5	75.9		78.6	83.4
65.7	76.4		58.3	59.5		73.9	75
64.8	79.2		57.9	56.1		70.1	71.6
77.3	79.9		71.6	65.7		84	72.4
80.6	84		72.7	66.9		85.8	80.1
63.4	83.5		56.2	75		67.5	86.5
63.5	80.9		60.2	74.2		68.2	87.2
66	83		60.5	72.3		65.4	91.4
66.9	74.3		60.9	60.9		74.3	82.2
65	86.8		56.7	79.5		74.1	93.9
62.1	87.3		54.3	80.6		71.9	93.5
61.8	83.1		55.6	69.4		73.2	90.6
75.6	78.7		68.7	72.7		79.4	84.2
79.9	80.2		67.7	69.6		86.2	81.7
79.8	83.9		68.2	72.5		87.3	90.6
