# Supplementary material for: Volatile working memory representations crystallize with practice
Source: Nature. 2024 May 15;629(8014):1109–17. doi: 10.1038/s41586-024-07425-w (PMC11136659; doi:10.1038/s41586-024-07425-w)
Supplement: Supplementary file 6 — Source Data Extended Data Fig. 1 [file 41586_2024_7425_MOESM6_ESM.xlsx]

## Sheet: SFig. 1a
Session	D'
1	0.05	0.13	0.38	0.04	0.19	0.33	0.17	0.18	0.08	0.28
2	0.25	0.18	0.49	0.8	0.13	1.29	0.7	1.69	1.54	0.36
3	0.27	0.76	1.49	2.27	0.4	2.09	0.73	2.08	2.92	1.14
4	0.21	1.17	2.92	1.92	1.79	2.31	2.16	1.83	3.58	2.13
5	0.55	1.89	2.87	2.13	2.31	3.45	1.29	1.95	4.82	2.61
6	1.63	2.76	2.81	2.43	3.16	2.33	2.58	2.33	2.98	3.18
7	2.71	2.87	2.86	1.97	3.7	4.29	2.55	3.33	4.82	2.39
8	3.5	3.41	3.04	2.71	3.16	3.43	2.88	3.95	3.58	2.91

## Sheet: SFig. 1b
Novice		Expert
Mean	SEM	Mean	SEM
0.00038321	0.000211415	0	0
0.00038321	0.000211415	0	0
0.000123026	0.000123026	4.81696e-05	4.81696e-05
0.000123026	0.000123026	4.81696e-05	4.81696e-05
0.000458004	0.000221018	4.81696e-05	4.81696e-05
0.000458004	0.000221018	4.81696e-05	4.81696e-05
0.000672487	0.000216895	0	0
0.000672487	0.000216895	0	0
0.000358014	0.000187738	4.81696e-05	4.81696e-05
0.000358014	0.000187738	4.81696e-05	4.81696e-05
0.000644987	0.000238244	4.81696e-05	4.81696e-05
0.000644987	0.000238244	4.81696e-05	4.81696e-05
0.00073002	0.000252897	4.81696e-05	4.81696e-05
0.00073002	0.000252897	4.81696e-05	4.81696e-05
0.000625792	0.000146547	4.81696e-05	4.81696e-05
0.000625792	0.000146547	4.81696e-05	4.81696e-05
0.000680819	0.000188986	4.81696e-05	4.81696e-05
0.000680819	0.000188986	4.81696e-05	4.81696e-05
0.000520625	0.000229365	4.81696e-05	4.81696e-05
0.000520625	0.000229365	4.81696e-05	4.81696e-05
0.000605287	0.000144757	4.81696e-05	4.81696e-05
0.000605287	0.000144757	4.81696e-05	4.81696e-05
0.000304095	0.000128177	0	0
0.000304095	0.000128177	0	0
0.000430874	0.000157146	4.81696e-05	4.81696e-05
0.000430874	0.000157146	4.81696e-05	4.81696e-05
0.00048684	0.000188474	0	0
0.00048684	0.000188474	0	0
0.000375986	0.000211962	4.81696e-05	4.81696e-05
0.000375986	0.000211962	4.81696e-05	4.81696e-05
0.000514938	0.000185415	4.81696e-05	4.81696e-05
0.000514938	0.000185415	4.81696e-05	4.81696e-05
0.000304095	0.000128177	0	0
0.000304095	0.000128177	0	0
0.000787295	0.000398786	4.81696e-05	4.81696e-05
0.000787295	0.000398786	4.81696e-05	4.81696e-05
0.00076679	0.000400206	0	0
0.00076679	0.000400206	0	0
0.000247161	0.000164316	0	0
0.000247161	0.000164316	0	0
0.000507344	0.000190282	4.81696e-05	4.81696e-05
0.000507344	0.000190282	4.81696e-05	4.81696e-05
0.000296501	0.000136045	0	0
0.000296501	0.000136045	0	0
0.0004375	0.000215887	0	0
0.0004375	0.000215887	0	0
0.000807799	0.000398418	4.81696e-05	4.81696e-05
0.000807799	0.000398418	4.81696e-05	4.81696e-05
0.000956021	0.000647496	9.63391e-05	9.63391e-05
0.000956021	0.000647496	9.63391e-05	9.63391e-05
0.000709856	0.000428843	0	0
0.000709856	0.000428843	0	0
0.000962816	0.00064657	4.81696e-05	4.81696e-05
0.000962816	0.00064657	4.81696e-05	4.81696e-05
0.000424219	0.000216631	0	0
0.000424219	0.000216631	0	0
0.000612082	0.000248605	4.81696e-05	4.81696e-05
0.000612082	0.000248605	4.81696e-05	4.81696e-05
0.000277104	0.000153468	0	0
0.000277104	0.000153468	0	0
0.000173475	8.79621e-05	0	0
0.000173475	8.79621e-05	0	0
0.000355482	0.000214592	4.81696e-05	4.81696e-05
0.000355482	0.000214592	4.81696e-05	4.81696e-05
0.000871157	0.000387245	9.63391e-05	9.63391e-05
0.000871157	0.000387245	9.63391e-05	9.63391e-05
0.000515676	0.000195398	4.81696e-05	4.81696e-05
0.000515676	0.000195398	4.81696e-05	4.81696e-05
0.000780808	0.000405276	9.63391e-05	9.63391e-05
0.000780808	0.000405276	9.63391e-05	9.63391e-05
0.000524208	0.000451265	4.81696e-05	4.81696e-05
0.000524208	0.000451265	4.81696e-05	4.81696e-05
0.000760304	0.000410451	4.81696e-05	4.81696e-05
0.000760304	0.000410451	4.81696e-05	4.81696e-05
0.000878752	0.000368245	9.63391e-05	9.63391e-05
0.000878752	0.000368245	9.63391e-05	9.63391e-05
0.000436561	0.000134649	4.81696e-05	4.81696e-05
0.000436561	0.000134649	4.81696e-05	4.81696e-05
0.000400131	0.000185082	9.63391e-05	9.63391e-05
0.000400131	0.000185082	9.63391e-05	9.63391e-05
0.000478508	0.000227885	4.81696e-05	4.81696e-05
0.000478508	0.000227885	4.81696e-05	4.81696e-05
0.000507344	0.000190282	0	0
0.000507344	0.000190282	0	0
0.00079773	0.000292811	0	0
0.00079773	0.000292811	0	0
0.000995292	0.000384494	4.81696e-05	4.81696e-05
0.000995292	0.000384494	4.81696e-05	4.81696e-05
0.000772276	0.000242538	4.81696e-05	4.81696e-05
0.000772276	0.000242538	4.81696e-05	4.81696e-05
0.000883331	0.000394659	4.81696e-05	4.81696e-05
0.000883331	0.000394659	4.81696e-05	4.81696e-05
0.000631479	0.000203697	4.81696e-05	4.81696e-05
0.000631479	0.000203697	4.81696e-05	4.81696e-05
0.000296501	0.000136045	4.81696e-05	4.81696e-05
0.000296501	0.000136045	4.81696e-05	4.81696e-05
0.000272356	0.000224633	0	0
0.000272356	0.000224633	0	0
8.20176e-05	8.20176e-05	0	0
8.20176e-05	8.20176e-05	0	0
0.00033387	0.000228415	0	0
0.00033387	0.000228415	0	0
0.000143531	0.000143531	4.81696e-05	4.81696e-05
0.000143531	0.000143531	4.81696e-05	4.81696e-05
0.000374878	0.000239833	0	0
0.000374878	0.000239833	0	0
0.000445831	0.000191509	0	0
0.000445831	0.000191509	0	0
0.000521733	0.000280515	0	0
0.000521733	0.000280515	0	0
0.000562742	0.000271803	0.000221484	0.000221484
0.000562742	0.000271803	0.000221484	0.000221484
0.00102771	0.000605369	0.000221484	0.000221484
0.00102771	0.000605369	0.000221484	0.000221484
0.00113856	0.000577182	0.00028824	0.000214753
0.00113856	0.000577182	0.00028824	0.000214753
0.00109682	0.000586573	0.000269653	0.000214572
0.00109682	0.000586573	0.000269653	0.000214572
0.00124373	0.000434978	0.000221484	0.000221484
0.00124373	0.000434978	0.000221484	0.000221484
0.00122323	0.000442799	4.81696e-05	4.81696e-05
0.00122323	0.000442799	4.81696e-05	4.81696e-05
0.00153924	0.000380669	0	0
0.00153924	0.000380669	0	0
0.00169127	0.000490352	0	0
0.00169127	0.000490352	0	0
0.00216062	0.000567068	0	0
0.00216062	0.000567068	0	0
0.00258691	0.00072461	4.81696e-05	4.81696e-05
0.00258691	0.00072461	4.81696e-05	4.81696e-05
0.00299327	0.000727412	4.81696e-05	4.81696e-05
0.00299327	0.000727412	4.81696e-05	4.81696e-05
0.00400864	0.0012134	0.000269653	0.000214572
0.00400864	0.0012134	0.000269653	0.000214572
0.00279022	0.000563812	4.81696e-05	4.81696e-05
0.00279022	0.000563812	4.81696e-05	4.81696e-05
0.0023259	0.000951279	4.81696e-05	4.81696e-05
0.0023259	0.000951279	4.81696e-05	4.81696e-05
0.00193516	0.000725407	0.000144509	0.000144509
0.00193516	0.000725407	0.000144509	0.000144509
0.00214302	0.000530205	0.000144509	0.000144509
0.00214302	0.000530205	0.000144509	0.000144509
0.00195268	0.000395239	9.63391e-05	9.63391e-05
0.00195268	0.000395239	9.63391e-05	9.63391e-05
0.00179951	0.000523282	4.81696e-05	4.81696e-05
0.00179951	0.000523282	4.81696e-05	4.81696e-05
0.00164785	0.000464588	0	0
0.00164785	0.000464588	0	0
0.000886573	0.000290332	0.000269653	0.000214572
0.000886573	0.000290332	0.000269653	0.000214572
0.00106909	0.000609197	9.63391e-05	9.63391e-05
0.00106909	0.000609197	9.63391e-05	9.63391e-05
0.000653689	0.000197422	0.000192678	0.000192678
0.000653689	0.000197422	0.000192678	0.000192678
0.000534504	0.000174144	9.63391e-05	9.63391e-05
0.000534504	0.000174144	9.63391e-05	9.63391e-05
0.00153034	0.000568423	9.63391e-05	9.63391e-05
0.00153034	0.000568423	9.63391e-05	9.63391e-05
0.00157894	0.000596062	9.63391e-05	9.63391e-05
0.00157894	0.000596062	9.63391e-05	9.63391e-05
0.00116666	0.000588015	4.81696e-05	4.81696e-05
0.00116666	0.000588015	4.81696e-05	4.81696e-05
0.000594053	0.000436132	4.81696e-05	4.81696e-05
0.000594053	0.000436132	4.81696e-05	4.81696e-05
0.000249805	0.000104388	0	0
0.000249805	0.000104388	0	0
0.000481153	0.000188474	4.81696e-05	4.81696e-05
0.000481153	0.000188474	4.81696e-05	4.81696e-05
0.000509252	0.000241745	4.81696e-05	4.81696e-05
0.000509252	0.000241745	4.81696e-05	4.81696e-05
0.000550998	0.000189192	9.63391e-05	9.63391e-05
0.000550998	0.000189192	9.63391e-05	9.63391e-05
0.000242211	0.000151206	4.81696e-05	4.81696e-05
0.000242211	0.000151206	4.81696e-05	4.81696e-05
0.000241474	0.000152201	9.63391e-05	9.63391e-05
0.000241474	0.000152201	9.63391e-05	9.63391e-05
0.000311319	0.000140037	0.000269653	0.000214572
0.000311319	0.000140037	0.000269653	0.000214572
0.000247161	0.000164316	0.000269653	0.000214572
0.000247161	0.000164316	0.000269653	0.000214572
0.000478508	0.000227885	0	0
0.000478508	0.000227885	0	0
0.000596956	0.000202509	0.000269653	0.000214572
0.000596956	0.000202509	0.000269653	0.000214572
0.000247161	0.000164316	0.000336409	0.000203708
0.000247161	0.000164316	0.000336409	0.000203708
0.000478508	0.000227885	0.00028824	0.000214753
0.000478508	0.000227885	0.00028824	0.000214753
0.000205044	0.000205044	6.67557e-05	6.67557e-05
0.000205044	0.000205044	6.67557e-05	6.67557e-05
0.000225548	0.000225548	0.000221484	0.000221484
0.000225548	0.000225548	0.000221484	0.000221484
0.00018454	0.00018454	0	0
0.00018454	0.00018454	0	0
0.000164035	0.000164035	0.000269653	0.000214572
0.000164035	0.000164035	0.000269653	0.000214572
0.000102522	0.000102522	0.000221484	0.000221484
0.000102522	0.000102522	0.000221484	0.000221484
0.000282483	0.000186039	0	0
0.000282483	0.000186039	0	0
0.000123026	0.000123026	0.00028824	0.000214753
0.000123026	0.000123026	0.00028824	0.000214753
0.000261978	0.000168723	0.000221484	0.000221484
0.000261978	0.000168723	0.000221484	0.000221484
0.000164035	0.000164035	0	0
0.000164035	0.000164035	0	0
0.000205044	0.000205044	0.000269653	0.000214572
0.000205044	0.000205044	0.000269653	0.000214572
0.00022097	0.000136761	0.000317823	0.000218329
0.00022097	0.000136761	0.000317823	0.000218329
0.000213375	0.000143063	9.63391e-05	9.63391e-05
0.000213375	0.000143063	9.63391e-05	9.63391e-05
0.000172367	0.000108668	0.000317823	0.000218329
0.000172367	0.000108668	0.000317823	0.000218329
0.000172367	0.000108668	9.63391e-05	9.63391e-05
0.000172367	0.000108668	9.63391e-05	9.63391e-05
0.000192871	0.000125369	4.81696e-05	4.81696e-05
0.000192871	0.000125369	4.81696e-05	4.81696e-05
0.00031965	0.000138734	9.63391e-05	9.63391e-05
0.00031965	0.000138734	9.63391e-05	9.63391e-05
0.000241474	0.000152201	0	0
0.000241474	0.000152201	0	0
0.000213375	0.000143063	4.81696e-05	4.81696e-05
0.000213375	0.000143063	4.81696e-05	4.81696e-05
0.000394444	0.000116538	4.81696e-05	4.81696e-05
0.000394444	0.000116538	4.81696e-05	4.81696e-05
0.000545878	0.000309113	0	0
0.000545878	0.000309113	0	0
0.00215959	0.000952492	0.000841649	0.000588743
0.00215959	0.000952492	0.000841649	0.000588743
0.00554301	0.00225511	0.004918	0.00239095
0.00554301	0.00225511	0.004918	0.00239095
0.0080573	0.00312479	0.00890771	0.00377913
0.0080573	0.00312479	0.00890771	0.00377913
0.0112585	0.00310516	0.0137422	0.0036149
0.0112585	0.00310516	0.0137422	0.0036149
0.014377	0.00307529	0.0175621	0.00337266
0.014377	0.00307529	0.0175621	0.00337266
0.0149311	0.00275388	0.0195899	0.00350982
0.0149311	0.00275388	0.0195899	0.00350982
0.0174245	0.00309286	0.0219407	0.00279944
0.0174245	0.00309286	0.0219407	0.00279944
0.0180654	0.00384141	0.0231221	0.00331589
0.0180654	0.00384141	0.0231221	0.00331589
0.0192745	0.00410628	0.0250697	0.00236389
0.0192745	0.00410628	0.0250697	0.00236389
0.0215653	0.00432918	0.0268622	0.00172472
0.0215653	0.00432918	0.0268622	0.00172472
0.0215569	0.00482716	0.0267717	0.00189272
0.0215569	0.00482716	0.0267717	0.00189272
0.0226412	0.00371463	0.0279015	0.00207083
0.0226412	0.00371463	0.0279015	0.00207083
0.0220702	0.0036048	0.0281297	0.00172645
0.0220702	0.0036048	0.0281297	0.00172645
0.0200621	0.00342699	0.0271691	0.00143213
0.0200621	0.00342699	0.0271691	0.00143213
0.0178853	0.00271785	0.0257189	0.00138624
0.0178853	0.00271785	0.0257189	0.00138624
0.0164021	0.00208051	0.0233982	0.00128237
0.0164021	0.00208051	0.0233982	0.00128237
0.015518	0.00186781	0.02026	0.00178184
0.015518	0.00186781	0.02026	0.00178184
0.0140771	0.00203325	0.0174229	0.00213939
0.0140771	0.00203325	0.0174229	0.00213939
0.0130317	0.00180263	0.015304	0.00236697
0.0130317	0.00180263	0.015304	0.00236697
0.0110359	0.00207413	0.0142396	0.00321658
0.0110359	0.00207413	0.0142396	0.00321658
0.0088506	0.00137722	0.0130228	0.00273179
0.0088506	0.00137722	0.0130228	0.00273179
0.00742802	0.000966867	0.0108245	0.00224366
0.00742802	0.000966867	0.0108245	0.00224366
0.00639223	0.00080748	0.00936516	0.00161998
0.00639223	0.00080748	0.00936516	0.00161998
0.00445724	0.00126155	0.00846565	0.00176092
0.00445724	0.00126155	0.00846565	0.00176092
0.00367481	0.000858034	0.00727132	0.00134093
0.00367481	0.000858034	0.00727132	0.00134093
0.00364438	0.000766085	0.00658921	0.00162706
0.00364438	0.000766085	0.00658921	0.00162706
0.00274185	0.000608326	0.00549415	0.0019108
0.00274185	0.000608326	0.00549415	0.0019108
0.00293788	0.000689682	0.00439711	0.00126521
0.00293788	0.000689682	0.00439711	0.00126521
0.00256684	0.000568181	0.00431329	0.00159622
0.00256684	0.000568181	0.00431329	0.00159622
0.00219859	0.000619692	0.00324644	0.00130551
0.00219859	0.000619692	0.00324644	0.00130551
0.00174058	0.000467162	0.00292392	0.00132274
0.00174058	0.000467162	0.00292392	0.00132274
0.00266635	0.00111243	0.00254361	0.000959061
0.00266635	0.00111243	0.00254361	0.000959061
0.00252244	0.00115681	0.00270396	0.000844095
0.00252244	0.00115681	0.00270396	0.000844095
0.00245982	0.0011891	0.00265092	0.00106336
0.00245982	0.0011891	0.00265092	0.00106336
0.00237442	0.00119536	0.00174836	0.000742439
0.00237442	0.00119536	0.00174836	0.000742439
0.00208879	0.000988939	0.00167428	0.000646383
0.00208879	0.000988939	0.00167428	0.000646383
0.00200523	0.000994812	0.00110113	0.000442062
0.00200523	0.000994812	0.00110113	0.000442062
0.00143891	0.000586694	0.00107128	0.000443574
0.00143891	0.000586694	0.00107128	0.000443574
0.00137265	0.000861413	0.000785938	0.00045555
0.00137265	0.000861413	0.000785938	0.00045555
0.00100994	0.000654904	0.000968548	0.000454675
0.00100994	0.000654904	0.000968548	0.000454675
0.00131113	0.00086066	0.000920378	0.000469867
0.00131113	0.00086066	0.000920378	0.000469867
0.00158955	0.00107901	0.000731373	0.000403093
0.00158955	0.00107901	0.000731373	0.000403093
0.000924339	0.0003978	0.000785938	0.00045555
0.000924339	0.0003978	0.000785938	0.00045555
0.000861718	0.000415189	0.000412795	0.000306891
0.000861718	0.000415189	0.000412795	0.000306891
0.00115458	0.000633906	0.000560954	0.000348192
0.00115458	0.000633906	0.000560954	0.000348192
0.000943736	0.000440706	0.000402727	0.000255876
0.000943736	0.000440706	0.000402727	0.000255876
0.00102686	0.000423299	0.000486875	0.000295804
0.00102686	0.000423299	0.000486875	0.000295804
0.000993447	0.00039526	0.000438705	0.000309428
0.000993447	0.00039526	0.000438705	0.000309428
0.0015594	0.000809926	0.000292668	0.000237089
0.0015594	0.000809926	0.000292668	0.000237089
0.00139315	0.000862639	0.000402727	0.000255876
0.00139315	0.000862639	0.000402727	0.000255876
0.00138024	0.000845732	0.000402727	0.000255876
0.00138024	0.000845732	0.000402727	0.000255876
0.00158844	0.00109649	0.000328647	0.000160855
0.00158844	0.00109649	0.000328647	0.000160855
0.00114167	0.000621057	0.000402727	0.000255876
0.00114167	0.000621057	0.000402727	0.000255876
0.00138499	0.000544526	0.000244499	0.000244499
0.00138499	0.000544526	0.000244499	0.000244499
0.00179266	0.00101728	0.000244499	0.000244499
0.00179266	0.00101728	0.000244499	0.000244499
0.00156964	0.000773999	0.000122249	0.000122249
0.00156964	0.000773999	0.000122249	0.000122249
0.00129464	0.000569694	0.000122249	0.000122249
0.00129464	0.000569694	0.000122249	0.000122249
0.000860042	0.000230897	0.000114925	7.18946e-05
0.000860042	0.000230897	0.000114925	7.18946e-05
0.000921556	0.000267652	0.000114925	7.18946e-05
0.000921556	0.000267652	0.000114925	7.18946e-05
0.00111553	0.000240562	6.67557e-05	6.67557e-05
0.00111553	0.000240562	6.67557e-05	6.67557e-05
0.00117452	0.000370477	6.67557e-05	6.67557e-05
0.00117452	0.000370477	6.67557e-05	6.67557e-05
0.000553101	0.000243478	0.00028824	0.000214753
0.000553101	0.000243478	0.00028824	0.000214753
0.000477199	0.000221713	9.63391e-05	9.63391e-05
0.000477199	0.000221713	9.63391e-05	9.63391e-05
0.000267665	0.000182469	9.63391e-05	9.63391e-05
0.000267665	0.000182469	9.63391e-05	9.63391e-05
0.000317005	0.000152468	4.81696e-05	4.81696e-05
0.000317005	0.000152468	4.81696e-05	4.81696e-05
0.000573605	0.00024988	0.000269653	0.000214572
0.000573605	0.00024988	0.000269653	0.000214572
0.00049048	0.000203388	4.81696e-05	4.81696e-05
0.00049048	0.000203388	4.81696e-05	4.81696e-05
0.000701323	0.000191086	0	0
0.000701323	0.000191086	0	0
0.000751973	0.000423924	4.81696e-05	4.81696e-05
0.000751973	0.000423924	4.81696e-05	4.81696e-05
0.000812547	0.000176927	9.63391e-05	9.63391e-05
0.000812547	0.000176927	9.63391e-05	9.63391e-05
0.00131625	0.000563355	4.81696e-05	4.81696e-05
0.00131625	0.000563355	4.81696e-05	4.81696e-05
0.00137981	0.000851325	9.63391e-05	9.63391e-05
0.00137981	0.000851325	9.63391e-05	9.63391e-05
0.000966456	0.000400626	4.81696e-05	4.81696e-05
0.000966456	0.000400626	4.81696e-05	4.81696e-05
0.000974787	0.000388719	4.81696e-05	4.81696e-05
0.000974787	0.000388719	4.81696e-05	4.81696e-05
0.000989605	0.000335604	0	0
0.000989605	0.000335604	0	0
0.000436561	0.000134649	0	0
0.000436561	0.000134649	0	0
0.000651983	0.000209398	4.81696e-05	4.81696e-05
0.000651983	0.000209398	4.81696e-05	4.81696e-05
0.000689352	0.000428014	0	0
0.000689352	0.000428014	0	0
0.000596956	0.000202509	0	0
0.000596956	0.000202509	0	0
0.00103155	0.000627214	4.81696e-05	4.81696e-05
0.00103155	0.000627214	4.81696e-05	4.81696e-05
0.00105965	0.000620162	4.81696e-05	4.81696e-05
0.00105965	0.000620162	4.81696e-05	4.81696e-05
0.00129669	0.000858597	0	0
0.00129669	0.000858597	0	0
0.00108337	0.00049262	0.000442968	0.000442968
0.00108337	0.00049262	0.000442968	0.000442968
0.000959233	0.000457612	0.000269653	0.000214572
0.000959233	0.000457612	0.000269653	0.000214572
0.0012054	0.000601859	0.000491137	0.000433442
0.0012054	0.000601859	0.000491137	0.000433442
0.000877215	0.000470997	0.000442968	0.000442968
0.000877215	0.000470997	0.000442968	0.000442968

## Sheet: SFig. 1c
Time	AC	BC	AD	BD
0	0.1107	0.1111	0.1122	0.1111
0.001	0.1108	0.1111	0.1115	0.1111
0.002	0.1107	0.111	0.1112	0.111
0.003	0.111	0.1114	0.111	0.1114
0.004	0.111	0.111	0.1109	0.111
0.005	0.1108	0.111	0.1106	0.111
0.006	0.1107	0.1115	0.111	0.1115
0.007	0.1109	0.1117	0.1112	0.1117
0.008	0.111	0.1115	0.1114	0.1115
0.009	0.1109	0.1113	0.1109	0.1113
0.01	0.1105	0.1113	0.1112	0.1113
0.011	0.1109	0.1116	0.1111	0.1116
0.012	0.1107	0.1116	0.1104	0.1116
0.013	0.1109	0.1115	0.1114	0.1115
0.014	0.111	0.1113	0.1111	0.1113
0.015	0.1107	0.111	0.1108	0.111
0.016	0.111	0.1109	0.1106	0.1109
0.017	0.1105	0.1114	0.1108	0.1114
0.018	0.1106	0.1111	0.1106	0.1111
0.019	0.1108	0.1113	0.1108	0.1113
0.02	0.1109	0.1113	0.1106	0.1113
0.021	0.1108	0.1116	0.1108	0.1116
0.022	0.1107	0.1117	0.111	0.1117
0.023	0.1111	0.1118	0.111	0.1118
0.024	0.1111	0.1116	0.1115	0.1116
0.025	0.1112	0.1115	0.1112	0.1115
0.026	0.1109	0.1124	0.111	0.1124
0.027	0.1109	0.1117	0.111	0.1117
0.028	0.1112	0.112	0.1109	0.112
0.029	0.1111	0.1118	0.1112	0.1118
0.03	0.1103	0.1118	0.1115	0.1118
0.031	0.1108	0.1116	0.1114	0.1116
0.032	0.1107	0.1119	0.1112	0.1119
0.033	0.1106	0.1122	0.1115	0.1122
0.034	0.1109	0.1121	0.1114	0.1121
0.035	0.1104	0.1122	0.1112	0.1122
0.036	0.1105	0.1121	0.1116	0.1121
0.037	0.1113	0.1118	0.1118	0.1118
0.038	0.1108	0.1115	0.1114	0.1115
0.039	0.1109	0.1116	0.1115	0.1116
0.04	0.1111	0.1115	0.1116	0.1115
0.041	0.1114	0.1116	0.1115	0.1116
0.042	0.1117	0.1114	0.1116	0.1114
0.043	0.1111	0.1114	0.1119	0.1114
0.044	0.1112	0.1112	0.1118	0.1112
0.045	0.111	0.1114	0.112	0.1114
0.046	0.1111	0.111	0.1116	0.111
0.047	0.1108	0.1118	0.1114	0.1118
0.048	0.1106	0.1116	0.1114	0.1116
0.049	0.1105	0.1112	0.1115	0.1112
0.05	0.1106	0.1112	0.1115	0.1112
0.051	0.1112	0.1117	0.1109	0.1117
0.052	0.1111	0.1119	0.1116	0.1119
0.053	0.1112	0.1122	0.1115	0.1122
0.054	0.1109	0.1121	0.1109	0.1121
0.055	0.1111	0.1119	0.1108	0.1119
0.056	0.1113	0.1119	0.1114	0.1119
0.057	0.1114	0.1119	0.1111	0.1119
0.058	0.1114	0.112	0.1108	0.112
0.059	0.1113	0.1116	0.1108	0.1116
0.06	0.1111	0.1119	0.1109	0.1119
0.061	0.1113	0.1114	0.1104	0.1114
0.062	0.111	0.112	0.1108	0.112
0.063	0.1111	0.1116	0.1104	0.1116
0.064	0.111	0.1117	0.1106	0.1117
0.065	0.1104	0.112	0.1109	0.112
0.066	0.1104	0.1121	0.1109	0.1121
0.067	0.1108	0.1122	0.1116	0.1122
0.068	0.111	0.1124	0.1115	0.1124
0.069	0.111	0.1122	0.1116	0.1122
0.07	0.1114	0.1117	0.1121	0.1117
0.071	0.111	0.1112	0.1116	0.1112
0.072	0.1111	0.1114	0.1116	0.1114
0.073	0.1112	0.1117	0.1116	0.1117
0.074	0.1111	0.1112	0.1117	0.1112
0.075	0.1113	0.1111	0.1116	0.1111
0.076	0.1108	0.111	0.1112	0.111
0.077	0.1113	0.1109	0.1111	0.1109
0.078	0.1111	0.111	0.1114	0.111
0.079	0.1107	0.1109	0.1115	0.1109
0.08	0.1116	0.1108	0.1109	0.1108
0.081	0.111	0.1113	0.1111	0.1113
0.082	0.1106	0.1108	0.1108	0.1108
0.083	0.111	0.1109	0.1106	0.1109
0.084	0.1109	0.1113	0.1109	0.1113
0.085	0.1106	0.1116	0.1105	0.1116
0.086	0.1108	0.1112	0.1108	0.1112
0.087	0.1107	0.1116	0.111	0.1116
0.088	0.1111	0.1114	0.111	0.1114
0.089	0.1111	0.112	0.1109	0.112
0.09	0.1105	0.1116	0.1109	0.1116
0.091	0.1106	0.1112	0.1107	0.1112
0.092	0.1107	0.1114	0.1109	0.1114
0.093	0.1105	0.1109	0.1108	0.1109
0.094	0.1105	0.1113	0.1107	0.1113
0.095	0.1101	0.1112	0.111	0.1112
0.096	0.1108	0.1113	0.1109	0.1113
0.097	0.1106	0.1117	0.111	0.1117
0.098	0.1106	0.1115	0.1113	0.1115
0.099	0.1108	0.1115	0.1113	0.1115
0.1	0.1109	0.1119	0.111	0.1119
0.101	0.1112	0.1125	0.1106	0.1125
0.102	0.1109	0.1126	0.1115	0.1126
0.103	0.1111	0.1126	0.1108	0.1126
0.104	0.1108	0.113	0.1111	0.113
0.105	0.1113	0.1126	0.1113	0.1126
0.106	0.1115	0.1123	0.1109	0.1123
0.107	0.1109	0.1124	0.1113	0.1124
0.108	0.1108	0.112	0.1113	0.112
0.109	0.111	0.1119	0.1113	0.1119
0.11	0.1108	0.1122	0.1111	0.1122
0.111	0.1109	0.1117	0.1116	0.1117
0.112	0.1104	0.1118	0.1111	0.1118
0.113	0.1105	0.1119	0.1111	0.1119
0.114	0.1103	0.1122	0.1112	0.1122
0.115	0.1104	0.1121	0.1112	0.1121
0.116	0.1108	0.1122	0.111	0.1122
0.117	0.1104	0.1123	0.111	0.1123
0.118	0.1107	0.112	0.111	0.112
0.119	0.1108	0.1114	0.1112	0.1114
0.12	0.111	0.1114	0.1111	0.1114
0.121	0.1108	0.1114	0.1118	0.1114
0.122	0.111	0.1115	0.1118	0.1115
0.123	0.1109	0.1116	0.1114	0.1116
0.124	0.1109	0.1116	0.1119	0.1116
0.125	0.1112	0.1112	0.1119	0.1112
0.126	0.1107	0.1116	0.112	0.1116
0.127	0.1101	0.1119	0.1115	0.1119
0.128	0.1109	0.1117	0.1116	0.1117
0.129	0.1106	0.112	0.1111	0.112
0.13	0.1108	0.1117	0.1112	0.1117
0.131	0.1112	0.1109	0.1107	0.1109
0.132	0.1106	0.1113	0.1105	0.1113
0.133	0.1106	0.1108	0.1107	0.1108
0.134	0.1106	0.1108	0.1103	0.1108
0.135	0.1104	0.1116	0.1105	0.1116
0.136	0.1108	0.1113	0.1107	0.1113
0.137	0.1108	0.1117	0.1107	0.1117
0.138	0.1108	0.1112	0.1108	0.1112
0.139	0.1111	0.1111	0.1109	0.1111
0.14	0.1109	0.1111	0.1112	0.1111
0.141	0.1108	0.1113	0.1111	0.1113
0.142	0.1108	0.1117	0.1109	0.1117
0.143	0.111	0.1119	0.1113	0.1119
0.144	0.1113	0.1113	0.1109	0.1113
0.145	0.1109	0.1116	0.1113	0.1116
0.146	0.1108	0.1114	0.1105	0.1114
0.147	0.1105	0.1118	0.111	0.1118
0.148	0.1108	0.1122	0.1114	0.1122
0.149	0.1109	0.1119	0.1113	0.1119
0.15	0.1107	0.1118	0.1117	0.1118
0.151	0.1106	0.1117	0.1111	0.1117
0.152	0.1105	0.1114	0.1113	0.1114
0.153	0.1108	0.1112	0.1113	0.1112
0.154	0.1108	0.1114	0.1113	0.1114
0.155	0.1109	0.1116	0.1113	0.1116
0.156	0.1115	0.1117	0.112	0.1117
0.157	0.1109	0.1116	0.1118	0.1116
0.158	0.1108	0.1114	0.1119	0.1114
0.159	0.1108	0.1113	0.1118	0.1113
0.16	0.1109	0.1114	0.1113	0.1114
0.161	0.111	0.1113	0.1113	0.1113
0.162	0.1103	0.1115	0.1108	0.1115
0.163	0.1107	0.1114	0.1112	0.1114
0.164	0.111	0.1115	0.1107	0.1115
0.165	0.1112	0.1118	0.1106	0.1118
0.166	0.1116	0.112	0.1112	0.112
0.167	0.1112	0.1119	0.1111	0.1119
0.168	0.1114	0.1119	0.1112	0.1119
0.169	0.1118	0.1122	0.1115	0.1122
0.17	0.1113	0.1119	0.1109	0.1119
0.171	0.1114	0.1116	0.1108	0.1116
0.172	0.1113	0.1121	0.1112	0.1121
0.173	0.1109	0.1115	0.1107	0.1115
0.174	0.111	0.1111	0.111	0.1111
0.175	0.1108	0.1112	0.1111	0.1112
0.176	0.1111	0.1111	0.111	0.1111
0.177	0.1111	0.1114	0.1112	0.1114
0.178	0.1115	0.1115	0.1111	0.1115
0.179	0.111	0.1117	0.1109	0.1117
0.18	0.1111	0.1117	0.1111	0.1117
0.181	0.1114	0.1112	0.1109	0.1112
0.182	0.1113	0.1111	0.1113	0.1111
0.183	0.1115	0.1117	0.1111	0.1117
0.184	0.111	0.1112	0.1112	0.1112
0.185	0.1108	0.1121	0.1114	0.1121
0.186	0.1107	0.1113	0.1113	0.1113
0.187	0.1106	0.1117	0.1118	0.1117
0.188	0.1103	0.1116	0.1116	0.1116
0.189	0.1111	0.1122	0.1116	0.1122
0.19	0.1108	0.1113	0.1112	0.1113
0.191	0.111	0.112	0.1114	0.112
0.192	0.1114	0.1126	0.1112	0.1126
0.193	0.1115	0.112	0.1115	0.112
0.194	0.1111	0.1121	0.1111	0.1121
0.195	0.1106	0.1116	0.1115	0.1116
0.196	0.1111	0.1115	0.1116	0.1115
0.197	0.1112	0.1118	0.1121	0.1118
0.198	0.1107	0.1112	0.1118	0.1112
0.199	0.1111	0.1115	0.1113	0.1115
0.2	0.111	0.1115	0.112	0.1115
0.201	0.1106	0.1111	0.1116	0.1111
0.202	0.1106	0.1113	0.1113	0.1113
0.203	0.1103	0.1112	0.1111	0.1112
0.204	0.1107	0.1108	0.111	0.1108
0.205	0.1104	0.1113	0.1112	0.1113
0.206	0.1101	0.1108	0.1113	0.1108
0.207	0.1105	0.1111	0.1115	0.1111
0.208	0.1103	0.1105	0.1111	0.1105
0.209	0.1108	0.1106	0.1109	0.1106
0.21	0.1111	0.1111	0.1115	0.1111
0.211	0.1108	0.1112	0.1116	0.1112
0.212	0.1112	0.1113	0.1117	0.1113
0.213	0.1107	0.1111	0.1117	0.1111
0.214	0.1106	0.1114	0.1115	0.1114
0.215	0.1108	0.111	0.1116	0.111
0.216	0.1109	0.1116	0.1115	0.1116
0.217	0.1103	0.1115	0.1117	0.1115
0.218	0.1113	0.1115	0.1113	0.1115
0.219	0.1114	0.1114	0.1118	0.1114
0.22	0.1113	0.1116	0.1113	0.1116
0.221	0.1119	0.1113	0.1115	0.1113
0.222	0.1114	0.1122	0.1116	0.1122
0.223	0.1114	0.112	0.1115	0.112
0.224	0.1113	0.1117	0.112	0.1117
0.225	0.1116	0.1114	0.1116	0.1114
0.226	0.1111	0.1121	0.1115	0.1121
0.227	0.1113	0.1116	0.1114	0.1116
0.228	0.1115	0.1117	0.111	0.1117
0.229	0.1114	0.1116	0.1113	0.1116
0.23	0.1108	0.1116	0.111	0.1116
0.231	0.1108	0.1116	0.1112	0.1116
0.232	0.1107	0.1117	0.1107	0.1117
0.233	0.1103	0.1114	0.1102	0.1114
0.234	0.1106	0.1113	0.1109	0.1113
0.235	0.1108	0.1114	0.1105	0.1114
0.236	0.1103	0.1119	0.1108	0.1119
0.237	0.1102	0.1115	0.1116	0.1115
0.238	0.1109	0.1117	0.1111	0.1117
0.239	0.1106	0.1116	0.1109	0.1116
0.24	0.1108	0.1116	0.1112	0.1116
0.241	0.1107	0.1109	0.1114	0.1109
0.242	0.1106	0.111	0.1111	0.111
0.243	0.1103	0.1114	0.1116	0.1114
0.244	0.1108	0.1111	0.1111	0.1111
0.245	0.1109	0.1111	0.1112	0.1111
0.246	0.111	0.1109	0.111	0.1109
0.247	0.1107	0.1106	0.1116	0.1106
0.248	0.1108	0.1111	0.1118	0.1111
0.249	0.111	0.111	0.1112	0.111
0.25	0.1106	0.1111	0.1115	0.1111
0.251	0.1104	0.1111	0.1109	0.1111
0.252	0.1106	0.1113	0.1111	0.1113
0.253	0.1107	0.1114	0.111	0.1114
0.254	0.1101	0.1119	0.1113	0.1119
0.255	0.1103	0.1118	0.1109	0.1118
0.256	0.111	0.1113	0.1111	0.1113
0.257	0.1107	0.1118	0.1115	0.1118
0.258	0.1106	0.1117	0.1114	0.1117
0.259	0.1105	0.1118	0.1119	0.1118
0.26	0.1101	0.112	0.112	0.112
0.261	0.1109	0.1118	0.1117	0.1118
0.262	0.1105	0.1113	0.1113	0.1113
0.263	0.1108	0.1116	0.1115	0.1116
0.264	0.1105	0.1117	0.1112	0.1117
0.265	0.1107	0.1115	0.1113	0.1115
0.266	0.111	0.1121	0.1118	0.1121
0.267	0.1105	0.1112	0.1116	0.1112
0.268	0.1107	0.1113	0.1112	0.1113
0.269	0.1109	0.1116	0.1112	0.1116
0.27	0.1107	0.1123	0.1113	0.1123
0.271	0.111	0.1116	0.1114	0.1116
0.272	0.1116	0.1113	0.1116	0.1113
0.273	0.1113	0.1112	0.1114	0.1112
0.274	0.1114	0.1113	0.1117	0.1113
0.275	0.1114	0.1112	0.1111	0.1112
0.276	0.1117	0.1114	0.1113	0.1114
0.277	0.1113	0.1116	0.1109	0.1116
0.278	0.1115	0.1116	0.111	0.1116
0.279	0.1111	0.1113	0.1111	0.1113
0.28	0.1111	0.1113	0.1114	0.1113
0.281	0.1111	0.111	0.1111	0.111
0.282	0.1109	0.1114	0.1113	0.1114
0.283	0.1111	0.1113	0.1118	0.1113
0.284	0.1111	0.1109	0.1116	0.1109
0.285	0.1111	0.1113	0.1112	0.1113
0.286	0.1108	0.1113	0.1112	0.1113
0.287	0.1111	0.1116	0.1117	0.1116
0.288	0.1109	0.1112	0.111	0.1112
0.289	0.1116	0.1115	0.111	0.1115
0.29	0.1112	0.1116	0.1108	0.1116
0.291	0.1115	0.1116	0.1106	0.1116
0.292	0.1113	0.1114	0.1108	0.1114
0.293	0.1109	0.112	0.1109	0.112
0.294	0.1112	0.1118	0.1106	0.1118
0.295	0.1114	0.1115	0.1107	0.1115
0.296	0.1115	0.1119	0.111	0.1119
0.297	0.1109	0.1119	0.1109	0.1119
0.298	0.1107	0.1114	0.1108	0.1114
0.299	0.1109	0.1118	0.1111	0.1118
0.3	0.111	0.1113	0.1111	0.1113
0.301	0.1104	0.1117	0.1108	0.1117
0.302	0.1106	0.1118	0.1112	0.1118
0.303	0.1103	0.1116	0.1112	0.1116
0.304	0.1105	0.1115	0.1115	0.1115
0.305	0.1109	0.1115	0.1113	0.1115
0.306	0.1108	0.1112	0.1108	0.1112
0.307	0.1114	0.1117	0.1107	0.1117
0.308	0.111	0.1116	0.1114	0.1116
0.309	0.1108	0.1121	0.1112	0.1121
0.31	0.1109	0.1114	0.1115	0.1114
0.311	0.1111	0.1115	0.1112	0.1115
0.312	0.1107	0.1123	0.1111	0.1123
0.313	0.111	0.1117	0.1117	0.1117
0.314	0.1115	0.1118	0.112	0.1118
0.315	0.1113	0.1119	0.1118	0.1119
0.316	0.1117	0.1115	0.1118	0.1115
0.317	0.1113	0.1115	0.1114	0.1115
0.318	0.111	0.1119	0.1117	0.1119
0.319	0.1115	0.1117	0.1122	0.1117
0.32	0.1119	0.1124	0.1118	0.1124
0.321	0.1118	0.1116	0.1117	0.1116
0.322	0.1118	0.1121	0.1117	0.1121
0.323	0.1114	0.1123	0.1114	0.1123
0.324	0.1111	0.1123	0.1116	0.1123
0.325	0.111	0.1121	0.1118	0.1121
0.326	0.1109	0.1126	0.1114	0.1126
0.327	0.1106	0.1117	0.1114	0.1117
0.328	0.1111	0.1118	0.1112	0.1118
0.329	0.1113	0.1119	0.1111	0.1119
0.33	0.1112	0.1115	0.1111	0.1115
0.331	0.1111	0.1118	0.1108	0.1118
0.332	0.1108	0.1114	0.1113	0.1114
0.333	0.1108	0.1119	0.1111	0.1119
0.334	0.1106	0.1114	0.1114	0.1114
0.335	0.1107	0.1114	0.1108	0.1114
0.336	0.1108	0.1113	0.1107	0.1113
0.337	0.1105	0.1108	0.1113	0.1108
0.338	0.1108	0.1112	0.111	0.1112
0.339	0.1104	0.1113	0.1111	0.1113
0.34	0.1106	0.1115	0.111	0.1115
0.341	0.1104	0.1118	0.1113	0.1118
0.342	0.1109	0.1114	0.1116	0.1114
0.343	0.1104	0.1118	0.1116	0.1118
0.344	0.1108	0.1114	0.1116	0.1114
0.345	0.1109	0.1113	0.1116	0.1113
0.346	0.1107	0.1116	0.1115	0.1116
0.347	0.1106	0.1112	0.1116	0.1112
0.348	0.111	0.1118	0.1116	0.1118
0.349	0.1109	0.1114	0.111	0.1114
0.35	0.1105	0.1111	0.1115	0.1111
0.351	0.1107	0.1116	0.1113	0.1116
0.352	0.1104	0.1114	0.1113	0.1114
0.353	0.1104	0.1115	0.1113	0.1115
0.354	0.111	0.1121	0.1114	0.1121
0.355	0.1107	0.1119	0.1115	0.1119
0.356	0.1107	0.1119	0.1112	0.1119
0.357	0.1112	0.1119	0.1113	0.1119
0.358	0.111	0.1119	0.1116	0.1119
0.359	0.1114	0.1118	0.1114	0.1118
0.36	0.1118	0.1119	0.1112	0.1119
0.361	0.1112	0.1116	0.1115	0.1116
0.362	0.1112	0.112	0.1111	0.112
0.363	0.1111	0.1117	0.1112	0.1117
0.364	0.1107	0.1118	0.1108	0.1118
0.365	0.111	0.1116	0.1117	0.1116
0.366	0.1107	0.1115	0.1118	0.1115
0.367	0.1107	0.1112	0.1114	0.1112
0.368	0.1108	0.1116	0.1115	0.1116
0.369	0.1109	0.1113	0.1111	0.1113
0.37	0.1114	0.1114	0.1105	0.1114
0.371	0.1113	0.1116	0.1109	0.1116
0.372	0.1108	0.1114	0.1111	0.1114
0.373	0.1108	0.1116	0.1113	0.1116
0.374	0.1106	0.1115	0.1114	0.1115
0.375	0.111	0.1114	0.1111	0.1114
0.376	0.1107	0.1116	0.1113	0.1116
0.377	0.1109	0.1111	0.1114	0.1111
0.378	0.1109	0.1113	0.1108	0.1113
0.379	0.1113	0.1113	0.1111	0.1113
0.38	0.1114	0.1111	0.1108	0.1111
0.381	0.1108	0.1114	0.111	0.1114
0.382	0.1108	0.1112	0.1111	0.1112
0.383	0.1112	0.1112	0.1115	0.1112
0.384	0.1109	0.1109	0.1116	0.1109
0.385	0.1112	0.1113	0.1112	0.1113
0.386	0.1109	0.1112	0.1117	0.1112
0.387	0.1109	0.1112	0.111	0.1112
0.388	0.1111	0.1113	0.111	0.1113
0.389	0.1106	0.1113	0.111	0.1113
0.39	0.1103	0.1111	0.1111	0.1111
0.391	0.1109	0.1112	0.1116	0.1112
0.392	0.1108	0.1111	0.1113	0.1111
0.393	0.1108	0.1115	0.1113	0.1115
0.394	0.1106	0.1105	0.1115	0.1105
0.395	0.1108	0.1107	0.1109	0.1107
0.396	0.1111	0.1114	0.1106	0.1114
0.397	0.1111	0.1107	0.111	0.1107
0.398	0.1109	0.1108	0.1113	0.1108
0.399	0.1112	0.1116	0.1111	0.1116
0.4	0.1108	0.1107	0.1108	0.1107
0.401	0.1107	0.1108	0.1108	0.1108
0.402	0.1111	0.1108	0.1112	0.1108
0.403	0.1113	0.1108	0.1109	0.1108
0.404	0.1115	0.111	0.1111	0.111
0.405	0.1117	0.1114	0.1113	0.1114
0.406	0.1109	0.1111	0.1112	0.1111
0.407	0.1114	0.1111	0.1107	0.1111
0.408	0.1114	0.1112	0.1112	0.1112
0.409	0.1112	0.1109	0.1114	0.1109
0.41	0.1114	0.1112	0.1115	0.1112
0.411	0.1116	0.1109	0.1116	0.1109
0.412	0.1112	0.1113	0.1115	0.1113
0.413	0.1113	0.1111	0.1113	0.1111
0.414	0.1109	0.1113	0.1113	0.1113
0.415	0.111	0.1111	0.1114	0.1111
0.416	0.1108	0.1119	0.1111	0.1119
0.417	0.1108	0.1118	0.1112	0.1118
0.418	0.1111	0.1114	0.1112	0.1114
0.419	0.1109	0.1115	0.111	0.1115
0.42	0.1106	0.1114	0.1109	0.1114
0.421	0.1109	0.1109	0.111	0.1109
0.422	0.1106	0.1112	0.1112	0.1112
0.423	0.1108	0.1117	0.1115	0.1117
0.424	0.1106	0.1116	0.1114	0.1116
0.425	0.1108	0.1115	0.1119	0.1115
0.426	0.1106	0.1118	0.1115	0.1118
0.427	0.1107	0.112	0.1116	0.112
0.428	0.1108	0.1119	0.112	0.1119
0.429	0.1107	0.1115	0.1116	0.1115
0.43	0.1106	0.1116	0.1114	0.1116
0.431	0.1108	0.1113	0.1116	0.1113
0.432	0.1107	0.111	0.1114	0.111
0.433	0.1105	0.1114	0.1117	0.1114
0.434	0.1108	0.1111	0.1116	0.1111
0.435	0.1107	0.1111	0.1115	0.1111
0.436	0.1105	0.1113	0.1116	0.1113
0.437	0.1106	0.111	0.1118	0.111
0.438	0.1106	0.1109	0.1115	0.1109
0.439	0.1105	0.1111	0.1118	0.1111
0.44	0.1109	0.1116	0.112	0.1116
0.441	0.1111	0.1113	0.1114	0.1113
0.442	0.1111	0.1115	0.1114	0.1115
0.443	0.1106	0.1118	0.1114	0.1118
0.444	0.1105	0.1114	0.111	0.1114
0.445	0.1106	0.1113	0.1114	0.1113
0.446	0.1112	0.1115	0.1115	0.1115
0.447	0.1106	0.1114	0.1115	0.1114
0.448	0.1104	0.1108	0.1115	0.1108
0.449	0.1106	0.1114	0.1118	0.1114
0.45	0.1108	0.1113	0.1114	0.1113
0.451	0.1106	0.1109	0.1112	0.1109
0.452	0.111	0.1109	0.1114	0.1109
0.453	0.1109	0.1111	0.1109	0.1111
0.454	0.1105	0.1107	0.1116	0.1107
0.455	0.1103	0.1112	0.1113	0.1112
0.456	0.11	0.1115	0.1114	0.1115
0.457	0.1104	0.1111	0.1118	0.1111
0.458	0.1104	0.1112	0.1111	0.1112
0.459	0.1105	0.1111	0.1119	0.1111
0.46	0.1103	0.1118	0.1116	0.1118
0.461	0.1102	0.1115	0.1117	0.1115
0.462	0.1104	0.1113	0.1114	0.1113
0.463	0.1103	0.1117	0.1115	0.1117
0.464	0.1099	0.1114	0.1111	0.1114
0.465	0.1107	0.1111	0.1115	0.1111
0.466	0.1103	0.1114	0.1112	0.1114
0.467	0.1105	0.1119	0.1114	0.1119
0.468	0.1114	0.1117	0.1111	0.1117
0.469	0.1106	0.1115	0.1114	0.1115
0.47	0.111	0.112	0.1111	0.112
0.471	0.1106	0.112	0.1109	0.112
0.472	0.1108	0.1116	0.1111	0.1116
0.473	0.1107	0.1124	0.1107	0.1124
0.474	0.1108	0.1118	0.1108	0.1118
0.475	0.111	0.1114	0.1111	0.1114
0.476	0.1112	0.1114	0.1114	0.1114
0.477	0.1107	0.1113	0.1116	0.1113
0.478	0.1111	0.1116	0.1111	0.1116
0.479	0.111	0.1115	0.1112	0.1115
0.48	0.1109	0.1114	0.1113	0.1114
0.481	0.1117	0.1112	0.1109	0.1112
0.482	0.1112	0.1108	0.1112	0.1108
0.483	0.1116	0.1113	0.1111	0.1113
0.484	0.1112	0.1114	0.1109	0.1114
0.485	0.1117	0.1119	0.1104	0.1119
0.486	0.1116	0.1112	0.1111	0.1112
0.487	0.1113	0.1119	0.1105	0.1119
0.488	0.1112	0.1113	0.1111	0.1113
0.489	0.1108	0.1116	0.111	0.1116
0.49	0.1106	0.1116	0.1107	0.1116
0.491	0.1105	0.1115	0.1106	0.1115
0.492	0.1104	0.1116	0.1101	0.1116
0.493	0.1103	0.1114	0.1105	0.1114
0.494	0.1107	0.1113	0.1112	0.1113
0.495	0.1106	0.1114	0.1112	0.1114
0.496	0.1113	0.1115	0.1112	0.1115
0.497	0.1114	0.1118	0.1112	0.1118
0.498	0.1109	0.1114	0.1113	0.1114
0.499	0.1106	0.1116	0.1112	0.1116
0.5	0.1111	0.1118	0.1117	0.1118
0.501	0.1108	0.1113	0.1115	0.1113
0.502	0.1108	0.112	0.1114	0.112
0.503	0.1111	0.1117	0.1113	0.1117
0.504	0.1111	0.1116	0.1108	0.1116
0.505	0.1115	0.1118	0.1111	0.1118
0.506	0.1114	0.1114	0.1112	0.1114
0.507	0.1111	0.1115	0.1109	0.1115
0.508	0.111	0.1113	0.111	0.1113
0.509	0.1108	0.1112	0.1106	0.1112
0.51	0.1104	0.1115	0.1108	0.1115
0.511	0.1109	0.1115	0.1112	0.1115
0.512	0.1108	0.1112	0.1112	0.1112
0.513	0.1105	0.1119	0.1115	0.1119
0.514	0.1114	0.1116	0.1117	0.1116
0.515	0.1108	0.1114	0.1119	0.1114
0.516	0.1111	0.1115	0.1116	0.1115
0.517	0.1112	0.1114	0.1115	0.1114
0.518	0.1115	0.1115	0.1112	0.1115
0.519	0.1111	0.1116	0.1115	0.1116
0.52	0.1108	0.1114	0.1113	0.1114
0.521	0.1109	0.111	0.1109	0.111
0.522	0.1111	0.111	0.1109	0.111
0.523	0.1103	0.1115	0.1111	0.1115
0.524	0.1106	0.111	0.111	0.111
0.525	0.1109	0.1114	0.1111	0.1114
0.526	0.1108	0.1116	0.1109	0.1116
0.527	0.1109	0.1112	0.1112	0.1112
0.528	0.1107	0.1107	0.1115	0.1107
0.529	0.1111	0.1114	0.1113	0.1114
0.53	0.111	0.1111	0.1113	0.1111
0.531	0.1108	0.1111	0.1111	0.1111
0.532	0.1111	0.1115	0.1106	0.1115
0.533	0.1107	0.1113	0.1105	0.1113
0.534	0.1109	0.1115	0.1106	0.1115
0.535	0.1108	0.1116	0.111	0.1116
0.536	0.1108	0.1111	0.1106	0.1111
0.537	0.1107	0.1119	0.1109	0.1119
0.538	0.111	0.112	0.1107	0.112
0.539	0.1107	0.112	0.111	0.112
0.54	0.1109	0.1116	0.1111	0.1116
0.541	0.1112	0.1114	0.1108	0.1114
0.542	0.1108	0.1118	0.1109	0.1118
0.543	0.111	0.1116	0.1114	0.1116
0.544	0.1115	0.1112	0.111	0.1112
0.545	0.1107	0.1113	0.1109	0.1113
0.546	0.111	0.1115	0.1113	0.1115
0.547	0.111	0.1114	0.1113	0.1114
0.548	0.1106	0.1116	0.1113	0.1116
0.549	0.1108	0.1116	0.1117	0.1116
0.55	0.1102	0.1119	0.1116	0.1119
0.551	0.1104	0.1117	0.1116	0.1117
0.552	0.1103	0.1112	0.1115	0.1112
0.553	0.11	0.1111	0.1116	0.1111
0.554	0.1105	0.1115	0.1115	0.1115
0.555	0.1108	0.1111	0.1114	0.1111
0.556	0.1107	0.1113	0.1114	0.1113
0.557	0.1108	0.1113	0.1112	0.1113
0.558	0.1107	0.1113	0.1113	0.1113
0.559	0.1111	0.1116	0.1114	0.1116
0.56	0.1106	0.111	0.1108	0.111
0.561	0.1107	0.1114	0.1112	0.1114
0.562	0.1108	0.1111	0.1106	0.1111
0.563	0.1101	0.1116	0.1103	0.1116
0.564	0.1103	0.1119	0.1105	0.1119
0.565	0.1104	0.1116	0.1106	0.1116
0.566	0.1103	0.1114	0.1106	0.1114
0.567	0.111	0.111	0.1107	0.111
0.568	0.1101	0.1111	0.1105	0.1111
0.569	0.1101	0.1115	0.111	0.1115
0.57	0.1104	0.1113	0.111	0.1113
0.571	0.1105	0.112	0.111	0.112
0.572	0.1109	0.1114	0.1114	0.1114
0.573	0.1111	0.1113	0.1115	0.1113
0.574	0.1106	0.1113	0.1114	0.1113
0.575	0.1107	0.1118	0.1113	0.1118
0.576	0.1107	0.1114	0.1111	0.1114
0.577	0.1109	0.1116	0.1111	0.1116
0.578	0.111	0.112	0.1116	0.112
0.579	0.1104	0.1123	0.1115	0.1123
0.58	0.1105	0.1117	0.1117	0.1117
0.581	0.1113	0.1117	0.1116	0.1117
0.582	0.1108	0.1114	0.1113	0.1114
0.583	0.1109	0.1117	0.1113	0.1117
0.584	0.111	0.111	0.1113	0.111
0.585	0.1108	0.1111	0.1111	0.1111
0.586	0.1106	0.1111	0.1113	0.1111
0.587	0.1111	0.1115	0.1115	0.1115
0.588	0.1109	0.1111	0.1111	0.1111
0.589	0.1109	0.1112	0.1108	0.1112
0.59	0.1114	0.1114	0.1111	0.1114
0.591	0.1109	0.1117	0.1109	0.1117
0.592	0.1109	0.1111	0.111	0.1111
0.593	0.1109	0.1118	0.1114	0.1118
0.594	0.1108	0.1115	0.1105	0.1115
0.595	0.1112	0.1111	0.1106	0.1111
0.596	0.1107	0.1116	0.1106	0.1116
0.597	0.1106	0.1118	0.1104	0.1118
0.598	0.1105	0.1115	0.1105	0.1115
0.599	0.1102	0.1117	0.1107	0.1117
0.6	0.1103	0.1117	0.1104	0.1117
0.601	0.1103	0.1112	0.1106	0.1112
0.602	0.1106	0.1107	0.1103	0.1107
0.603	0.1103	0.1106	0.1104	0.1106
0.604	0.1103	0.1112	0.1105	0.1112
0.605	0.11	0.1107	0.1107	0.1107
0.606	0.1107	0.1112	0.1108	0.1112
0.607	0.1102	0.1111	0.1105	0.1111
0.608	0.1104	0.1105	0.1108	0.1105
0.609	0.1108	0.1111	0.1103	0.1111
0.61	0.1106	0.1106	0.111	0.1106
0.611	0.1114	0.1111	0.1111	0.1111
0.612	0.1113	0.111	0.1116	0.111
0.613	0.1112	0.1114	0.1112	0.1114
0.614	0.1115	0.1115	0.1112	0.1115
0.615	0.1112	0.1113	0.111	0.1113
0.616	0.1111	0.1118	0.1108	0.1118
0.617	0.1108	0.1116	0.1114	0.1116
0.618	0.111	0.1116	0.1111	0.1116
0.619	0.1107	0.1112	0.1111	0.1112
0.62	0.1107	0.1109	0.1109	0.1109
0.621	0.1114	0.1112	0.1115	0.1112
0.622	0.111	0.1107	0.1115	0.1107
0.623	0.1112	0.1107	0.1108	0.1107
0.624	0.1108	0.111	0.111	0.111
0.625	0.1111	0.1114	0.1111	0.1114
0.626	0.1111	0.1111	0.1115	0.1111
0.627	0.1116	0.1112	0.1113	0.1112
0.628	0.1112	0.1115	0.1109	0.1115
0.629	0.1107	0.1116	0.1113	0.1116
0.63	0.1109	0.1116	0.1113	0.1116
0.631	0.1115	0.112	0.1109	0.112
0.632	0.1109	0.1118	0.111	0.1118
0.633	0.111	0.1119	0.1112	0.1119
0.634	0.1112	0.1114	0.1112	0.1114
0.635	0.1116	0.1118	0.1113	0.1118
0.636	0.1113	0.1113	0.1111	0.1113
0.637	0.1111	0.1115	0.1113	0.1115
0.638	0.1111	0.1112	0.1114	0.1112
0.639	0.111	0.1113	0.1113	0.1113
0.64	0.1111	0.1111	0.1114	0.1111
0.641	0.1109	0.1113	0.1111	0.1113
0.642	0.1106	0.1112	0.1108	0.1112
0.643	0.1109	0.1113	0.1107	0.1113
0.644	0.1104	0.1114	0.1104	0.1114
0.645	0.1108	0.111	0.1105	0.111
0.646	0.1104	0.1111	0.1108	0.1111
0.647	0.1109	0.1112	0.1105	0.1112
0.648	0.1107	0.1111	0.111	0.1111
0.649	0.1107	0.1113	0.1107	0.1113
0.65	0.1106	0.1116	0.1108	0.1116
0.651	0.1108	0.1111	0.1112	0.1111
0.652	0.111	0.1111	0.1107	0.1111
0.653	0.1109	0.1115	0.1107	0.1115
0.654	0.1107	0.1112	0.1107	0.1112
0.655	0.1104	0.1111	0.1108	0.1111
0.656	0.1105	0.1115	0.1107	0.1115
0.657	0.1105	0.112	0.1111	0.112
0.658	0.1109	0.1117	0.1117	0.1117
0.659	0.1106	0.112	0.1108	0.112
0.66	0.1105	0.1116	0.1114	0.1116
0.661	0.1107	0.1119	0.1113	0.1119
0.662	0.1104	0.1117	0.1116	0.1117
0.663	0.1108	0.1121	0.1114	0.1121
0.664	0.1105	0.1124	0.1114	0.1124
0.665	0.1099	0.1118	0.1115	0.1118
0.666	0.1101	0.1117	0.1109	0.1117
0.667	0.1101	0.1115	0.1109	0.1115
0.668	0.1102	0.1116	0.1111	0.1116
0.669	0.1105	0.1114	0.111	0.1114
0.67	0.1102	0.1117	0.1112	0.1117
0.671	0.1101	0.1121	0.111	0.1121
0.672	0.11	0.1118	0.1114	0.1118
0.673	0.1101	0.1121	0.1115	0.1121
0.674	0.1108	0.1118	0.111	0.1118
0.675	0.1108	0.1115	0.1113	0.1115
0.676	0.1108	0.1113	0.111	0.1113
0.677	0.1108	0.1114	0.1114	0.1114
0.678	0.1105	0.1113	0.111	0.1113
0.679	0.1109	0.1109	0.1106	0.1109
0.68	0.1107	0.1107	0.1108	0.1107
0.681	0.1102	0.1109	0.1108	0.1109
0.682	0.1108	0.1111	0.1104	0.1111
0.683	0.11	0.1112	0.111	0.1112
0.684	0.1102	0.1114	0.1108	0.1114
0.685	0.1104	0.1117	0.1108	0.1117
0.686	0.1102	0.1113	0.1106	0.1113
0.687	0.1101	0.1111	0.1102	0.1111
0.688	0.1101	0.1112	0.1105	0.1112
0.689	0.1107	0.1111	0.1103	0.1111
0.69	0.1108	0.1114	0.1109	0.1114
0.691	0.1106	0.1111	0.1109	0.1111
0.692	0.1103	0.1111	0.1111	0.1111
0.693	0.1105	0.1111	0.1109	0.1111
0.694	0.1107	0.1115	0.1108	0.1115
0.695	0.1107	0.1118	0.1105	0.1118
0.696	0.1108	0.1114	0.1111	0.1114
0.697	0.1107	0.1119	0.111	0.1119
0.698	0.1105	0.1117	0.1107	0.1117
0.699	0.1108	0.1113	0.1111	0.1113
0.7	0.1102	0.1114	0.1111	0.1114
0.701	0.1108	0.1113	0.1115	0.1113
0.702	0.1107	0.1113	0.1112	0.1113
0.703	0.1104	0.1112	0.1117	0.1112
0.704	0.1108	0.1115	0.1112	0.1115
0.705	0.1107	0.1115	0.1116	0.1115
0.706	0.1109	0.1118	0.1111	0.1118
0.707	0.1109	0.112	0.111	0.112
0.708	0.111	0.1121	0.1114	0.1121
0.709	0.1107	0.1121	0.1111	0.1121
0.71	0.1108	0.1122	0.1115	0.1122
0.711	0.1104	0.1116	0.1116	0.1116
0.712	0.1106	0.1119	0.1109	0.1119
0.713	0.111	0.1121	0.1107	0.1121
0.714	0.1111	0.1119	0.1112	0.1119
0.715	0.1112	0.1118	0.1108	0.1118
0.716	0.111	0.1119	0.1108	0.1119
0.717	0.1108	0.1111	0.1108	0.1111
0.718	0.1109	0.1112	0.111	0.1112
0.719	0.1111	0.1116	0.111	0.1116
0.72	0.1114	0.1112	0.1109	0.1112
0.721	0.1106	0.111	0.1115	0.111
0.722	0.1112	0.1114	0.111	0.1114
0.723	0.111	0.1116	0.1106	0.1116
0.724	0.1112	0.1117	0.111	0.1117
0.725	0.1108	0.1117	0.1109	0.1117
0.726	0.1105	0.1114	0.1104	0.1114
0.727	0.1107	0.1112	0.1106	0.1112
0.728	0.1107	0.1111	0.1109	0.1111
0.729	0.1101	0.1115	0.1102	0.1115
0.73	0.1106	0.1114	0.1101	0.1114
0.731	0.1105	0.1117	0.111	0.1117
0.732	0.1106	0.1109	0.1103	0.1109
0.733	0.111	0.1115	0.1107	0.1115
0.734	0.1107	0.1106	0.1114	0.1106
0.735	0.1111	0.1105	0.1109	0.1105
0.736	0.1111	0.111	0.1119	0.111
0.737	0.1111	0.1113	0.1113	0.1113
0.738	0.1108	0.1115	0.1115	0.1115
0.739	0.1108	0.1116	0.1112	0.1116
0.74	0.1108	0.1116	0.1115	0.1116
0.741	0.1111	0.1115	0.1116	0.1115
0.742	0.1109	0.1116	0.1118	0.1116
0.743	0.1111	0.1118	0.111	0.1118
0.744	0.1111	0.1112	0.1113	0.1112
0.745	0.1109	0.1114	0.111	0.1114
0.746	0.1108	0.1109	0.1113	0.1109
0.747	0.1108	0.1111	0.1117	0.1111
0.748	0.1107	0.1113	0.1111	0.1113
0.749	0.1105	0.1111	0.1114	0.1111
0.75	0.1109	0.1114	0.1117	0.1114
0.751	0.1112	0.1117	0.1112	0.1117
0.752	0.1107	0.1112	0.1113	0.1112
0.753	0.111	0.1113	0.1113	0.1113
0.754	0.1116	0.111	0.1108	0.111
0.755	0.1111	0.1111	0.1114	0.1111
0.756	0.11	0.1111	0.1108	0.1111
0.757	0.1109	0.1113	0.111	0.1113
0.758	0.1109	0.1117	0.1109	0.1117
0.759	0.1109	0.1115	0.111	0.1115
0.76	0.1109	0.1114	0.1115	0.1114
0.761	0.1109	0.1115	0.1114	0.1115
0.762	0.1108	0.1117	0.1114	0.1117
0.763	0.1106	0.1118	0.1112	0.1118
0.764	0.1104	0.1114	0.1111	0.1114
0.765	0.1103	0.1114	0.1109	0.1114
0.766	0.1109	0.1117	0.1117	0.1117
0.767	0.1108	0.1119	0.1115	0.1119
0.768	0.1105	0.1113	0.1113	0.1113
0.769	0.1105	0.1116	0.1118	0.1116
0.77	0.1109	0.112	0.1116	0.112
0.771	0.1107	0.1117	0.1114	0.1117
0.772	0.111	0.112	0.1115	0.112
0.773	0.1104	0.1121	0.1115	0.1121
0.774	0.1105	0.1114	0.111	0.1114
0.775	0.1106	0.1119	0.1113	0.1119
0.776	0.1108	0.1113	0.1113	0.1113
0.777	0.1112	0.1112	0.1115	0.1112
0.778	0.111	0.1113	0.1116	0.1113
0.779	0.1106	0.1117	0.1117	0.1117
0.78	0.1112	0.1113	0.1113	0.1113
0.781	0.1112	0.1113	0.1114	0.1113
0.782	0.1104	0.1114	0.1119	0.1114
0.783	0.1106	0.1117	0.1118	0.1117
0.784	0.1103	0.1111	0.1115	0.1111
0.785	0.1103	0.1117	0.1118	0.1117
0.786	0.1106	0.1119	0.1116	0.1119
0.787	0.1107	0.1114	0.1112	0.1114
0.788	0.1108	0.1117	0.1112	0.1117
0.789	0.1111	0.1113	0.111	0.1113
0.79	0.1111	0.1113	0.1112	0.1113
0.791	0.1107	0.1112	0.1111	0.1112
0.792	0.1111	0.111	0.111	0.111
0.793	0.1108	0.1111	0.1111	0.1111
0.794	0.1106	0.11	0.1106	0.11
0.795	0.1106	0.1106	0.1112	0.1106
0.796	0.1107	0.1112	0.1109	0.1112
0.797	0.111	0.1114	0.111	0.1114
0.798	0.1107	0.1111	0.1106	0.1111
0.799	0.1108	0.1113	0.1109	0.1113
0.8	0.1111	0.1114	0.1108	0.1114
0.801	0.1112	0.1112	0.1108	0.1112
0.802	0.1112	0.1118	0.1109	0.1118
0.803	0.1109	0.1114	0.1106	0.1114
0.804	0.1108	0.1116	0.111	0.1116
0.805	0.1111	0.112	0.1112	0.112
0.806	0.1114	0.1118	0.1113	0.1118
0.807	0.1114	0.1113	0.1113	0.1113
0.808	0.1113	0.1113	0.1112	0.1113
0.809	0.1107	0.1116	0.1109	0.1116
0.81	0.1108	0.1114	0.1117	0.1114
0.811	0.1112	0.1107	0.1112	0.1107
0.812	0.1105	0.1111	0.1113	0.1111
0.813	0.1108	0.111	0.1111	0.111
0.814	0.1113	0.1112	0.1117	0.1112
0.815	0.1106	0.111	0.1111	0.111
0.816	0.1106	0.1114	0.1111	0.1114
0.817	0.1107	0.1107	0.1117	0.1107
0.818	0.1106	0.1115	0.1115	0.1115
0.819	0.1105	0.1111	0.1119	0.1111
0.82	0.1104	0.1114	0.1118	0.1114
0.821	0.1109	0.111	0.1119	0.111
0.822	0.1105	0.1114	0.1117	0.1114
0.823	0.1107	0.1115	0.1116	0.1115
0.824	0.1115	0.1114	0.1113	0.1114
0.825	0.1113	0.1113	0.1113	0.1113
0.826	0.1112	0.1115	0.1114	0.1115
0.827	0.1115	0.1112	0.1114	0.1112
0.828	0.1113	0.1109	0.1114	0.1109
0.829	0.1114	0.1114	0.1108	0.1114
0.83	0.1114	0.1108	0.1109	0.1108
0.831	0.1107	0.1108	0.1114	0.1108
0.832	0.1114	0.1111	0.1111	0.1111
0.833	0.1105	0.1111	0.1114	0.1111
0.834	0.1112	0.1108	0.1123	0.1108
0.835	0.1115	0.1113	0.1116	0.1113
0.836	0.1106	0.1116	0.1114	0.1116
0.837	0.1108	0.1117	0.1116	0.1117
0.838	0.1112	0.1114	0.1113	0.1114
0.839	0.111	0.111	0.1115	0.111
0.84	0.111	0.1112	0.1117	0.1112
0.841	0.1111	0.111	0.1115	0.111
0.842	0.1109	0.1114	0.1118	0.1114
0.843	0.1109	0.111	0.1119	0.111
0.844	0.1109	0.1115	0.1116	0.1115
0.845	0.1109	0.1113	0.1111	0.1113
0.846	0.1109	0.1115	0.1113	0.1115
0.847	0.1107	0.1115	0.1111	0.1115
0.848	0.1104	0.1117	0.1111	0.1117
0.849	0.1111	0.1114	0.1113	0.1114
0.85	0.1109	0.1115	0.1104	0.1115
0.851	0.1106	0.1113	0.1113	0.1113
0.852	0.1111	0.1113	0.1115	0.1113
0.853	0.1107	0.1117	0.1111	0.1117
0.854	0.1109	0.1113	0.1115	0.1113
0.855	0.1103	0.1111	0.1117	0.1111
0.856	0.1105	0.112	0.1108	0.112
0.857	0.1105	0.1117	0.1116	0.1117
0.858	0.1107	0.1118	0.1113	0.1118
0.859	0.1111	0.1116	0.1108	0.1116
0.86	0.1107	0.1114	0.1111	0.1114
0.861	0.1104	0.1112	0.1113	0.1112
0.862	0.1107	0.1117	0.1111	0.1117
0.863	0.1111	0.1114	0.1114	0.1114
0.864	0.1113	0.112	0.1109	0.112
0.865	0.111	0.1116	0.1114	0.1116
0.866	0.1106	0.1117	0.1117	0.1117
0.867	0.1107	0.1117	0.1113	0.1117
0.868	0.1107	0.1115	0.1115	0.1115
0.869	0.1108	0.1114	0.1111	0.1114
0.87	0.1105	0.1112	0.1112	0.1112
0.871	0.1103	0.1112	0.1114	0.1112
0.872	0.1109	0.1112	0.1117	0.1112
0.873	0.1106	0.1115	0.1115	0.1115
0.874	0.1108	0.1115	0.1114	0.1115
0.875	0.1106	0.1114	0.1111	0.1114
0.876	0.1108	0.1113	0.1111	0.1113
0.877	0.111	0.1119	0.111	0.1119
0.878	0.1111	0.1113	0.1109	0.1113
0.879	0.1111	0.1119	0.111	0.1119
0.88	0.111	0.1119	0.1107	0.1119
0.881	0.111	0.1115	0.111	0.1115
0.882	0.111	0.1116	0.1107	0.1116
0.883	0.1107	0.1112	0.1112	0.1112
0.884	0.1104	0.1119	0.1109	0.1119
0.885	0.1101	0.1119	0.1111	0.1119
0.886	0.1101	0.1115	0.111	0.1115
0.887	0.1106	0.1113	0.1111	0.1113
0.888	0.1107	0.1112	0.1107	0.1112
0.889	0.111	0.1107	0.111	0.1107
0.89	0.1109	0.1118	0.1106	0.1118
0.891	0.1113	0.1117	0.1107	0.1117
0.892	0.1112	0.1112	0.111	0.1112
0.893	0.1111	0.1118	0.1106	0.1118
0.894	0.1109	0.1113	0.1108	0.1113
0.895	0.1111	0.1115	0.1109	0.1115
0.896	0.1108	0.111	0.1109	0.111
0.897	0.111	0.1111	0.111	0.1111
0.898	0.1114	0.1113	0.1114	0.1113
0.899	0.1108	0.111	0.1112	0.111
0.9	0.111	0.1114	0.1115	0.1114
0.901	0.1106	0.1109	0.1117	0.1109
0.902	0.1104	0.1113	0.1111	0.1113
0.903	0.1104	0.1114	0.1114	0.1114
0.904	0.1102	0.1115	0.1109	0.1115
0.905	0.1102	0.1111	0.1108	0.1111
0.906	0.1101	0.1109	0.1113	0.1109
0.907	0.1106	0.111	0.1108	0.111
0.908	0.1101	0.111	0.1104	0.111
0.909	0.1103	0.111	0.1107	0.111
0.91	0.1098	0.1109	0.1107	0.1109
0.911	0.1106	0.1105	0.111	0.1105
0.912	0.1104	0.1108	0.111	0.1108
0.913	0.1101	0.1113	0.1107	0.1113
0.914	0.1101	0.1108	0.1106	0.1108
0.915	0.1106	0.1107	0.1108	0.1107
0.916	0.1105	0.1115	0.1113	0.1115
0.917	0.1105	0.1114	0.1114	0.1114
0.918	0.1104	0.1113	0.1114	0.1113
0.919	0.1106	0.111	0.1116	0.111
0.92	0.1103	0.1109	0.1115	0.1109
0.921	0.1104	0.1109	0.1112	0.1109
0.922	0.1106	0.111	0.1111	0.111
0.923	0.1113	0.1115	0.111	0.1115
0.924	0.1108	0.1113	0.1111	0.1113
0.925	0.1117	0.1107	0.1111	0.1107
0.926	0.1118	0.1113	0.1106	0.1113
0.927	0.1112	0.1114	0.1109	0.1114
0.928	0.1115	0.1115	0.1112	0.1115
0.929	0.1114	0.1116	0.1105	0.1116
0.93	0.1112	0.1119	0.1105	0.1119
0.931	0.1111	0.1118	0.1108	0.1118
0.932	0.1111	0.1113	0.1107	0.1113
0.933	0.1108	0.1115	0.1106	0.1115
0.934	0.1113	0.1111	0.1111	0.1111
0.935	0.1113	0.1117	0.111	0.1117
0.936	0.1116	0.1118	0.1108	0.1118
0.937	0.1109	0.1111	0.1109	0.1111
0.938	0.1113	0.1116	0.1108	0.1116
0.939	0.1109	0.1114	0.1109	0.1114
0.94	0.1112	0.1118	0.1109	0.1118
0.941	0.1113	0.1116	0.111	0.1116
0.942	0.1113	0.1119	0.1111	0.1119
0.943	0.1108	0.1115	0.1113	0.1115
0.944	0.1107	0.1115	0.1113	0.1115
0.945	0.1111	0.1118	0.1119	0.1118
0.946	0.1113	0.1119	0.1108	0.1119
0.947	0.1108	0.112	0.1113	0.112
0.948	0.1111	0.1113	0.1115	0.1113
0.949	0.1113	0.1112	0.1118	0.1112
0.95	0.1111	0.1113	0.1116	0.1113
0.951	0.1106	0.1116	0.1116	0.1116
0.952	0.1107	0.1115	0.1116	0.1115
0.953	0.1105	0.1113	0.1113	0.1113
0.954	0.1104	0.1112	0.1111	0.1112
0.955	0.1106	0.1115	0.1112	0.1115
0.956	0.111	0.1109	0.1112	0.1109
0.957	0.1109	0.1115	0.1115	0.1115
0.958	0.1107	0.1111	0.1111	0.1111
0.959	0.1112	0.1113	0.1113	0.1113
0.96	0.1107	0.1116	0.1115	0.1116
0.961	0.1106	0.1116	0.111	0.1116
0.962	0.1113	0.1119	0.1112	0.1119
0.963	0.111	0.1118	0.1111	0.1118
0.964	0.111	0.1119	0.1107	0.1119
0.965	0.1109	0.1116	0.1108	0.1116
0.966	0.1106	0.1121	0.1109	0.1121
0.967	0.1107	0.1117	0.1109	0.1117
0.968	0.1105	0.1118	0.1113	0.1118
0.969	0.1108	0.1119	0.1105	0.1119
0.97	0.1108	0.1118	0.111	0.1118
0.971	0.1109	0.1116	0.1116	0.1116
0.972	0.111	0.1117	0.1109	0.1117
0.973	0.1106	0.1122	0.1111	0.1122
0.974	0.1105	0.1114	0.1108	0.1114
0.975	0.111	0.1115	0.1109	0.1115
0.976	0.1108	0.1114	0.111	0.1114
0.977	0.1112	0.1112	0.1114	0.1112
0.978	0.1112	0.1114	0.1114	0.1114
0.979	0.1114	0.1112	0.1119	0.1112
0.98	0.1112	0.1112	0.112	0.1112
0.981	0.1114	0.1113	0.1114	0.1113
0.982	0.1116	0.1115	0.1114	0.1115
0.983	0.1114	0.1116	0.1113	0.1116
0.984	0.1108	0.1112	0.1114	0.1112
0.985	0.1108	0.1117	0.1114	0.1117
0.986	0.111	0.1108	0.1114	0.1108
0.987	0.1107	0.1113	0.1114	0.1113
0.988	0.1112	0.1111	0.112	0.1111
0.989	0.1107	0.1116	0.112	0.1116
0.99	0.1108	0.1111	0.1116	0.1111
0.991	0.1109	0.111	0.111	0.111
0.992	0.1108	0.1109	0.1114	0.1109
0.993	0.1108	0.1114	0.1115	0.1114
0.994	0.1109	0.111	0.1109	0.111
0.995	0.1113	0.1111	0.1112	0.1111
0.996	0.1106	0.1113	0.1113	0.1113
0.997	0.1111	0.1114	0.1106	0.1114
0.998	0.1104	0.1112	0.1108	0.1112
0.999	0.1112	0.1113	0.1108	0.1113
1	0.1106	0.111	0.1108	0.111
1.001	0.1104	0.1104	0.1114	0.1104
1.002	0.1105	0.111	0.1112	0.111
1.003	0.111	0.1108	0.1116	0.1108
1.004	0.1106	0.1106	0.1114	0.1106
1.005	0.1111	0.1109	0.111	0.1109
1.006	0.1114	0.1107	0.1113	0.1107
1.007	0.1111	0.1112	0.1107	0.1112
1.008	0.1109	0.1119	0.111	0.1119
1.009	0.1108	0.1118	0.1105	0.1118
1.01	0.1106	0.1118	0.1115	0.1118
1.011	0.1108	0.1114	0.1111	0.1114
1.012	0.1109	0.1117	0.1111	0.1117
1.013	0.1108	0.1116	0.1114	0.1116
1.014	0.1107	0.1117	0.1113	0.1117
1.015	0.1107	0.1116	0.1115	0.1116
1.016	0.1108	0.1117	0.111	0.1117
1.017	0.1103	0.1117	0.1109	0.1117
1.018	0.1106	0.1119	0.1113	0.1119
1.019	0.1113	0.1117	0.1115	0.1117
1.02	0.1107	0.1112	0.1111	0.1112
1.021	0.1111	0.1115	0.1112	0.1115
1.022	0.111	0.1111	0.1114	0.1111
1.023	0.1113	0.1116	0.1117	0.1116
1.024	0.1114	0.1116	0.1118	0.1116
1.025	0.1115	0.1115	0.1113	0.1115
1.026	0.111	0.1113	0.1111	0.1113
1.027	0.1112	0.1115	0.1113	0.1115
1.028	0.1111	0.1118	0.1112	0.1118
1.029	0.1111	0.1112	0.1107	0.1112
1.03	0.111	0.1109	0.1109	0.1109
1.031	0.1112	0.1112	0.1109	0.1112
1.032	0.1115	0.1114	0.1113	0.1114
1.033	0.1106	0.1117	0.1111	0.1117
1.034	0.1116	0.1116	0.1107	0.1116
1.035	0.1115	0.112	0.1109	0.112
1.036	0.1112	0.111	0.1109	0.111
1.037	0.111	0.1109	0.1106	0.1109
1.038	0.1114	0.111	0.1112	0.111
1.039	0.1113	0.1109	0.1106	0.1109
1.04	0.1111	0.1117	0.1103	0.1117
1.041	0.1109	0.1113	0.1108	0.1113
1.042	0.1108	0.1116	0.1105	0.1116
1.043	0.1107	0.1119	0.1108	0.1119
1.044	0.1106	0.1113	0.1112	0.1113
1.045	0.1107	0.1114	0.1111	0.1114
1.046	0.1105	0.1113	0.1111	0.1113
1.047	0.1103	0.1107	0.1111	0.1107
1.048	0.1106	0.1114	0.1106	0.1114
1.049	0.1109	0.1115	0.1114	0.1115
1.05	0.1106	0.112	0.1111	0.112
1.051	0.1105	0.1115	0.1111	0.1115
1.052	0.1106	0.1115	0.111	0.1115
1.053	0.1106	0.112	0.1115	0.112
1.054	0.1105	0.1119	0.111	0.1119
1.055	0.1103	0.112	0.1112	0.112
1.056	0.1102	0.1117	0.1115	0.1117
1.057	0.1104	0.111	0.1109	0.111
1.058	0.1105	0.1113	0.1108	0.1113
1.059	0.1103	0.1115	0.1115	0.1115
1.06	0.1104	0.1116	0.1113	0.1116
1.061	0.1112	0.1118	0.1114	0.1118
1.062	0.1109	0.1118	0.1117	0.1118
1.063	0.1108	0.1115	0.1114	0.1115
1.064	0.1098	0.1116	0.1118	0.1116
1.065	0.111	0.1111	0.1113	0.1111
1.066	0.1108	0.1113	0.1112	0.1113
1.067	0.111	0.1115	0.1112	0.1115
1.068	0.1114	0.1114	0.1108	0.1114
1.069	0.1111	0.1117	0.1106	0.1117
1.07	0.1103	0.1121	0.1109	0.1121
1.071	0.1104	0.1121	0.1111	0.1121
1.072	0.1107	0.1121	0.1111	0.1121
1.073	0.1105	0.1115	0.1112	0.1115
1.074	0.1107	0.1117	0.1106	0.1117
1.075	0.1106	0.1117	0.1108	0.1117
1.076	0.1108	0.1114	0.1108	0.1114
1.077	0.1106	0.1112	0.1105	0.1112
1.078	0.1104	0.1114	0.1109	0.1114
1.079	0.1106	0.111	0.1108	0.111
1.08	0.1104	0.1113	0.1107	0.1113
1.081	0.1101	0.1106	0.1106	0.1106
1.082	0.11	0.111	0.1106	0.111
1.083	0.11	0.112	0.1108	0.112
1.084	0.1101	0.1115	0.1108	0.1115
1.085	0.1108	0.1119	0.1111	0.1119
1.086	0.1106	0.1119	0.111	0.1119
1.087	0.1106	0.1117	0.1113	0.1117
1.088	0.1104	0.1115	0.1109	0.1115
1.089	0.1105	0.1116	0.1109	0.1116
1.09	0.111	0.1117	0.1107	0.1117
1.091	0.1107	0.1113	0.1115	0.1113
1.092	0.1107	0.111	0.1112	0.111
1.093	0.1106	0.1113	0.1116	0.1113
1.094	0.1109	0.1111	0.1112	0.1111
1.095	0.1113	0.1111	0.1107	0.1111
1.096	0.1104	0.1114	0.1113	0.1114
1.097	0.1102	0.1114	0.1117	0.1114
1.098	0.1103	0.1109	0.1114	0.1109
1.099	0.1098	0.1111	0.1119	0.1111
1.1	0.1102	0.1117	0.1117	0.1117
1.101	0.1106	0.1114	0.1116	0.1114
1.102	0.1103	0.1111	0.112	0.1111
1.103	0.111	0.1112	0.1121	0.1112
1.104	0.1111	0.1118	0.1117	0.1118
1.105	0.1106	0.1114	0.1114	0.1114
1.106	0.1107	0.1115	0.1109	0.1115
1.107	0.1107	0.1115	0.1113	0.1115
1.108	0.1107	0.1116	0.1115	0.1116
1.109	0.1103	0.1114	0.1118	0.1114
1.11	0.1111	0.1112	0.1114	0.1112
1.111	0.1109	0.1112	0.1116	0.1112
1.112	0.1107	0.1108	0.1115	0.1108
1.113	0.1113	0.1116	0.1109	0.1116
1.114	0.1107	0.1114	0.1112	0.1114
1.115	0.1112	0.1113	0.1114	0.1113
1.116	0.1108	0.1116	0.1105	0.1116
1.117	0.1104	0.1114	0.1107	0.1114
1.118	0.1101	0.1114	0.1103	0.1114
1.119	0.1103	0.1114	0.11	0.1114
1.12	0.1101	0.1114	0.1106	0.1114
1.121	0.1106	0.1116	0.111	0.1116
1.122	0.1104	0.112	0.1106	0.112
1.123	0.1103	0.1119	0.1111	0.1119
1.124	0.1108	0.1115	0.1111	0.1115
1.125	0.1109	0.1116	0.1112	0.1116
1.126	0.1106	0.112	0.1111	0.112
1.127	0.1098	0.1116	0.111	0.1116
1.128	0.1102	0.1114	0.1113	0.1114
1.129	0.1101	0.1112	0.1114	0.1112
1.13	0.1107	0.1112	0.1114	0.1112
1.131	0.1111	0.1114	0.1111	0.1114
1.132	0.1107	0.1113	0.1113	0.1113
1.133	0.1105	0.1112	0.111	0.1112
1.134	0.1106	0.1115	0.1112	0.1115
1.135	0.1108	0.1114	0.1112	0.1114
1.136	0.1114	0.1114	0.1111	0.1114
1.137	0.1109	0.1118	0.1109	0.1118
1.138	0.1103	0.1115	0.1108	0.1115
1.139	0.1103	0.112	0.1107	0.112
1.14	0.1103	0.112	0.1111	0.112
1.141	0.1107	0.1121	0.1111	0.1121
1.142	0.1109	0.1123	0.1111	0.1123
1.143	0.1106	0.1116	0.1108	0.1116
1.144	0.1105	0.1122	0.111	0.1122
1.145	0.1106	0.1127	0.1113	0.1127
1.146	0.1107	0.1122	0.1113	0.1122
1.147	0.11	0.1121	0.1114	0.1121
1.148	0.1103	0.1116	0.1117	0.1116
1.149	0.1106	0.1121	0.1116	0.1121
1.15	0.111	0.1117	0.111	0.1117
1.151	0.1106	0.1114	0.1111	0.1114
1.152	0.1101	0.1112	0.1116	0.1112
1.153	0.1105	0.1118	0.1112	0.1118
1.154	0.11	0.1113	0.1112	0.1113
1.155	0.1107	0.1116	0.1116	0.1116
1.156	0.1103	0.1114	0.1113	0.1114
1.157	0.1102	0.1113	0.1116	0.1113
1.158	0.1106	0.1108	0.1116	0.1108
1.159	0.1111	0.1114	0.1112	0.1114
1.16	0.1109	0.1112	0.1112	0.1112
1.161	0.1106	0.1115	0.1113	0.1115
1.162	0.1107	0.1118	0.1113	0.1118
1.163	0.1107	0.1114	0.1115	0.1114
1.164	0.1109	0.1113	0.1115	0.1113
1.165	0.1102	0.1105	0.1115	0.1105
1.166	0.111	0.1111	0.1111	0.1111
1.167	0.1109	0.1111	0.1114	0.1111
1.168	0.1111	0.1112	0.1112	0.1112
1.169	0.1108	0.1114	0.111	0.1114
1.17	0.1111	0.1116	0.1111	0.1116
1.171	0.1109	0.1119	0.1112	0.1119
1.172	0.1105	0.1116	0.1111	0.1116
1.173	0.1104	0.1121	0.1113	0.1121
1.174	0.1097	0.1122	0.1114	0.1122
1.175	0.1098	0.1119	0.1112	0.1119
1.176	0.1098	0.1122	0.1116	0.1122
1.177	0.1098	0.1116	0.1111	0.1116
1.178	0.1093	0.1115	0.1113	0.1115
1.179	0.1094	0.1117	0.1112	0.1117
1.18	0.11	0.1115	0.1112	0.1115
1.181	0.11	0.1121	0.1114	0.1121
1.182	0.1101	0.1115	0.1114	0.1115
1.183	0.1104	0.1114	0.1113	0.1114
1.184	0.1097	0.1116	0.1109	0.1116
1.185	0.1103	0.1113	0.1114	0.1113
1.186	0.1102	0.1111	0.1113	0.1111
1.187	0.1104	0.1111	0.111	0.1111
1.188	0.1102	0.1113	0.1112	0.1113
1.189	0.111	0.1111	0.1116	0.1111
1.19	0.1109	0.1116	0.1112	0.1116
1.191	0.1103	0.1116	0.111	0.1116
1.192	0.1103	0.1113	0.1113	0.1113
1.193	0.11	0.1116	0.1109	0.1116
1.194	0.1101	0.1116	0.1116	0.1116
1.195	0.1101	0.1119	0.1119	0.1119
1.196	0.1105	0.1121	0.1115	0.1121
1.197	0.1105	0.1111	0.1118	0.1111
1.198	0.1106	0.1117	0.1118	0.1117
1.199	0.1109	0.1114	0.1114	0.1114
1.2	0.1105	0.1117	0.1116	0.1117
1.201	0.1107	0.1113	0.1111	0.1113
1.202	0.1103	0.1113	0.111	0.1113
1.203	0.1099	0.1111	0.1111	0.1111
1.204	0.1105	0.1114	0.1111	0.1114
1.205	0.11	0.111	0.1111	0.111
1.206	0.1105	0.1117	0.1106	0.1117
1.207	0.1107	0.1112	0.1106	0.1112
1.208	0.1105	0.1113	0.1108	0.1113
1.209	0.1105	0.1123	0.1106	0.1123
1.21	0.1104	0.1118	0.1111	0.1118
1.211	0.1103	0.1112	0.1107	0.1112
1.212	0.1099	0.1109	0.1108	0.1109
1.213	0.1103	0.111	0.1108	0.111
1.214	0.1103	0.1109	0.1103	0.1109
1.215	0.1104	0.1113	0.1107	0.1113
1.216	0.1108	0.111	0.1103	0.111
1.217	0.1107	0.1109	0.1108	0.1109
1.218	0.1106	0.1113	0.111	0.1113
1.219	0.1112	0.1106	0.1113	0.1106
1.22	0.1107	0.1113	0.1119	0.1113
1.221	0.1105	0.1112	0.1114	0.1112
1.222	0.1109	0.1112	0.1113	0.1112
1.223	0.1107	0.1114	0.1113	0.1114
1.224	0.1106	0.1116	0.1111	0.1116
1.225	0.1107	0.1114	0.1109	0.1114
1.226	0.1107	0.1116	0.1112	0.1116
1.227	0.1105	0.1111	0.1107	0.1111
1.228	0.1102	0.1113	0.1105	0.1113
1.229	0.1109	0.1112	0.1104	0.1112
1.23	0.111	0.112	0.1104	0.112
1.231	0.1108	0.1119	0.1101	0.1119
1.232	0.1116	0.1117	0.1112	0.1117
1.233	0.1114	0.1119	0.1106	0.1119
1.234	0.1115	0.1115	0.1109	0.1115
1.235	0.1113	0.112	0.1107	0.112
1.236	0.1104	0.1113	0.1112	0.1113
1.237	0.1107	0.1116	0.1108	0.1116
1.238	0.1102	0.1114	0.1111	0.1114
1.239	0.1105	0.1113	0.1109	0.1113
1.24	0.1103	0.1118	0.111	0.1118
1.241	0.1104	0.1123	0.1106	0.1123
1.242	0.11	0.1128	0.1111	0.1128
1.243	0.1105	0.1124	0.1114	0.1124
1.244	0.1101	0.1126	0.1111	0.1126
1.245	0.1098	0.1117	0.1112	0.1117
1.246	0.1102	0.112	0.1114	0.112
1.247	0.11	0.112	0.1114	0.112
1.248	0.1102	0.1118	0.1111	0.1118
1.249	0.1103	0.1113	0.1112	0.1113
1.25	0.1102	0.1114	0.1115	0.1114
1.251	0.11	0.1107	0.1118	0.1107
1.252	0.1106	0.1109	0.1117	0.1109
1.253	0.11	0.1111	0.1116	0.1111
1.254	0.1106	0.1107	0.1117	0.1107
1.255	0.1103	0.111	0.1118	0.111
1.256	0.1103	0.1108	0.1121	0.1108
1.257	0.1105	0.1113	0.1114	0.1113
1.258	0.1105	0.1111	0.111	0.1111
1.259	0.1105	0.1112	0.1115	0.1112
1.26	0.1108	0.1116	0.1115	0.1116
1.261	0.1105	0.1109	0.1119	0.1109
1.262	0.1107	0.1108	0.1116	0.1108
1.263	0.1104	0.1114	0.1112	0.1114
1.264	0.1103	0.1114	0.1118	0.1114
1.265	0.1101	0.1114	0.1107	0.1114
1.266	0.1109	0.1121	0.1107	0.1121
1.267	0.1104	0.1117	0.1115	0.1117
1.268	0.1105	0.1115	0.1113	0.1115
1.269	0.1105	0.1116	0.1114	0.1116
1.27	0.1099	0.1114	0.1119	0.1114
1.271	0.1103	0.1116	0.1115	0.1116
1.272	0.1107	0.1115	0.1113	0.1115
1.273	0.1108	0.1114	0.1114	0.1114
1.274	0.1107	0.111	0.1115	0.111
1.275	0.1106	0.1116	0.1109	0.1116
1.276	0.1105	0.1117	0.1111	0.1117
1.277	0.1103	0.1115	0.1115	0.1115
1.278	0.1103	0.1113	0.1115	0.1113
1.279	0.1105	0.1115	0.1115	0.1115
1.28	0.1104	0.112	0.1111	0.112
1.281	0.1106	0.1114	0.111	0.1114
1.282	0.1106	0.1119	0.1112	0.1119
1.283	0.1106	0.1122	0.1114	0.1122
1.284	0.1107	0.1116	0.1114	0.1116
1.285	0.1108	0.1121	0.1114	0.1121
1.286	0.1105	0.1121	0.1109	0.1121
1.287	0.1105	0.1126	0.1113	0.1126
1.288	0.1106	0.1119	0.111	0.1119
1.289	0.1103	0.1117	0.1114	0.1117
1.29	0.1109	0.1117	0.1119	0.1117
1.291	0.1107	0.1117	0.1115	0.1117
1.292	0.1107	0.1112	0.1114	0.1112
1.293	0.1101	0.1113	0.1113	0.1113
1.294	0.1107	0.1107	0.1116	0.1107
1.295	0.1106	0.1111	0.1112	0.1111
1.296	0.1101	0.1107	0.1112	0.1107
1.297	0.1105	0.1111	0.1114	0.1111
1.298	0.1104	0.1111	0.1111	0.1111
1.299	0.1101	0.111	0.111	0.111
1.3	0.1104	0.1107	0.1112	0.1107
1.301	0.1107	0.1115	0.1116	0.1115
1.302	0.1111	0.1114	0.1114	0.1114
1.303	0.1108	0.1112	0.1113	0.1112
1.304	0.1109	0.111	0.1116	0.111
1.305	0.1112	0.1112	0.1114	0.1112
1.306	0.1107	0.1116	0.1115	0.1116
1.307	0.1108	0.1114	0.1114	0.1114
1.308	0.1112	0.1115	0.1112	0.1115
1.309	0.1112	0.1112	0.1114	0.1112
1.31	0.1116	0.1117	0.1113	0.1117
1.311	0.1118	0.1112	0.1112	0.1112
1.312	0.1115	0.111	0.1116	0.111
1.313	0.1111	0.1111	0.1113	0.1111
1.314	0.1107	0.1112	0.1109	0.1112
1.315	0.1104	0.1116	0.1112	0.1116
1.316	0.1104	0.1116	0.1115	0.1116
1.317	0.1106	0.1113	0.111	0.1113
1.318	0.1109	0.1113	0.1115	0.1113
1.319	0.1106	0.1111	0.1118	0.1111
1.32	0.1102	0.1111	0.1113	0.1111
1.321	0.1105	0.1117	0.1113	0.1117
1.322	0.1099	0.1114	0.1116	0.1114
1.323	0.1102	0.1115	0.1116	0.1115
1.324	0.1104	0.1111	0.1119	0.1111
1.325	0.1101	0.1115	0.1121	0.1115
1.326	0.1108	0.1119	0.1118	0.1119
1.327	0.111	0.1116	0.112	0.1116
1.328	0.1109	0.1118	0.1124	0.1118
1.329	0.1108	0.1119	0.1118	0.1119
1.33	0.1107	0.1117	0.1119	0.1117
1.331	0.1114	0.1118	0.1117	0.1118
1.332	0.1108	0.1119	0.1117	0.1119
1.333	0.1105	0.111	0.1119	0.111
1.334	0.1105	0.1114	0.1115	0.1114
1.335	0.1104	0.1119	0.1117	0.1119
1.336	0.1105	0.1113	0.1114	0.1113
1.337	0.1107	0.1112	0.1111	0.1112
1.338	0.1107	0.1111	0.1108	0.1111
1.339	0.1107	0.1111	0.1114	0.1111
1.34	0.1109	0.1111	0.1113	0.1111
1.341	0.1107	0.1115	0.1118	0.1115
1.342	0.1103	0.1108	0.1114	0.1108
1.343	0.1102	0.1114	0.1114	0.1114
1.344	0.1103	0.1111	0.1112	0.1111
1.345	0.1106	0.1109	0.1113	0.1109
1.346	0.1106	0.1116	0.1107	0.1116
1.347	0.1104	0.1115	0.1108	0.1115
1.348	0.1106	0.111	0.1115	0.111
1.349	0.1105	0.1112	0.1108	0.1112
1.35	0.1105	0.1114	0.1113	0.1114
1.351	0.11	0.1111	0.1109	0.1111
1.352	0.1105	0.1111	0.1111	0.1111
1.353	0.1104	0.1115	0.1108	0.1115
1.354	0.1106	0.1113	0.1113	0.1113
1.355	0.1106	0.1112	0.1106	0.1112
1.356	0.1106	0.1111	0.1105	0.1111
1.357	0.1102	0.1114	0.1113	0.1114
1.358	0.1106	0.1112	0.1108	0.1112
1.359	0.1105	0.1115	0.1114	0.1115
1.36	0.1101	0.1113	0.1109	0.1113
1.361	0.1107	0.1115	0.111	0.1115
1.362	0.1104	0.1117	0.1108	0.1117
1.363	0.1103	0.1114	0.111	0.1114
1.364	0.1104	0.1113	0.1112	0.1113
1.365	0.1101	0.1116	0.1111	0.1116
1.366	0.1102	0.1114	0.1113	0.1114
1.367	0.1105	0.1113	0.111	0.1113
1.368	0.1107	0.1117	0.1115	0.1117
1.369	0.1112	0.1115	0.1125	0.1115
1.37	0.1105	0.1116	0.1114	0.1116
1.371	0.1103	0.1117	0.1117	0.1117
1.372	0.1109	0.1114	0.1111	0.1114
1.373	0.1107	0.1113	0.1108	0.1113
1.374	0.1106	0.1112	0.1117	0.1112
1.375	0.1112	0.1112	0.1116	0.1112
1.376	0.1111	0.1116	0.1115	0.1116
1.377	0.1111	0.1115	0.1118	0.1115
1.378	0.1113	0.1114	0.1116	0.1114
1.379	0.1108	0.1111	0.112	0.1111
1.38	0.1109	0.1117	0.1114	0.1117
1.381	0.1106	0.1114	0.1118	0.1114
1.382	0.1104	0.1113	0.1116	0.1113
1.383	0.1111	0.1113	0.1114	0.1113
1.384	0.1108	0.1115	0.1117	0.1115
1.385	0.111	0.1116	0.111	0.1116
1.386	0.1108	0.112	0.1118	0.112
1.387	0.1105	0.1112	0.1111	0.1112
1.388	0.1109	0.111	0.1106	0.111
1.389	0.1112	0.1111	0.111	0.1111
1.39	0.1111	0.1109	0.1113	0.1109
1.391	0.1113	0.1111	0.1116	0.1111
1.392	0.1107	0.1114	0.1113	0.1114
1.393	0.1112	0.111	0.1112	0.111
1.394	0.1109	0.1108	0.1115	0.1108
1.395	0.1106	0.1114	0.1113	0.1114
1.396	0.1104	0.1112	0.1112	0.1112
1.397	0.1109	0.111	0.111	0.111
1.398	0.1107	0.1111	0.1113	0.1111
1.399	0.1113	0.1116	0.1111	0.1116
1.4	0.1109	0.1117	0.1112	0.1117
1.401	0.1106	0.1117	0.1112	0.1117
1.402	0.1105	0.1117	0.1108	0.1117
1.403	0.1101	0.1117	0.1112	0.1117
1.404	0.1105	0.1121	0.111	0.1121
1.405	0.1106	0.1117	0.1112	0.1117
1.406	0.1102	0.112	0.112	0.112
1.407	0.1102	0.1116	0.1116	0.1116
1.408	0.1102	0.1113	0.1115	0.1113
1.409	0.1105	0.1114	0.1117	0.1114
1.41	0.1106	0.1111	0.1115	0.1111
1.411	0.1106	0.1115	0.1111	0.1115
1.412	0.1101	0.1121	0.1112	0.1121
1.413	0.1103	0.1116	0.111	0.1116
1.414	0.1105	0.1116	0.111	0.1116
1.415	0.1102	0.1116	0.111	0.1116
1.416	0.1112	0.1115	0.1105	0.1115
1.417	0.1105	0.1115	0.1107	0.1115
1.418	0.1107	0.1111	0.1108	0.1111
1.419	0.1108	0.1113	0.1112	0.1113
1.42	0.1102	0.1118	0.1117	0.1118
1.421	0.1107	0.1108	0.111	0.1108
1.422	0.1107	0.1114	0.111	0.1114
1.423	0.111	0.1109	0.1109	0.1109
1.424	0.1108	0.1109	0.1113	0.1109
1.425	0.1107	0.1108	0.1115	0.1108
1.426	0.1108	0.1113	0.1112	0.1113
1.427	0.1109	0.1111	0.112	0.1111
1.428	0.1107	0.1111	0.1114	0.1111
1.429	0.1108	0.1107	0.1118	0.1107
1.43	0.1106	0.1112	0.1115	0.1112
1.431	0.1106	0.1117	0.1111	0.1117
1.432	0.1106	0.1113	0.1113	0.1113
1.433	0.1101	0.1115	0.1109	0.1115
1.434	0.1106	0.1117	0.1108	0.1117
1.435	0.1107	0.1118	0.1114	0.1118
1.436	0.1107	0.112	0.111	0.112
1.437	0.1107	0.1119	0.1114	0.1119
1.438	0.1106	0.1119	0.1113	0.1119
1.439	0.1103	0.1125	0.1112	0.1125
1.44	0.1106	0.112	0.111	0.112
1.441	0.111	0.1123	0.1114	0.1123
1.442	0.1101	0.1121	0.1112	0.1121
1.443	0.1105	0.1119	0.1111	0.1119
1.444	0.1101	0.112	0.111	0.112
1.445	0.1103	0.1115	0.1116	0.1115
1.446	0.1103	0.1115	0.1111	0.1115
1.447	0.1099	0.1112	0.1114	0.1112
1.448	0.1098	0.1115	0.111	0.1115
1.449	0.1104	0.1116	0.1106	0.1116
1.45	0.1104	0.1114	0.1105	0.1114
1.451	0.1103	0.1111	0.1114	0.1111
1.452	0.1105	0.1108	0.1112	0.1108
1.453	0.1105	0.1111	0.1116	0.1111
1.454	0.1108	0.111	0.1116	0.111
1.455	0.1105	0.1107	0.1114	0.1107
1.456	0.1108	0.1111	0.1115	0.1111
1.457	0.1103	0.1115	0.1108	0.1115
1.458	0.1109	0.1108	0.111	0.1108
1.459	0.1104	0.111	0.1116	0.111
1.46	0.1106	0.1108	0.111	0.1108
1.461	0.1106	0.1107	0.1106	0.1107
1.462	0.1108	0.1108	0.1104	0.1108
1.463	0.1103	0.1111	0.1107	0.1111
1.464	0.1104	0.1109	0.1106	0.1109
1.465	0.1109	0.1111	0.1104	0.1111
1.466	0.1103	0.1112	0.1108	0.1112
1.467	0.1109	0.1115	0.1107	0.1115
1.468	0.1108	0.1122	0.111	0.1122
1.469	0.1101	0.112	0.1115	0.112
1.47	0.1101	0.1119	0.1113	0.1119
1.471	0.1104	0.1117	0.1109	0.1117
1.472	0.1105	0.1118	0.1116	0.1118
1.473	0.1108	0.1114	0.1113	0.1114
1.474	0.1104	0.1116	0.1116	0.1116
1.475	0.1108	0.1116	0.1115	0.1116
1.476	0.1107	0.1114	0.1115	0.1114
1.477	0.1104	0.1117	0.1114	0.1117
1.478	0.1102	0.1121	0.1109	0.1121
1.479	0.11	0.1121	0.1114	0.1121
1.48	0.1103	0.1121	0.111	0.1121
1.481	0.1108	0.1116	0.1118	0.1116
1.482	0.1107	0.1116	0.1115	0.1116
1.483	0.1108	0.112	0.111	0.112
1.484	0.111	0.1111	0.1116	0.1111
1.485	0.1106	0.111	0.1114	0.111
1.486	0.1103	0.1113	0.1113	0.1113
1.487	0.1104	0.1108	0.1117	0.1108
1.488	0.1106	0.1116	0.111	0.1116
1.489	0.1104	0.1112	0.1111	0.1112
1.49	0.1102	0.1109	0.1115	0.1109
1.491	0.1106	0.1111	0.1112	0.1111
1.492	0.1107	0.1111	0.1108	0.1111
1.493	0.1111	0.1115	0.111	0.1115
1.494	0.1109	0.1111	0.1113	0.1111
1.495	0.1111	0.1112	0.112	0.1112
1.496	0.1109	0.1116	0.1118	0.1116
1.497	0.1108	0.1112	0.1115	0.1112
1.498	0.1105	0.1113	0.1117	0.1113
1.499	0.1108	0.1122	0.111	0.1122
1.5	0.1108	0.1118	0.1111	0.1118
1.501	0.1106	0.1113	0.111	0.1113
1.502	0.1108	0.1115	0.1102	0.1115
1.503	0.1103	0.1116	0.1106	0.1116
1.504	0.111	0.1114	0.1106	0.1114
1.505	0.1107	0.1118	0.1106	0.1118
1.506	0.1107	0.1111	0.1111	0.1111
1.507	0.1107	0.1116	0.1112	0.1116
1.508	0.1106	0.1119	0.1112	0.1119
1.509	0.1102	0.1112	0.1111	0.1112
1.51	0.1106	0.1116	0.1109	0.1116
1.511	0.1106	0.1114	0.1112	0.1114
1.512	0.1106	0.1111	0.1113	0.1111
1.513	0.1108	0.1115	0.1112	0.1115
1.514	0.1107	0.1118	0.1108	0.1118
1.515	0.1111	0.1117	0.1109	0.1117
1.516	0.1112	0.1118	0.1111	0.1118
1.517	0.1108	0.1119	0.1106	0.1119
1.518	0.1103	0.1116	0.1112	0.1116
1.519	0.1101	0.1116	0.111	0.1116
1.52	0.1103	0.1116	0.1107	0.1116
1.521	0.1105	0.1119	0.1114	0.1119
1.522	0.1107	0.1114	0.1116	0.1114
1.523	0.1102	0.1117	0.1118	0.1117
1.524	0.1109	0.1119	0.1117	0.1119
1.525	0.1107	0.112	0.1117	0.112
1.526	0.1106	0.1116	0.1115	0.1116
1.527	0.1102	0.1116	0.1119	0.1116
1.528	0.1108	0.1116	0.1116	0.1116
1.529	0.1103	0.1121	0.1114	0.1121
1.53	0.1109	0.1112	0.111	0.1112
1.531	0.1109	0.1115	0.1114	0.1115
1.532	0.1109	0.1111	0.1115	0.1111
1.533	0.1108	0.111	0.1112	0.111
1.534	0.1106	0.1112	0.1114	0.1112
1.535	0.1105	0.1111	0.1117	0.1111
1.536	0.1104	0.1118	0.1116	0.1118
1.537	0.1103	0.1115	0.1115	0.1115
1.538	0.1099	0.1113	0.111	0.1113
1.539	0.1097	0.1116	0.1107	0.1116
1.54	0.1095	0.1113	0.1107	0.1113
1.541	0.11	0.1117	0.1109	0.1117
1.542	0.1102	0.1114	0.1107	0.1114
1.543	0.1103	0.1114	0.111	0.1114
1.544	0.1103	0.1113	0.111	0.1113
1.545	0.1102	0.1112	0.1108	0.1112
1.546	0.11	0.1112	0.1112	0.1112
1.547	0.1103	0.1118	0.1114	0.1118
1.548	0.1106	0.1117	0.111	0.1117
1.549	0.1107	0.1117	0.1107	0.1117
1.55	0.1108	0.112	0.111	0.112
1.551	0.111	0.1116	0.1104	0.1116
1.552	0.1109	0.1113	0.1106	0.1113
1.553	0.111	0.112	0.1109	0.112
1.554	0.1106	0.1122	0.1108	0.1122
1.555	0.1104	0.1119	0.1109	0.1119
1.556	0.1105	0.1119	0.1113	0.1119
1.557	0.1104	0.1121	0.1108	0.1121
1.558	0.1106	0.1118	0.111	0.1118
1.559	0.1111	0.1121	0.1111	0.1121
1.56	0.1113	0.1116	0.111	0.1116
1.561	0.1108	0.1117	0.1114	0.1117
1.562	0.111	0.1116	0.111	0.1116
1.563	0.111	0.1114	0.1111	0.1114
1.564	0.1107	0.1114	0.111	0.1114
1.565	0.111	0.1114	0.1112	0.1114
1.566	0.1108	0.1112	0.1105	0.1112
1.567	0.1112	0.1114	0.1113	0.1114
1.568	0.1112	0.1112	0.1116	0.1112
1.569	0.1108	0.1119	0.1112	0.1119
1.57	0.1111	0.1115	0.1113	0.1115
1.571	0.1108	0.1112	0.1107	0.1112
1.572	0.1113	0.1111	0.1107	0.1111
1.573	0.1109	0.1113	0.1107	0.1113
1.574	0.1103	0.111	0.1107	0.111
1.575	0.1108	0.1109	0.1107	0.1109
1.576	0.1109	0.111	0.1108	0.111
1.577	0.1103	0.1109	0.1105	0.1109
1.578	0.1103	0.111	0.1107	0.111
1.579	0.1108	0.1106	0.1109	0.1106
1.58	0.1108	0.1111	0.1104	0.1111
1.581	0.1107	0.1116	0.1107	0.1116
1.582	0.1108	0.1112	0.1108	0.1112
1.583	0.1111	0.1112	0.111	0.1112
1.584	0.1109	0.1112	0.1112	0.1112
1.585	0.1111	0.1117	0.1104	0.1117
1.586	0.1107	0.1113	0.1109	0.1113
1.587	0.1103	0.1112	0.1108	0.1112
1.588	0.1108	0.111	0.111	0.111
1.589	0.1106	0.1114	0.1111	0.1114
1.59	0.1102	0.1111	0.1108	0.1111
1.591	0.1109	0.1111	0.111	0.1111
1.592	0.1107	0.1115	0.1112	0.1115
1.593	0.111	0.1113	0.1112	0.1113
1.594	0.111	0.1114	0.1111	0.1114
1.595	0.111	0.1113	0.1108	0.1113
1.596	0.11	0.1114	0.1111	0.1114
1.597	0.1106	0.1115	0.111	0.1115
1.598	0.1106	0.1116	0.1112	0.1116
1.599	0.1108	0.1118	0.1109	0.1118
1.6	0.111	0.1117	0.1105	0.1117
1.601	0.1108	0.112	0.1111	0.112
1.602	0.1111	0.1115	0.1111	0.1115
1.603	0.1109	0.1121	0.1111	0.1121
1.604	0.111	0.1116	0.1113	0.1116
1.605	0.1107	0.1121	0.1111	0.1121
1.606	0.111	0.1119	0.1113	0.1119
1.607	0.111	0.1114	0.1119	0.1114
1.608	0.111	0.1112	0.1112	0.1112
1.609	0.111	0.1113	0.1113	0.1113
1.61	0.1111	0.1109	0.1112	0.1109
1.611	0.111	0.1108	0.1113	0.1108
1.612	0.111	0.111	0.1114	0.111
1.613	0.1115	0.111	0.1112	0.111
1.614	0.1108	0.1108	0.1108	0.1108
1.615	0.111	0.1109	0.111	0.1109
1.616	0.1108	0.1113	0.1111	0.1113
1.617	0.1113	0.1107	0.1111	0.1107
1.618	0.1111	0.1111	0.1111	0.1111
1.619	0.1103	0.111	0.1114	0.111
1.62	0.1107	0.1106	0.1114	0.1106
1.621	0.1107	0.1115	0.1104	0.1115
1.622	0.1106	0.1113	0.111	0.1113
1.623	0.111	0.1115	0.1111	0.1115
1.624	0.1103	0.1114	0.1112	0.1114
1.625	0.1103	0.1114	0.111	0.1114
1.626	0.1103	0.1117	0.1113	0.1117
1.627	0.11	0.1121	0.1113	0.1121
1.628	0.1102	0.111	0.1114	0.111
1.629	0.1102	0.1119	0.111	0.1119
1.63	0.1103	0.1116	0.1105	0.1116
1.631	0.1103	0.1117	0.1107	0.1117
1.632	0.1104	0.1117	0.1108	0.1117
1.633	0.1105	0.1121	0.1115	0.1121
1.634	0.1105	0.1121	0.1115	0.1121
1.635	0.1107	0.1119	0.1113	0.1119
1.636	0.1108	0.112	0.1113	0.112
1.637	0.1104	0.1113	0.1113	0.1113
1.638	0.1101	0.1119	0.1109	0.1119
1.639	0.1108	0.1118	0.1109	0.1118
1.64	0.1103	0.1116	0.1111	0.1116
1.641	0.1103	0.1117	0.1111	0.1117
1.642	0.1105	0.1112	0.1114	0.1112
1.643	0.1106	0.1113	0.1112	0.1113
1.644	0.1109	0.1114	0.1117	0.1114
1.645	0.1108	0.1117	0.1121	0.1117
1.646	0.111	0.1117	0.1117	0.1117
1.647	0.1109	0.1115	0.1112	0.1115
1.648	0.1104	0.1116	0.1114	0.1116
1.649	0.1105	0.1117	0.1109	0.1117
1.65	0.1104	0.1117	0.1108	0.1117
1.651	0.1107	0.1115	0.111	0.1115
1.652	0.1114	0.1114	0.1107	0.1114
1.653	0.1104	0.1117	0.1112	0.1117
1.654	0.111	0.1112	0.1107	0.1112
1.655	0.1109	0.111	0.1108	0.111
1.656	0.1105	0.1112	0.1104	0.1112
1.657	0.1113	0.1114	0.1105	0.1114
1.658	0.1105	0.1112	0.111	0.1112
1.659	0.1105	0.1114	0.111	0.1114
1.66	0.1108	0.1112	0.111	0.1112
1.661	0.11	0.1111	0.1109	0.1111
1.662	0.1104	0.1111	0.1103	0.1111
1.663	0.1106	0.1112	0.1108	0.1112
1.664	0.11	0.1109	0.1109	0.1109
1.665	0.1096	0.1107	0.1108	0.1107
1.666	0.1098	0.1111	0.111	0.1111
1.667	0.1098	0.1112	0.1108	0.1112
1.668	0.1099	0.1112	0.1111	0.1112
1.669	0.1103	0.112	0.1108	0.112
1.67	0.1098	0.1118	0.111	0.1118
1.671	0.1103	0.1119	0.1114	0.1119
1.672	0.1103	0.1121	0.1114	0.1121
1.673	0.11	0.1119	0.1117	0.1119
1.674	0.11	0.1116	0.1117	0.1116
1.675	0.1106	0.1118	0.1116	0.1118
1.676	0.111	0.1118	0.1116	0.1118
1.677	0.1103	0.1122	0.1117	0.1122
1.678	0.1108	0.1118	0.1112	0.1118
1.679	0.1106	0.1121	0.111	0.1121
1.68	0.1108	0.1119	0.1114	0.1119
1.681	0.1104	0.1116	0.112	0.1116
1.682	0.1109	0.1116	0.1118	0.1116
1.683	0.1113	0.1117	0.1111	0.1117
1.684	0.1108	0.1114	0.1109	0.1114
1.685	0.111	0.1114	0.1112	0.1114
1.686	0.1107	0.1114	0.1112	0.1114
1.687	0.1106	0.1111	0.1115	0.1111
1.688	0.111	0.1111	0.1115	0.1111
1.689	0.1104	0.1112	0.1119	0.1112
1.69	0.1105	0.1112	0.1117	0.1112
1.691	0.1105	0.1112	0.1112	0.1112
1.692	0.1108	0.111	0.1112	0.111
1.693	0.1109	0.1113	0.1114	0.1113
1.694	0.1106	0.1114	0.111	0.1114
1.695	0.1106	0.1114	0.1112	0.1114
1.696	0.1103	0.1111	0.1107	0.1111
1.697	0.1101	0.1111	0.1108	0.1111
1.698	0.1103	0.1107	0.1103	0.1107
1.699	0.1104	0.1109	0.1102	0.1109
1.7	0.1105	0.1112	0.1104	0.1112
1.701	0.1108	0.1108	0.1107	0.1108
1.702	0.1105	0.1112	0.1107	0.1112
1.703	0.1107	0.1115	0.1111	0.1115
1.704	0.1104	0.1108	0.1112	0.1108
1.705	0.1106	0.1107	0.1114	0.1107
1.706	0.1105	0.1109	0.1114	0.1109
1.707	0.1102	0.1111	0.1112	0.1111
1.708	0.1101	0.1112	0.1115	0.1112
1.709	0.1104	0.1115	0.1116	0.1115
1.71	0.1105	0.1113	0.1113	0.1113
1.711	0.1103	0.1118	0.1118	0.1118
1.712	0.1108	0.1111	0.1115	0.1111
1.713	0.1108	0.1115	0.111	0.1115
1.714	0.1102	0.1122	0.1114	0.1122
1.715	0.1101	0.1115	0.1114	0.1115
1.716	0.1104	0.1116	0.1112	0.1116
1.717	0.1103	0.1113	0.1108	0.1113
1.718	0.1102	0.1116	0.1109	0.1116
1.719	0.1096	0.112	0.1105	0.112
1.72	0.1105	0.1115	0.1109	0.1115
1.721	0.1099	0.1118	0.1107	0.1118
1.722	0.11	0.1119	0.111	0.1119
1.723	0.1102	0.1116	0.111	0.1116
1.724	0.1098	0.1121	0.1111	0.1121
1.725	0.11	0.1117	0.1115	0.1117
1.726	0.1103	0.1115	0.1115	0.1115
1.727	0.1101	0.1114	0.1117	0.1114
1.728	0.11	0.1115	0.1112	0.1115
1.729	0.1106	0.1114	0.1115	0.1114
1.73	0.1102	0.1112	0.1114	0.1112
1.731	0.1109	0.1114	0.1115	0.1114
1.732	0.1107	0.1115	0.1113	0.1115
1.733	0.1103	0.1117	0.1115	0.1117
1.734	0.1108	0.1113	0.1113	0.1113
1.735	0.1107	0.1113	0.1111	0.1113
1.736	0.1106	0.1108	0.1116	0.1108
1.737	0.1109	0.1107	0.1115	0.1107
1.738	0.111	0.1105	0.1111	0.1105
1.739	0.1108	0.111	0.1113	0.111
1.74	0.1106	0.1107	0.111	0.1107
1.741	0.1101	0.1108	0.111	0.1108
1.742	0.1103	0.111	0.1115	0.111
1.743	0.1102	0.1111	0.1116	0.1111
1.744	0.1102	0.1107	0.1116	0.1107
1.745	0.1101	0.1109	0.1114	0.1109
1.746	0.1101	0.1113	0.1114	0.1113
1.747	0.1095	0.1111	0.1113	0.1111
1.748	0.1095	0.1111	0.1109	0.1111
1.749	0.11	0.1108	0.1114	0.1108
1.75	0.1099	0.1111	0.1116	0.1111
1.751	0.1098	0.1112	0.111	0.1112
1.752	0.1101	0.1113	0.1116	0.1113
1.753	0.1103	0.1111	0.1112	0.1111
1.754	0.1101	0.1115	0.1104	0.1115
1.755	0.1106	0.1112	0.1109	0.1112
1.756	0.1109	0.1115	0.1113	0.1115
1.757	0.1107	0.1116	0.111	0.1116
1.758	0.1107	0.1117	0.1112	0.1117
1.759	0.1107	0.1116	0.1115	0.1116
1.76	0.1107	0.1114	0.1115	0.1114
1.761	0.1107	0.1116	0.1115	0.1116
1.762	0.1109	0.1114	0.1115	0.1114
1.763	0.1108	0.1117	0.1116	0.1117
1.764	0.1112	0.1117	0.1113	0.1117
1.765	0.1107	0.1119	0.1111	0.1119
1.766	0.1107	0.1114	0.111	0.1114
1.767	0.1107	0.1117	0.1108	0.1117
1.768	0.1107	0.1114	0.1106	0.1114
1.769	0.1105	0.1118	0.1107	0.1118
1.77	0.1109	0.1112	0.111	0.1112
1.771	0.1109	0.1115	0.111	0.1115
1.772	0.1104	0.1115	0.1115	0.1115
1.773	0.1108	0.111	0.1107	0.111
1.774	0.1101	0.1114	0.1105	0.1114
1.775	0.1105	0.1116	0.1103	0.1116
1.776	0.1105	0.111	0.1105	0.111
1.777	0.1103	0.1115	0.1103	0.1115
1.778	0.1108	0.1114	0.1104	0.1114
1.779	0.1107	0.1112	0.1102	0.1112
1.78	0.1103	0.111	0.1102	0.111
1.781	0.111	0.1109	0.1105	0.1109
1.782	0.1108	0.111	0.1101	0.111
1.783	0.1105	0.1115	0.1109	0.1115
1.784	0.1104	0.1109	0.1108	0.1109
1.785	0.1105	0.1116	0.111	0.1116
1.786	0.1102	0.1117	0.1108	0.1117
1.787	0.1103	0.1113	0.1108	0.1113
1.788	0.11	0.1113	0.1107	0.1113
1.789	0.11	0.1116	0.1111	0.1116
1.79	0.1102	0.1112	0.1111	0.1112
1.791	0.1107	0.1111	0.1113	0.1111
1.792	0.1104	0.1115	0.1116	0.1115
1.793	0.1107	0.1114	0.1112	0.1114
1.794	0.1105	0.1116	0.1114	0.1116
1.795	0.11	0.1111	0.1107	0.1111
1.796	0.1107	0.1108	0.1111	0.1108
1.797	0.1104	0.1112	0.111	0.1112
1.798	0.1105	0.1109	0.111	0.1109
1.799	0.11	0.1114	0.1108	0.1114
1.8	0.1098	0.111	0.1113	0.111
1.801	0.1101	0.1111	0.1112	0.1111
1.802	0.1102	0.1113	0.1113	0.1113
1.803	0.1096	0.1114	0.1114	0.1114
1.804	0.1098	0.1117	0.1116	0.1117
1.805	0.1101	0.1115	0.1111	0.1115
1.806	0.1104	0.1115	0.1112	0.1115
1.807	0.1104	0.1116	0.1112	0.1116
1.808	0.1103	0.1115	0.1108	0.1115
1.809	0.1104	0.1114	0.1111	0.1114
1.81	0.1103	0.1117	0.1113	0.1117
1.811	0.1106	0.1116	0.1118	0.1116
1.812	0.1103	0.1115	0.1114	0.1115
1.813	0.1109	0.1114	0.1117	0.1114
1.814	0.1117	0.1117	0.1119	0.1117
1.815	0.1111	0.1118	0.1118	0.1118
1.816	0.1108	0.112	0.112	0.112
1.817	0.1111	0.1119	0.1111	0.1119
1.818	0.1109	0.1118	0.111	0.1118
1.819	0.1105	0.1117	0.1117	0.1117
1.82	0.1103	0.112	0.1114	0.112
1.821	0.1103	0.111	0.1111	0.111
1.822	0.1102	0.1117	0.1108	0.1117
1.823	0.1106	0.1112	0.111	0.1112
1.824	0.1103	0.1109	0.111	0.1109
1.825	0.1103	0.1111	0.1106	0.1111
1.826	0.1103	0.111	0.1108	0.111
1.827	0.1103	0.1116	0.1107	0.1116
1.828	0.1106	0.1116	0.1103	0.1116
1.829	0.1103	0.1115	0.1107	0.1115
1.83	0.1105	0.1115	0.1109	0.1115
1.831	0.1104	0.1111	0.1106	0.1111
1.832	0.1104	0.1117	0.1113	0.1117
1.833	0.1098	0.1119	0.1109	0.1119
1.834	0.1103	0.1113	0.1113	0.1113
1.835	0.1101	0.1111	0.1115	0.1111
1.836	0.1103	0.1112	0.1115	0.1112
1.837	0.1107	0.111	0.1117	0.111
1.838	0.11	0.1115	0.1117	0.1115
1.839	0.1105	0.1115	0.1118	0.1115
1.84	0.1105	0.1114	0.1122	0.1114
1.841	0.1101	0.1113	0.1125	0.1113
1.842	0.11	0.1112	0.1123	0.1112
1.843	0.1104	0.1115	0.1124	0.1115
1.844	0.1103	0.1112	0.112	0.1112
1.845	0.1107	0.1112	0.112	0.1112
1.846	0.1107	0.1116	0.1121	0.1116
1.847	0.1105	0.1113	0.112	0.1113
1.848	0.1109	0.1111	0.1116	0.1111
1.849	0.1107	0.1118	0.1121	0.1118
1.85	0.1103	0.1111	0.1116	0.1111
1.851	0.1102	0.1114	0.1115	0.1114
1.852	0.1101	0.1112	0.1115	0.1112
1.853	0.1105	0.1117	0.1111	0.1117
1.854	0.1107	0.1113	0.111	0.1113
1.855	0.1098	0.1112	0.1109	0.1112
1.856	0.1103	0.1111	0.1113	0.1111
1.857	0.1103	0.1113	0.1111	0.1113
1.858	0.1101	0.1114	0.1116	0.1114
1.859	0.1103	0.1114	0.1112	0.1114
1.86	0.1104	0.1111	0.1113	0.1111
1.861	0.11	0.1116	0.1109	0.1116
1.862	0.1102	0.1113	0.1103	0.1113
1.863	0.1103	0.1115	0.1106	0.1115
1.864	0.1106	0.1113	0.1112	0.1113
1.865	0.1109	0.1115	0.1106	0.1115
1.866	0.1106	0.1114	0.1113	0.1114
1.867	0.1107	0.1118	0.1113	0.1118
1.868	0.1108	0.1115	0.111	0.1115
1.869	0.1107	0.1114	0.1115	0.1114
1.87	0.1108	0.1113	0.1114	0.1113
1.871	0.1106	0.1111	0.1111	0.1111
1.872	0.1104	0.1119	0.1115	0.1119
1.873	0.1105	0.1118	0.1114	0.1118
1.874	0.1103	0.1111	0.1118	0.1111
1.875	0.1098	0.1115	0.1116	0.1115
1.876	0.11	0.1114	0.1116	0.1114
1.877	0.1101	0.1111	0.1113	0.1111
1.878	0.1102	0.1119	0.1116	0.1119
1.879	0.1105	0.1115	0.1111	0.1115
1.88	0.1102	0.1116	0.1116	0.1116
1.881	0.1104	0.1117	0.1117	0.1117
1.882	0.1107	0.1116	0.1119	0.1116
1.883	0.1111	0.1117	0.111	0.1117
1.884	0.1108	0.1117	0.1113	0.1117
1.885	0.1113	0.1114	0.1111	0.1114
1.886	0.1107	0.1114	0.1114	0.1114
1.887	0.1109	0.1115	0.1116	0.1115
1.888	0.1109	0.111	0.1109	0.111
1.889	0.1103	0.1111	0.1114	0.1111
1.89	0.1104	0.1114	0.1114	0.1114
1.891	0.1112	0.111	0.1113	0.111
1.892	0.1106	0.1109	0.1113	0.1109
1.893	0.1107	0.1115	0.1109	0.1115
1.894	0.111	0.1108	0.1114	0.1108
1.895	0.1108	0.1112	0.111	0.1112
1.896	0.1109	0.1113	0.1112	0.1113
1.897	0.1103	0.1105	0.1107	0.1105
1.898	0.1101	0.1108	0.111	0.1108
1.899	0.1105	0.111	0.1106	0.111
1.9	0.1103	0.1111	0.1108	0.1111
1.901	0.1108	0.1108	0.1108	0.1108
1.902	0.1102	0.111	0.1111	0.111
1.903	0.1103	0.1113	0.1111	0.1113
1.904	0.1106	0.111	0.111	0.111
1.905	0.1103	0.1112	0.111	0.1112
1.906	0.1112	0.111	0.1111	0.111
1.907	0.1107	0.1113	0.1111	0.1113
1.908	0.1101	0.1107	0.111	0.1107
1.909	0.1107	0.1107	0.111	0.1107
1.91	0.11	0.1116	0.1105	0.1116
1.911	0.1105	0.1116	0.111	0.1116
1.912	0.1109	0.1119	0.1114	0.1119
1.913	0.1107	0.1116	0.1111	0.1116
1.914	0.1109	0.1112	0.1109	0.1112
1.915	0.1107	0.111	0.1112	0.111
1.916	0.1104	0.1111	0.1113	0.1111
1.917	0.1104	0.1112	0.1116	0.1112
1.918	0.1104	0.1116	0.1113	0.1116
1.919	0.1107	0.1114	0.1115	0.1114
1.92	0.1105	0.1118	0.112	0.1118
1.921	0.1103	0.1116	0.112	0.1116
1.922	0.1103	0.111	0.1119	0.111
1.923	0.1106	0.1121	0.1116	0.1121
1.924	0.1103	0.1115	0.1119	0.1115
1.925	0.1103	0.1113	0.1114	0.1113
1.926	0.1106	0.1113	0.111	0.1113
1.927	0.1097	0.1115	0.1111	0.1115
1.928	0.1103	0.1114	0.1116	0.1114
1.929	0.1103	0.1114	0.1116	0.1114
1.93	0.1099	0.1112	0.1116	0.1112
1.931	0.11	0.1108	0.1116	0.1108
1.932	0.1102	0.1108	0.1114	0.1108
1.933	0.1098	0.1109	0.1115	0.1109
1.934	0.1103	0.1109	0.1109	0.1109
1.935	0.1105	0.1109	0.111	0.1109
1.936	0.1103	0.1113	0.1111	0.1113
1.937	0.1101	0.1115	0.1115	0.1115
1.938	0.1103	0.1109	0.1114	0.1109
1.939	0.1097	0.111	0.1114	0.111
1.94	0.1102	0.1111	0.1111	0.1111
1.941	0.1105	0.1111	0.1102	0.1111
1.942	0.1102	0.1111	0.111	0.1111
1.943	0.1105	0.1112	0.1114	0.1112
1.944	0.1108	0.1112	0.1111	0.1112
1.945	0.1104	0.1115	0.1112	0.1115
1.946	0.1108	0.1115	0.1111	0.1115
1.947	0.1109	0.1113	0.1108	0.1113
1.948	0.1105	0.1111	0.1112	0.1111
1.949	0.1108	0.1111	0.1113	0.1111
1.95	0.1101	0.1113	0.1111	0.1113
1.951	0.1102	0.1115	0.1115	0.1115
1.952	0.11	0.1112	0.1113	0.1112
1.953	0.1098	0.1114	0.1111	0.1114
1.954	0.1102	0.1113	0.1116	0.1113
1.955	0.1101	0.1114	0.1113	0.1114
1.956	0.1093	0.1117	0.1107	0.1117
1.957	0.1095	0.1114	0.1112	0.1114
1.958	0.1095	0.1115	0.1109	0.1115
1.959	0.11	0.1111	0.1113	0.1111
1.96	0.1099	0.111	0.1112	0.111
1.961	0.11	0.1108	0.1108	0.1108
1.962	0.1101	0.1109	0.1111	0.1109
1.963	0.1104	0.1107	0.1116	0.1107
1.964	0.1104	0.1112	0.1115	0.1112
1.965	0.1105	0.1109	0.1118	0.1109
1.966	0.1104	0.1114	0.1119	0.1114
1.967	0.1107	0.1115	0.1114	0.1115
1.968	0.11	0.1106	0.1106	0.1106
1.969	0.1102	0.1111	0.1112	0.1111
1.97	0.1108	0.1112	0.1111	0.1112
1.971	0.1106	0.1112	0.111	0.1112
1.972	0.1111	0.1113	0.1111	0.1113
1.973	0.111	0.1108	0.1109	0.1108
1.974	0.1103	0.111	0.1106	0.111
1.975	0.1105	0.1108	0.1119	0.1108
1.976	0.1108	0.1104	0.1112	0.1104
1.977	0.1106	0.1111	0.1109	0.1111
1.978	0.1107	0.1111	0.1111	0.1111
1.979	0.1102	0.1114	0.111	0.1114
1.98	0.1104	0.1113	0.1106	0.1113
1.981	0.1109	0.111	0.1113	0.111
1.982	0.1102	0.1113	0.1108	0.1113
1.983	0.1104	0.1116	0.1115	0.1116
1.984	0.1102	0.111	0.1118	0.111
1.985	0.11	0.1114	0.111	0.1114
1.986	0.1108	0.1111	0.111	0.1111
1.987	0.1108	0.111	0.1113	0.111
1.988	0.1106	0.111	0.1114	0.111
1.989	0.1111	0.1107	0.1115	0.1107
1.99	0.1108	0.1111	0.1114	0.1111
1.991	0.1108	0.1112	0.1113	0.1112
1.992	0.111	0.111	0.1106	0.111
1.993	0.1107	0.1109	0.1117	0.1109
1.994	0.1108	0.1109	0.1106	0.1109
1.995	0.1108	0.1111	0.1111	0.1111
1.996	0.1102	0.1115	0.1109	0.1115
1.997	0.1104	0.111	0.111	0.111
1.998	0.1105	0.1114	0.1109	0.1114
[truncated: 18,001 more rows]

## Sheet: SFig. 1d
Airflow	Performance					Delay period	Performance				Odorant concentration	Performance
0.03	87	86	96	85		5	91	93	93		1:1	91	93	93
0.06	91	93	93	93		10	71	85	77		1:5	74	77	79
0.09		86	89	86		20	67	71	62		1:10	54	57	68

## Sheet: SFig. 1e
AC-trials		AD-trials		BC-trials		BD-trials
Mean	SEM	Mean	SEM	Mean	SEM	Mean	SEM
0	0	34.6	19.332	8.8	7.87096	20	17.8885
0	0	55.2	35.2391	14.4	12.8798	20.2	18.0674
0	0	54.2	34.5513	14.4	12.8798	19.8	17.7097
0	0	34.8	19.4122	14.4	12.8798	20	17.8885
0	0	35	19.5469	14.4	12.8798	0.2	0.178885
0	0	34.4	19.1971	13.6	12.1642	19.8	17.7097
0	0	54.8	34.906	0	0	20	17.8885
0	0	54.6	34.8845	0	0	20	17.8885
0	0	74.6	51.9628	0	0	0	0
0	0	74.8	51.9618	0	0	0	0
0	0	55.2	35.2391	0	0	0	0
0	0	54.2	34.5513	0	0	0	0
0	0	54.8	34.906	0	0	0	0
0	0	74.6	51.9628	0	0	0	0
0	0	54.6	34.8845	0	0	15.2	13.5953
0	0	75.2	52.3086	0	0	4.8	4.29325
0	0	54.4	34.5735	0	0	26	14.4665
0	0	54.6	34.8845	0	0	28.4	17.3288
0	0	74.6	51.9628	0	0	5.6	5.00879
0	0	63	33.6333	0	0	23.4	13.1563
0	0	42.4	20.1705	0	0	39	21.3616
0	0	53.6	19.9892	0	0	17.6	10.1296
0	0	27.2	17.0397	0	0	12.8	11.4487
0	0	19.8	17.7097	0	0	19.8	17.7097
0	0	0	0	0	0	7.4	6.61876
0	0	40	35.7771	0	0	12	10.7331
0	0	20	17.8885	0	0	19.6	17.5308
0	0	20	17.8885	0	0	8.4	7.51319
0	0	0	0	0	0	0	0
0	0	20	17.8885	0	0	10.8	9.65981
0	0	20	17.8885	0	0	9.2	8.22873
0	0	40	35.7771	0	0	0	0
0	0	40.4	36.1349	0	0	0	0
0	0	39.6	35.4193	0	0	0	0
0	0	20	17.8885	0	0	0	0
0	0	20	17.8885	0	0	0	0
0	0	20	17.8885	10.2	9.12316	0	0
0	0	20.2	18.0674	9.8	8.76539	0	0
0	0	19.8	17.7097	0	0	0	0
0	0	20.2	18.0674	0	0	0.2	0.178885
0	0	19.8	17.7097	0	0	19.8	17.7097
20	17.8885	40	35.7771	0	0	20	17.8885
20	17.8885	40	35.7771	0	0	0	0
0	0	20	17.8885	0	0	0	0
0	0	0	0	0	0	20	17.8885
0	0	0	0	2.6	2.32551	0	0
0.2	0.178885	0	0	15.8	14.1319	0	0
19.8	17.7097	0	0	15.8	14.1319	0	0
0	0	20	17.8885	5.8	5.18768	0	0
0	0	40	35.7771	0	0	0	0
0	0	40	35.7771	0	0	0	0
0	0	40.2	35.956	0	0	0.2	0.178885
0	0	19.8	17.7097	0	0	19.8	17.7097
0	0	0	0	0	0	0	0
0	0	0	0	0	0	0	0
0	0	0	0	0.6	0.536656	0	0
0	0	0	0	15.8	14.1319	0	0
0	0	0	0	3.6	3.21994	0	0
0	0	0	0	8	7.15542	0	0
0	0	0	0	15.8	14.1319	0	0
0	0	0	0	15.8	14.1319	0	0
0	0	0	0	15.8	14.1319	0	0
0	0	0	0	15.8	14.1319	0	0
4.2	3.75659	0	0	15.8	14.1319	0	0
15.8	14.1319	0	0	15.8	14.1319	0	0
0	0	0	0	15.8	14.1319	0	0
0	0	0	0	1.4	1.2522	0	0
0	0	0	0	0	0	0	0
0	0	0	0	0	0	0	0
0	0	0	0	0	0	0	0
0	0	0	0	0	0	0	0
0	0	0	0	0	0	0	0
0	0	0	0	15	8.56037	0	0
0	0	0	0	25	13.9025	0	0
0	0	0	0	1	0.894427	0	0
0	0	0	0	15.6	13.9531	0	0
20	17.8885	0	0	3.4	3.04105	0	0
0	0	0	0	0	0	0	0
12	10.7331	0	0	12	10.7331	0	0
16	14.3108	11	9.8387	14.6	13.0586	0	0
12	10.7331	18.8	16.8152	13.4	11.9853	0	0
0	0	19	16.9941	0	0	0	0
2	1.78885	11.2	10.0176	9.8	8.76539	0	0
15.6	13.9531	0	0	14.4	12.8798	0	0
15.4	13.7742	0	0	18	12.2996	0	0
15.6	13.9531	0	0	28	15.3597	0	0
11.4	10.1965	0	0	20.2	11.9009	0	0
0	0	0	0	13.4	11.9853	0	0
0	0	0	0	13.2	11.8064	0	0
0	0	0	0	13.4	11.9853	0	0
0	0	20	17.8885	13.2	11.8064	0	0
0	0	0	0	13.4	11.9853	0	0
0	0	0	0	13.2	11.8064	0	0
0	0	0	0	13.4	11.9853	0	0
0	0	0.2	0.178885	13.2	11.8064	0	0
0	0	19.8	17.7097	13.4	11.9853	0	0
0	0	20	17.8885	13.2	11.8064	0	0
0	0	20	17.8885	13.4	11.9853	0	0
10	8.94427	0	0	13.2	11.8064	0	0
10	8.94427	0	0	29.2	16.0833	0	0
0	0	0	0	29	15.99	0	0
0	0	0	0	21.8	12.4528	0	0
0	0	0	0	13.2	11.8064	0	0
0	0	12	10.7331	13.4	11.9853	0	0
0	0	8	7.15542	13.2	11.8064	0	0
0	0	0	0	13.4	11.9853	0	0
0	0	0	0	13.2	11.8064	0	0
0	0	0	0	13.4	11.9853	0	0
0	0	0	0	13.4	11.9853	0	0
0	0	0	0	13.2	11.8064	0	0
0	0	0	0	13.2	11.8064	0	0
0	0	0	0	10.4	9.30204	0	0
20	17.8885	0	0	0	0	0	0
260	232.551	0	0	9.6	8.5865	125.6	106.19
446.4	399.049	0	0	13.2	11.8064	381.4	263.792
633.6	544.842	0	0	13.4	11.9853	713	414.817
640	468.7	0	0	13.4	11.9853	826.4	468.988
640	450.422	0	0	13.4	11.763	869	490.664
620	433.036	0	0	29	15.99	816.6	453.141
527.8	322.638	0	0	17.4	11.6193	724.2	368.197
772.2	460.451	0	0	13.2	11.8064	898	432.191
760	460.956	4.8	4.29325	13.4	11.9853	1165.8	470.905
920	552.377	18.8	16.8152	13.4	11.9853	1298	526.216
940	556.848	16.4	14.6686	10.6	9.48093	1539.8	616.125
990.2	606.086	0	0	0	0	1658.6	692.425
1009.8	582.268	0.8	0.715542	0	0	1896.4	810.572
1040	612.927	37.6	33.6305	0	0	1888.2	792.454
980	588.15	19.8	17.7097	0	0	1838.6	764.604
1061	574.923	18.8	16.8152	0	0	1804.4	730.463
1078.2	523.465	35	31.305	2.4	2.14663	1792.2	743.616
1282.8	544.532	22.8	20.3929	18.8	11.6152	1743.8	710.778
1426	555.68	46.6	41.6803	27.8	15.2431	1692	675.906
1596	619.688	69	61.7155	13.4	11.9853	1605.2	641.456
1540	620.709	52.8	47.2258	13.2	11.8064	1563.8	619.508
1479.8	598.873	48	42.9325	22	12.4451	1541.2	612.148
1417	580.582	38.2	34.1671	27	15.142	1468.2	589.234
1416.2	569.5	27	24.1495	16.2	14.4897	1456	601.337
1400.6	582.031	30.8	27.5484	31.6	28.2639	1247	505.791
1389.4	578.344	12.8	11.4487	7.6	6.79765	1210.6	499.825
1342.6	578.86	0	0	0	0	1287.2	539.144
1262.4	556.525	0	0	3.6	3.21994	1160.2	474.118
1283	578.369	0	0	15.8	14.1319	1004.4	418.597
1357	554.703	1.8	1.60997	0.6	0.536656	859.4	368.407
1309.6	538.285	18.2	16.2786	11	9.8387	710.4	294.053
1353.2	477.845	0	0	29.4	26.2962	785.8	326.891
1318.2	434.26	0	0	44.8	40.0703	709.6	295.441
1178.2	384.044	0	0	41.6	27.4308	674.4	295.128
1172.2	357.682	16.2	14.4897	72.6	52.0058	612.8	258.887
1121.6	307.893	18.8	16.8152	45.6	28.985	536.8	227.39
1085.8	217.433	19	16.9941	40	24.28	553.2	186.89
1230.8	231.317	6	5.36656	60.4	41.5708	629	185.203
1264.2	225.216	0	0	46.8	41.8592	774.6	293.158
1409.8	278.452	0	0	87	77.8152	840.4	354.615
1603.6	368.439	0	0	67.8	60.6422	861.6	462.683
1656.6	440.076	8.4	7.51319	52.2	46.6891	846.8	501.36
1637.8	435.361	11.6	10.3754	63.2	56.5278	823.2	516.853
1677.2	449.037	0	0	63.2	56.5278	896.2	503.613
1676.6	474.407	9.8	8.76539	51	45.6158	944	495.56
1666.6	464.534	59.6	35.4645	89.2	61.7838	960.8	504.881
1602	473.495	119.4	86.1922	131.4	74.7773	1006.6	507.101
1471	418.017	96.2	65.9966	108.4	65.7843	1039	512.047
1490.8	474.644	91	61.5207	45	16.7021	1109.6	534.34
1497.8	479.99	93	63.2392	54.8	22.7111	1085	544.606
1496.8	480.917	71	63.5043	59.2	26.0544	1074.8	542.329
1450.2	462.824	73	65.2932	54	22.0345	1090.4	542.88
1417	437.128	82	73.343	26.4	14.5591	1107.6	531.14
1424.4	449.969	100.8	90.1583	28.8	15.7744	1052.8	541.497
1397.6	441.055	87	77.8152	38	15.1341	1026.6	502.127
1295.4	422.114	70	62.6099	43.4	15.9539	980	475.549
1235.2	395.72	59.2	52.9501	43.4	15.9414	991.8	479.732
1178	380.673	73	65.2932	43.6	16.0265	849	431.039
1072.4	366.395	93.4	83.5395	32.2	15.1932	801.2	405.174
1035.6	347.337	90.6	81.0351	29.2	16.0833	768.8	373.795
968.6	330.575	71.8	64.2199	16.4	9.70608	717.2	354.277
817.4	299.54	56.8	50.8035	0	0	671.6	342.023
730.6	256.534	75.2	67.2609	0	0	632.6	320.934
663.4	240.521	89.6	80.1407	0	0	610.2	301.635
617.8	221.279	100.8	90.1583	0	0	604	310.163
510	179.835	64.8	57.9589	0	0	540.4	307.96
456	151.726	58.4	52.2345	7.4	6.61876	487.6	252.89
403.4	154.035	56.6	50.6246	12.6	11.2698	412	198.887
402.8	110.327	44.8	38.3066	7.6	6.79765	325.2	162.937
347.8	107.545	87.4	54.2849	19.6	11.3476	290.8	124.491
300.8	89.1302	84	56.0207	25.4	13.9129	279.6	118.127
244.8	78.7616	55.4	36.9428	17.4	15.563	219.4	92.4111
239.6	73.4573	30.8	17.2079	25.2	22.5396	177.8	78.2542
217.6	57.4091	27.4	15.0402	20.2	12.9071	130.2	58.1463
201.2	50.8287	27.2	14.941	28	15.4298	130.4	58.1237
212	60.871	27.2	14.941	37.6	22.2739	114.4	44.5615
162.6	58.9288	35.2	13.762	49.8	29.476	96.6	30.4442
128	45.4269	47	17.8168	62.8	35.3614	84.8	22.1222
155.4	61.1788	56	23.6964	28.8	15.9785	84.4	22.1099
158.2	62.1575	42.8	15.7414	35.4	19.394	84.6	22.0936
159.6	55.8295	50.4	19.7679	64.2	36.4926	81	19.8474
164.8	54.044	53.8	22.1457	41.6	24.9633	69.4	16.2225
141	59.3815	42	15.3857	43.2	20.9407	84.2	21.6673
111.4	43.0856	41.8	15.3321	51	20.9342	74.8	17.3514
158.2	77.34	43.2	14.7551	60.8	14.2025	70	15.9499
168.8	74.1476	80.6	6.20709	81.4	10.7316	88.8	5.25661

## Sheet: SFig. 1f
Before	During	After
4.77	1.2	3.96
6.12	1.6	4.09
0.32	0.08	0.41
4.41	1.34	3.65
4.8	4.1	4.19
2.57	1.95	2.44
0.44	0.46	0.68
0.03	0.07	0.05
0.24	0.06	0.34
0.41	0.3	0.66
0.07	0	0.1
1.58	0.29	1.72
0.17	0.03	0.38
0.16	0.06	0.08
3.82	1.47	3.83
6.64	1.9	6.79
0.61	1.07	0.84
2	1.65	1.7
0.06	0.03	0.04
1.1	0.3	0.99
1.66	0.43	2.02
0.24	0.04	0.27
7.19	1.3	6.87
0.99	0.15	1.08
0.57	0.09	0.36
0.07	0.01	0.09
0.19	0.04	0.19
2.93	0.34	2.04
1.45	0.62	1.07
0.66	0.41	0.81
0.64	0.62	0.84
2.11	1.45	1.75
0.15	0.21	0.34
0.2	0.09	0.08
0.85	0.19	0.66
0.32	0.08	0.27
4.98	0.72	4.06
0.04	0.04	0.14
9.4	6.52	8.78
0.95	0.31	0.86
6.33	1.48	8.64
1.31	0.39	1.91
1.54	0.27	1.53
4.82	4.75	3.53
5.42	3.5	4.92
14.16	9.46	14.4
0.15	0.17	0.15
3.64	1.7	4.78
1.14	0.25	1.75
0.1	0.04	0.13
1.37	0.18	0.98
1.94	1.04	1.51
1.09	0.43	1.5
1.04	0.75	1.12
0.93	0.22	1.24
14.22	16.63	16.74
6.89	2.06	6.38
2.08	4.88	1.38
0.68	2.37	1.02
3.19	6.92	1.9
0.1	0.14	0.13
4.41	1.71	3.29
4.77	1.92	4.8
8.11	7.33	8.16
0.39	0.21	0.8
0.56	0.06	0.24
0.22	0.03	0.38
2.63	0.78	3.56
1.26	0.23	1.04
6.38	1.2	5.52
2.33	2.14	2.28
3.82	0.69	3.59
0.11	0.01	0.09
3.79	0.97	3.51
2.7	0.46	1.95
4.32	1.12	4.87
7.62	2.32	9.13
6	1.35	6.44
1.34	0.28	1.4
8.48	3.4	7.43
5.78	1.47	5.7
5.42	3.48	4.99
0.09	0	0.1
0.7	0.15	0.85
0.05	0.04	0.11
5.7	3.66	4.89
0.04	0.03	0.05
0.11	0.06	0.04
0.25	0.07	0.51
1.4	0.31	1.07
3.75	0.67	4.18
0.47	0.05	0.49
0.16	0.02	0.12
5.41	1.76	6.54
0	0	0
1.92	9.66	0.84
8.13	1.81	9.81
0.08	0.03	0.06
0.33	0.09	0.62
0.16	0.03	0.11
0.05	0	0.01
0.09	0	0.14

## Sheet: SFig. 1h
Animal 1									Animal 2									Animal 3
AC-trials		AD-trials		BC-trials		BD-trials			AC-trials		AD-trials		BC-trials		BD-trials			AC-trials		AD-trials		BC-trials		BD-trials
Mean	SEM	Mean	SEM	Mean	SEM	Mean	SEM		Mean	SEM	Mean	SEM	Mean	SEM	Mean	SEM		Mean	SEM	Mean	SEM	Mean	SEM	Mean	SEM
0.428082	0.0424923	0.534722	0.0415656	0.532147	0.0410386	0.469808	0.0442515		0.287325	0.0344548	0.353962	0.0330668	0.345984	0.0304114	0.229093	0.0320416		0.471328	0.0406927	0.430733	0.0376068	0.511947	0.0318094	0.437677	0.0328455
0.427767	0.0421812	0.533491	0.0411103	0.533831	0.0412151	0.469896	0.0439765		0.288613	0.0344507	0.359795	0.0329631	0.350186	0.0304955	0.230753	0.0323504		0.474797	0.0408375	0.434258	0.0378347	0.518104	0.03127	0.441408	0.0329629
0.423789	0.0419043	0.527992	0.04087	0.534292	0.0416133	0.466828	0.043627		0.286349	0.0341962	0.360769	0.0331956	0.350928	0.0304424	0.231988	0.0327673		0.471428	0.041136	0.434789	0.0379574	0.52096	0.030739	0.44255	0.0325318
0.425113	0.041426	0.527525	0.040768	0.539239	0.0421319	0.466779	0.0432305		0.284924	0.0339818	0.366092	0.0333493	0.355237	0.0305617	0.233643	0.0329935		0.473874	0.0411512	0.436845	0.0382705	0.522716	0.0305489	0.445148	0.0323182
0.424387	0.0411055	0.525517	0.0407304	0.542813	0.0427764	0.46508	0.042908		0.285165	0.0342114	0.368423	0.0336461	0.361034	0.0310411	0.236062	0.0335227		0.477266	0.0410802	0.438254	0.0383059	0.523563	0.0299922	0.449059	0.0322931
0.42209	0.0409632	0.523096	0.0405472	0.545152	0.0433768	0.463838	0.0427379		0.282419	0.0340744	0.367869	0.0336712	0.364194	0.0312062	0.23653	0.0336115		0.477431	0.0410456	0.438517	0.0385192	0.522457	0.0293265	0.449644	0.0320275
0.420449	0.0405914	0.522438	0.0404235	0.546413	0.0440198	0.464131	0.0425349		0.281437	0.0339363	0.365928	0.0337622	0.364433	0.0312007	0.237083	0.0334011		0.481319	0.0408806	0.438868	0.0386619	0.523678	0.028775	0.449557	0.03192
0.419853	0.0403034	0.523826	0.0404898	0.548506	0.0447306	0.4644	0.0423728		0.280747	0.0339656	0.365343	0.0338755	0.36226	0.0308898	0.238985	0.0334217		0.486826	0.0408835	0.437188	0.038585	0.523686	0.0285052	0.450844	0.031819
0.417691	0.0399993	0.523222	0.0405404	0.545885	0.0453199	0.46324	0.0421776		0.279675	0.033939	0.361755	0.0338669	0.3592	0.0303136	0.240154	0.0332837		0.487608	0.0408338	0.436687	0.0385281	0.52403	0.0280636	0.451412	0.0318794
0.418787	0.0398612	0.525243	0.0405188	0.544419	0.0457069	0.464682	0.0419609		0.27808	0.0339212	0.358574	0.0337833	0.355837	0.0301818	0.239767	0.0328993		0.490406	0.0407789	0.436879	0.0380861	0.522836	0.0281656	0.45186	0.0318026
0.417138	0.0396921	0.525602	0.040622	0.540629	0.0460601	0.463095	0.0418595		0.277175	0.0338687	0.356268	0.0336252	0.350887	0.0301032	0.238869	0.0325078		0.493012	0.0406837	0.435016	0.0378321	0.518911	0.0280545	0.451282	0.0311829
0.416541	0.0393716	0.52849	0.0405955	0.5372	0.0464699	0.462732	0.0417848		0.275362	0.0337994	0.35475	0.0336778	0.344891	0.0300277	0.237484	0.0321271		0.49521	0.0405773	0.433482	0.0378328	0.516918	0.0282059	0.449864	0.0304869
0.414751	0.0391032	0.530391	0.0406812	0.532048	0.0469186	0.461105	0.0415896		0.272918	0.0337933	0.352946	0.0335953	0.340415	0.0303039	0.236403	0.0317083		0.495147	0.0403973	0.434896	0.0376382	0.512743	0.0287059	0.445116	0.0299953
0.414464	0.0387974	0.535019	0.0406951	0.529684	0.0472432	0.461362	0.0412859		0.271743	0.0337962	0.351871	0.033562	0.336671	0.0302831	0.235163	0.0313987		0.493992	0.0399377	0.432742	0.0372771	0.508732	0.0291647	0.43982	0.0295184
0.411797	0.0382648	0.536511	0.0406535	0.524363	0.0472888	0.459214	0.041062		0.271032	0.033686	0.349978	0.0334558	0.334232	0.0304062	0.235663	0.0306476		0.490854	0.0396079	0.431028	0.0366267	0.504147	0.0294991	0.435134	0.0293416
0.411139	0.0376932	0.54097	0.040571	0.521998	0.0474237	0.458076	0.0408038		0.269541	0.0334555	0.348613	0.033287	0.33126	0.0304644	0.235415	0.0301558		0.488132	0.0393042	0.432069	0.0362611	0.501772	0.0302544	0.43139	0.0292266
0.408138	0.0370254	0.543216	0.0407166	0.516997	0.0474935	0.45573	0.040556		0.269374	0.033528	0.347783	0.0330709	0.329813	0.0306724	0.237747	0.0298683		0.482663	0.0395627	0.42857	0.0359545	0.500506	0.0305075	0.428325	0.029222
0.407034	0.0364671	0.54535	0.0408903	0.515217	0.0475528	0.454471	0.0403488		0.269312	0.0337476	0.346763	0.032806	0.330921	0.0309922	0.241115	0.030155		0.475822	0.0389575	0.426527	0.0359171	0.497887	0.0305493	0.427361	0.0292445
0.406576	0.0361132	0.54598	0.040955	0.510794	0.0475971	0.451783	0.0402189		0.268402	0.033673	0.346459	0.0324107	0.332385	0.0311608	0.243383	0.0306482		0.46884	0.0388136	0.428082	0.0355884	0.494476	0.0307404	0.423861	0.0292746
0.407196	0.0358643	0.548028	0.0410481	0.509988	0.0476669	0.450247	0.0400929		0.269373	0.0339607	0.347003	0.0321448	0.335983	0.0316028	0.246197	0.0312787		0.464418	0.038564	0.426797	0.0355595	0.491458	0.0307429	0.421038	0.0295242
0.40593	0.0355942	0.545453	0.0410834	0.50682	0.0471711	0.446098	0.0400537		0.268095	0.0337766	0.347124	0.0319679	0.339058	0.0319517	0.24926	0.0319384		0.458838	0.0387443	0.42373	0.0357434	0.490194	0.0306551	0.41612	0.0293852
0.407201	0.0354902	0.544611	0.0413863	0.506003	0.0466308	0.444151	0.0399527		0.266863	0.0339397	0.346908	0.0316339	0.341164	0.0322757	0.251562	0.0327565		0.455902	0.0386094	0.425357	0.0357531	0.489047	0.0309562	0.409994	0.0289165
0.406456	0.0354785	0.541029	0.0417375	0.504317	0.045862	0.440807	0.0398052		0.266599	0.0342194	0.346451	0.0313793	0.341886	0.0321993	0.254035	0.0336201		0.450581	0.0384181	0.424832	0.0358279	0.491331	0.0313303	0.407771	0.0287823
0.406639	0.0354208	0.53895	0.0420861	0.505199	0.0450569	0.437598	0.0397043		0.266202	0.0343921	0.345774	0.0311989	0.34098	0.0318349	0.258103	0.0341617		0.447503	0.0384966	0.41788	0.0365302	0.490831	0.0314281	0.406322	0.0289933
0.40585	0.0354147	0.534667	0.0424468	0.503826	0.0444107	0.433742	0.0396167		0.265585	0.0344437	0.343815	0.0308442	0.339233	0.0316262	0.261629	0.0349951		0.444826	0.0387266	0.415054	0.0369957	0.493415	0.0313571	0.406017	0.0290828
0.407471	0.0355264	0.531763	0.0427542	0.506058	0.0438295	0.431505	0.0394563		0.26599	0.0347996	0.343391	0.0305661	0.336857	0.031194	0.263334	0.0351688		0.440836	0.0390677	0.41324	0.0366162	0.490598	0.0311915	0.401803	0.0293242
0.408042	0.0353801	0.52673	0.0427743	0.504033	0.0433456	0.428248	0.0392237		0.264779	0.0346122	0.342904	0.03042	0.333286	0.0308525	0.266608	0.0354502		0.436122	0.0391909	0.40966	0.0364837	0.488452	0.0309753	0.399257	0.0293934
0.411005	0.0353777	0.524184	0.0426007	0.50527	0.0429754	0.425683	0.0390116		0.263333	0.0342729	0.342554	0.0301467	0.329257	0.030556	0.26781	0.0354421		0.433678	0.0386996	0.409544	0.0360092	0.488383	0.0312257	0.394854	0.0292534
0.411167	0.035401	0.521846	0.0423432	0.503962	0.0428095	0.421438	0.0388831		0.261498	0.0335694	0.343475	0.0299445	0.326581	0.0303693	0.270022	0.0353462		0.431167	0.0384288	0.409451	0.0356982	0.48585	0.0312945	0.390005	0.0290758
0.411972	0.0352919	0.520134	0.0419692	0.50484	0.0427033	0.419097	0.0385906		0.260038	0.0326396	0.342683	0.0297067	0.324309	0.0302624	0.27213	0.0355141		0.428912	0.038249	0.406247	0.0358712	0.484433	0.0316914	0.388748	0.0289671
0.411547	0.035107	0.518442	0.0416486	0.504492	0.0424881	0.414619	0.0383474		0.257946	0.0317595	0.342782	0.0294963	0.321562	0.0302474	0.274079	0.0359329		0.427361	0.0379337	0.401899	0.0355901	0.482745	0.0320154	0.385311	0.0288212
0.412136	0.0350005	0.519505	0.0412865	0.505885	0.0427367	0.412334	0.0380182		0.258058	0.0312289	0.34058	0.028843	0.319748	0.0302128	0.27472	0.0361649		0.424714	0.0377342	0.404013	0.0347648	0.479188	0.0321167	0.383967	0.0290204
0.409476	0.0350208	0.517444	0.0407965	0.505718	0.0429065	0.407928	0.0377296		0.256965	0.0306994	0.338982	0.0286328	0.318125	0.0303494	0.277249	0.0363932		0.420645	0.0377154	0.40676	0.0346521	0.47787	0.0321076	0.384459	0.0295365
0.409183	0.0348846	0.518212	0.0403716	0.507088	0.0429045	0.405531	0.0374185		0.254813	0.0299127	0.337056	0.0281698	0.317076	0.0307025	0.279392	0.0365037		0.415723	0.0376405	0.407492	0.0345561	0.471363	0.0318993	0.382682	0.0298317
0.407464	0.034874	0.517439	0.0397778	0.50574	0.0427565	0.402117	0.0371825		0.250845	0.0289234	0.335263	0.0280103	0.317063	0.0310618	0.27686	0.0366596		0.413357	0.0373745	0.413491	0.0340041	0.467681	0.0315381	0.382033	0.0301728
0.40762	0.0348203	0.519193	0.0392406	0.507806	0.0426051	0.401018	0.0369497		0.246387	0.027929	0.33427	0.0280056	0.317169	0.0311732	0.277105	0.0372833		0.410605	0.0373412	0.418534	0.0342917	0.465283	0.0313079	0.381494	0.0307508
0.406753	0.0348991	0.520451	0.0387101	0.508015	0.0428236	0.399016	0.0367038		0.241787	0.0265739	0.332852	0.0279589	0.316843	0.0313871	0.279339	0.0374351		0.411964	0.0369361	0.423878	0.0344827	0.469113	0.0315622	0.384726	0.0311826
0.407541	0.035004	0.523608	0.0381446	0.510765	0.0427981	0.396982	0.0366287		0.237851	0.025527	0.331788	0.0279209	0.317716	0.0315025	0.280852	0.0377511		0.415297	0.0367133	0.427896	0.0341107	0.468169	0.0312761	0.384903	0.0315671
0.406757	0.0350714	0.524476	0.0377497	0.511945	0.0429018	0.393972	0.0364269		0.235037	0.0245358	0.33001	0.0280441	0.318767	0.0314846	0.280694	0.0382158		0.419448	0.036753	0.433912	0.0340564	0.463934	0.0312663	0.382467	0.0321227
0.407665	0.0351218	0.525606	0.0374959	0.515149	0.0429117	0.393551	0.036133		0.231597	0.0238498	0.328467	0.0282319	0.319019	0.0317526	0.279992	0.0384905		0.421249	0.0370041	0.436989	0.033488	0.46167	0.0306655	0.386805	0.0321709
0.407333	0.0352175	0.525405	0.0373951	0.517885	0.0430901	0.391903	0.0359615		0.227766	0.0233468	0.327281	0.0284309	0.31889	0.0319568	0.280398	0.0386886		0.423079	0.0374642	0.440533	0.0333147	0.460374	0.0304615	0.387457	0.0324998
0.408308	0.0353496	0.526593	0.0374349	0.521112	0.0433725	0.393264	0.0358184		0.224741	0.0230826	0.32747	0.0282947	0.317318	0.0320154	0.280708	0.038862		0.425517	0.0377793	0.445183	0.0332733	0.458868	0.0303434	0.391752	0.0324845
0.408521	0.0353751	0.525738	0.0376744	0.521538	0.0438877	0.392311	0.0358129		0.221197	0.0229414	0.32868	0.0281859	0.314099	0.0320698	0.284152	0.0394287		0.429852	0.0377665	0.445654	0.0336123	0.460126	0.0305328	0.392999	0.0325262
0.410373	0.03535	0.527862	0.0378704	0.52246	0.0444138	0.393473	0.0356993		0.218304	0.0229468	0.328338	0.0281564	0.311073	0.0321384	0.287282	0.0396949		0.433361	0.0379908	0.442638	0.0337968	0.459518	0.0305343	0.394192	0.0323956
0.410506	0.0354971	0.528307	0.0380064	0.521208	0.0450205	0.392547	0.0357264		0.215934	0.0232199	0.328919	0.028049	0.308377	0.0322906	0.291891	0.0401437		0.43774	0.0380847	0.441331	0.0342553	0.45954	0.0309175	0.395369	0.0323148
0.413288	0.0356773	0.531154	0.0382248	0.520787	0.0456552	0.393197	0.0356792		0.218167	0.0237733	0.328994	0.0279757	0.30524	0.0322818	0.299569	0.0406924		0.438124	0.0376594	0.44009	0.0351014	0.460569	0.0313744	0.394722	0.0323547
0.414469	0.0358855	0.53156	0.0381769	0.516869	0.0460172	0.391226	0.0358051		0.221105	0.024613	0.331194	0.0279011	0.301857	0.03239	0.305121	0.0408462		0.439292	0.0371559	0.437192	0.0352109	0.458888	0.0310267	0.3946	0.0326637
0.416798	0.0360109	0.53408	0.0381087	0.514068	0.0462705	0.391481	0.0359074		0.223448	0.025485	0.333499	0.0279447	0.298703	0.0326901	0.306875	0.0410303		0.436369	0.0368735	0.434227	0.0356125	0.455955	0.030885	0.394569	0.032627
0.417389	0.0360584	0.532835	0.0380319	0.509494	0.0466765	0.392039	0.0359306		0.226227	0.0262776	0.336735	0.0279601	0.293665	0.032625	0.308055	0.0410509		0.431277	0.0363359	0.432884	0.0357832	0.455501	0.0309978	0.395214	0.0327312
0.419127	0.0361824	0.533686	0.0379526	0.505868	0.0468727	0.3935	0.0359625		0.229732	0.0270895	0.341063	0.0280482	0.289359	0.0327317	0.311005	0.0410279		0.428255	0.0361492	0.428576	0.0359797	0.456089	0.0311277	0.400146	0.0328779
0.419531	0.0362133	0.533282	0.0380678	0.50249	0.0466222	0.393138	0.0360685		0.234594	0.0279178	0.346083	0.0282743	0.284775	0.0325819	0.312862	0.041125		0.426412	0.0358982	0.428272	0.0359786	0.45551	0.0310943	0.397985	0.0327801
0.420337	0.0361515	0.535155	0.0381276	0.499761	0.0465214	0.394453	0.0362557		0.239608	0.028929	0.350537	0.028585	0.281217	0.0325563	0.314078	0.0411552		0.427636	0.0355067	0.427155	0.0359445	0.453178	0.031576	0.396392	0.0330865
0.41895	0.036205	0.534889	0.0382456	0.495651	0.0463182	0.392558	0.0364327		0.244035	0.0298367	0.353915	0.0289052	0.27907	0.0326415	0.31528	0.0411134		0.425543	0.0355548	0.429997	0.035787	0.452957	0.0319932	0.39566	0.0334538
0.418903	0.036238	0.536431	0.038657	0.494174	0.0460289	0.392876	0.0365669		0.248724	0.0308843	0.357345	0.0292563	0.277207	0.0325363	0.313655	0.0406226		0.421503	0.0353837	0.432529	0.0356652	0.452142	0.0325736	0.397171	0.0334287
0.417478	0.036333	0.535487	0.0392247	0.492934	0.046028	0.391471	0.0365471		0.255312	0.0323368	0.361688	0.0294972	0.276548	0.0324205	0.310645	0.0401006		0.419714	0.0352109	0.434609	0.0356707	0.453285	0.0326257	0.398889	0.033718
0.41639	0.0363953	0.534534	0.0397835	0.492983	0.0461747	0.391276	0.0364719		0.261501	0.033654	0.366996	0.0295965	0.275756	0.0323153	0.308785	0.0397092		0.418537	0.0353468	0.437391	0.0357935	0.454094	0.0330361	0.399605	0.0338968
0.411651	0.0364931	0.530212	0.0404398	0.492862	0.0463653	0.38886	0.0364585		0.262902	0.0339748	0.370107	0.0296251	0.276336	0.0322862	0.305608	0.0390833		0.419595	0.0355157	0.438829	0.036031	0.45995	0.0335838	0.402963	0.0341851
0.408524	0.0365234	0.527455	0.0411527	0.495435	0.0469555	0.388543	0.0364007		0.265	0.034501	0.371686	0.029646	0.278747	0.0323168	0.302606	0.0384985		0.420859	0.0357007	0.4407	0.0364689	0.466269	0.0342255	0.404222	0.0343238
0.403208	0.0365396	0.521615	0.0416099	0.496805	0.047364	0.386256	0.0364583		0.267896	0.0354534	0.373773	0.029828	0.281151	0.0323289	0.301624	0.0379588		0.422603	0.0357531	0.441409	0.0364129	0.46712	0.0337706	0.403611	0.0344614
0.399931	0.0366161	0.518918	0.0421726	0.501154	0.0477798	0.384747	0.0366093		0.271367	0.0365694	0.37393	0.0298835	0.286566	0.0324987	0.301837	0.0374187		0.42628	0.0358626	0.444501	0.0365449	0.472576	0.0340752	0.406218	0.0346731
0.395279	0.0364727	0.514636	0.0425251	0.504669	0.0482019	0.38125	0.0366576		0.273205	0.0375423	0.373901	0.0299931	0.290738	0.0325722	0.300954	0.0373463		0.426052	0.0361261	0.448268	0.0369348	0.475093	0.0340062	0.405124	0.0347849
0.393265	0.0364247	0.512475	0.0428209	0.508026	0.0487532	0.378375	0.0366568		0.274417	0.0380654	0.372671	0.0302418	0.294737	0.0325828	0.300244	0.0371422		0.426754	0.036407	0.450159	0.0372369	0.476125	0.0335489	0.402714	0.0345545
0.389929	0.0363705	0.508273	0.0431837	0.509798	0.0487679	0.374065	0.0366322		0.274892	0.0382969	0.371666	0.0305642	0.29781	0.0326186	0.297768	0.036641		0.424454	0.0354705	0.45134	0.0376902	0.480834	0.0335946	0.401709	0.0346289
0.389066	0.0361315	0.505875	0.0435601	0.514032	0.0486558	0.372404	0.0365217		0.275456	0.0385041	0.369946	0.0307485	0.300407	0.0327233	0.29535	0.0362937		0.425622	0.0354071	0.450546	0.0380263	0.483694	0.0334544	0.400669	0.0347552
0.386334	0.036001	0.503483	0.0437658	0.515698	0.0482784	0.369728	0.0364142		0.277494	0.0391034	0.368887	0.0309037	0.303728	0.0329404	0.294611	0.0361888		0.428632	0.0356604	0.449243	0.0382187	0.481118	0.0331035	0.398022	0.0347205
0.385837	0.0356833	0.50217	0.0437693	0.516986	0.0477539	0.368629	0.0364931		0.276904	0.0387698	0.365501	0.0311312	0.306258	0.0333997	0.295015	0.0361508		0.429966	0.0357364	0.447158	0.0381962	0.479687	0.0332272	0.392242	0.0342772
0.386024	0.0354053	0.500051	0.0437826	0.515709	0.0470131	0.367503	0.0364617		0.275902	0.0383325	0.361894	0.0312315	0.308706	0.0338802	0.292786	0.0358138		0.430117	0.0359234	0.444934	0.0380642	0.47855	0.0333779	0.386309	0.0339843
0.388211	0.0350258	0.499893	0.0435337	0.51475	0.0463098	0.368813	0.036296		0.277931	0.0386266	0.361268	0.0313243	0.309852	0.0342613	0.290589	0.0355205		0.430684	0.0359407	0.445051	0.038018	0.473245	0.0328613	0.382235	0.0337146
0.38855	0.0346971	0.497845	0.0430884	0.511328	0.0455452	0.367997	0.0361132		0.279524	0.0385485	0.360546	0.0314282	0.310038	0.0346457	0.288445	0.0352868		0.430792	0.0359169	0.445417	0.0376954	0.465918	0.0328391	0.378473	0.0335277
0.390451	0.0344315	0.497932	0.0426218	0.510192	0.0447213	0.368822	0.0358499		0.280088	0.0382464	0.358868	0.0313868	0.310967	0.0350434	0.286303	0.0350534		0.432	0.0360651	0.445271	0.0378379	0.463545	0.0329103	0.374926	0.0333271
0.389236	0.0340827	0.496689	0.0421563	0.505284	0.0438397	0.36755	0.0356441		0.279412	0.0376929	0.359311	0.0314483	0.311034	0.0352898	0.283444	0.0350916		0.43259	0.0362432	0.441165	0.0377836	0.456793	0.0330633	0.370166	0.0334152
0.388949	0.0336385	0.496582	0.0419632	0.502226	0.0431849	0.368805	0.0354882		0.279219	0.0373863	0.360409	0.0315515	0.312052	0.0355191	0.280654	0.0350931		0.43455	0.0365232	0.436867	0.0378736	0.45422	0.0332235	0.367109	0.0336274
0.385599	0.0331292	0.494235	0.0419447	0.498208	0.042452	0.367619	0.0354712		0.27795	0.0369376	0.362352	0.0316427	0.313999	0.0358015	0.278238	0.035125		0.437918	0.036726	0.433094	0.0382004	0.45295	0.0332063	0.365171	0.033851
0.384244	0.0325612	0.49497	0.0418677	0.495957	0.0418959	0.368593	0.0353194		0.27764	0.0367055	0.363999	0.0319573	0.31518	0.0358606	0.278528	0.0354974		0.442718	0.037144	0.433366	0.0383445	0.448401	0.0331442	0.361129	0.0339012
0.380226	0.0320843	0.494505	0.0419513	0.493024	0.0413446	0.367215	0.0353531		0.276261	0.036392	0.366564	0.0324213	0.316626	0.035849	0.280498	0.0358589		0.444368	0.0371454	0.433107	0.0385267	0.446055	0.033128	0.356247	0.0335215
0.378808	0.031704	0.494633	0.0420669	0.491719	0.0407221	0.366491	0.0354489		0.273228	0.0358458	0.368711	0.0328781	0.318007	0.0356911	0.280675	0.0361898		0.445961	0.0372436	0.431241	0.0385061	0.447381	0.0325261	0.352395	0.0334811
0.375266	0.0314988	0.495134	0.0420604	0.489407	0.0403697	0.363037	0.0355083		0.271989	0.0359326	0.373997	0.0335833	0.319207	0.0352394	0.280529	0.0364262		0.44735	0.0375406	0.431835	0.0385748	0.446954	0.0327597	0.352056	0.0334842
0.37214	0.0314139	0.497359	0.0418765	0.489421	0.0399519	0.360497	0.0356202		0.270968	0.0361798	0.377661	0.0341199	0.320726	0.0348235	0.280878	0.0367691		0.449613	0.0376791	0.431702	0.0385039	0.449007	0.0323879	0.351919	0.0331523
0.369095	0.0315316	0.49786	0.0415423	0.489921	0.0399489	0.356967	0.0355994		0.268897	0.0359676	0.380621	0.0346659	0.32202	0.0345475	0.281663	0.0372741		0.451205	0.0374524	0.429434	0.0385856	0.447108	0.0323883	0.350486	0.0328691
0.367572	0.0317653	0.500929	0.0410485	0.491363	0.0403648	0.355534	0.0353898		0.266878	0.0359123	0.383723	0.0351062	0.323967	0.0343715	0.281574	0.037797		0.450657	0.0374582	0.423199	0.0384591	0.447102	0.0321866	0.34952	0.0327705
0.364419	0.0320041	0.501873	0.04056	0.491869	0.0409543	0.352819	0.0351088		0.267075	0.0361959	0.387318	0.0357635	0.325267	0.0343291	0.282278	0.0380952		0.453663	0.0368597	0.41867	0.0382593	0.447647	0.0320336	0.350264	0.0328376
0.364022	0.0322417	0.504573	0.0402317	0.494203	0.0417272	0.352228	0.0346857		0.267226	0.0365905	0.389441	0.0360589	0.32551	0.0341296	0.283366	0.0385513		0.45515	0.0364105	0.416235	0.0382338	0.448525	0.0318679	0.351889	0.03225
0.362607	0.0325096	0.504614	0.0398372	0.493715	0.0424759	0.34918	0.0343587		0.267392	0.0368482	0.389864	0.036371	0.325078	0.034037	0.285392	0.0387802		0.460399	0.0362331	0.41638	0.0385014	0.447023	0.0320125	0.355107	0.0314715
0.363969	0.0328207	0.506766	0.0395277	0.494574	0.043137	0.348893	0.033789		0.268538	0.037106	0.390745	0.0365058	0.325227	0.0340061	0.287509	0.0391723		0.462618	0.0356083	0.417534	0.0388442	0.445029	0.0318909	0.360184	0.0313875
0.364533	0.0331289	0.506334	0.0393175	0.493753	0.0438766	0.345895	0.0333483		0.268503	0.0371405	0.392048	0.0367196	0.327694	0.0340857	0.288917	0.0395329		0.466112	0.0351324	0.416642	0.0388021	0.443326	0.0316506	0.363627	0.0314301
0.366803	0.0335005	0.506058	0.0390577	0.493736	0.0445287	0.345116	0.0329061		0.268694	0.0369819	0.392685	0.0367582	0.329112	0.0341008	0.288398	0.0395632		0.469814	0.0351628	0.415976	0.0388141	0.439986	0.0317006	0.366173	0.0313992
0.367214	0.0338541	0.503433	0.0389281	0.492546	0.0450505	0.342946	0.0324729		0.267978	0.0365099	0.39329	0.0370138	0.329657	0.0342329	0.287941	0.0395733		0.474098	0.0349025	0.415481	0.0392414	0.437942	0.0317326	0.368077	0.0312856
0.370364	0.0341918	0.50161	0.0387964	0.492388	0.0453899	0.343296	0.0321217		0.26582	0.0358973	0.393371	0.0369162	0.331922	0.0342686	0.287066	0.0394178		0.4776	0.0343927	0.414727	0.0392731	0.437604	0.0317793	0.371578	0.0311742
0.371941	0.0344833	0.497986	0.038757	0.491083	0.0457633	0.342681	0.0318259		0.264102	0.0357824	0.393326	0.0369805	0.333745	0.0344561	0.287111	0.0392023		0.479571	0.033735	0.412078	0.0387615	0.433708	0.0317502	0.37612	0.0313548
0.374797	0.0346404	0.49527	0.0386353	0.492139	0.0457745	0.342587	0.0315968		0.261739	0.035522	0.394633	0.0370711	0.335343	0.0347298	0.287397	0.0389914		0.48013	0.0334271	0.412298	0.0390138	0.430084	0.0314308	0.380231	0.0317867
0.376457	0.0346184	0.490333	0.0384122	0.492501	0.0458056	0.340396	0.0314241		0.259621	0.0351782	0.395188	0.0370569	0.33632	0.0349321	0.288841	0.0390086		0.482415	0.0332272	0.416621	0.0386097	0.426026	0.031426	0.384128	0.0321231
0.379798	0.0346649	0.488874	0.0383691	0.494121	0.0460217	0.339719	0.0312795		0.255879	0.0347219	0.395837	0.0369468	0.336814	0.0350096	0.289879	0.0389832		0.484878	0.0331292	0.420706	0.0381819	0.42134	0.0315971	0.385933	0.0325586
0.382149	0.0346628	0.484647	0.0383264	0.494915	0.0460819	0.338805	0.0311575		0.252069	0.0341164	0.395792	0.036759	0.337356	0.0352314	0.291194	0.0388558		0.484216	0.032522	0.423205	0.0376779	0.419322	0.0315236	0.386223	0.0324286
0.386435	0.0344096	0.483538	0.0385878	0.498899	0.0462352	0.341893	0.0309017		0.249608	0.0340585	0.396778	0.0365432	0.337665	0.0352764	0.291776	0.0388344		0.479648	0.0317947	0.424843	0.037274	0.417589	0.0313768	0.387703	0.0319791
0.388003	0.0341038	0.48091	0.0388694	0.501004	0.0463698	0.342851	0.0306426		0.245504	0.0337778	0.3951	0.036113	0.336595	0.0352241	0.291665	0.0385877		0.476541	0.0317386	0.425563	0.0370232	0.416007	0.0315486	0.388427	0.0313806
0.390531	0.0338408	0.479628	0.039138	0.504202	0.04653	0.34564	0.0303554		0.242336	0.0336864	0.393084	0.0357729	0.335636	0.0350929	0.291961	0.0384435		0.46783	0.0316726	0.428512	0.0366471	0.410786	0.0317794	0.390837	0.0313777
0.390407	0.0336196	0.476464	0.0394851	0.504642	0.0464795	0.34663	0.0301312		0.24195	0.0338955	0.391369	0.035627	0.335781	0.03491	0.291756	0.038275		0.462423	0.0320948	0.430366	0.0365485	0.408131	0.0325197	0.391676	0.0315091
0.391063	0.0335222	0.4759	0.0397983	0.507395	0.0464374	0.349013	0.0299609		0.243294	0.0340218	0.391804	0.03534	0.33614	0.0345986	0.292159	0.0382134		0.449339	0.0317758	0.431204	0.0367742	0.406002	0.0336351	0.392715	0.0320762
0.388685	0.0335951	0.475326	0.0401825	0.508553	0.0463883	0.350218	0.0299026		0.246859	0.0341229	0.39179	0.0350617	0.333612	0.0342779	0.292848	0.0382531		0.437622	0.0324408	0.433174	0.0364599	0.402116	0.034206	0.392136	0.032037
0.387355	0.0335705	0.476269	0.0405635	0.511487	0.0464064	0.353691	0.029876		0.250598	0.0341594	0.394555	0.0347139	0.332922	0.0338251	0.293665	0.0382956		0.433957	0.032835	0.436031	0.0357815	0.40146	0.0342858	0.390443	0.0319518
0.383329	0.0336006	0.477065	0.0411156	0.510711	0.0464774	0.355651	0.0297182		0.255693	0.0338068	0.397601	0.0342675	0.333532	0.0334413	0.294887	0.0382915		0.428325	0.0329014	0.438055	0.0352863	0.404563	0.034986	0.388993	0.0319336
0.381114	0.0337461	0.479596	0.0415779	0.511426	0.0464424	0.358986	0.029604		0.260215	0.0331612	0.402152	0.0340781	0.333453	0.0329888	0.296575	0.0384836		0.424524	0.0327881	0.440094	0.035252	0.407115	0.0352935	0.387299	0.0317829
0.378772	0.0339075	0.481004	0.0419571	0.509741	0.0464939	0.361334	0.0295307		0.265742	0.0325718	0.405279	0.033827	0.33465	0.0328224	0.297111	0.0381915		0.4181	0.0323735	0.440276	0.0354246	0.412075	0.0355357	0.387168	0.0316714
0.377892	0.0338946	0.485085	0.0422202	0.509804	0.0463473	0.364633	0.0294115		0.2719	0.0320303	0.410557	0.0335743	0.335644	0.03256	0.29883	0.0379213		0.415066	0.0323381	0.443401	0.0353047	0.414791	0.0355139	0.387599	0.0317102
0.376324	0.0339473	0.487932	0.0422605	0.50722	0.0462782	0.36514	0.0293991		0.279053	0.0313555	0.418761	0.0333642	0.336469	0.0320968	0.302557	0.0377297		0.416339	0.0317102	0.446366	0.0350612	0.419898	0.035459	0.387876	0.0316099
0.377928	0.0340161	0.493832	0.0422736	0.507751	0.0462952	0.369053	0.0296199		0.286742	0.030878	0.428549	0.0333994	0.338694	0.0317183	0.306027	0.0374296		0.417025	0.0308185	0.448092	0.0346854	0.426635	0.0349469	0.388559	0.0312879
0.37974	0.0337758	0.499733	0.0423037	0.507732	0.0461231	0.373513	0.029792		0.294486	0.0306588	0.439149	0.0332004	0.34023	0.0316053	0.30985	0.03715		0.422521	0.0305515	0.44845	0.0345991	0.437085	0.0349291	0.39129	0.0308704
0.385849	0.0334452	0.509005	0.0423486	0.512311	0.0460858	0.381498	0.0297716		0.300123	0.0302324	0.450995	0.0330598	0.344075	0.0314769	0.314183	0.0368907		0.427604	0.0306109	0.450337	0.0337555	0.447277	0.0342596	0.395286	0.0304334
0.392206	0.0330499	0.517606	0.0423075	0.516718	0.0462063	0.389868	0.0296587		0.305214	0.0298158	0.462222	0.0327833	0.350544	0.0311718	0.321155	0.0369422		0.439415	0.0298624	0.452983	0.0330339	0.459178	0.0334409	0.402573	0.0297793
0.401387	0.0325495	0.527211	0.0420243	0.526151	0.046174	0.40118	0.029564		0.310226	0.0296819	0.472777	0.0323861	0.359989	0.0310428	0.328466	0.0371071		0.449065	0.0301848	0.456996	0.0325849	0.469898	0.0332627	0.409094	0.0293728
0.409919	0.032115	0.535866	0.0416681	0.534534	0.0458589	0.411327	0.0295193		0.314832	0.0296204	0.481211	0.0319866	0.373369	0.0306604	0.336047	0.0371416		0.451635	0.03016	0.463946	0.0323843	0.481681	0.0333425	0.417182	0.0289115
0.419278	0.0316343	0.545891	0.0412031	0.547991	0.0453301	0.424242	0.0295581		0.320363	0.0296626	0.48777	0.0317174	0.387738	0.0302641	0.345998	0.0374496		0.458922	0.0309065	0.469363	0.0323121	0.49149	0.0326792	0.424436	0.0283222
0.425934	0.0312142	0.553586	0.0408464	0.560117	0.0447537	0.437241	0.0295106		0.32599	0.0297345	0.495871	0.0313801	0.40405	0.0298222	0.356965	0.0376063		0.464083	0.030686	0.472175	0.0322542	0.500186	0.0319106	0.433742	0.0280901
0.432697	0.0307307	0.560296	0.0405864	0.575029	0.0438457	0.452064	0.0293173		0.331051	0.0298182	0.503885	0.0311672	0.41985	0.0293713	0.369885	0.0380323		0.467758	0.0306495	0.477109	0.032166	0.509096	0.0311755	0.442269	0.0278723
0.436992	0.0303112	0.564131	0.0402296	0.589848	0.0430601	0.465398	0.0293275		0.336301	0.0297848	0.511301	0.0311307	0.437204	0.0290756	0.382084	0.0381751		0.472445	0.0310608	0.477688	0.0322269	0.515746	0.0304586	0.453308	0.0279743
0.441267	0.0301852	0.568113	0.0398609	0.606419	0.0418967	0.481706	0.02925		0.339698	0.0297441	0.516355	0.0310157	0.455892	0.0289244	0.39495	0.038424		0.473163	0.0305007	0.477864	0.0322694	0.520696	0.0297184	0.461457	0.0281903
0.443091	0.0300935	0.567294	0.0395191	0.620426	0.0409375	0.495791	0.0289163		0.344758	0.0299961	0.522076	0.0310652	0.475282	0.0286481	0.408699	0.0384062		0.475363	0.0306651	0.479061	0.0324719	0.525649	0.02944	0.469239	0.0285547
0.445514	0.0302088	0.566622	0.0394277	0.635692	0.0402102	0.508884	0.0284583		0.349903	0.0302045	0.525783	0.0313111	0.494991	0.0282993	0.422188	0.0382824		0.474626	0.0309248	0.481732	0.0326176	0.530244	0.0293221	0.475326	0.0287793
0.445273	0.0305367	0.563546	0.0394071	0.645221	0.0393458	0.519869	0.0280791		0.355075	0.030205	0.528533	0.0311491	0.514231	0.0282019	0.435433	0.0383021		0.47261	0.0309882	0.483781	0.0328464	0.533383	0.0290611	0.479502	0.0288019
0.446131	0.0309641	0.560646	0.039478	0.656031	0.0384243	0.530473	0.0276553		0.358766	0.0302209	0.529308	0.0308229	0.531671	0.0282921	0.44725	0.0380846		0.46978	0.0316135	0.486296	0.032792	0.534642	0.0289367	0.482909	0.0290087
0.444477	0.0314124	0.554411	0.0398597	0.660317	0.0378693	0.538331	0.027203		0.360181	0.0295764	0.527525	0.0303033	0.547658	0.0283566	0.460166	0.0378482		0.470796	0.0311857	0.486332	0.0328583	0.534732	0.0288255	0.48809	0.0289688
0.444314	0.0318398	0.54954	0.0401156	0.664737	0.0375119	0.545102	0.0267792		0.361073	0.0290302	0.527626	0.0300091	0.558835	0.0281371	0.470829	0.0377391		0.470126	0.0313227	0.48352	0.0330586	0.53449	0.0287136	0.491839	0.0290439
0.444184	0.032091	0.542529	0.0401666	0.665309	0.0375451	0.549433	0.0264166		0.360475	0.0285738	0.525897	0.0297481	0.568726	0.0278333	0.477298	0.0374269		0.470585	0.0314894	0.48241	0.0333984	0.534575	0.028383	0.495271	0.028895
0.4457	0.0321303	0.538652	0.0399592	0.666988	0.0376147	0.553874	0.026282		0.359373	0.0283445	0.52019	0.0295195	0.578185	0.0275648	0.484757	0.0371692		0.469513	0.0308856	0.481403	0.033506	0.538003	0.0283124	0.497234	0.0287918
0.445955	0.0320822	0.53386	0.0394397	0.665812	0.037988	0.55503	0.0263907		0.357949	0.0282234	0.514696	0.0293046	0.5881	0.027583	0.490377	0.0369391		0.465359	0.0309065	0.480675	0.033544	0.537359	0.0288284	0.499501	0.0288598
0.447166	0.0319625	0.530514	0.0390465	0.665056	0.0384843	0.557301	0.0264685		0.356559	0.0283127	0.508083	0.0290563	0.598342	0.0276914	0.497891	0.0369813		0.461412	0.0306754	0.482766	0.0333491	0.536856	0.0291918	0.498193	0.0286615
0.446183	0.0319637	0.525006	0.0387403	0.661128	0.0390485	0.555614	0.0266659		0.353838	0.0283959	0.500581	0.0289864	0.607817	0.0277044	0.504231	0.0367295		0.457313	0.0312829	0.485808	0.0332079	0.538241	0.0295435	0.494879	0.0284174
0.44701	0.0319633	0.522236	0.0384514	0.65752	0.0392825	0.554205	0.0270079		0.350486	0.0285864	0.491542	0.0290188	0.615538	0.0275923	0.508517	0.0361825		0.455271	0.031619	0.489635	0.0331484	0.539529	0.0299163	0.491514	0.0281876
0.445299	0.0318913	0.515724	0.0383811	0.650759	0.0397024	0.550751	0.0275256		0.344775	0.0287259	0.484039	0.0292428	0.623305	0.027454	0.513476	0.0357682		0.452502	0.0319569	0.488827	0.0332433	0.539206	0.030589	0.488975	0.0282365
0.444016	0.0318106	0.510482	0.0383915	0.646768	0.0401041	0.547864	0.0279676		0.337988	0.028942	0.475677	0.0293997	0.628485	0.027096	0.519011	0.0355308		0.450702	0.0327493	0.488447	0.0333671	0.537494	0.0309332	0.488101	0.0282518
0.440473	0.0318033	0.504689	0.0384244	0.639368	0.0405084	0.543193	0.0285083		0.333255	0.0293634	0.468854	0.0297201	0.633275	0.0266023	0.522795	0.0349532		0.448349	0.0337571	0.489085	0.0335723	0.534955	0.0314214	0.484491	0.0281636
0.438068	0.0317668	0.500091	0.0384633	0.63395	0.040699	0.539493	0.0290269		0.328946	0.0297937	0.462571	0.0301839	0.639351	0.0263288	0.527102	0.0344802		0.442575	0.0341491	0.487222	0.0334536	0.53577	0.0318501	0.480565	0.0284061
0.43268	0.0317097	0.493643	0.0384576	0.626785	0.0411243	0.534878	0.0294596		0.325983	0.0303643	0.453231	0.0303352	0.645274	0.0259285	0.532119	0.0340588		0.440559	0.0337537	0.486262	0.0334625	0.535714	0.0323877	0.473852	0.0284153
0.4281	0.0318297	0.487905	0.0385027	0.619503	0.0415609	0.531068	0.0298462		0.32312	0.0309125	0.446823	0.0305743	0.651191	0.0257254	0.540537	0.0339648		0.436565	0.0341208	0.48369	0.0333573	0.536148	0.0324533	0.468406	0.0286044
0.419606	0.0320284	0.479788	0.0384793	0.609041	0.0422278	0.525442	0.0299724		0.320548	0.0314297	0.440223	0.0309845	0.65634	0.0254698	0.546539	0.0331341		0.432667	0.0347216	0.480489	0.0331434	0.533547	0.0326566	0.462694	0.0287903
0.412716	0.0324366	0.473287	0.0383705	0.599643	0.0429185	0.521005	0.0299817		0.31655	0.0316677	0.433853	0.0313977	0.660844	0.0249665	0.551385	0.0327538		0.432742	0.034562	0.475596	0.0330133	0.533048	0.032769	0.456736	0.0288786
0.404246	0.0330692	0.467592	0.0382772	0.587307	0.0436038	0.514234	0.0297979		0.312163	0.0317451	0.428951	0.0318003	0.661788	0.0246846	0.5546	0.032394		0.429308	0.0340646	0.469125	0.0327946	0.532302	0.0324963	0.45244	0.0290123
0.398829	0.0335865	0.464335	0.0379458	0.578163	0.0440229	0.508966	0.0295636		0.30865	0.0318705	0.424641	0.0320462	0.66166	0.0243659	0.554922	0.0321984		0.426916	0.0341682	0.466817	0.0327279	0.528209	0.0320281	0.452831	0.0295407
0.392387	0.0340388	0.458923	0.0374648	0.566485	0.0447256	0.501233	0.0292346		0.304863	0.0320895	0.421471	0.032491	0.662303	0.0241805	0.557115	0.031857		0.423536	0.0338631	0.460047	0.0326164	0.522316	0.0315668	0.451091	0.0296298
0.387185	0.0342501	0.45686	0.0368689	0.557165	0.045022	0.49461	0.0288521		0.302036	0.0323299	0.418464	0.0327542	0.664298	0.0239519	0.557765	0.0317881		0.419739	0.0337592	0.454264	0.0323622	0.518684	0.0310487	0.446636	0.0294198
0.381019	0.0343718	0.453419	0.0363251	0.547354	0.0452509	0.484195	0.0285259		0.299265	0.0324306	0.417266	0.0331501	0.666122	0.0239465	0.559427	0.0317307		0.417106	0.0332524	0.45446	0.0328201	0.515496	0.0311646	0.441718	0.0291758
0.37607	0.0343684	0.451588	0.0360511	0.540546	0.0453141	0.475351	0.0281185		0.296104	0.0322898	0.415103	0.03351	0.668378	0.023828	0.563827	0.0317614		0.419051	0.0331676	0.454428	0.0335649	0.513802	0.0308883	0.439502	0.0288525
0.370054	0.0343182	0.449364	0.0356496	0.534497	0.0453446	0.464364	0.0278916		0.293566	0.0322364	0.415049	0.0338512	0.669856	0.0238538	0.566282	0.031989		0.421845	0.0329997	0.451519	0.0336299	0.508896	0.0308451	0.435631	0.0287036
0.366023	0.0340876	0.448193	0.0352775	0.530913	0.0452209	0.4552	0.0277725		0.290784	0.0320994	0.416013	0.0342458	0.672167	0.0241671	0.567303	0.0324633		0.422765	0.0330825	0.449626	0.0335866	0.504527	0.0301791	0.430573	0.0279822
0.360284	0.0337722	0.447732	0.0352076	0.525518	0.0450135	0.445005	0.0276484		0.287821	0.0319519	0.41685	0.0346268	0.672662	0.0247226	0.567548	0.0326416		0.424761	0.0327913	0.448691	0.0334292	0.49729	0.0304136	0.424667	0.027537
0.358199	0.033294	0.448214	0.0353861	0.522868	0.0447065	0.437246	0.0276711		0.284552	0.03193	0.418739	0.0349063	0.672358	0.0255032	0.567131	0.0336984		0.427315	0.0328995	0.449973	0.0334987	0.492272	0.0308778	0.42348	0.0278894
0.353016	0.0328457	0.447418	0.0356089	0.518661	0.0444123	0.427578	0.0278434		0.282373	0.0321945	0.420507	0.0351509	0.673296	0.0260249	0.568138	0.0342285		0.427663	0.0329245	0.450027	0.0334525	0.486762	0.031259	0.423026	0.0280517
0.350065	0.032251	0.445658	0.035773	0.517494	0.0440061	0.419127	0.0281696		0.280188	0.0324185	0.420376	0.0355497	0.676627	0.0265735	0.568521	0.0347146		0.431212	0.0334734	0.453346	0.0334833	0.481154	0.0314212	0.422224	0.0282196
0.344992	0.0318832	0.442386	0.0363155	0.514008	0.043867	0.409719	0.0286763		0.277706	0.0326954	0.419496	0.035693	0.681907	0.0270253	0.572156	0.0350411		0.436967	0.0339669	0.451332	0.0324464	0.479178	0.0312013	0.41781	0.0285151
0.341376	0.0316988	0.441403	0.0367449	0.513893	0.0435662	0.403734	0.0292861		0.275819	0.033093	0.418687	0.0357398	0.686323	0.0274694	0.5752	0.0358353		0.441335	0.0345243	0.451606	0.0319824	0.481297	0.0310617	0.413861	0.0289802
0.335864	0.0317091	0.438416	0.0372545	0.512748	0.0431963	0.397051	0.0299608		0.274363	0.0335918	0.418731	0.0358066	0.689255	0.0277224	0.577843	0.0363903		0.445342	0.0355077	0.45433	0.0315888	0.481676	0.03122	0.413249	0.0296312
0.332345	0.0317341	0.437012	0.0374893	0.512427	0.0429588	0.394144	0.0305521		0.272267	0.0334162	0.418528	0.0357577	0.690986	0.0275415	0.580502	0.0372795		0.447251	0.0364025	0.449813	0.0309286	0.484159	0.0309829	0.413455	0.0301507
0.328806	0.0318693	0.432761	0.0378716	0.509688	0.042637	0.390299	0.0311899		0.270258	0.0333064	0.417216	0.0355085	0.691492	0.0274538	0.579938	0.0380986		0.447418	0.0366434	0.448222	0.0308877	0.484333	0.0309312	0.412085	0.0307888
0.327427	0.0321117	0.430207	0.03822	0.508496	0.0426201	0.388559	0.0316457		0.268722	0.0333392	0.416819	0.0352135	0.692893	0.0272784	0.578613	0.0392198		0.449588	0.0367037	0.450005	0.0305795	0.487522	0.0307766	0.410168	0.0310759
0.323924	0.0323375	0.426229	0.0388705	0.503647	0.0428861	0.384208	0.0320328		0.266743	0.0336228	0.415594	0.0349663	0.691277	0.0272054	0.579774	0.0399993		0.451593	0.0362136	0.451038	0.0305278	0.492058	0.031056	0.412565	0.0315899
0.321529	0.0326021	0.42187	0.0393671	0.502003	0.0431106	0.381436	0.0323665		0.266122	0.0344378	0.4135	0.0344773	0.691121	0.0273969	0.57806	0.0407761		0.450632	0.03583	0.453961	0.0306476	0.492986	0.0313657	0.415952	0.0322842
0.317878	0.0329464	0.414553	0.0400942	0.498964	0.0433602	0.37721	0.0326432		0.264809	0.0347966	0.410773	0.0338703	0.691534	0.0275801	0.577891	0.0413608		0.452368	0.0352889	0.455375	0.0304297	0.491127	0.0318067	0.413926	0.0324423
0.317396	0.0331197	0.40857	0.0407877	0.496785	0.0437121	0.37628	0.032654		0.263253	0.0350924	0.408908	0.0333883	0.690473	0.028005	0.578111	0.0420168		0.45343	0.0356011	0.459607	0.0304983	0.492668	0.0322916	0.41072	0.0323962
0.314221	0.0333285	0.401539	0.0414982	0.491669	0.0440935	0.374506	0.0326626		0.261208	0.0351747	0.407733	0.0328638	0.6864	0.0283546	0.576631	0.0426317		0.452514	0.0357583	0.461253	0.0303434	0.492117	0.0323576	0.407864	0.0325921
0.31357	0.0336106	0.396151	0.0420807	0.487996	0.0442886	0.375249	0.0327333		0.260628	0.0351633	0.406215	0.0326111	0.68138	0.0288058	0.57309	0.0433018		0.453907	0.0359289	0.462924	0.0303382	0.492143	0.0324684	0.401773	0.0320687
0.310752	0.0338564	0.389352	0.0425577	0.481616	0.0442642	0.374131	0.0328832		0.259557	0.0351378	0.404192	0.0326225	0.674522	0.0291145	0.569434	0.0438574		0.454584	0.0358735	0.465607	0.03058	0.489835	0.0329045	0.396158	0.0319651
0.309131	0.0340041	0.385429	0.0430847	0.476527	0.0441553	0.374774	0.0330659		0.259346	0.0352068	0.403417	0.032445	0.665704	0.0294579	0.565845	0.0443429		0.455719	0.035884	0.465199	0.0307289	0.487715	0.0329053	0.393145	0.0320031
0.306819	0.034301	0.380828	0.0434573	0.471107	0.0440305	0.372803	0.0331949		0.262775	0.0357539	0.400572	0.0323705	0.65852	0.0297386	0.561479	0.0447418		0.459672	0.0356813	0.469174	0.030893	0.4845	0.0327856	0.39027	0.0323258
0.305376	0.0346354	0.379787	0.0435712	0.468411	0.0437252	0.372518	0.033268		0.26446	0.035941	0.398579	0.0322564	0.651509	0.0299923	0.555793	0.0450782		0.461291	0.0357706	0.469785	0.0311182	0.484498	0.032857	0.389895	0.032372
0.302295	0.0349712	0.37729	0.0435433	0.463971	0.0432614	0.369715	0.0332547		0.265806	0.036094	0.394971	0.0321834	0.643295	0.0303316	0.550224	0.0450272		0.461089	0.0357408	0.471668	0.0312552	0.48335	0.0331232	0.388424	0.0323011
0.301049	0.0351767	0.378195	0.0433201	0.462732	0.0426392	0.369353	0.0331892		0.267273	0.0362342	0.392459	0.0320504	0.636856	0.0306942	0.543845	0.0451075		0.461718	0.0355979	0.474507	0.0317096	0.480874	0.0331762	0.386213	0.0321357
0.300529	0.0354353	0.378934	0.0432196	0.460914	0.0422751	0.367017	0.0332356		0.26788	0.0360151	0.39031	0.0321281	0.627636	0.0310739	0.538482	0.0450095		0.462774	0.0352885	0.475128	0.0320172	0.483527	0.0333287	0.384555	0.0320639
0.302054	0.035441	0.381822	0.0429853	0.460959	0.0419956	0.36573	0.0333556		0.268431	0.0358301	0.389376	0.0322667	0.619439	0.0315956	0.531807	0.045123		0.463968	0.0348501	0.478816	0.0320878	0.49034	0.0334832	0.386339	0.0320554
0.302973	0.0352618	0.383855	0.0427705	0.458643	0.0420544	0.362842	0.0335245		0.269366	0.0357181	0.388814	0.0323824	0.611623	0.0320204	0.5238	0.0451398		0.466338	0.0346819	0.479099	0.0320241	0.490274	0.033336	0.386909	0.0317411
0.30595	0.0350552	0.386392	0.0422659	0.458649	0.0421421	0.362203	0.0337584		0.272217	0.0361909	0.387637	0.0322661	0.605499	0.032432	0.516766	0.0452081		0.470302	0.0347327	0.47843	0.0316948	0.493749	0.0336723	0.385596	0.0318521
0.306593	0.0347218	0.388222	0.0417647	0.457733	0.0422676	0.358776	0.0338259		0.271734	0.0360381	0.387038	0.0320599	0.598769	0.0329059	0.509125	0.0453048		0.471741	0.0347287	0.477963	0.0313703	0.498402	0.0339182	0.391295	0.0313608
0.310301	0.0345936	0.39125	0.0412943	0.459097	0.0422616	0.356372	0.0338702		0.272734	0.0363391	0.385867	0.0318911	0.593363	0.0334113	0.501411	0.0455737		0.473177	0.0349992	0.478397	0.0314713	0.501015	0.0339599	0.398726	0.0313312
0.313625	0.0346569	0.392099	0.0407943	0.458351	0.0422955	0.35228	0.0338702		0.273221	0.0363088	0.381982	0.0317848	0.589645	0.034098	0.49407	0.0460109		0.476078	0.0349399	0.481369	0.0318046	0.502993	0.0342351	0.404264	0.0315004
0.317443	0.0347386	0.393683	0.0404021	0.458368	0.042456	0.350545	0.0339699		0.272182	0.0359058	0.377778	0.0315843	0.586002	0.0343794	0.48579	0.0466951		0.475289	0.0348851	0.479228	0.0319336	0.503017	0.0340899	0.411106	0.0315999
0.319072	0.0349126	0.393116	0.040172	0.456938	0.0426152	0.346889	0.0341455		0.271471	0.035592	0.373572	0.0314825	0.581626	0.0343982	0.480713	0.0476549		0.475102	0.0352269	0.477407	0.032147	0.502391	0.0336028	0.415726	0.0317845
0.321091	0.0350781	0.39389	0.040025	0.458073	0.0425994	0.345684	0.0342376		0.270412	0.0351418	0.369524	0.0312444	0.577102	0.0342403	0.475761	0.0485348		0.476362	0.0356986	0.473294	0.0318781	0.50141	0.0332249	0.420738	0.032014
0.321643	0.0354745	0.39267	0.0399541	0.45821	0.0426094	0.343177	0.0344324		0.267792	0.0345323	0.364765	0.0310258	0.571677	0.0341429	0.470912	0.0491621		0.47607	0.035635	0.46642	0.0316141	0.497658	0.0330741	0.426647	0.0321544
0.322868	0.0358495	0.393722	0.039894	0.459787	0.0422615	0.343008	0.0344799		0.265142	0.0338341	0.360108	0.0311379	0.570269	0.0339009	0.466323	0.049647		0.477581	0.0357019	0.459405	0.0315177	0.498318	0.03293	0.430509	0.0322351
0.321899	0.0363395	0.394307	0.0399989	0.459279	0.0420574	0.341841	0.0344592		0.263693	0.0333729	0.356175	0.0312741	0.565694	0.033581	0.460647	0.0496538		0.475106	0.035394	0.45115	0.0315886	0.493796	0.0322137	0.431898	0.032339
0.323165	0.0368222	0.396781	0.0401363	0.463061	0.0415667	0.341893	0.0344705		0.261114	0.0326452	0.350926	0.0311218	0.561636	0.0332942	0.456413	0.0497607		0.477171	0.0354353	0.444834	0.0318728	0.491714	0.0319899	0.437094	0.0324776
0.325464	0.037098	0.400156	0.0404876	0.465426	0.0409942	0.340483	0.0346037		0.257669	0.0317622	0.34621	0.0311644	0.55817	0.0330161	0.453985	0.0498694		0.473839	0.0351632	0.444036	0.0314257	0.490557	0.0321148	0.445446	0.0326111
0.328812	0.0374823	0.403853	0.0408922	0.469165	0.0404705	0.341305	0.0347639		0.255477	0.0312391	0.341508	0.0308851	0.555003	0.0328547	0.451611	0.0499148		0.469734	0.0347918	0.441699	0.0306208	0.487676	0.0325605	0.450507	0.0329025
0.329681	0.0376673	0.405588	0.0414736	0.470381	0.0401001	0.341223	0.0351304		0.25294	0.0304419	0.338254	0.0308618	0.551495	0.0327666	0.44858	0.0495715		0.468218	0.034213	0.439855	0.0298424	0.487513	0.0328994	0.4548	0.0330679
0.332034	0.0378619	0.409405	0.0422183	0.473306	0.0396428	0.343426	0.0354977		0.250569	0.029884	0.334884	0.0310001	0.546691	0.0328324	0.446846	0.0492221		0.47002	0.0341045	0.436428	0.0300481	0.486896	0.0332328	0.456145	0.0332316
0.334238	0.0380014	0.412482	0.0428203	0.474477	0.0394346	0.344728	0.0361083		0.248031	0.0293355	0.333302	0.0311482	0.542494	0.0329394	0.442859	0.0481562		0.469514	0.0340339	0.433747	0.0302422	0.488412	0.0333121	0.457038	0.0331666
0.337763	0.0381433	0.416103	0.0434188	0.475659	0.0391584	0.348716	0.0365776		0.245591	0.0288074	0.331309	0.0312523	0.538622	0.0331438	0.438466	0.0470241		0.467994	0.0337524	0.431563	0.0307471	0.488992	0.0341078	0.459343	0.0330503
0.341553	0.0383004	0.418483	0.0439362	0.473517	0.0392743	0.351271	0.037148		0.244371	0.0285689	0.328741	0.0314379	0.53384	0.0335122	0.434269	0.0461314		0.466133	0.0334915	0.43193	0.030525	0.488479	0.0345147	0.461131	0.0325811
0.348486	0.0382326	0.422353	0.0441831	0.471959	0.0394544	0.355504	0.0376478		0.245766	0.0283891	0.326161	0.0315127	0.529356	0.0337837	0.430977	0.0454382		0.465257	0.0336818	0.435868	0.030342	0.491015	0.0349568	0.462875	0.0323757
0.354154	0.0380786	0.422861	0.0441505	0.466381	0.0400471	0.357418	0.0382134		0.245855	0.0284514	0.323837	0.0316696	0.525237	0.0338101	0.427117	0.0446607		0.465177	0.0338994	0.442111	0.0300282	0.488882	0.0345739	0.464335	0.0322619
0.362317	0.0380522	0.425961	0.0440304	0.462194	0.0404177	0.361341	0.0387941		0.246836	0.0284933	0.320762	0.031903	0.522634	0.034168	0.424811	0.0439576		0.467355	0.0335867	0.446465	0.0304389	0.487109	0.0346188	0.468971	0.0323429
0.367203	0.0379746	0.42834	0.0437312	0.455538	0.0410969	0.362748	0.0393225		0.247656	0.0289651	0.318586	0.0320968	0.518283	0.0341928	0.422898	0.0431594		0.468598	0.0333776	0.452833	0.0306673	0.48955	0.0349397	0.468664	0.0316105
0.372528	0.0378951	0.431293	0.0431051	0.451651	0.0418424	0.364977	0.0397629		0.248097	0.0291673	0.315645	0.0322183	0.513883	0.0341026	0.420241	0.0425857		0.471453	0.0327586	0.453123	0.0313233	0.49416	0.0344654	0.466079	0.0311238
0.377534	0.0380215	0.434002	0.0425088	0.44668	0.0425507	0.363978	0.0400563		0.249233	0.0297082	0.313418	0.0323567	0.508537	0.0340522	0.418168	0.0419734		0.476279	0.0326865	0.455744	0.0312208	0.497746	0.0337408	0.467593	0.0308591
0.383132	0.0380596	0.438247	0.0417963	0.444169	0.0430219	0.362933	0.0401805		0.248935	0.0304139	0.309869	0.0320875	0.503305	0.0338702	0.417324	0.0415328		0.475696	0.032409	0.457535	0.0312621	0.49896	0.0334314	0.467072	0.0306136
0.386994	0.0381259	0.439742	0.0411934	0.440943	0.0436477	0.360473	0.0402653		0.248913	0.0309862	0.305891	0.0317706	0.498039	0.0337201	0.415583	0.0411347		0.46977	0.0328113	0.459762	0.0310417	0.505486	0.0334449	0.469561	0.0305264
0.391786	0.0382646	0.442502	0.0406672	0.439874	0.043913	0.359324	0.0401411		0.248766	0.0312254	0.301798	0.0316136	0.49259	0.0336044	0.415936	0.0411643		0.472586	0.0329028	0.458767	0.0313557	0.509151	0.0335257	0.472432	0.0303982
0.394688	0.0383892	0.443656	0.0400999	0.438872	0.0442718	0.356526	0.0400324		0.249919	0.0318797	0.298954	0.0316752	0.488126	0.0335696	0.415626	0.0411288		0.476786	0.0327905	0.46023	0.0319023	0.514777	0.0337721	0.473333	0.0301622
0.398559	0.038356	0.445919	0.0396573	0.439402	0.0442568	0.355438	0.0399349		0.249905	0.0319355	0.29899	0.0320184	0.484044	0.0334843	0.416247	0.0411056		0.479187	0.0327148	0.463575	0.0318759	0.51547	0.0338336	0.473179	0.0296595
0.399934	0.038205	0.44649	0.0395138	0.440774	0.0442527	0.352869	0.0398611		0.248937	0.0319177	0.29973	0.0323492	0.480583	0.0335172	0.414745	0.0407631		0.481654	0.0328592	0.463911	0.0322042	0.518992	0.0339667	0.474903	0.0297396
0.401594	0.0379612	0.449907	0.0392599	0.445406	0.0439651	0.35311	0.0397033		0.248634	0.0319887	0.29921	0.0323301	0.474552	0.0333482	0.414767	0.0406337		0.484299	0.0332602	0.461839	0.0324716	0.520255	0.0341875	0.478703	0.0302319
0.401631	0.0374595	0.450519	0.0391938	0.448339	0.0437835	0.35098	0.0396133		0.246801	0.0319534	0.298076	0.0321388	0.468557	0.0332286	0.415362	0.0406381		0.484738	0.0337937	0.462919	0.0325688	0.526355	0.0344456	0.47708	0.0302462
0.403232	0.0368522	0.452139	0.0390134	0.45286	0.0435305	0.351605	0.0395709		0.247006	0.0319211	0.297048	0.0319674	0.463403	0.0330917	0.414464	0.0404119		0.481056	0.0341271	0.463177	0.032655	0.529891	0.0341397	0.47923	0.0304617
0.402186	0.0365022	0.452098	0.0388725	0.455669	0.0433356	0.351508	0.0395187		0.246461	0.0319094	0.295842	0.0316753	0.458426	0.0328444	0.412708	0.0401565		0.480658	0.0348468	0.465682	0.0330698	0.532348	0.0340222	0.48053	0.0310817
0.402752	0.0362518	0.452432	0.0387869	0.458926	0.0432523	0.355287	0.0394041		0.245757	0.0318104	0.294581	0.0311062	0.455111	0.0325995	0.410771	0.039951		0.474269	0.0351227	0.466448	0.0325831	0.535013	0.0342596	0.479538	0.0313272
0.402388	0.0359443	0.450755	0.0386842	0.460493	0.0432964	0.358753	0.0393026		0.24591	0.0316713	0.294183	0.030652	0.452701	0.0321776	0.407468	0.0395445		0.475363	0.0355734	0.465784	0.0318313	0.537491	0.0346746	0.479162	0.0316726
0.403838	0.0359667	0.452064	0.0384027	0.463885	0.0432737	0.363766	0.0391469		0.243968	0.0314124	0.295258	0.0304244	0.450507	0.0316515	0.403594	0.0390906		0.48009	0.0360493	0.46788	0.0314334	0.535054	0.034709	0.478726	0.0316713
0.402778	0.0359461	0.450004	0.0382771	0.466431	0.0434854	0.367319	0.0390949		0.240673	0.0309869	0.295442	0.0299784	0.447127	0.0311425	0.399734	0.0388763		0.478143	0.0364378	0.472211	0.0312395	0.535598	0.035468	0.477492	0.0315999
0.405007	0.0360651	0.450021	0.0380833	0.471409	0.043681	0.373099	0.0389983		0.236953	0.0304816	0.295761	0.0299307	0.444205	0.0306566	0.396157	0.0387117		0.473266	0.0365792	0.471828	0.0310956	0.532268	0.0355418	0.477588	0.0314062
0.406273	0.0363071	0.450072	0.0377616	0.475254	0.0439343	0.37702	0.0389381		0.23377	0.0302579	0.29512	0.0295478	0.441812	0.0301526	0.391819	0.0385695		0.471931	0.0369741	0.466522	0.0309329	0.536684	0.0357711	0.477222	0.0315614
0.409436	0.0365584	0.451693	0.0374275	0.480304	0.0440463	0.381419	0.0389647		0.230313	0.0300119	0.293717	0.0295571	0.439381	0.0296785	0.387989	0.0384762		0.471604	0.0370122	0.464819	0.0306089	0.5354	0.0354729	0.476555	0.0316952
0.412399	0.0366999	0.450583	0.0371875	0.484664	0.0441933	0.383505	0.0391379		0.227641	0.0296841	0.293996	0.0296383	0.438147	0.0292927	0.38384	0.0383974		0.469125	0.0369941	0.463529	0.0303147	0.536541	0.0348014	0.475588	0.0319773
0.416398	0.0368991	0.452281	0.0364129	0.490828	0.0444274	0.387003	0.0392468		0.224653	0.029101	0.294955	0.0297797	0.437906	0.0287206	0.378383	0.0382274		0.47174	0.03734	0.460244	0.0295618	0.53039	0.0340577	0.47788	0.0320566
0.419452	0.0371627	0.450895	0.0357748	0.495027	0.0448105	0.388759	0.0393708		0.219285	0.0282803	0.295173	0.0298866	0.437282	0.0282615	0.372476	0.0380997		0.466525	0.0354148	0.457574	0.0281913	0.524743	0.0339765	0.478486	0.031394
0.423589	0.0372626	0.452065	0.0351277	0.49928	0.0451123	0.391168	0.0395488		0.215897	0.0278061	0.295639	0.0297886	0.438128	0.0276979	0.366661	0.0379845		0.460483	0.0339165	0.445229	0.0270265	0.518194	0.0327757	0.475587	0.0305259
0.425832	0.0373453	0.452411	0.0344964	0.501968	0.0454519	0.391619	0.0398201		0.213039	0.0277015	0.296422	0.0300197	0.438878	0.0270305	0.361195	0.0377933		0.456996	0.032958	0.432556	0.0263918	0.505072	0.0324326	0.475541	0.0300846
0.42858	0.0374722	0.455867	0.0338496	0.505532	0.0458194	0.393736	0.0398913		0.209605	0.0276294	0.294871	0.0300415	0.438954	0.0266998	0.356505	0.037485		0.45163	0.0325917	0.431486	0.0263729	0.49769	0.0325389	0.476019	0.0298842
0.429945	0.0374992	0.457232	0.0333463	0.508731	0.0460195	0.394665	0.0399301		0.209748	0.0278622	0.292823	0.0299246	0.440903	0.0264411	0.352409	0.0374143		0.453359	0.0320061	0.426082	0.0267477	0.493299	0.0327152	0.479159	0.0293436
0.433696	0.0376726	0.461696	0.0329837	0.511353	0.0460182	0.396952	0.039808		0.212942	0.028136	0.29267	0.0300311	0.445133	0.0264249	0.348938	0.0368402		0.45529	0.0315958	0.426943	0.026642	0.490943	0.0327079	0.479464	0.0289757
0.43455	0.0377435	0.465297	0.0325987	0.511287	0.046015	0.397379	0.039707		0.219679	0.0281258	0.293836	0.0298731	0.44921	0.0265052	0.348526	0.0357387		0.456141	0.031388	0.429822	0.0260919	0.494103	0.032958	0.487412	0.0288279
0.436355	0.0377089	0.470213	0.0323125	0.514291	0.0458084	0.399621	0.0396312		0.228621	0.0280727	0.296933	0.0297089	0.455241	0.0265947	0.349335	0.0347236		0.4584	0.0308348	0.436474	0.0260152	0.495779	0.0331156	0.497001	0.0287951
0.437087	0.0376567	0.475081	0.0320611	0.514429	0.0456979	0.401675	0.0394785		0.237271	0.0280712	0.302799	0.0295412	0.462343	0.0266356	0.351667	0.0331441		0.465456	0.0297593	0.441033	0.0261098	0.50381	0.0331241	0.510052	0.0284467
0.437525	0.0377375	0.482959	0.0317464	0.514617	0.0455844	0.40588	0.0392133		0.248453	0.0280198	0.308274	0.0292241	0.471835	0.0266089	0.355633	0.0321808		0.471497	0.0297208	0.44677	0.0267017	0.514979	0.0327521	0.524078	0.0284769
0.437501	0.0377136	0.490266	0.0318294	0.515926	0.0452169	0.409791	0.0390435		0.261584	0.0279818	0.316461	0.0287532	0.48147	0.0266197	0.36147	0.0309995		0.475142	0.0304184	0.45463	0.0272434	0.529909	0.0325647	0.537624	0.028524
0.4384	0.0375803	0.501789	0.0319745	0.520687	0.0446752	0.415683	0.0390207		0.274846	0.0279874	0.325819	0.028043	0.492045	0.0266111	0.371385	0.0299884		0.491005	0.0302378	0.462742	0.0284092	0.54388	0.0325634	0.551879	0.0289031
0.438801	0.0375897	0.513205	0.0321822	0.525414	0.0438936	0.422792	0.0389897		0.288669	0.0281201	0.33465	0.0271923	0.501568	0.0266223	0.379736	0.0293325		0.508029	0.0306311	0.479504	0.0282557	0.557058	0.0332655	0.570231	0.0290717
0.440976	0.0375786	0.528675	0.0325165	0.532529	0.0431161	0.431547	0.038932		0.302687	0.0284003	0.34514	0.0264831	0.512215	0.0266957	0.388237	0.0291132		0.526264	0.0312538	0.498648	0.0283975	0.575468	0.0336764	0.585483	0.0288738
0.442665	0.0376839	0.543201	0.0329657	0.540097	0.042156	0.440855	0.0389737		0.31669	0.0283961	0.357129	0.0258798	0.523412	0.0268811	0.396452	0.0293826		0.542417	0.031817	0.508698	0.0288282	0.587668	0.033515	0.603165	0.0285811
0.446086	0.0376101	0.560279	0.0331857	0.548015	0.0415842	0.45186	0.0389682		0.328856	0.0283757	0.373996	0.0252842	0.534558	0.0272867	0.404087	0.0297042		0.551085	0.0320694	0.522811	0.02854	0.599019	0.0332304	0.61607	0.0285536
0.448592	0.037632	0.577009	0.0335079	0.55579	0.0409677	0.46163	0.0389668		0.341161	0.0282553	0.390148	0.0248812	0.544937	0.0275498	0.411826	0.029929		0.561994	0.0326964	0.531248	0.028869	0.607118	0.0330804	0.633756	0.0288824
0.453676	0.0374698	0.593222	0.0336292	0.566229	0.0404087	0.473327	0.0387373		0.350218	0.0279348	0.405901	0.0247043	0.556222	0.027873	0.417045	0.0303276		0.576525	0.0334272	0.542141	0.0284221	0.609251	0.0325969	0.644119	0.0294719
0.458358	0.0370574	0.607796	0.0335652	0.57378	0.0400392	0.485109	0.0384012		0.358815	0.0276871	0.419266	0.0243004	0.565788	0.0279632	0.42226	0.030385		0.587264	0.0337894	0.551375	0.0285356	0.609407	0.0324981	0.657593	0.0298763
0.464817	0.0365656	0.622899	0.0336257	0.58364	0.0394204	0.499354	0.0381894		0.370915	0.027441	0.432059	0.0239404	0.57414	0.0280646	0.430822	0.0307504		0.594483	0.0334154	0.559288	0.028862	0.606635	0.0324712	0.664758	0.0298582
0.471753	0.0360919	0.636296	0.0336868	0.592908	0.0387956	0.512361	0.0381178		0.380601	0.0273863	0.443886	0.0239069	0.580557	0.0284525	0.441283	0.0312462		0.603875	0.0336032	0.567609	0.0290811	0.600188	0.0323543	0.671369	0.029608
0.479764	0.0356441	0.64985	0.0338191	0.602106	0.0383582	0.526411	0.0380312		0.390502	0.027339	0.453622	0.0238737	0.585832	0.0289065	0.450994	0.0311235		0.612352	0.0335373	0.573836	0.0298193	0.596037	0.0318442	0.679328	0.0295433
0.488772	0.0352616	0.661489	0.0340294	0.607788	0.0380364	0.540142	0.037874		0.407912	0.0277507	0.463799	0.0241357	0.590758	0.0293429	0.462448	0.0315158		0.618876	0.0336463	0.578974	0.0304615	0.593869	0.03115	0.688757	0.0295631
0.499977	0.0348538	0.672362	0.0341567	0.616368	0.03767	0.553989	0.0375307		0.422321	0.0279275	0.475002	0.0245328	0.592986	0.0295634	0.475583	0.0308857		0.625646	0.0340049	0.582668	0.0304932	0.590115	0.030529	0.698403	0.0299198
0.511593	0.0343658	0.679721	0.0342159	0.623515	0.0371112	0.568338	0.0369483		0.438	0.0281208	0.485709	0.0245746	0.594005	0.0296418	0.491141	0.030782		0.631811	0.0343029	0.58283	0.0301937	0.586647	0.0298599	0.707636	0.0303803
0.524987	0.0336972	0.687472	0.0341435	0.632177	0.0369569	0.582149	0.0361935		0.450288	0.0282129	0.497442	0.0248544	0.594092	0.029485	0.508029	0.030438		0.640256	0.0345594	0.580585	0.0299735	0.581284	0.0295378	0.713583	0.0308206
0.538519	0.0329528	0.693131	0.0341103	0.639186	0.0366121	0.594202	0.0353134		0.466361	0.0283237	0.506679	0.0250928	0.594228	0.0294837	0.528915	0.0300667		0.647792	0.0350095	0.5808	0.0304869	0.576491	0.0293587	0.722351	0.0306626
0.552761	0.0320101	0.69922	0.0338207	0.646246	0.0363939	0.608338	0.0343751		0.482411	0.0285323	0.516223	0.025186	0.593227	0.0294915	0.551272	0.030592		0.656304	0.0348723	0.581612	0.0306237	0.571064	0.0296475	0.7305	0.030163
0.565262	0.0311519	0.704447	0.0336726	0.649759	0.0361987	0.620234	0.0334105		0.498143	0.0280119	0.524598	0.0252134	0.590718	0.0296415	0.572812	0.0309506		0.664188	0.0341244	0.581982	0.0311256	0.570172	0.0298266	0.734865	0.0300211
0.58005	0.0301505	0.711455	0.0333892	0.65398	0.0360865	0.632375	0.0324643		0.512305	0.0276742	0.532734	0.0252414	0.587095	0.0297941	0.591482	0.030745		0.672351	0.0338295	0.581241	0.0310609	0.571349	0.0297176	0.740385	0.0299354
0.592353	0.028985	0.715655	0.0330881	0.656215	0.0364561	0.640769	0.0315797		0.524016	0.0275362	0.539156	0.0252747	0.581549	0.0298195	0.607407	0.0303042		0.681477	0.0332398	0.582422	0.03104	0.570894	0.0295861	0.74538	0.0295787
0.604532	0.0279851	0.718847	0.0328298	0.65873	0.0370457	0.650184	0.0307019		0.535744	0.0274715	0.546903	0.0253007	0.57474	0.0300436	0.622036	0.0297823		0.687864	0.0330605	0.582883	0.0312952	0.571118	0.0299663	0.749489	0.0295897
0.614922	0.0268971	0.719279	0.0326805	0.658539	0.0380147	0.657403	0.0300435		0.547015	0.0273546	0.555679	0.0252744	0.567993	0.0302858	0.6367	0.0297176		0.694803	0.0329519	0.581786	0.0315941	0.569364	0.0304838	0.754941	0.0294143
0.623898	0.0260595	0.718871	0.0326131	0.660341	0.0391221	0.664691	0.0296299		0.55261	0.0266906	0.563573	0.0254217	0.559634	0.0303119	0.645279	0.0296093		0.702524	0.0327309	0.579614	0.0322474	0.567344	0.0312176	0.756376	0.0295178
0.629523	0.0254008	0.715175	0.0326304	0.657341	0.0405133	0.669613	0.029537		0.559035	0.0261921	0.572731	0.0255949	0.552968	0.0304854	0.654669	0.0292381		0.709438	0.0323121	0.580228	0.0325901	0.565012	0.0316411	0.757922	0.029406
0.633995	0.0247967	0.710973	0.032687	0.654376	0.0417405	0.672431	0.029441		0.565185	0.0259637	0.579958	0.0258686	0.544827	0.0301925	0.659246	0.0292692		0.712442	0.0323736	0.583395	0.0331531	0.562702	0.0318134	0.763077	0.029123
0.635839	0.0246101	0.703071	0.0328179	0.648373	0.0429262	0.675166	0.0294828		0.572984	0.0261425	0.588662	0.0263037	0.535979	0.0298518	0.665597	0.0289002		0.723582	0.0318249	0.586441	0.0339297	0.564327	0.031799	0.766052	0.0287946
0.637348	0.0244825	0.695684	0.0327824	0.641831	0.0439704	0.677907	0.0295986		0.577751	0.0262953	0.594686	0.0267197	0.525004	0.029611	0.668635	0.0288587		0.730306	0.0315764	0.584245	0.0339519	0.565356	0.0322067	0.76605	0.0287859
0.636859	0.0245573	0.685739	0.0326952	0.634636	0.0447894	0.676883	0.0297323		0.582408	0.0263224	0.60033	0.0270102	0.513797	0.0293145	0.668355	0.0289429		0.734477	0.0313282	0.582273	0.0339986	0.566238	0.0325119	0.763495	0.028961
0.635794	0.0246215	0.677751	0.0327755	0.627857	0.0453738	0.676467	0.0299644		0.584933	0.026454	0.605105	0.0273997	0.502762	0.0290605	0.669736	0.0296592		0.731339	0.0313064	0.576091	0.033827	0.563245	0.0326601	0.760959	0.0290271
0.631012	0.0247507	0.662983	0.0331648	0.620592	0.0456423	0.673095	0.0302989		0.587667	0.0265018	0.609631	0.0277917	0.491705	0.029004	0.672841	0.0302315		0.735384	0.0308432	0.570808	0.0338603	0.563438	0.0325458	0.75479	0.0288356
0.627398	0.0251953	0.64912	0.0337056	0.613653	0.0457336	0.671717	0.030529		0.593279	0.0263681	0.613998	0.0282327	0.482793	0.0290848	0.676743	0.0304014		0.731515	0.0302645	0.565465	0.0341258	0.566332	0.0323346	0.75066	0.0288894
0.623336	0.0256626	0.63345	0.034287	0.60557	0.0456102	0.667216	0.0308192		0.596841	0.0262865	0.617066	0.0285398	0.471988	0.0289947	0.680632	0.0299467		0.730752	0.0293068	0.559625	0.0344004	0.569856	0.0319269	0.746274	0.0288189
0.621133	0.0261553	0.620306	0.034976	0.599734	0.0453514	0.66411	0.0310588		0.600465	0.0262028	0.618838	0.0288168	0.460832	0.0290418	0.684828	0.0298569		0.730987	0.0284933	0.555868	0.0347949	0.574373	0.0317019	0.736959	0.0290594
0.617313	0.026717	0.605768	0.0357934	0.591641	0.0452126	0.65942	0.0313158		0.604819	0.0262929	0.619608	0.029266	0.450881	0.0290795	0.688086	0.0296976		0.728436	0.028053	0.552565	0.0349893	0.575215	0.0318191	0.732263	0.0290851
0.616503	0.026901	0.594024	0.036532	0.58535	0.0449584	0.655361	0.0313335		0.6087	0.0264061	0.619859	0.0297585	0.440321	0.0291999	0.693336	0.029753		0.727292	0.0277628	0.547868	0.0352748	0.576776	0.0318675	0.726773	0.0290302
0.613492	0.0270384	0.582365	0.0371932	0.57838	0.0448124	0.652341	0.0316152		0.613681	0.0267425	0.619588	0.0299979	0.431096	0.0294472	0.70076	0.0302736		0.73248	0.027116	0.545706	0.0356284	0.578903	0.0321238	0.719122	0.0289468
0.613316	0.027104	0.574812	0.0379933	0.572741	0.0446016	0.65007	0.0316351		0.62107	0.0274012	0.616914	0.0303575	0.422582	0.0297964	0.703401	0.0303783		0.728567	0.0274707	0.545634	0.0358836	0.580714	0.0320269	0.711258	0.0289207
0.611787	0.0271519	0.56478	0.0387066	0.565924	0.0443354	0.646961	0.0316779		0.626509	0.0275249	0.61359	0.0304152	0.414559	0.0301578	0.709495	0.0303759		0.724648	0.0281189	0.54069	0.0359873	0.580283	0.0321013	0.701688	0.0288019
0.612884	0.0270577	0.557981	0.0392478	0.560535	0.0440894	0.647301	0.0318824		0.633181	0.0272659	0.609354	0.0306878	0.407168	0.0305436	0.719041	0.0300802		0.721815	0.0288019	0.538759	0.0352155	0.582359	0.032458	0.69406	0.0288105
0.614962	0.0272729	0.549171	0.0398414	0.553257	0.0438662	0.646056	0.0320803		0.642054	0.0272	0.606209	0.0309881	0.398623	0.0307936	0.726094	0.0298131		0.726485	0.0277692	0.53905	0.0344347	0.585952	0.0329218	0.68883	0.0282424
0.618302	0.0275165	0.544168	0.0400331	0.546624	0.043826	0.647663	0.0321824		0.653675	0.0274725	0.603578	0.0313681	0.39032	0.031062	0.733672	0.0297246		0.718168	0.0278422	0.537743	0.0340552	0.58279	0.0331091	0.680829	0.0278266
0.620999	0.0277982	0.538643	0.0403839	0.538196	0.0438439	0.648237	0.0322008		0.661896	0.0275607	0.60184	0.0317428	0.383002	0.0313227	0.741249	0.0290819		0.714732	0.0274006	0.53658	0.0337702	0.578853	0.0331979	0.671349	0.0280308
0.626477	0.0282247	0.536461	0.0410056	0.530622	0.0438861	0.651502	0.0320763		0.671774	0.027929	0.600515	0.0321497	0.37741	0.0315951	0.742983	0.0290792		0.709309	0.0269623	0.536844	0.0330437	0.571695	0.0333338	0.661813	0.0283946
0.630874	0.0285917	0.532716	0.0414749	0.520491	0.0441176	0.654435	0.0320454		0.682143	0.0283379	0.598823	0.0324358	0.372339	0.031553	0.747777	0.0287928		0.703595	0.0271124	0.538028	0.0326656	0.565331	0.033532	0.653471	0.0291934
0.638471	0.0285524	0.531058	0.0420705	0.511296	0.0441142	0.659527	0.0316358		0.692502	0.0285883	0.596538	0.0328186	0.367853	0.031324	0.755141	0.0285543		0.6961	0.0270889	0.540421	0.0325262	0.557971	0.0334109	0.643458	0.0304395
0.644155	0.0285237	0.52799	0.0425624	0.501042	0.0443317	0.664095	0.0313044		0.702506	0.0289197	0.593063	0.0334272	0.365753	0.0311827	0.759572	0.0286363		0.690078	0.0274677	0.542136	0.0322678	0.551483	0.0334021	0.633015	0.0316293
0.651826	0.0284053	0.525048	0.0430804	0.492527	0.0445259	0.669297	0.0309039		0.71104	0.0291359	0.589573	0.0340425	0.363598	0.0309602	0.761977	0.0285119		0.67739	0.0269328	0.540304	0.0319551	0.547677	0.0335286	0.622242	0.0323296
0.658231	0.0281614	0.519341	0.0435462	0.482277	0.0448646	0.671867	0.0305404		0.719026	0.0296032	0.584978	0.0345395	0.36139	0.0307965	0.768002	0.0282902		0.667186	0.0269693	0.539409	0.0321133	0.541163	0.0335355	0.614759	0.033703
0.666022	0.0278564	0.51594	0.0437365	0.474973	0.045257	0.675759	0.0301287		0.725571	0.0301058	0.578939	0.0347418	0.358999	0.0306008	0.770163	0.0279906		0.661827	0.0268116	0.545251	0.0322761	0.535894	0.0336578	0.610379	0.0344545
0.671541	0.0276934	0.507143	0.0438518	0.464399	0.0459352	0.678755	0.0295789		0.731727	0.0304838	0.573832	0.0349036	0.357735	0.0304274	0.770505	0.0276395		0.65418	0.0267256	0.54686	0.032325	0.529137	0.0334559	0.602489	0.0354925
0.677359	0.0272114	0.501497	0.043939	0.45709	0.046625	0.682075	0.0285962		0.737053	0.0308707	0.567456	0.0349076	0.357273	0.030551	0.772478	0.0275779		0.64354	0.0270692	0.548853	0.0322692	0.523451	0.0332982	0.597927	0.0357236
0.681617	0.0267052	0.496793	0.0436585	0.448275	0.0474963	0.683968	0.0279913		0.740446	0.0315995	0.560919	0.0349401	0.357092	0.0305595	0.773929	0.027865		0.640492	0.0271008	0.552337	0.032594	0.520878	0.0335385	0.595599	0.0352296
0.687454	0.0263072	0.494558	0.0433092	0.442623	0.0482953	0.686168	0.0276608		0.742386	0.0320422	0.55325	0.0348556	0.35635	0.030494	0.773932	0.0278315		0.640153	0.0277255	0.553558	0.033102	0.514152	0.0338301	0.592361	0.0344267
0.690845	0.0258366	0.491783	0.042774	0.436554	0.0489373	0.687265	0.0275887		0.745175	0.0321242	0.545069	0.0347101	0.356367	0.0304455	0.778073	0.0273105		0.639831	0.0283089	0.55524	0.0330983	0.512055	0.0344616	0.590688	0.0336123
0.695446	0.0252712	0.491066	0.042348	0.433427	0.0492292	0.687693	0.0276955		0.746934	0.0318991	0.536313	0.0347702	0.357252	0.0303753	0.775775	0.0270363		0.639403	0.0290945	0.55421	0.0331693	0.508842	0.0347523	0.589723	0.0332356
0.697455	0.0251155	0.488567	0.0420568	0.430326	0.0491532	0.686854	0.0278196		0.746781	0.0318937	0.527252	0.0347757	0.357827	0.0303574	0.773337	0.0267185		0.640335	0.0298827	0.551811	0.0333272	0.509047	0.0351236	0.59354	0.032711
0.699665	0.0249647	0.487476	0.0416891	0.428669	0.0488598	0.687117	0.0283192		0.746936	0.0319843	0.519281	0.0349782	0.357484	0.0302556	0.77103	0.026699		0.639007	0.0307806	0.550491	0.0336984	0.507411	0.0352668	0.595124	0.032565
0.700815	0.0249515	0.487741	0.0413196	0.42645	0.0485545	0.684866	0.0286923		0.746744	0.0317868	0.511616	0.0350873	0.357734	0.0300807	0.771299	0.0268645		0.639641	0.0315877	0.550454	0.0340641	0.506785	0.0348977	0.596716	0.0326089
0.703547	0.0249898	0.489883	0.0409586	0.427346	0.0480897	0.687116	0.0290369		0.745088	0.031525	0.504774	0.0353414	0.359399	0.0298838	0.768169	0.0270886		0.630483	0.0321723	0.549516	0.0343378	0.509639	0.0349393	0.595521	0.0317962
0.705009	0.0253231	0.489834	0.0404646	0.426511	0.0475925	0.688954	0.0294534		0.746776	0.0314692	0.499691	0.0355742	0.363689	0.0294585	0.759426	0.028012		0.622576	0.0326018	0.547139	0.0346532	0.51161	0.0347589	0.59313	0.0317448
0.707629	0.0259492	0.494557	0.0399798	0.429154	0.0470667	0.692541	0.0300707		0.745955	0.0311465	0.493899	0.035749	0.36662	0.0290605	0.753087	0.0287191		0.616086	0.0325801	0.5463	0.0351288	0.513764	0.0344843	0.589453	0.0318576
0.710658	0.0266379	0.496134	0.0394825	0.430122	0.0466468	0.695163	0.0304293		0.745275	0.0308642	0.488066	0.0359073	0.367817	0.0286834	0.744612	0.0294812		0.615265	0.0323435	0.54531	0.035228	0.514012	0.0343658	0.582652	0.0322639
0.715324	0.0274322	0.49931	0.0392367	0.433496	0.0463671	0.698305	0.0305853		0.742285	0.0305709	0.481586	0.0362307	0.369311	0.0284687	0.735102	0.030016		0.613445	0.0327877	0.545027	0.0350022	0.515719	0.0343004	0.578922	0.033078
0.717308	0.0281039	0.500833	0.0392528	0.434905	0.0463162	0.700445	0.0305943		0.739496	0.030335	0.474888	0.0364978	0.369883	0.0284039	0.725059	0.0307703		0.609078	0.0326359	0.544992	0.0347274	0.519403	0.0338914	0.574673	0.0334979
0.719559	0.028696	0.503121	0.0393398	0.437439	0.0463956	0.703815	0.030407		0.737605	0.0301802	0.467796	0.0365326	0.370369	0.0283751	0.716	0.03169		0.605853	0.0325258	0.542798	0.0344509	0.519975	0.0337567	0.565126	0.0338775
0.719251	0.029128	0.503593	0.0397258	0.437649	0.0465435	0.707372	0.0302864		0.734296	0.030289	0.462785	0.036653	0.370679	0.0283992	0.709536	0.03283		0.597435	0.0321755	0.541487	0.0344223	0.519695	0.0336015	0.555533	0.033998
0.721524	0.0295097	0.50735	0.0403157	0.440145	0.0464443	0.710164	0.0300574		0.731044	0.0304644	0.459422	0.0368127	0.369757	0.0285164	0.702558	0.0340366		0.594952	0.0322545	0.539782	0.034587	0.518066	0.0330568	0.536882	0.0339986
0.72239	0.0295775	0.509502	0.0409224	0.44092	0.0462335	0.710683	0.0299474		0.727943	0.0308543	0.455153	0.0369367	0.367839	0.0287945	0.692389	0.0345194		0.587175	0.0318543	0.540702	0.0347369	0.520978	0.0330541	0.52316	0.0336624
0.726958	0.0296588	0.512004	0.041607	0.442447	0.0458228	0.713726	0.0298166		0.721732	0.0314297	0.452158	0.0371531	0.365501	0.0291523	0.682547	0.0352986		0.581241	0.0314222	0.541293	0.0348591	0.520454	0.0330894	0.510553	0.0334803
0.727577	0.0296183	0.512452	0.0421133	0.439656	0.0453524	0.711189	0.0296464		0.718021	0.0321499	0.449576	0.0373467	0.362621	0.0295352	0.672862	0.0359839		0.576237	0.0314486	0.539254	0.0351678	0.521045	0.0328188	0.50024	0.0333831
0.729333	0.029233	0.514909	0.0425446	0.437956	0.0449235	0.709204	0.0295179		0.712021	0.032694	0.44726	0.0375269	0.358217	0.0297808	0.667616	0.0360703		0.570251	0.0313698	0.538814	0.0356845	0.523587	0.0328861	0.490555	0.0332882
0.73119	0.0289139	0.514406	0.0427245	0.433291	0.044484	0.703772	0.0296136		0.70521	0.033637	0.444456	0.0376692	0.353557	0.0299789	0.662999	0.0363882		0.571543	0.0317307	0.535732	0.0361724	0.52471	0.0329246	0.483596	0.0329104
0.732552	0.0286868	0.514779	0.0426156	0.430738	0.0441717	0.702704	0.0297547		0.698628	0.0344712	0.442212	0.0378096	0.350227	0.0298141	0.658941	0.0363556		0.57278	0.0321954	0.533133	0.036352	0.522977	0.0333354	0.478053	0.0328917
0.733147	0.0287295	0.512212	0.0424238	0.425538	0.0438734	0.699677	0.0300549		0.691401	0.0351178	0.439792	0.0378425	0.346041	0.0294354	0.653527	0.0367497		0.569302	0.0333676	0.530333	0.0361921	0.520676	0.0333948	0.466515	0.0333614
0.737171	0.0288087	0.508919	0.0421977	0.423607	0.0436505	0.699107	0.0304687		0.686904	0.0357881	0.438821	0.0380975	0.342714	0.0288289	0.648578	0.0370171		0.564394	0.0349067	0.531115	0.0362131	0.520795	0.0334976	0.460895	0.0341328
0.740801	0.0286439	0.505311	0.0421464	0.421881	0.0434748	0.69786	0.0307444		0.677859	0.0361688	0.437824	0.0384025	0.339671	0.02823	0.638917	0.0376144		0.557756	0.0357661	0.531527	0.0364385	0.521823	0.0329371	0.461684	0.0340434
0.744628	0.0285648	0.502613	0.0420957	0.422619	0.0433879	0.697386	0.0308437		0.669469	0.0364455	0.435907	0.0385958	0.336383	0.027707	0.627962	0.038511		0.557425	0.0363268	0.532433	0.0364444	0.5238	0.0326119	0.46213	0.0339471
0.745728	0.028435	0.497128	0.0418672	0.420733	0.0431979	0.698751	0.0305759		0.660791	0.0369347	0.433235	0.0387406	0.334185	0.0272136	0.617091	0.0395393		0.552151	0.0369792	0.536486	0.0366459	0.526351	0.0324779	0.468042	0.0339023
0.749035	0.0283903	0.491596	0.0417695	0.421897	0.0430677	0.70315	0.0303237		0.651913	0.037141	0.430179	0.038586	0.33359	0.0268083	0.607628	0.0394486		0.552454	0.0379319	0.535338	0.0366461	0.526489	0.0328498	0.472961	0.0339122
0.747756	0.028516	0.484137	0.0416053	0.419244	0.0429429	0.704696	0.0301394		0.643285	0.0373222	0.425599	0.0384243	0.333253	0.0265915	0.599464	0.0387733		0.552634	0.0388074	0.535409	0.0363166	0.523377	0.0331108	0.474792	0.0338327
0.74931	0.0286826	0.479568	0.0415741	0.420089	0.0429504	0.707844	0.0298139		0.636308	0.0375783	0.421941	0.0382729	0.332353	0.0264434	0.589694	0.038103		0.558242	0.0397021	0.535426	0.035752	0.52007	0.0338781	0.47759	0.0345372
0.748719	0.0287643	0.47458	0.041494	0.420902	0.0431897	0.708824	0.0294651		0.629767	0.0377252	0.417045	0.0379888	0.331216	0.0263395	0.578945	0.0382071		0.564006	0.0406163	0.536135	0.035788	0.517591	0.0345026	0.484055	0.0346692
0.747202	0.0288376	0.472152	0.0415641	0.425412	0.0435427	0.710362	0.0292912		0.62245	0.0377854	0.413009	0.0376666	0.330837	0.0263429	0.564837	0.0387417		0.559704	0.0411174	0.540273	0.0357562	0.517437	0.0350996	0.49128	0.0345429
0.744069	0.0292475	0.469336	0.0417948	0.428075	0.0439919	0.709009	0.029285		0.615825	0.0377921	0.40878	0.0373386	0.330049	0.0262131	0.552948	0.0389528		0.552166	0.0411403	0.544144	0.0359437	0.519182	0.0357066	0.494127	0.0349419
0.741915	0.0297251	0.470011	0.0417833	0.433901	0.0445385	0.709758	0.0292013		0.61047	0.0380593	0.405106	0.0372354	0.330791	0.0262208	0.543455	0.0393968		0.549673	0.0409811	0.547776	0.0362143	0.521195	0.0355441	0.503795	0.0351487
0.736797	0.03033	0.472017	0.0418639	0.436842	0.0450442	0.707674	0.0293959		0.601478	0.038337	0.39986	0.0369066	0.33091	0.0262582	0.531486	0.0400212		0.548017	0.0409209	0.547874	0.036687	0.520284	0.035484	0.509008	0.0355185
0.733014	0.0311874	0.47366	0.0420901	0.441652	0.0455902	0.705623	0.0297082		0.594566	0.0385623	0.396305	0.036746	0.33035	0.0263792	0.521452	0.0396032		0.545676	0.0403275	0.548576	0.0364092	0.52207	0.0355596	0.510705	0.0350305
0.72875	0.0320852	0.474313	0.0424084	0.445008	0.0460805	0.70191	0.0301705		0.587586	0.0387199	0.392325	0.0365752	0.329926	0.0264647	0.512483	0.0390288		0.543003	0.0402124	0.548759	0.0363771	0.521514	0.0355169	0.512208	0.0345189
0.726372	0.0329077	0.47686	0.0428994	0.451554	0.0465645	0.697178	0.0305995		0.580434	0.0389049	0.389719	0.0364659	0.329479	0.0263957	0.501804	0.0382224		0.540243	0.0401313	0.544314	0.0364624	0.520833	0.0354029	0.513485	0.0339539
0.721924	0.0336987	0.480616	0.0432772	0.456548	0.0470804	0.68995	0.0311009		0.574537	0.0392996	0.386134	0.0364847	0.327799	0.0263869	0.49248	0.0374697		0.536903	0.0396903	0.543274	0.0362341	0.519973	0.0350577	0.512833	0.0333711
0.719156	0.0344488	0.486568	0.043588	0.46648	0.0472764	0.685211	0.0316093		0.571308	0.039632	0.383201	0.0365639	0.326639	0.0264284	0.481476	0.0370976		0.535241	0.0396179	0.540124	0.0361592	0.517348	0.034472	0.512265	0.0332816
0.717188	0.0349474	0.490386	0.0439301	0.475362	0.0473236	0.679778	0.0323585		0.564187	0.0400037	0.378648	0.0363324	0.326687	0.0266292	0.473151	0.0365157		0.530082	0.0397955	0.53804	0.0357709	0.512245	0.0337315	0.511759	0.0329651
0.71717	0.0354374	0.496467	0.0442593	0.484103	0.0471567	0.677348	0.0330943		0.55666	0.0401727	0.375094	0.0363099	0.325806	0.0265866	0.466755	0.0358601		0.526145	0.0403248	0.531683	0.035573	0.505587	0.0331449	0.50432	0.0333085
0.715565	0.035786	0.501415	0.0446099	0.490114	0.0469127	0.674663	0.0337647		0.549543	0.0402084	0.371265	0.0362643	0.324637	0.0264913	0.460817	0.0355476		0.522422	0.0406563	0.526456	0.0355308	0.503068	0.0324993	0.498592	0.033881
0.716623	0.0358558	0.508956	0.0450524	0.497864	0.0465798	0.67356	0.0342256		0.541855	0.0401165	0.366328	0.036261	0.325574	0.026525	0.453255	0.0353425		0.5192	0.0410799	0.520299	0.0351791	0.502938	0.0317349	0.498742	0.0344933
0.717179	0.035929	0.514029	0.0454915	0.5041	0.0463441	0.670709	0.0345743		0.53366	0.0402927	0.362593	0.0363232	0.324264	0.0266473	0.445288	0.0352846		0.515896	0.041432	0.515341	0.0351731	0.501983	0.031724	0.497232	0.0350123
0.719841	0.0359785	0.519469	0.0460209	0.510816	0.0461948	0.670453	0.0347201		0.526974	0.0403393	0.359739	0.036316	0.323536	0.0266037	0.438408	0.0354212		0.512212	0.041788	0.513032	0.03501	0.500707	0.0318434	0.497263	0.0347414
0.720124	0.0361838	0.523827	0.0464879	0.513147	0.0461662	0.66882	0.0347829		0.520317	0.0403778	0.355436	0.0361164	0.322548	0.0265014	0.432274	0.0350774		0.510332	0.0420673	0.510374	0.0345865	0.498399	0.0315431	0.496659	0.0347154
0.722195	0.0361495	0.530071	0.0466726	0.517279	0.046382	0.668561	0.0347511		0.515221	0.0409659	0.351297	0.0360327	0.3208	0.0262641	0.426047	0.034922		0.508539	0.0421774	0.508647	0.0344314	0.496788	0.0316859	0.496782	0.0348617
0.723343	0.0356593	0.533189	0.0469363	0.519034	0.0468011	0.666973	0.0348741		0.511048	0.0415168	0.346238	0.0357038	0.319375	0.0261258	0.422185	0.0348498		0.507096	0.042161	0.509389	0.0340053	0.494766	0.0323303	0.495894	0.0348929
0.726867	0.0350859	0.537641	0.0469689	0.522118	0.0471878	0.666516	0.0350142		0.507025	0.0421819	0.342135	0.0353859	0.318246	0.0259771	0.418404	0.0348843		0.503784	0.0423709	0.50906	0.0337663	0.496961	0.0328597	0.495566	0.0347539
0.729166	0.0341603	0.54053	0.0469215	0.522636	0.0476205	0.66393	0.035116		0.501719	0.0425927	0.338006	0.035021	0.316335	0.0257414	0.414552	0.035004		0.498221	0.0429515	0.506516	0.0335043	0.501154	0.0330507	0.497016	0.0346442
0.729804	0.0334709	0.545411	0.0467378	0.523886	0.0478839	0.664411	0.0353063		0.497771	0.0429133	0.335057	0.034841	0.314266	0.0252936	0.412435	0.0352159		0.498313	0.0436848	0.503885	0.0333963	0.507457	0.0328226	0.495902	0.0348601
0.728753	0.0329195	0.547997	0.0462861	0.525311	0.0480879	0.662634	0.0357057		0.495207	0.0428674	0.331851	0.0344443	0.312018	0.0250737	0.410685	0.0350532		0.494886	0.0441286	0.503652	0.0333154	0.514696	0.0323465	0.494884	0.0347905
0.731283	0.0324972	0.552369	0.045728	0.529123	0.0483686	0.661143	0.0361917		0.492618	0.0427469	0.328353	0.0340482	0.310487	0.0249121	0.407767	0.0349824		0.494177	0.044573	0.504079	0.0331256	0.517299	0.0325881	0.496711	0.0342027
0.730291	0.0322965	0.553064	0.0451632	0.53142	0.0486404	0.656272	0.036841		0.489476	0.0424843	0.32638	0.0337785	0.309014	0.0249218	0.40818	0.0349193		0.493753	0.0446875	0.505175	0.0333064	0.519707	0.0323041	0.493199	0.0341299
0.73012	0.0322084	0.554007	0.0444866	0.534452	0.048788	0.654212	0.0372906		0.485485	0.04221	0.323014	0.0332131	0.308311	0.0249384	0.407977	0.035016		0.491349	0.0448391	0.501118	0.0334029	0.517373	0.0323714	0.489493	0.0338989
0.727073	0.0322564	0.551954	0.0436599	0.536253	0.0488527	0.649742	0.0377596		0.481718	0.0418852	0.318844	0.0326341	0.307809	0.0251608	0.407931	0.034975		0.490015	0.0451017	0.495742	0.0336557	0.517697	0.0324813	0.485119	0.0336117
0.725421	0.032385	0.549749	0.0428285	0.541941	0.0486015	0.646921	0.0380624		0.477885	0.0416469	0.315264	0.0322848	0.308504	0.0253663	0.407949	0.0349762		0.488558	0.044805	0.490887	0.0339023	0.519403	0.0321156	0.484851	0.0333183
0.722025	0.0327348	0.543757	0.0422281	0.544339	0.0480584	0.642675	0.0385292		0.471131	0.0410403	0.311451	0.0318951	0.310259	0.0256278	0.408097	0.0348576		0.483432	0.0442094	0.487623	0.0340042	0.519473	0.0318308	0.485346	0.0331711
0.718442	0.0329859	0.539078	0.041483	0.545382	0.0473951	0.638886	0.0387414		0.464198	0.040542	0.307449	0.0315405	0.311425	0.0256707	0.406467	0.0347129		0.479051	0.0438543	0.483901	0.0340517	0.522985	0.032122	0.483387	0.0333334
0.711927	0.0331589	0.530326	0.04083	0.542825	0.0467342	0.635576	0.0389583		0.456842	0.0401398	0.303831	0.0312556	0.312438	0.0255869	0.404852	0.0346597		0.473642	0.0436315	0.482608	0.0342707	0.521743	0.0322521	0.482105	0.0333778
0.708078	0.0335049	0.521229	0.0404483	0.540785	0.0461095	0.633779	0.0390003		0.448616	0.0396814	0.300559	0.0310191	0.313315	0.0258115	0.402889	0.0346794		0.470049	0.0432218	0.483978	0.0340381	0.523769	0.0322364	0.479508	0.033573
0.703143	0.0339038	0.511299	0.0402455	0.537898	0.0455637	0.629408	0.0390439		0.439547	0.0393267	0.296568	0.0306239	0.313884	0.0258694	0.399139	0.0344751		0.465659	0.0427453	0.482176	0.0329643	0.523563	0.0325536	0.481665	0.0337261
0.699829	0.0340601	0.501856	0.0403242	0.535147	0.0451095	0.62628	0.0389132		0.431115	0.0391038	0.294228	0.0304419	0.316166	0.0258227	0.394414	0.0342896		0.462466	0.0423125	0.482889	0.0323279	0.523556	0.032703	0.488102	0.0339397
0.692795	0.0343603	0.489813	0.0406654	0.531255	0.0444966	0.623013	0.0387744		0.423922	0.038954	0.291735	0.0300621	0.317013	0.0258935	0.390735	0.0338731		0.459039	0.0418708	0.480771	0.032404	0.52164	0.0327079	0.487724	0.034113
0.689483	0.0347309	0.48073	0.0409527	0.528497	0.0437522	0.621527	0.0382556		0.417553	0.0386825	0.288214	0.0297536	0.317017	0.0258919	0.382434	0.0332659		0.457345	0.0413908	0.479756	0.032962	0.518518	0.0325959	0.490597	0.0340465
0.683847	0.0351735	0.46986	0.0410569	0.523433	0.0433621	0.617254	0.0379774		0.412653	0.0384989	0.285425	0.0295834	0.316597	0.0258975	0.376339	0.0327795		0.457619	0.0409005	0.483835	0.0334778	0.521126	0.0328977	0.493507	0.0340069
0.680549	0.0353676	0.463681	0.0411294	0.520891	0.0430556	0.615069	0.0375333		0.407347	0.0383834	0.284356	0.0294138	0.315995	0.025959	0.372184	0.0322915		0.456979	0.0408639	0.48986	0.0340048	0.52146	0.0328183	0.499305	0.0338966
0.674332	0.0354457	0.45721	0.0411983	0.51463	0.0428021	0.611141	0.0372594		0.402652	0.0383953	0.283563	0.0293018	0.314767	0.0260313	0.368607	0.0316245		0.458095	0.0407012	0.493163	0.0344237	0.519617	0.0325836	0.501948	0.0337502
0.670132	0.0354439	0.455322	0.0407126	0.509423	0.0426359	0.60855	0.0370987		0.399158	0.0382955	0.283087	0.029075	0.312151	0.0260723	0.365052	0.0309694		0.46288	0.0407404	0.492294	0.0346776	0.519253	0.0329157	0.504507	0.0334187
0.665279	0.0356919	0.453785	0.0402012	0.504803	0.042723	0.605314	0.0371062		0.395652	0.0382741	0.281457	0.0288151	0.312486	0.0259181	0.360403	0.0303335		0.465821	0.0405228	0.49236	0.0352851	0.515797	0.0328596	0.504765	0.0334243
0.663468	0.0359157	0.456066	0.0394894	0.5041	0.0430564	0.602797	0.0371558		0.390304	0.0381067	0.281922	0.0288113	0.312431	0.0258436	0.356856	0.0297764		0.471837	0.0405377	0.492215	0.0356296	0.514431	0.0323805	0.508227	0.033372
0.659129	0.036218	0.458134	0.0389141	0.502681	0.0433573	0.598926	0.0374939		0.386297	0.0379449	0.282972	0.0288991	0.309715	0.0257531	0.353419	0.0293576		0.476865	0.0408421	0.489267	0.0353641	0.511597	0.032338	0.511894	0.0329232
0.657539	0.0364379	0.461577	0.0384305	0.502047	0.0436491	0.596759	0.0378657		0.380831	0.0375057	0.283872	0.0290788	0.307253	0.0256012	0.349363	0.0290756		0.479428	0.0411515	0.489811	0.0352104	0.511151	0.0326566	0.515175	0.0320798
0.654014	0.0368176	0.4637	0.0380993	0.500877	0.0439584	0.593757	0.0382135		0.376519	0.0370936	0.283673	0.0290446	0.304052	0.0255157	0.349114	0.0288685		0.479891	0.0413337	0.490849	0.0346903	0.510936	0.0332616	0.519551	0.0315849
0.651871	0.0371643	0.468446	0.0379877	0.501147	0.0444702	0.591599	0.0382069		0.371959	0.0365725	0.28405	0.029268	0.300528	0.0253254	0.348887	0.0288505		0.480628	0.0412544	0.492128	0.0336623	0.50904	0.0334282	0.52372	0.0312414
0.647131	0.0377705	0.470996	0.0382543	0.499729	0.0451046	0.588577	0.0382878		0.366449	0.0358634	0.285241	0.0293355	0.297395	0.025063	0.350494	0.0287863		0.478161	0.041277	0.491405	0.032801	0.508645	0.0331101	0.524902	0.0310775
0.644883	0.0382579	0.476247	0.0385889	0.50045	0.0455823	0.587172	0.0382785		0.361338	0.0350984	0.286168	0.0293185	0.296323	0.0250406	0.350604	0.0286743		0.476106	0.041152	0.48925	0.0321852	0.50554	0.0331101	0.528313	0.0310668
0.639733	0.0388658	0.478926	0.0389843	0.49995	0.0458236	0.583193	0.0383926		0.356476	0.0343281	0.285229	0.029039	0.294864	0.0251441	0.349941	0.0284559		0.472765	0.0415266	0.485214	0.0322023	0.506074	0.0328362	0.525869	0.0306922
0.637049	0.039632	0.483337	0.0393092	0.50364	0.0459279	0.580465	0.0384058		0.351602	0.0335705	0.283817	0.0287247	0.294126	0.0253344	0.348788	0.0282524		0.471053	0.0411833	0.485023	0.0320187	0.50556	0.0327597	0.525538	0.0303706
0.633242	0.0403624	0.483624	0.0401121	0.505993	0.0458529	0.576612	0.0381899		0.346776	0.0327962	0.282892	0.028347	0.294571	0.0255636	0.347707	0.02842		0.469115	0.0411915	0.48565	0.0322734	0.50551	0.0327024	0.526568	0.0304859
0.630853	0.0406951	0.484474	0.0407209	0.509318	0.0454145	0.574056	0.0379082		0.344225	0.0323302	0.282338	0.0281197	0.292482	0.025769	0.350244	0.0282789		0.464681	0.0411363	0.485056	0.0327376	0.506639	0.0328095	0.530751	0.0306392
0.625033	0.0411595	0.484106	0.041066	0.510249	0.0450151	0.569795	0.0377068		0.342638	0.0321212	0.279463	0.0277755	0.290245	0.0258178	0.351324	0.0284547		0.460461	0.0413766	0.484592	0.0329591	0.505594	0.0330773	0.53006	0.0305872
0.621238	0.0414778	0.484946	0.0413358	0.51177	0.0447637	0.566797	0.0374768		0.341796	0.0319654	0.276687	0.0273694	0.290225	0.0258089	0.352527	0.0285544		0.457835	0.0412918	0.486945	0.0334893	0.50408	0.0333692	0.533895	0.0304301
0.614991	0.0420791	0.482528	0.0416257	0.512125	0.044626	0.562539	0.0372428		0.342661	0.0320732	0.273563	0.026996	0.289973	0.0260422	0.35505	0.0284792		0.456877	0.0410168	0.489936	0.0337293	0.505464	0.0334085	0.53101	0.0301522
0.610365	0.0425361	0.481169	0.0418506	0.514155	0.0444833	0.559477	0.0370954		0.34332	0.0322893	0.270521	0.0268322	0.28934	0.0261276	0.354991	0.028559		0.457183	0.040654	0.489182	0.0334932	0.502353	0.0333552	0.525686	0.0297494
0.605941	0.0428873	0.476466	0.0419838	0.513873	0.0443752	0.555766	0.0370535		0.343957	0.0325044	0.267203	0.0267456	0.290073	0.0262754	0.355506	0.0286682		0.457282	0.0407939	0.487585	0.0333162	0.501356	0.0335438	0.525463	0.0295667
0.602962	0.0429006	0.473753	0.0421627	0.514242	0.0440778	0.553858	0.0371263		0.344887	0.0328456	0.264452	0.0268439	0.289637	0.0262292	0.35529	0.0288588		0.457992	0.0404274	0.487927	0.0331922	0.499047	0.0334324	0.5256	0.0298053
0.597723	0.0429968	0.468874	0.0419867	0.512604	0.0436283	0.551441	0.0372092		0.344952	0.0330552	0.260682	0.0267262	0.288518	0.0260747	0.357188	0.029206		0.456541	0.0402144	0.487512	0.0327027	0.497099	0.0333971	0.521514	0.0294327
0.594665	0.0429824	0.464256	0.0419067	0.510712	0.0429825	0.550907	0.0372228		0.345369	0.0333128	0.257825	0.0265635	0.287501	0.0259497	0.357882	0.0295124		0.453907	0.0395621	0.488936	0.032278	0.493972	0.0335425	0.520925	0.0289746
0.59063	0.042929	0.457374	0.0418932	0.505121	0.0425143	0.549671	0.0372991		0.345987	0.0335224	0.255962	0.0263515	0.285575	0.0257218	0.359047	0.0298591		0.447981	0.0392584	0.487711	0.031869	0.490448	0.033476	0.518329	0.0288468
0.587345	0.0428191	0.453535	0.0414745	0.502327	0.0419561	0.550139	0.0374251		0.346092	0.0338425	0.253205	0.0264929	0.283052	0.0253945	0.360769	0.0302492		0.445252	0.0390114	0.485195	0.0315887	0.487236	0.0335599	0.517022	0.0285243
0.582796	0.0426543	0.447665	0.0410733	0.498455	0.0416616	0.550157	0.0374605		0.343975	0.0336846	0.251744	0.0263051	0.280481	0.0250609	0.360548	0.0304726		0.442881	0.039085	0.485508	0.0315397	0.482364	0.0333266	0.516359	0.0284734
0.580349	0.0424577	0.44401	0.0405689	0.495834	0.041033	0.552646	0.0375039		0.344295	0.0334997	0.252215	0.0263882	0.279876	0.0247759	0.361267	0.0308651		0.442095	0.0393163	0.483047	0.031304	0.480251	0.0334906	0.515511	0.028604
0.574742	0.0423664	0.439235	0.0401198	0.492992	0.0403172	0.55351	0.0374205		0.342883	0.033256	0.250406	0.0267169	0.280476	0.0247078	0.359929	0.031256		0.438699	0.0391529	0.484265	0.030774	0.480914	0.0334176	0.509995	0.0287218
0.571336	0.0420863	0.43807	0.0398573	0.491137	0.0397592	0.555592	0.0372644		0.340827	0.0331904	0.249587	0.0267981	0.281146	0.0247261	0.359098	0.0313851		0.436756	0.0393236	0.486959	0.0302378	0.477325	0.0333955	0.51123	0.0287332
0.567342	0.0418866	0.437561	0.0395663	0.486905	0.0395455	0.55622	0.0371744		0.338266	0.0328359	0.248885	0.0268863	0.281785	0.0248406	0.357798	0.0312496		0.434154	0.0392475	0.489214	0.0300317	0.475196	0.0337515	0.510502	0.0286939
0.563977	0.0416701	0.440276	0.0393099	0.484797	0.0394057	0.557922	0.0371452		0.334923	0.0324241	0.247722	0.0269026	0.281248	0.0249911	0.356412	0.0311352		0.430477	0.039615	0.493044	0.0300168	0.473403	0.0336905	0.505796	0.0288398
0.558996	0.0415576	0.442755	0.0388799	0.483035	0.039328	0.557777	0.0370102		0.331669	0.0320341	0.246684	0.0268082	0.281812	0.0253435	0.355854	0.0311417		0.428042	0.0398503	0.494515	0.0296736	0.473696	0.0336044	0.507517	0.0291455
0.55551	0.041496	0.445492	0.0388135	0.483123	0.0392627	0.558462	0.0368737		0.329486	0.0319189	0.245424	0.0267864	0.282933	0.0255733	0.35386	0.0310215		0.426821	0.0402898	0.498706	0.0296936	0.472102	0.0336794	0.507299	0.0295196
0.550212	0.0416063	0.448414	0.0386139	0.484027	0.0394847	0.55741	0.0365897		0.327518	0.0320389	0.244456	0.026775	0.284508	0.025857	0.35152	0.0308318		0.429541	0.0397927	0.502077	0.0299767	0.474085	0.0337953	0.507242	0.0301561
0.546334	0.0415071	0.454921	0.0385383	0.487487	0.0397904	0.557443	0.036341		0.325665	0.0323081	0.242894	0.0268279	0.288028	0.0259946	0.350131	0.0308756		0.432607	0.0400172	0.5079	0.0306501	0.476488	0.0338091	0.508362	0.0304908
0.540262	0.0416141	0.458901	0.038705	0.488659	0.040452	0.555362	0.036229		0.32583	0.0323585	0.241842	0.0269794	0.291502	0.0261806	0.347771	0.0306862		0.431723	0.0401421	0.516634	0.03122	0.476349	0.0336627	0.504694	0.0309305
0.536341	0.0415615	0.466273	0.0388489	0.492154	0.0409264	0.555019	0.03608		0.325355	0.0322041	0.240657	0.0271848	0.294696	0.026509	0.346411	0.0306108		0.436526	0.0397895	0.521854	0.0320851	0.476496	0.0337598	0.503843	0.0314915
0.531221	0.0416302	0.471055	0.0390054	0.494213	0.041445	0.551848	0.0361514		0.324372	0.0322439	0.238785	0.0272845	0.297498	0.0269169	0.344239	0.0304966		0.433471	0.0394312	0.52747	0.0323085	0.475234	0.0338404	0.504196	0.0321024
0.52907	0.0414383	0.477805	0.0391278	0.497727	0.041866	0.550624	0.0362603		0.323975	0.0323755	0.238833	0.0274285	0.299662	0.0271875	0.34576	0.0303211		0.432964	0.0389935	0.528344	0.0318413	0.468812	0.0339905	0.505354	0.032898
0.524848	0.0413683	0.481943	0.03911	0.499735	0.0423033	0.547589	0.0363867		0.324694	0.0322236	0.239029	0.0276732	0.301341	0.0275012	0.345965	0.0299778		0.426917	0.0385344	0.531102	0.032013	0.467887	0.034378	0.504335	0.0331642
0.523136	0.0412463	0.486817	0.0389852	0.504149	0.042665	0.546039	0.0365184		0.324773	0.0322195	0.239613	0.0279284	0.304978	0.0278181	0.346169	0.0297167		0.424125	0.0376291	0.532511	0.0319355	0.466991	0.0345687	0.504472	0.0335409
0.520302	0.0412892	0.489102	0.0389049	0.505525	0.0432489	0.543111	0.0367558		0.325846	0.0321281	0.240767	0.0281843	0.308516	0.0283149	0.347174	0.0296244		0.427644	0.0366542	0.531514	0.0319603	0.463285	0.0352612	0.505081	0.0341305
0.519069	0.0413133	0.492026	0.0389879	0.506574	0.0437972	0.542663	0.0368724		0.327682	0.0320522	0.242171	0.0284077	0.313122	0.0286042	0.347657	0.0295061		0.42789	0.0357049	0.535038	0.0324359	0.463808	0.0356075	0.504991	0.0335944
0.51662	0.0414446	0.494863	0.0390497	0.505076	0.0443224	0.539855	0.0370028		0.328769	0.0318061	0.245168	0.0286287	0.315768	0.0288713	0.348231	0.0294513		0.426639	0.0353533	0.533908	0.032364	0.464668	0.0360339	0.506205	0.0340607
0.517297	0.0413359	0.497242	0.0391457	0.50211	0.0445582	0.540151	0.0371771		0.329745	0.0317014	0.248398	0.0287289	0.317721	0.0290011	0.349096	0.0296477		0.423083	0.0350397	0.533458	0.0322386	0.459556	0.0356852	0.506149	0.0342578
0.517249	0.0411688	0.49696	0.0394046	0.495957	0.0448067	0.539111	0.0374597		0.33031	0.0315734	0.251757	0.0290152	0.318354	0.0291135	0.348654	0.0297267		0.419431	0.0350219	0.533812	0.0321078	0.456854	0.0358863	0.504904	0.0343298
0.520235	0.0409442	0.498764	0.0398302	0.490502	0.0448313	0.539554	0.0375686		0.329257	0.0314329	0.255044	0.0293068	0.319483	0.02931	0.347915	0.0296612		0.418162	0.0355443	0.531629	0.0320113	0.454838	0.036089	0.507679	0.0344704
0.520788	0.0408798	0.497791	0.0403911	0.481997	0.0449289	0.537747	0.0377646		0.328628	0.0312248	0.258832	0.0296909	0.32131	0.0297074	0.347282	0.0297564		0.412881	0.0360608	0.530434	0.0322714	0.456579	0.0363032	0.508955	0.0349949
0.523732	0.0406302	0.498009	0.0410517	0.476307	0.0448106	0.536424	0.0375758		0.326239	0.0308023	0.261234	0.0298883	0.321901	0.0298714	0.347321	0.029968		0.416043	0.0367107	0.529113	0.0319769	0.457192	0.0367151	0.511994	0.0346558
0.524397	0.040602	0.496274	0.0416942	0.468679	0.0448725	0.533601	0.037277		0.322614	0.0301642	0.264129	0.0301674	0.321068	0.030127	0.346934	0.0299749		0.419901	0.0374067	0.529338	0.0312264	0.459642	0.0367542	0.513954	0.0344433
0.531561	0.0402636	0.50107	0.0417601	0.47271	0.0442774	0.53752	0.0365864		0.334026	0.0295991	0.275392	0.0301769	0.3285	0.0300996	0.355312	0.0300077		0.428363	0.0369685	0.528391	0.0303435	0.465985	0.0354132	0.518573	0.0330988
0.531811	0.0402852	0.500302	0.0421743	0.468146	0.0444225	0.53723	0.036456		0.334366	0.0294335	0.277901	0.0304129	0.328415	0.0302851	0.356385	0.0301223		0.430812	0.0373867	0.528099	0.0304013	0.466633	0.0355444	0.520339	0.0326841
0.533334	0.0402734	0.500788	0.042528	0.464754	0.0443047	0.537994	0.0363053		0.334772	0.0292557	0.280899	0.0306881	0.329774	0.0306587	0.356387	0.0300697		0.427548	0.0371871	0.530188	0.0304472	0.471413	0.0354529	0.523569	0.0325074
0.534362	0.0402216	0.499932	0.0428287	0.460811	0.0441346	0.536777	0.0362437		0.334863	0.0291085	0.283717	0.0307527	0.32923	0.0307879	0.356906	0.0302239		0.427423	0.037698	0.528704	0.030412	0.468738	0.0355393	0.522831	0.0323601
0.537039	0.0400276	0.50023	0.0428467	0.458545	0.0440318	0.537947	0.0361559		0.335433	0.0290144	0.286389	0.0308332	0.330355	0.0311683	0.357061	0.030397		0.429038	0.0379503	0.531243	0.0305965	0.469356	0.0354746	0.524603	0.0322032
0.538296	0.0398842	0.50021	0.0429592	0.456953	0.0437523	0.536562	0.0361525		0.33629	0.0288228	0.289426	0.0309985	0.332101	0.0314911	0.35839	0.0306637		0.433614	0.0381408	0.531258	0.0308324	0.472464	0.0353383	0.528046	0.0323756
0.540752	0.0398104	0.502156	0.042922	0.45834	0.0431489	0.536928	0.0359437		0.338165	0.0285312	0.293511	0.0310428	0.333868	0.0315592	0.36131	0.0309337		0.440504	0.038779	0.526856	0.0314642	0.473267	0.0347782	0.534657	0.0329536
0.541743	0.0397546	0.503007	0.0426725	0.462218	0.0426333	0.53634	0.0355847		0.342371	0.0283448	0.299041	0.0311205	0.33647	0.0316717	0.368014	0.0317986		0.443799	0.0390788	0.526086	0.031535	0.481633	0.0344901	0.537972	0.0327899
0.547051	0.0396204	0.508916	0.0421965	0.474925	0.0422951	0.538503	0.0349543		0.351668	0.0284786	0.306647	0.0313163	0.339565	0.0317134	0.3776	0.0327647		0.455264	0.0401312	0.526597	0.0324675	0.485449	0.033149	0.542359	0.0327911
0.553101	0.0397528	0.517366	0.0414949	0.490258	0.0428403	0.545111	0.0343804		0.37287	0.0294716	0.326135	0.0322296	0.348928	0.0318864	0.396317	0.0340279		0.465225	0.0415001	0.531725	0.0347436	0.497335	0.0330544	0.544941	0.0335411
0.584486	0.0407316	0.54889	0.041039	0.548181	0.0459141	0.576044	0.0341479		0.454586	0.0336326	0.372506	0.0348599	0.393352	0.0352632	0.439962	0.0379466		0.475921	0.0503936	0.544574	0.0421343	0.547696	0.0406802	0.562288	0.0418479

## Sheet: SFig. 1i
Animal 1									Animal 2									Animal 3
AC-trials		AD-trials		BC-trials		BD-trials			AC-trials		AD-trials		BC-trials		BD-trials			AC-trials		AD-trials		BC-trials		BD-trials
Mean	SEM	Mean	SEM	Mean	SEM	Mean	SEM		Mean	SEM	Mean	SEM	Mean	SEM	Mean	SEM		Mean	SEM	Mean	SEM	Mean	SEM	Mean	SEM
0.0534388	0.0132298	0.0684688	0.0294988	0.0257061	0.0330443	0.0362893	0.0161193		0.0336332	0.0164031	0.0239315	0.0171316	0.0248084	0.0220272	0.054691	0.0128207		0.0393483	0.0105262	0.0383044	0.0203143	0.00346007	0.0270621	0.00289663	0.0136836
0.0499826	0.013177	0.0678905	0.0299275	0.0199928	0.0318586	0.0403593	0.0153274		0.0381728	0.0174001	0.0235943	0.0169355	0.0257314	0.0228872	0.0572813	0.0124244		0.0398902	0.0103873	0.0418689	0.0191836	0.00191978	0.0268645	0.000200477	0.0138758
0.0469429	0.0140834	0.0688828	0.030317	0.0181992	0.03171	0.0439878	0.0147491		0.0400882	0.0180383	0.0249188	0.0164743	0.0270049	0.023663	0.0586612	0.0123902		0.0405939	0.0114988	0.0420686	0.0184835	0.00288796	0.0274473	-0.000998116	0.0141396
0.0451629	0.0152384	0.0692055	0.0307798	0.0204871	0.0317069	0.0477318	0.0138554		0.0416116	0.0184102	0.025078	0.0161257	0.0266271	0.023931	0.0585885	0.0125433		0.0411215	0.0134303	0.0412559	0.0179201	0.00289514	0.0281624	-0.00106393	0.0142813
0.0462617	0.0152648	0.0718327	0.0314386	0.0196703	0.0316712	0.0517889	0.0134445		0.0434827	0.0178825	0.0252376	0.0156156	0.0263317	0.024442	0.0581176	0.0126604		0.0392991	0.014979	0.0429929	0.0172144	0.000352246	0.0287192	0.000695283	0.0142641
0.0469904	0.0151749	0.0728858	0.0314028	0.0218553	0.0318674	0.0544968	0.0130698		0.0464542	0.0173637	0.0229171	0.0154591	0.0255625	0.0243148	0.0603594	0.0127932		0.0363303	0.0157438	0.0407195	0.0171633	-0.00546886	0.0296447	0.00245959	0.014324
0.0493817	0.0145491	0.0724771	0.0305669	0.0254437	0.0321112	0.0582175	0.0130866		0.0494645	0.0177155	0.0196574	0.0157079	0.0242778	0.0242053	0.0613734	0.0128376		0.0319563	0.0158336	0.0373898	0.017432	-0.00615294	0.0302117	0.00408554	0.0140145
0.0526428	0.0146232	0.0747709	0.0298765	0.0283416	0.0322544	0.0632647	0.013516		0.0519189	0.017534	0.0167285	0.0161714	0.0229818	0.0231654	0.0619213	0.0127284		0.0285687	0.0158001	0.032026	0.0178385	-0.0110598	0.0289931	0.00625847	0.0134868
0.0556746	0.0141016	0.074285	0.02885	0.0270331	0.0315925	0.0680444	0.0144343		0.0525957	0.0176938	0.0129611	0.0167127	0.0197418	0.0220614	0.0637219	0.0129913		0.0271352	0.0149845	0.0284591	0.0180669	-0.0154736	0.0286599	0.00870396	0.0127577
0.0593901	0.014126	0.0740858	0.0282676	0.0240578	0.0305481	0.0675501	0.0135297		0.0541964	0.0183009	0.00762235	0.0175109	0.0173764	0.0208308	0.0666342	0.0131307		0.0275917	0.0137692	0.025433	0.0183555	-0.0219313	0.0283177	0.0102116	0.012105
0.0612381	0.0137578	0.0720404	0.028061	0.0246107	0.029597	0.0694832	0.0137265		0.0544837	0.0184805	0.00482117	0.0182215	0.0139602	0.0203921	0.067721	0.0132382		0.026573	0.0128326	0.0216916	0.0187234	-0.0255112	0.0273264	0.0114613	0.0120706
0.0621268	0.0131154	0.0692761	0.0282873	0.0278065	0.0290115	0.0695921	0.013952		0.0532683	0.0179462	0.00387572	0.0179054	0.0132446	0.0197476	0.0678231	0.0133062		0.0257332	0.011926	0.0172499	0.019402	-0.0238356	0.0265358	0.0126505	0.0120337
0.0610392	0.012457	0.0647798	0.0291866	0.0328408	0.0293887	0.0673608	0.013801		0.0511641	0.0170807	0.00118109	0.0179891	0.0135852	0.0197723	0.0660396	0.0133671		0.0255301	0.011276	0.0129873	0.0201776	-0.0189496	0.0255942	0.0151344	0.0121466
0.0608123	0.0123692	0.0595921	0.0299526	0.0362884	0.0302842	0.0658936	0.0137069		0.0512208	0.0164863	0.00036524	0.017738	0.0113629	0.019742	0.0650448	0.0133182		0.0261622	0.0110165	0.0115455	0.020084	-0.0182074	0.0252865	0.018579	0.0122126
0.0616432	0.0134446	0.0531447	0.0309905	0.0392744	0.0307005	0.0620308	0.0133926		0.04864	0.0151543	-0.000762977	0.01775	0.00803473	0.0197345	0.065333	0.0129981		0.0267927	0.0110797	0.0125403	0.0197041	-0.0161493	0.025193	0.0208599	0.0122784
0.0602809	0.0143552	0.0418094	0.032456	0.0415932	0.0308256	0.0601675	0.0134895		0.0459219	0.0137089	-0.00283257	0.0176858	0.00568633	0.019451	0.0647616	0.0128043		0.0285411	0.0114345	0.0158401	0.0191562	-0.0118813	0.0255729	0.0224005	0.0119477
0.0593202	0.0147975	0.0365728	0.0322671	0.0444435	0.0302008	0.0604408	0.013466		0.0424947	0.0125939	-0.00247416	0.0178192	0.00543843	0.0197557	0.0623248	0.0128671		0.0311549	0.0114008	0.0169686	0.0187029	-0.00585388	0.0262542	0.0218427	0.0116018
0.0557173	0.015276	0.0316768	0.031454	0.0419121	0.0301826	0.0610237	0.0135169		0.038809	0.0119861	7.35533e-05	0.0177992	0.00540361	0.0198594	0.0598059	0.0130863		0.0334555	0.011687	0.020692	0.0178485	-0.00321907	0.0264094	0.0209453	0.010974
0.0538475	0.0150967	0.0284067	0.0312029	0.0366647	0.0305305	0.0607354	0.0138331		0.0358943	0.0119532	0.00206132	0.0180274	0.00734869	0.0200576	0.0588742	0.0134948		0.0366717	0.0117691	0.0250288	0.017196	-0.00345825	0.0260238	0.0199579	0.0104927
0.0512402	0.01464	0.0277024	0.0307676	0.0305837	0.0312225	0.0605153	0.0140009		0.0328286	0.0128173	0.00590599	0.0183329	0.00755692	0.0194688	0.0584865	0.014274		0.0376315	0.0116105	0.0275694	0.0167312	-0.00316798	0.0266648	0.0191833	0.0100606
0.0490085	0.0147245	0.0295793	0.0304454	0.0269705	0.0322849	0.0593039	0.0141989		0.0283946	0.0142688	0.0107627	0.0188175	0.0067505	0.0195831	0.0575009	0.0150944		0.0377182	0.0114514	0.0312844	0.0164777	0.00166732	0.0273049	0.0180567	0.00975356
0.0485657	0.0141225	0.0356337	0.0300131	0.0233167	0.0326558	0.0580592	0.0143739		0.0249652	0.0156323	0.0130922	0.019175	0.00676504	0.0196653	0.0553455	0.015193		0.0390243	0.011578	0.0334521	0.0167194	0.003313	0.0268241	0.018191	0.00970107
0.0474256	0.0141746	0.0411919	0.0294827	0.0176618	0.0332555	0.0571404	0.0147423		0.0233787	0.0164028	0.0154834	0.0191313	0.00825448	0.0192737	0.0518715	0.0146758		0.0407673	0.0117377	0.0368347	0.017124	0.00288224	0.0265203	0.018092	0.00984533
0.0488577	0.0134028	0.0484956	0.0287186	0.0107387	0.0340472	0.0557403	0.0153708		0.0227773	0.0161152	0.0198946	0.0196416	0.00969495	0.0191359	0.0508282	0.0146194		0.0422698	0.0118149	0.0402071	0.0177497	0.00145458	0.0259383	0.01796	0.00998589
0.049723	0.0129702	0.0524687	0.0278855	0.00782446	0.0348898	0.0544993	0.0157708		0.0224017	0.0158923	0.0193417	0.0198202	0.0102128	0.0189795	0.050099	0.0145199		0.0432306	0.0117512	0.0413807	0.0181185	0.00235586	0.0250378	0.0166429	0.0105201
0.0487057	0.013233	0.0558494	0.0266582	0.00437561	0.0361083	0.0551869	0.0165179		0.024147	0.0159655	0.019214	0.0196823	0.0127217	0.0191084	0.0485405	0.0149212		0.0446699	0.0119104	0.0402465	0.0184719	0.00176506	0.0241608	0.0167011	0.0110043
0.0476441	0.0138361	0.0638239	0.0259851	0.0066062	0.0370502	0.0548989	0.0169639		0.0269787	0.0154178	0.0213124	0.0191645	0.0148224	0.0191015	0.0487281	0.0153557		0.0458788	0.0121701	0.0372199	0.0191813	-0.00115177	0.0235784	0.0170541	0.0115559
0.0468214	0.0145045	0.0688413	0.024916	0.00518197	0.0357669	0.0526999	0.0170604		0.0288448	0.0152934	0.0227828	0.0186639	0.0150892	0.0187738	0.0506122	0.0158519		0.0463459	0.0124779	0.0372186	0.0191	-0.00261571	0.0233179	0.018742	0.0122749
0.0481614	0.0150335	0.0697834	0.0237837	0.00668329	0.0339591	0.0504018	0.0174384		0.0314242	0.0153166	0.0237545	0.0184892	0.0140442	0.0184963	0.0525964	0.0161047		0.0473625	0.0128513	0.0348263	0.0189113	-0.00467217	0.0235906	0.0197563	0.0128342
0.0471116	0.0152659	0.0696925	0.0237596	0.00984705	0.0319021	0.0487987	0.017632		0.0332482	0.0151178	0.0244425	0.0182166	0.00974122	0.0178359	0.0532771	0.0163911		0.0475185	0.0128978	0.0314758	0.0186857	-0.00564709	0.0238906	0.0210463	0.0125848
0.0467519	0.0152618	0.0693839	0.0244964	0.0160524	0.030244	0.0476224	0.0180276		0.036741	0.014706	0.0225294	0.0180776	0.00815902	0.0172837	0.0530441	0.0173817		0.047938	0.0130877	0.0284548	0.018502	-0.00247127	0.0249323	0.0218447	0.0120857
0.0463735	0.0150313	0.066989	0.0247258	0.0188019	0.0295365	0.0476884	0.0179431		0.0401142	0.0142354	0.01961	0.0179309	0.00604734	0.0170604	0.0539191	0.0175091		0.0482345	0.0130277	0.024409	0.0182446	-0.0014752	0.025407	0.0225353	0.0115691
0.0458809	0.0142618	0.064679	0.0250328	0.0204535	0.0301983	0.0475084	0.0179827		0.0423478	0.0140563	0.0180862	0.0181435	0.00144114	0.0168043	0.0581237	0.016953		0.0487088	0.012997	0.0231201	0.0178418	-0.00086658	0.0258244	0.0228384	0.0110619
0.0486842	0.0135893	0.0619775	0.0261208	0.0252153	0.0324495	0.0482151	0.0179387		0.0418619	0.0139308	0.014761	0.0181676	-0.00400745	0.016604	0.0623586	0.0149985		0.0480904	0.012951	0.0227318	0.0175003	0.00200938	0.0255885	0.0230283	0.0105862
0.0486988	0.0134774	0.057482	0.0271254	0.0289933	0.0341444	0.0513363	0.0173556		0.0413289	0.0142473	0.0104445	0.0191974	-0.00659112	0.0167664	0.0635171	0.0137394		0.0469847	0.0129248	0.02279	0.0172934	0.00458117	0.0250753	0.0221803	0.0103194
0.0490696	0.0133986	0.0565491	0.0281386	0.0326562	0.034024	0.053907	0.0169445		0.0386609	0.013843	0.0108398	0.0204846	-0.00931756	0.0171952	0.0641651	0.013208		0.045395	0.0127122	0.022826	0.0175131	0.00316523	0.0248195	0.0207513	0.0104785
0.0498182	0.0134915	0.0564394	0.0289132	0.0336667	0.0345201	0.0556898	0.0168886		0.0363939	0.0134077	0.0131173	0.0211008	-0.0121847	0.0178646	0.0650543	0.0128921		0.0434967	0.0123175	0.0254215	0.0173707	0.00333999	0.024272	0.0201092	0.0112056
0.053215	0.0127685	0.0566609	0.0291597	0.0306658	0.0348648	0.0567356	0.0166354		0.0323175	0.0136004	0.0140824	0.0210127	-0.0135947	0.0183395	0.064454	0.0125651		0.0414967	0.011797	0.0283945	0.0175807	0.00505968	0.0236548	0.0189376	0.0122175
0.055182	0.0121129	0.0552921	0.0285254	0.0276157	0.034794	0.0585935	0.0166301		0.030255	0.0134085	0.0152346	0.0205154	-0.0168872	0.0186774	0.0620253	0.0122164		0.0367898	0.0117195	0.0311009	0.018085	0.00674558	0.0231415	0.0168681	0.0132221
0.0558385	0.0115801	0.0585221	0.0280759	0.0256643	0.0341966	0.0594741	0.0168706		0.0279258	0.0133208	0.0151584	0.0202096	-0.0178632	0.0189375	0.0594215	0.0122233		0.0363685	0.0108169	0.0349613	0.0178896	0.00865737	0.0229051	0.014901	0.0141424
0.0573012	0.010999	0.0589822	0.0273958	0.0228197	0.0333391	0.0608938	0.0169938		0.0257701	0.0133233	0.0164006	0.0190763	-0.0145396	0.0189697	0.0563811	0.0123785		0.0367186	0.0102286	0.0384309	0.0182431	0.00964348	0.0231947	0.0124339	0.0144169
0.0581114	0.0108698	0.0581792	0.0266773	0.0209111	0.032676	0.0610194	0.0162486		0.0223465	0.0136127	0.0199884	0.0181661	-0.00855218	0.0192651	0.052933	0.0128754		0.036226	0.0101426	0.0428282	0.0187509	0.0098719	0.0233758	0.010478	0.0141526
0.0598864	0.0111603	0.0568209	0.025921	0.0207007	0.032155	0.0615982	0.0157491		0.0200665	0.0139357	0.0222698	0.0176877	-0.00521741	0.0193384	0.051867	0.0130605		0.0356677	0.0102648	0.0454923	0.0189686	0.0104205	0.0236444	0.00914971	0.0135848
0.0596275	0.0119606	0.0511403	0.0246011	0.0222938	0.0315702	0.0625529	0.0157011		0.0177793	0.0142331	0.0236529	0.0177007	-0.00048572	0.019468	0.0501349	0.0137074		0.0340729	0.0105728	0.0455578	0.018952	0.010029	0.0239477	0.00838398	0.0127255
0.0578335	0.0125823	0.0471313	0.0237928	0.0224223	0.0314164	0.0627575	0.0155173		0.0162017	0.0145196	0.0281882	0.0172692	0.00395399	0.0195762	0.0487195	0.0140237		0.0338976	0.0108655	0.0437812	0.0186957	0.00803048	0.0242599	0.00806197	0.0117092
0.0593599	0.012583	0.0457499	0.0235178	0.0244112	0.0323234	0.0612779	0.0150777		0.0144501	0.0148944	0.0306555	0.0181113	0.00525384	0.0199349	0.0486367	0.0138658		0.0345405	0.0111843	0.0428263	0.0182957	0.00644396	0.0244035	0.00856407	0.0106443
0.0613756	0.012581	0.0423974	0.0241294	0.0203424	0.0334107	0.0585045	0.0146849		0.0127204	0.0152771	0.0309476	0.0198909	0.00776733	0.0201736	0.0493762	0.0140318		0.0354731	0.0114938	0.041849	0.017958	0.00722948	0.0249817	0.00942161	0.00994934
0.0630126	0.0126285	0.0362004	0.0255507	0.0172731	0.0344508	0.0553775	0.0144727		0.0120855	0.0157286	0.0306664	0.0211045	0.00760317	0.0201974	0.0502402	0.0140802		0.0364916	0.0119713	0.0390817	0.0175092	0.00818234	0.0252582	0.00896522	0.0100541
0.0631495	0.0124972	0.0321912	0.0262096	0.0163858	0.0351743	0.0537352	0.0143495		0.011763	0.0164889	0.0284353	0.021965	0.00420707	0.0202439	0.0520341	0.0139679		0.0365794	0.0125438	0.0359637	0.0173627	0.00767983	0.0251169	0.00974752	0.0106288
0.0640037	0.0127188	0.029252	0.0266118	0.0161876	0.0356144	0.0525384	0.0146446		0.0102854	0.017324	0.0266964	0.0222694	0.00306843	0.0206873	0.0545642	0.0138084		0.0387804	0.0144821	0.0334639	0.0175406	0.00691992	0.0247671	0.0107936	0.0115967
0.0656463	0.013219	0.0288201	0.0269783	0.0160644	0.0354467	0.0526582	0.0149276		0.00760435	0.0178358	0.0228353	0.022654	0.00198532	0.0212619	0.0571836	0.0135845		0.0371703	0.0139805	0.0308653	0.017472	0.00428501	0.0241915	0.0128541	0.0126434
0.0662474	0.0131847	0.0309218	0.0269513	0.0194626	0.0348454	0.0513944	0.0152377		0.00540053	0.0183158	0.0174791	0.0223799	0.000132226	0.0211289	0.0596044	0.0133988		0.0347856	0.0136617	0.0307649	0.0172614	0.00183008	0.023678	0.0157015	0.0133077
0.0679308	0.0131387	0.0315196	0.026901	0.0238515	0.033816	0.0511007	0.0148722		0.00501527	0.0187893	0.0114483	0.022082	-0.00213119	0.020617	0.0604984	0.0135011		0.0323548	0.0139818	0.0328928	0.0171283	-0.0013528	0.0233411	0.018841	0.0135397
0.0680046	0.0129454	0.0330409	0.0268227	0.0297039	0.0335233	0.0497116	0.0147161		0.00454126	0.0194349	0.00557626	0.0208006	-0.000212951	0.02005	0.0585664	0.013041		0.0293036	0.0147398	0.0355419	0.0166518	-0.00701782	0.0232558	0.0214329	0.0136743
0.0680388	0.0132435	0.0391312	0.0266421	0.0346716	0.0342517	0.0476862	0.0148531		0.00602473	0.0196688	0.00119461	0.0196635	-0.0027698	0.0193446	0.0567361	0.012588		0.0273459	0.0155215	0.0371987	0.0164599	-0.010707	0.0238464	0.0234492	0.0135915
0.0673504	0.0130965	0.0453784	0.0261509	0.0371695	0.0349349	0.0473288	0.0150145		0.00951783	0.01964	-0.00602895	0.0182681	-0.00431326	0.0187147	0.0565874	0.0122208		0.0245649	0.0159817	0.0387064	0.0165542	-0.0117215	0.0243537	0.0252315	0.0133052
0.0648744	0.0126051	0.0502486	0.0261605	0.0363704	0.0354988	0.0472	0.0151336		0.0127652	0.0191849	-0.0135787	0.0170775	-0.00423088	0.0181866	0.0570771	0.0120362		0.0195782	0.0167479	0.0405602	0.0169508	-0.0147825	0.0248024	0.0258175	0.0132649
0.0629813	0.0124622	0.0518758	0.0269227	0.0390185	0.0354549	0.0483648	0.014985		0.0178467	0.0181378	-0.0220467	0.0169355	-0.00497669	0.0176147	0.0573621	0.0124877		0.0159792	0.0174982	0.043019	0.0171864	-0.0132557	0.0256779	0.0253997	0.0132516
0.0611951	0.0124025	0.0573529	0.0280111	0.0444768	0.035133	0.0505739	0.0150132		0.020617	0.0174286	-0.0308306	0.0176837	-0.0033738	0.0170671	0.0587948	0.0134837		0.0172841	0.016007	0.0445603	0.0173518	-0.0139251	0.0264243	0.0256681	0.013327
0.0598748	0.0122425	0.0589649	0.0283396	0.0496789	0.0346041	0.0520453	0.0154731		0.0230582	0.0167436	-0.0350252	0.0183411	0.00213697	0.0171063	0.0580895	0.0143424		0.0172516	0.0155239	0.0486874	0.0166656	-0.0129437	0.0274126	0.0247778	0.0132424
0.0582837	0.0120427	0.0606819	0.0285062	0.0533645	0.0342823	0.05211	0.0159707		0.0256292	0.0162919	-0.0373058	0.01942	0.00762797	0.0177885	0.0582242	0.0149958		0.0178557	0.0152267	0.0514027	0.0161653	-0.0120666	0.0275332	0.0249006	0.0132136
0.0565045	0.0118797	0.0577887	0.0283831	0.0551524	0.0339055	0.0526243	0.0166409		0.0284024	0.0160673	-0.0367883	0.0203511	0.0124771	0.0191157	0.0582535	0.0157402		0.0189716	0.0152972	0.0514201	0.0158561	-0.0111717	0.0276124	0.0244086	0.012836
0.0545109	0.0119691	0.0539534	0.0281994	0.054995	0.0338768	0.0531856	0.0172195		0.0309932	0.0161013	-0.0324277	0.02091	0.0150988	0.0206498	0.0583734	0.0163974		0.0212489	0.0154741	0.049856	0.0156859	-0.00941159	0.0273844	0.0228161	0.0123277
0.0531113	0.0119113	0.0527083	0.0274586	0.0507347	0.0336216	0.0537352	0.0176141		0.0332315	0.01626	-0.0265459	0.0215256	0.0138931	0.0216287	0.057375	0.0168791		0.0261789	0.0152597	0.0458787	0.0156049	-0.00611771	0.0265713	0.0198667	0.0117705
0.0523249	0.0115745	0.0525114	0.0262255	0.0446496	0.0339609	0.0541444	0.017927		0.0370397	0.0169145	-0.020464	0.0218205	0.0108209	0.0222051	0.0569	0.0177319		0.0319784	0.0149183	0.0425307	0.0162032	-0.00257912	0.0262428	0.0173828	0.0112876
0.0511321	0.0116139	0.0489132	0.0252824	0.0363369	0.0341716	0.0546814	0.0182664		0.0374262	0.0173399	-0.0127152	0.0217883	0.0126101	0.0228035	0.0565701	0.0183622		0.0365385	0.0147478	0.0404056	0.0174341	-0.00075344	0.0251973	0.0140949	0.0109681
0.0506763	0.0117951	0.0414555	0.0252547	0.0319295	0.0342488	0.0540875	0.0185512		0.0376817	0.017459	-0.00340836	0.0214923	0.0136951	0.0226784	0.0558535	0.0187762		0.0410341	0.014593	0.0390958	0.0192854	-0.000436223	0.0242949	0.0113791	0.0109293
0.0510969	0.01169	0.0364772	0.026392	0.0301225	0.0352372	0.0554826	0.0183172		0.0362848	0.0172883	0.00621418	0.0209644	0.0145908	0.0220313	0.0544956	0.0191446		0.0461323	0.0145315	0.0356612	0.0209561	0.000148206	0.0238969	0.00979563	0.0109336
0.0506755	0.0115139	0.0355813	0.027429	0.0258491	0.0364931	0.0561301	0.0182108		0.0332738	0.0167175	0.0165191	0.020161	0.0168387	0.0211731	0.0526159	0.0196119		0.0488963	0.0144226	0.0304591	0.0221635	-0.00413176	0.0231066	0.00859046	0.0108697
0.0510213	0.011609	0.0355979	0.0286307	0.0191589	0.0380826	0.0562553	0.0181262		0.0302897	0.0160764	0.0239242	0.0192951	0.0182496	0.0203218	0.0495399	0.0197714		0.0471535	0.0139547	0.0286805	0.0224797	-0.00678711	0.0229171	0.00827281	0.0112816
0.0505175	0.0115154	0.0341758	0.0295054	0.0116684	0.039495	0.0547073	0.0177902		0.0305504	0.0154986	0.0323277	0.018796	0.017663	0.0193262	0.0480499	0.0189247		0.0461701	0.0134247	0.0263694	0.0212601	-0.0105016	0.0235069	0.0085214	0.0117989
0.0495448	0.0114722	0.0314794	0.0302838	0.00520527	0.0404432	0.0540015	0.0170309		0.030128	0.0150368	0.0372568	0.0183525	0.0177432	0.0189125	0.0448199	0.0175927		0.0445671	0.012623	0.0253428	0.0192901	-0.0147156	0.0241757	0.00765207	0.0123721
0.0478166	0.011557	0.0332335	0.0302119	0.00027459	0.0404208	0.0525953	0.0165792		0.0310793	0.0147335	0.040635	0.0178808	0.0179405	0.0188016	0.0436612	0.0160636		0.0444328	0.0121503	0.0231892	0.0181711	-0.0190226	0.0250887	0.00704411	0.0127606
0.0457702	0.0117638	0.0343219	0.0300747	-0.00554429	0.0399655	0.0519039	0.0156902		0.0313351	0.0147477	0.0409862	0.0174051	0.0167717	0.0196072	0.0425133	0.0147726		0.0435877	0.0117366	0.021326	0.0176223	-0.0209307	0.0252942	0.00769251	0.0129185
0.0437341	0.012005	0.0335112	0.0291421	-0.0127977	0.0384325	0.0523104	0.0148581		0.0303398	0.0148607	0.0385662	0.0171648	0.0172141	0.020981	0.044554	0.0139301		0.0407059	0.0112283	0.0179583	0.0183606	-0.0241532	0.025499	0.00913919	0.0128407
0.0436603	0.0120431	0.0306485	0.0279842	-0.014629	0.0360369	0.052315	0.0141307		0.0267438	0.0152655	0.0344129	0.0168217	0.0172346	0.0225759	0.0452692	0.0139603		0.0370651	0.0112343	0.0191154	0.0195701	-0.0258627	0.0253487	0.0098166	0.0127781
0.0466869	0.0113631	0.0264431	0.0276784	-0.0107183	0.0331841	0.0528031	0.0137242		0.026149	0.0161985	0.0283664	0.0167437	0.0157603	0.02349	0.044828	0.0140421		0.0354148	0.0115822	0.0213451	0.0206337	-0.0241318	0.0243173	0.0114706	0.0127001
0.048702	0.0111779	0.0258324	0.027713	-0.00674515	0.0308409	0.053273	0.0135372		0.0238689	0.0174697	0.0222322	0.017428	0.0146579	0.0236591	0.0441657	0.0143333		0.0310014	0.0124097	0.0240486	0.0214391	-0.0260399	0.0238166	0.0135092	0.0124865
0.0502274	0.0112742	0.0223203	0.0282127	-0.00439419	0.0292899	0.0512095	0.0139911		0.0233222	0.0184019	0.020923	0.018578	0.0163471	0.0236899	0.0430462	0.0149169		0.0299438	0.0133121	0.0295292	0.0213707	-0.0260013	0.0239404	0.0152107	0.0124026
0.0508517	0.0113594	0.0199807	0.0293001	-0.00141698	0.0288708	0.049889	0.0145395		0.023594	0.019109	0.0217559	0.0195054	0.0167165	0.023155	0.0442725	0.0150746		0.0308763	0.0140877	0.0344898	0.0221388	-0.0228856	0.0233636	0.0182304	0.0128096
0.0503992	0.0114884	0.0181205	0.0300802	0.00402896	0.0294539	0.0495978	0.0151033		0.0254625	0.0198575	0.0247728	0.0200842	0.0183416	0.0222606	0.0439966	0.0151296		0.0309038	0.015177	0.0366472	0.0223136	-0.0176237	0.0228424	0.018987	0.0127296
0.0508075	0.0115205	0.0216697	0.0305309	0.00723805	0.029885	0.0506991	0.0156253		0.0243455	0.0201329	0.0251154	0.0198148	0.0161342	0.0219171	0.0447569	0.0149495		0.035083	0.0156136	0.0384711	0.0222762	-0.0118001	0.0224463	0.0190361	0.012732
0.0519222	0.0116519	0.0282583	0.0303845	0.0112705	0.030756	0.0513974	0.0159414		0.0240723	0.0195744	0.0277082	0.0201844	0.0112354	0.0217039	0.0462863	0.0150646		0.0392709	0.0156948	0.0392179	0.0219073	-0.00630409	0.0220975	0.0201964	0.0127819
0.0538287	0.0120548	0.0348501	0.0298591	0.0140965	0.0319696	0.0517464	0.0159912		0.0224856	0.0185193	0.0288007	0.020226	0.00814717	0.0213652	0.0477637	0.0156544		0.0398003	0.0157994	0.0430902	0.0212896	-0.00146575	0.0221558	0.0206075	0.0124626
0.0571851	0.0130307	0.0384324	0.0292056	0.0170471	0.0333946	0.0525391	0.0156632		0.0207825	0.0176493	0.0291877	0.020151	0.00672818	0.0210385	0.0500687	0.0162101		0.0394222	0.0158056	0.0465125	0.0202351	3.08472e-05	0.0226814	0.0199824	0.0124804
0.0588708	0.013586	0.0422283	0.0280847	0.0255197	0.0343354	0.0524487	0.0152737		0.0203511	0.0163448	0.028581	0.0195933	0.00322666	0.020895	0.0537062	0.0164095		0.0399843	0.015454	0.0503009	0.0197757	-0.000250385	0.023396	0.0207416	0.0125253
0.0579949	0.0138042	0.0474512	0.0270537	0.0262478	0.0355773	0.0537259	0.014694		0.020413	0.0159481	0.0289349	0.0197607	-0.00160559	0.021264	0.0569921	0.0165466		0.0410652	0.0152168	0.0481687	0.0188655	0.000961078	0.0239743	0.0215353	0.0127206
0.0554322	0.0133277	0.0564936	0.0264939	0.0206166	0.0360066	0.0539994	0.014272		0.0197467	0.0154206	0.0284838	0.019546	-0.00647601	0.021275	0.0598287	0.0166198		0.0393449	0.0158217	0.0455339	0.0184069	-0.0020116	0.0237284	0.0222904	0.0128624
0.0529349	0.0126968	0.0638824	0.0263118	0.0122845	0.0358825	0.0541499	0.0138673		0.0193563	0.0154492	0.0270163	0.0191229	-0.0110934	0.0213294	0.0613268	0.0165551		0.0413719	0.0169617	0.0449508	0.0179346	-0.00219646	0.0238452	0.0219603	0.012898
0.0499613	0.0120256	0.0685153	0.0258443	0.0058947	0.0356282	0.05491	0.0134357		0.0222522	0.0148479	0.0250531	0.0187421	-0.0177712	0.0213278	0.0623033	0.016028		0.0405327	0.0178174	0.0400968	0.0174107	-0.00375927	0.0238202	0.0204982	0.0128144
0.047011	0.0118672	0.0697788	0.0256558	-0.000208967	0.0349107	0.0558521	0.0131445		0.0225436	0.0148201	0.0199009	0.0183062	-0.0204819	0.0219247	0.0601908	0.016189		0.040067	0.0177026	0.03538	0.0173494	-0.00624265	0.0239784	0.0179481	0.0127495
0.045237	0.012022	0.0714661	0.0250656	-0.0128517	0.0333075	0.0566552	0.0129941		0.0220734	0.0150639	0.0145749	0.0178376	-0.024619	0.0224749	0.060671	0.0163545		0.0420064	0.0172304	0.0315663	0.0172563	-0.0113056	0.0243136	0.0169843	0.0124618
0.0439264	0.0120396	0.0660354	0.02481	-0.0205299	0.0334793	0.0574355	0.0128838		0.0218499	0.0152062	0.00785979	0.0175536	-0.0250561	0.0227822	0.0591281	0.0169522		0.0401043	0.0169754	0.0264532	0.017495	-0.0158674	0.0246678	0.0164421	0.0120016
0.0422209	0.0121868	0.0591936	0.0245073	-0.0233693	0.0339804	0.0582541	0.0129698		0.0234876	0.0147025	0.00014135	0.0180857	-0.0242049	0.0228515	0.0586217	0.0168865		0.0373547	0.0169463	0.0213989	0.0182462	-0.0220248	0.0251462	0.0141796	0.0118665
0.0405161	0.0125576	0.0485058	0.0247146	-0.0197811	0.0344223	0.0590134	0.0131244		0.0261691	0.0140863	-0.00601758	0.0193439	-0.0231918	0.0227582	0.0558716	0.0169626		0.0351521	0.0171386	0.0193921	0.0189796	-0.0266655	0.0255367	0.0124792	0.0120191
0.0391868	0.0131784	0.0407153	0.0253269	-0.0160258	0.0341561	0.0597839	0.0133309		0.0295085	0.014193	-0.0110774	0.0203407	-0.0245585	0.022186	0.0525724	0.0170999		0.0325552	0.0176647	0.016463	0.0204579	-0.0305411	0.0257775	0.0108301	0.0120982
0.0395052	0.0134311	0.0331999	0.0261999	-0.0162762	0.0331181	0.0604794	0.0135151		0.0303112	0.0147147	-0.0140515	0.0208675	-0.0229154	0.0214961	0.0468662	0.0170021		0.0276705	0.0173386	0.0152539	0.0217113	-0.0301783	0.0259011	0.0070165	0.0124481
0.0398191	0.0140355	0.0258567	0.0267852	-0.0143828	0.032468	0.0598918	0.0137048		0.0321486	0.0151792	-0.0153074	0.0214762	-0.0165395	0.0205123	0.0429178	0.0168778		0.0270411	0.0164601	0.0159155	0.0224293	-0.0306068	0.0259924	0.00402603	0.0128468
0.0422834	0.0141638	0.0185154	0.0278774	-0.00933791	0.0321379	0.0604987	0.0139483		0.0328642	0.0153883	-0.0153885	0.0218994	-0.010313	0.0194515	0.0395777	0.0162635		0.0273855	0.0156044	0.0164255	0.0226265	-0.0267349	0.0265235	0.000647428	0.0132608
0.0446894	0.0140513	0.013299	0.0289455	-0.00455194	0.0327671	0.0619185	0.0140753		0.0330412	0.0156221	-0.0114099	0.0216635	-0.00448868	0.0181417	0.0376188	0.0162032		0.0273976	0.0148517	0.0143392	0.0228993	-0.0204485	0.0264552	-0.00408288	0.0137437
0.0479057	0.0133995	0.0156971	0.0299892	-0.00381011	0.0328755	0.0634246	0.0141455		0.0298621	0.0155154	-0.00954238	0.0222183	0.00308648	0.0183785	0.0381321	0.0157612		0.0283672	0.0139744	0.0172049	0.0226349	-0.0152415	0.0264954	-0.00785444	0.0142171
0.0511009	0.0128197	0.0206118	0.0304791	0.00175767	0.0330889	0.0635823	0.0139572		0.0299371	0.0154208	-0.00564433	0.0226285	0.00583199	0.0189963	0.0414127	0.0151791		0.027354	0.0133716	0.0212138	0.0221319	-0.0112719	0.0266269	-0.00967501	0.0149602
0.0536672	0.0126819	0.0223781	0.0310207	0.0113298	0.033983	0.0634703	0.013902		0.0305693	0.0154611	-0.000304753	0.0227413	0.0100146	0.0202676	0.0457092	0.0142831		0.0238628	0.0127501	0.0241603	0.0213443	-0.0032952	0.0264347	-0.0106947	0.0152105
0.0548997	0.0126484	0.0254965	0.0313995	0.019882	0.0345738	0.0636445	0.0138964		0.0331879	0.0157431	0.0111397	0.0227692	0.0101864	0.0214005	0.0494706	0.013669		0.0227711	0.012575	0.0282877	0.0201411	0.00425504	0.0263166	-0.00857355	0.0149851
0.0537391	0.0129738	0.0285258	0.03171	0.0248352	0.0346058	0.063274	0.0138387		0.0331398	0.0157867	0.0186943	0.0222031	0.0087999	0.0220515	0.0519385	0.0135861		0.0221568	0.0129481	0.0345296	0.0188158	0.0140073	0.0265356	-0.00379925	0.0143357
0.052131	0.0132143	0.033005	0.031434	0.0216717	0.0343889	0.0622904	0.0138071		0.0334007	0.0160966	0.0275197	0.0221275	0.00902062	0.0217958	0.0546685	0.0135563		0.0230515	0.0132806	0.0364244	0.0185406	0.0243086	0.0272779	0.00117658	0.013713
0.0501714	0.0135975	0.0392716	0.0312878	0.0173176	0.0341428	0.0600445	0.0138237		0.0338696	0.0161425	0.0373408	0.0221918	0.0172547	0.0218977	0.0568008	0.0138185		0.0238746	0.0144173	0.0426211	0.0181946	0.0324934	0.0277869	0.00657211	0.0130409
0.0472079	0.0140021	0.0426283	0.0309235	0.0154326	0.0330005	0.0571304	0.0140924		0.0365564	0.0168281	0.042627	0.0222354	0.0212995	0.022585	0.0593257	0.0142372		0.0271531	0.0154619	0.0481118	0.0182203	0.0380613	0.0278032	0.0113172	0.0128794
0.0449045	0.0141837	0.0446161	0.0306879	0.0136941	0.0330053	0.0553192	0.0145446		0.038484	0.0175025	0.0498705	0.0221351	0.021078	0.0230913	0.0618948	0.0146667		0.0266662	0.0160021	0.0534275	0.0183472	0.0453939	0.0273117	0.0156023	0.0131684
0.0412941	0.0146044	0.046988	0.0303168	0.00795599	0.0342269	0.0531653	0.0151984		0.0409846	0.018509	0.0554175	0.0222992	0.0228373	0.0230596	0.0639283	0.0148287		0.0270764	0.0162229	0.0572678	0.0193852	0.0497195	0.0272125	0.0198645	0.013675
0.03788	0.0148138	0.0502799	0.0298133	0.00109926	0.0362954	0.0492587	0.0164762		0.0419479	0.0190931	0.058075	0.0229088	0.0232716	0.0231762	0.0678888	0.0150916		0.0272832	0.016076	0.0624415	0.0201361	0.0492986	0.027548	0.0250563	0.014341
0.0342959	0.0153191	0.0489219	0.0293311	0.00351524	0.0362384	0.0460446	0.017432		0.043647	0.0190646	0.0595138	0.0233884	0.0218368	0.0242691	0.0714499	0.0153235		0.0266541	0.0157994	0.0639034	0.0203768	0.0486684	0.0275913	0.0305362	0.0148973
0.0310067	0.0157413	0.0484632	0.0288517	0.00169158	0.0357988	0.0438243	0.0181249		0.0431448	0.0186998	0.060232	0.0234531	0.0240872	0.0252494	0.0742526	0.0157827		0.0258815	0.0155616	0.0636708	0.0208312	0.0454583	0.0281183	0.0343046	0.0152888
0.0292552	0.0157526	0.0455335	0.0288342	-0.000360539	0.0344042	0.0424476	0.0187088		0.040265	0.017962	0.0616554	0.0224721	0.0230283	0.0255677	0.0737358	0.0161532		0.0262762	0.0156464	0.0647626	0.0211423	0.0390788	0.0275574	0.0366564	0.0145482
0.0310616	0.0146768	0.0463547	0.0286572	-0.0039604	0.03343	0.0410877	0.0189259		0.0342295	0.0165133	0.0567802	0.021681	0.0204179	0.0259276	0.0747277	0.0166412		0.0240235	0.0163563	0.0644049	0.0205524	0.0321844	0.0270511	0.0352172	0.0137007
0.0360028	0.0129335	0.045061	0.0284521	-0.00785841	0.033205	0.040641	0.0188623		0.0281746	0.0158376	0.05367	0.0214299	0.0220551	0.0263899	0.0766502	0.0176326		0.0235486	0.0171249	0.0614722	0.0189246	0.02466	0.026548	0.0307969	0.0128451
0.0412439	0.0115799	0.0454949	0.0277603	-0.00920314	0.0331361	0.0410605	0.0185522		0.0226059	0.0151697	0.0487481	0.0219209	0.019622	0.0268987	0.0786401	0.0190627		0.0260843	0.0161056	0.0577879	0.0180455	0.0163113	0.026989	0.0262843	0.0122065
0.0468158	0.0110426	0.0486119	0.0269571	-0.0087457	0.0333571	0.0433934	0.0178296		0.0158998	0.0152281	0.0446471	0.0216145	0.0115323	0.0270497	0.0795331	0.0206976		0.0293885	0.0153511	0.0478817	0.0179338	0.0111864	0.0278665	0.0197766	0.0117203
0.0488459	0.0113035	0.0562455	0.0260971	-0.0092705	0.0334183	0.0473291	0.016818		0.00899547	0.0159079	0.044564	0.0216088	0.0104518	0.0274012	0.0798294	0.02169		0.0312902	0.0146423	0.0419884	0.0191633	0.0086555	0.0287428	0.0132106	0.0119525
0.0521494	0.011615	0.0647943	0.025435	-0.00767608	0.0329495	0.0508171	0.0163612		0.00327178	0.0172682	0.0405464	0.0221027	0.00964333	0.027305	0.0788805	0.0224542		0.0321785	0.013619	0.0393849	0.0199727	0.00304193	0.0296316	0.00810093	0.0127399
0.0554513	0.011766	0.0718789	0.0255073	0.000322836	0.0322004	0.0535813	0.0159157		-0.00259094	0.0190749	0.0359975	0.0219067	0.00366986	0.0264018	0.0781096	0.0223059		0.0335077	0.0128033	0.0367976	0.0207846	-0.00266843	0.0305395	0.00646902	0.012601
0.0586205	0.0119763	0.0750691	0.0262937	0.00682363	0.0319617	0.0583783	0.0157622		-0.00426738	0.0198597	0.0299777	0.0213931	-0.000897387	0.0258306	0.0752916	0.0218569		0.0334982	0.0118144	0.0313485	0.0207164	-0.00163877	0.0302183	0.00549523	0.0126176
0.0614879	0.0122919	0.080046	0.0265628	0.00776038	0.0312794	0.0617653	0.0156489		-0.00553135	0.0204824	0.0253536	0.0211904	-0.00986737	0.0259371	0.0675936	0.0214412		0.033452	0.0112031	0.030436	0.0194013	-0.00320026	0.0302349	0.00597536	0.0124377
0.0647666	0.0126115	0.0838437	0.0265368	0.00682747	0.0302965	0.0638628	0.0154081		-0.00389439	0.0206067	0.0175252	0.0208646	-0.0187505	0.0266934	0.0607686	0.0206119		0.0326993	0.0111979	0.0310979	0.0179897	-0.00162584	0.0295552	0.00661208	0.0123463
0.0669206	0.0126764	0.0912097	0.0259154	0.0058304	0.0298774	0.0648284	0.0150851		0.000263545	0.0202831	0.0105034	0.021346	-0.0222253	0.0272745	0.0543197	0.0199402		0.0330073	0.0119144	0.0301137	0.0179428	-0.000589403	0.0283676	0.00728077	0.0130325
0.0659983	0.0119421	0.0953861	0.0260973	0.00648101	0.0297315	0.0654797	0.0147983		0.00638721	0.0195215	0.00400971	0.0215389	-0.0193912	0.0277162	0.0454379	0.0197878		0.034176	0.0137044	0.0316204	0.0179813	0.00101397	0.0266326	0.00728288	0.0138875
0.0638352	0.0110917	0.100294	0.0265907	0.0077308	0.0298435	0.0658073	0.014537		0.0155223	0.0179283	-0.00182694	0.0216283	-0.0216436	0.0285201	0.0353418	0.0199964		0.0352103	0.015163	0.0330266	0.0183765	0.00388153	0.025941	0.00789452	0.0141773
0.0612344	0.01073	0.104605	0.0268494	0.00886019	0.0302564	0.0656523	0.0141486		0.0227915	0.016853	-0.00415489	0.0219165	-0.0216386	0.0297001	0.0262463	0.0207542		0.0324209	0.0145885	0.0370259	0.0190317	0.00734629	0.0254826	0.00863948	0.0138909
0.0583448	0.0108492	0.105449	0.0276232	0.00944959	0.0308644	0.0634115	0.0140179		0.0310435	0.0167258	-0.0100186	0.0218302	-0.0139633	0.0307027	0.020247	0.021332		0.030493	0.0143584	0.0425438	0.0197786	0.0062972	0.0251794	0.0107802	0.013429
0.0596766	0.0107871	0.105457	0.0282832	0.0120749	0.0315322	0.0598255	0.0142175		0.0364652	0.0174827	-0.0153104	0.0219734	-0.0112779	0.03125	0.0204274	0.0220348		0.0285741	0.0138693	0.0449107	0.020149	0.00220605	0.024679	0.0150389	0.0130222
0.0618314	0.0109136	0.105502	0.0284795	0.0132625	0.0324212	0.0572804	0.0147991		0.0410139	0.0180686	-0.0195358	0.0225739	-0.00959114	0.0312118	0.0197235	0.023467		0.0277668	0.0131622	0.0424373	0.0201798	-0.00184322	0.0246456	0.0184196	0.012081
0.0638366	0.0109849	0.102751	0.028826	0.0102284	0.0332151	0.0559897	0.015498		0.0448507	0.0183394	-0.0208508	0.0225646	-0.00506023	0.0310888	0.0196472	0.0245882		0.0264638	0.0129308	0.0410241	0.0201439	-0.00608865	0.0247941	0.0184815	0.0111246
0.0657606	0.011037	0.100135	0.0296457	0.010497	0.033956	0.0531788	0.0160479		0.045106	0.0186946	-0.0188454	0.0229709	-0.00592007	0.0301086	0.0199907	0.0254828		0.0250913	0.0127916	0.0429283	0.0201506	-0.0134677	0.0249931	0.0182035	0.0110522
0.0681711	0.0111185	0.0981645	0.0301433	0.0101099	0.0342423	0.0507311	0.0164168		0.0433183	0.0185366	-0.0182047	0.0239041	-0.00500267	0.0298285	0.0244239	0.0269276		0.0247344	0.0128397	0.0380172	0.0194899	-0.0167263	0.0250634	0.016424	0.0108613
0.0688875	0.0112799	0.0947424	0.0312097	0.0132235	0.0338124	0.0493982	0.0165671		0.040276	0.018686	-0.0116167	0.0244367	-0.00255078	0.0292361	0.0269564	0.027593		0.0280612	0.0121354	0.0349605	0.0189856	-0.0189617	0.0255934	0.0143985	0.0109962
0.0696203	0.0113519	0.0931418	0.0313437	0.0165667	0.0330541	0.0480034	0.0164812		0.036515	0.0177594	-0.00661009	0.0245999	-0.0040443	0.0292127	0.0302981	0.0272024		0.0313106	0.0116422	0.0329098	0.0190077	-0.0197498	0.0260768	0.0130298	0.0115021
0.0701082	0.0116183	0.0920336	0.030483	0.0191073	0.0324963	0.0468474	0.0164799		0.0315303	0.0166488	-0.00105754	0.0232641	-0.0010898	0.0288211	0.0347556	0.0262959		0.0340807	0.0115457	0.0289482	0.0198296	-0.0208972	0.0261428	0.0123226	0.0124122
0.0690817	0.0120277	0.0885232	0.0296042	0.0223771	0.0321601	0.0458055	0.0165108		0.0232575	0.0167914	0.00382084	0.0219841	0.00284527	0.0283184	0.0422926	0.0253939		0.0353493	0.0118077	0.0316682	0.0198422	-0.0225154	0.0257469	0.0127053	0.0130074
0.0688146	0.0124614	0.0852394	0.0275452	0.024341	0.0319598	0.0450891	0.0165076		0.016215	0.0168555	0.00579696	0.0215937	0.00228571	0.0283224	0.0504692	0.0233241		0.0367713	0.012244	0.0342699	0.0195205	-0.0260671	0.025667	0.0143116	0.0127972
0.068732	0.0127464	0.0820731	0.0245983	0.0250704	0.0315343	0.0448298	0.0166163		0.00969094	0.0173169	0.00768401	0.0213194	-0.00295266	0.0281377	0.056588	0.0203384		0.0370765	0.0123721	0.0367866	0.019577	-0.0253596	0.0251869	0.0164834	0.0129731
0.0675172	0.0128812	0.0751306	0.0232783	0.0224373	0.0317704	0.0452721	0.0165731		0.00651174	0.0179353	0.0122561	0.0208092	-0.00659404	0.02743	0.057547	0.0173735		0.0371581	0.0122234	0.0374442	0.019752	-0.0221157	0.0246628	0.0169932	0.0131129
0.0649176	0.0129595	0.0698172	0.0227706	0.0182573	0.0323435	0.044681	0.0164699		0.00311321	0.0192048	0.0189255	0.0200829	-0.0125801	0.0260889	0.0595395	0.0172723		0.037041	0.0120466	0.0406772	0.0198943	-0.0190465	0.0242273	0.018258	0.0124395
0.0620452	0.0130883	0.0664963	0.0229875	0.0173116	0.0330116	0.0434633	0.0161172		0.00371889	0.0189066	0.0254679	0.0197042	-0.0163973	0.0260194	0.060551	0.0191368		0.0379168	0.0128719	0.0426256	0.0199173	-0.0133515	0.0234447	0.0188091	0.0118533
0.0581715	0.0132438	0.0644079	0.0233727	0.0196864	0.0338551	0.0434657	0.0155659		0.00478525	0.0192715	0.0291566	0.0196209	-0.0159619	0.0259648	0.0579674	0.0215411		0.0414931	0.0135992	0.0418745	0.0198748	-0.00778346	0.0224359	0.0190239	0.0114063
0.0539682	0.0133912	0.0590332	0.0256843	0.0234343	0.0343467	0.0435101	0.014879		0.00942978	0.0188646	0.0337371	0.0197547	-0.0108404	0.0263393	0.0542366	0.0232792		0.0449265	0.0144183	0.0447355	0.0198975	-0.00276769	0.0219817	0.0189068	0.0114351
0.0515599	0.0137738	0.0551604	0.0285097	0.0255754	0.0336648	0.0439063	0.0143799		0.0154021	0.018653	0.0351112	0.0201916	-0.00900539	0.0263758	0.0501381	0.024541		0.0455602	0.0152095	0.0465801	0.0198798	0.00143651	0.0219453	0.0199708	0.0115929
0.0500689	0.0144023	0.0496453	0.030386	0.0289331	0.0327374	0.0437722	0.0141189		0.0204538	0.0186998	0.0338397	0.0208748	-0.0068202	0.0265514	0.0482713	0.0243413		0.0440736	0.0162897	0.047719	0.0198052	0.00357049	0.0221277	0.0211114	0.0117696
0.0473012	0.0145027	0.0446406	0.0312627	0.0339456	0.0318649	0.0437214	0.0142042		0.0254466	0.0185749	0.0312442	0.0216973	-0.00803652	0.0267101	0.0494678	0.0237898		0.0439065	0.016673	0.0465438	0.0196912	0.00594162	0.0225895	0.0230169	0.011946
0.0471901	0.0142245	0.0439694	0.0316374	0.0358677	0.0310304	0.04641	0.0139347		0.0312063	0.018453	0.0296221	0.0218508	-0.014622	0.0265435	0.0486623	0.0231373		0.0429525	0.0170968	0.0398362	0.0196159	0.00872753	0.0227108	0.0248663	0.0120556
0.0477031	0.0138408	0.0441874	0.0311791	0.0376183	0.0311088	0.0493948	0.0138687		0.0357942	0.0181881	0.0279728	0.0222771	-0.0215141	0.026493	0.0436739	0.0222322		0.0417603	0.0167173	0.0336961	0.0199424	0.0132419	0.0228712	0.0247912	0.0120282
0.0473294	0.0134451	0.043138	0.0307255	0.0396892	0.0319396	0.0533325	0.013987		0.0380336	0.0184666	0.0272075	0.0226392	-0.0282412	0.0267965	0.0407869	0.0210873		0.0414131	0.0163747	0.0307277	0.0196496	0.0162417	0.0229077	0.0240631	0.0119082
0.0481511	0.0128842	0.0462026	0.0295983	0.0395183	0.0336476	0.0572156	0.0139864		0.0366163	0.0189242	0.0236123	0.0229918	-0.0359789	0.0270054	0.0390955	0.0200785		0.0404142	0.0159594	0.02879	0.0195429	0.0173113	0.0227757	0.024127	0.0116071
0.0485713	0.0124774	0.0466312	0.0286521	0.0419395	0.0354184	0.0617496	0.0141454		0.0350873	0.0191248	0.0200114	0.0226227	-0.0352571	0.0265745	0.0389196	0.0190924		0.0403723	0.0153411	0.0250777	0.0196756	0.018912	0.022413	0.023383	0.0111574
0.0494757	0.0124612	0.0485036	0.0267542	0.0442262	0.0362531	0.0656801	0.0145155		0.0300993	0.0193083	0.0164178	0.0229397	-0.0343064	0.0264672	0.038588	0.0184792		0.039686	0.0137641	0.0256348	0.0192691	0.0185884	0.022365	0.0235173	0.0106899
0.0532073	0.0128796	0.0500745	0.0253124	0.0429742	0.0365223	0.0687893	0.0148163		0.0263512	0.0193428	0.0120317	0.0231628	-0.0317495	0.0258892	0.0428289	0.0184312		0.0364941	0.0127188	0.0265959	0.0190806	0.0170903	0.0225014	0.0243319	0.0104108
0.0558767	0.0136904	0.0527034	0.0238913	0.0411654	0.036797	0.0722337	0.0151911		0.0220304	0.0195803	0.00728819	0.0232569	-0.0305217	0.0253962	0.0477335	0.0189725		0.0305926	0.012538	0.0260522	0.019066	0.0155228	0.0224814	0.0253048	0.0103171
0.0541918	0.0143467	0.0541649	0.0231972	0.0395398	0.0363802	0.0750434	0.0155643		0.0155372	0.0193857	0.00382928	0.0235503	-0.0318884	0.0246704	0.055901	0.0194032		0.0241983	0.0139674	0.028006	0.018859	0.0140179	0.0225162	0.0252806	0.0101113
0.0517659	0.0160413	0.0563187	0.0226463	0.034574	0.0352402	0.0767533	0.0162431		0.010721	0.019452	0.0026673	0.0234323	-0.0279355	0.0232968	0.0614123	0.0197067		0.0190659	0.0153268	0.0336563	0.0186843	0.0119503	0.0226694	0.0244256	0.00997575
0.053164	0.0160629	0.056228	0.0226876	0.0272496	0.0336051	0.0781996	0.0166754		0.00685946	0.0197183	0.00454958	0.0236113	-0.026663	0.0225409	0.0658604	0.0193071		0.0145056	0.0168228	0.0401299	0.0189278	0.0109248	0.0227444	0.0229116	0.00985664
0.0550446	0.0161388	0.0550963	0.0228123	0.0235509	0.0324343	0.0771508	0.016677		0.00294476	0.0200254	0.00752959	0.0239008	-0.0195262	0.0217431	0.0718412	0.0190493		0.0133341	0.0178108	0.0466357	0.0195223	0.00844872	0.022919	0.0208347	0.00979207
0.0574508	0.0159117	0.0539403	0.0230533	0.0197681	0.0320357	0.0759185	0.01656		0.00130057	0.0199634	0.00860713	0.0235495	-0.0119913	0.0213074	0.0791468	0.0190977		0.0143767	0.0184989	0.0494764	0.0201471	0.00460631	0.0229151	0.019478	0.00970218
0.0604928	0.0154725	0.0521731	0.0233514	0.0199353	0.0321089	0.07413	0.0162201		0.0022868	0.0193114	0.0108343	0.0233804	-0.00569059	0.0214055	0.0824901	0.0190308		0.016279	0.0182716	0.0488256	0.0199691	0.00329164	0.0231899	0.0182712	0.00959428
0.0613532	0.0147137	0.0484309	0.023883	0.0211614	0.0320342	0.0714088	0.0156614		0.00445912	0.0182756	0.0129624	0.0230648	0.000390027	0.0220882	0.0846767	0.0185641		0.0199848	0.0173346	0.0457681	0.0194852	0.001993	0.0235125	0.0177065	0.00951642
0.0631794	0.0138761	0.0451362	0.0245679	0.0219588	0.0323422	0.0668452	0.015137		0.0111968	0.0170217	0.0143927	0.0228816	0.00335777	0.0224586	0.0855825	0.0176702		0.0216434	0.0160823	0.0432836	0.0190737	0.00201181	0.0236706	0.0167877	0.00965463
0.063887	0.0131626	0.0406088	0.0253811	0.0210286	0.0326875	0.0630354	0.0147507		0.0169399	0.0169056	0.0143393	0.0225468	0.005614	0.0229696	0.0865868	0.017862		0.0222145	0.0150819	0.0393132	0.0184807	0.00273818	0.0234672	0.0164076	0.00985268
0.0645369	0.0130383	0.0387269	0.0257451	0.020729	0.0330712	0.0603196	0.0147509		0.0227136	0.0176471	0.0158982	0.0229449	0.00528473	0.0233889	0.0864939	0.0179903		0.0223157	0.0144756	0.0349439	0.0184245	0.00318502	0.0231591	0.0159205	0.0101373
0.062563	0.0136234	0.0382914	0.0262277	0.020716	0.0332381	0.0578066	0.0149757		0.0257868	0.0191766	0.0163761	0.0231721	0.0039843	0.0238001	0.0854118	0.018314		0.0257376	0.014077	0.0303574	0.0189538	0.00396083	0.0228446	0.0164318	0.0102704
0.0662113	0.0137764	0.0410724	0.0267079	0.0196244	0.0329814	0.0560381	0.0155553		0.028959	0.020334	0.014029	0.023122	0.00409773	0.0236652	0.0829976	0.0185803		0.0300875	0.014479	0.0248701	0.0194929	0.00512368	0.0223867	0.0170322	0.0102323
0.0702631	0.0141795	0.0457684	0.0273843	0.0211938	0.0324384	0.0541694	0.0167761		0.0311216	0.020841	0.012947	0.0226939	-0.000314145	0.023572	0.0809672	0.0184106		0.0338481	0.0144254	0.0180531	0.0201719	0.00687875	0.0219528	0.0176964	0.0100141
0.070814	0.0141396	0.0515951	0.0270629	0.0239913	0.0317249	0.0527793	0.0175283		0.0316237	0.020895	0.0108703	0.0220937	-0.00262494	0.0236564	0.076444	0.0175152		0.0383671	0.0139273	0.0125858	0.0210383	0.00765832	0.0215185	0.0188366	0.00975093
0.0708895	0.0128481	0.0569345	0.0259593	0.0229572	0.030749	0.0530274	0.0177548		0.0315669	0.0203123	0.00977978	0.0210429	-0.00482305	0.023325	0.0697595	0.0176607		0.039646	0.0135175	0.00627317	0.0218369	0.00883767	0.0211269	0.0204486	0.00941723
0.0680214	0.0115195	0.0594703	0.0253966	0.022933	0.0306898	0.0521905	0.0177056		0.0306281	0.0191271	0.0128562	0.0200676	-0.00342523	0.0227947	0.0651038	0.0176193		0.0396735	0.0128638	0.00197704	0.0222182	0.0110695	0.0210302	0.0209525	0.00932204
0.0639769	0.0109249	0.0627522	0.0243563	0.0214304	0.0309562	0.0509453	0.0175097		0.0283892	0.0174579	0.0148651	0.019591	-0.00495727	0.0224271	0.0607905	0.0184415		0.0387307	0.0121131	2.00602e-05	0.0219297	0.00988888	0.0204821	0.0220855	0.00944184
0.0607331	0.0109979	0.0660758	0.0238115	0.0211282	0.0312024	0.0515747	0.0170959		0.0285522	0.0158413	0.0190744	0.0197465	-0.00406264	0.0224164	0.0569132	0.0189496		0.0347343	0.0119051	-0.000125063	0.0210369	0.0092924	0.0201939	0.0237391	0.00975586
0.054024	0.0120583	0.0677978	0.0232808	0.0205473	0.0311368	0.0542223	0.0165136		0.026438	0.0145146	0.0233508	0.020354	-0.00534762	0.0221893	0.0533618	0.0196528		0.0311168	0.0116776	-1.98202e-05	0.0206117	0.00647016	0.0199646	0.0251864	0.0100089
0.0466133	0.0141528	0.0693394	0.0233217	0.0182153	0.0308628	0.0566279	0.0163039		0.0242526	0.0143423	0.0277871	0.020718	-0.00445662	0.0219013	0.0527995	0.0200549		0.0291402	0.0120304	0.00372943	0.0195789	0.00336009	0.0201088	0.025536	0.010436
0.0414112	0.0169255	0.0703063	0.0234107	0.0153408	0.0309838	0.0588938	0.0168935		0.0216602	0.0153046	0.0297919	0.0211923	-0.000688601	0.0209795	0.0526795	0.0201517		0.0313633	0.0120024	0.0112618	0.017988	-0.000414467	0.0202293	0.0257425	0.010952
0.0416082	0.018244	0.0707739	0.0234277	0.0118632	0.0312773	0.0615756	0.0174918		0.0211337	0.0167763	0.0319548	0.0214959	0.000104012	0.0205495	0.0539929	0.0206597		0.0327231	0.0119087	0.0204332	0.0168647	-0.00389243	0.0205587	0.0248291	0.0114492
0.0425516	0.0177364	0.0678386	0.023884	0.0128345	0.0313065	0.0628061	0.0185782		0.0211908	0.0176763	0.0355953	0.0217722	0.00318339	0.021028	0.0557349	0.0208787		0.0348799	0.011936	0.0271301	0.0160678	-0.00827552	0.0209772	0.0240492	0.0119304
0.0426212	0.017608	0.0609924	0.0250722	0.00991391	0.0316454	0.0661832	0.019221		0.0206191	0.0185403	0.0382948	0.021743	0.0066524	0.0214519	0.0550988	0.0204277		0.0360952	0.0123878	0.0296347	0.0158271	-0.012205	0.0214728	0.0232344	0.0123529
0.0431125	0.017319	0.0526975	0.0261091	0.00864587	0.0319489	0.0688671	0.0189386		0.0207055	0.0189438	0.0410142	0.021153	0.00757631	0.0218075	0.0570833	0.0181276		0.0352468	0.0127427	0.0313644	0.0159556	-0.0133115	0.021521	0.022194	0.0126648
0.0430158	0.017373	0.0440119	0.0270126	0.00811564	0.0320899	0.0685151	0.0183419		0.0215809	0.0189062	0.0417382	0.020685	0.0100387	0.0224399	0.0584871	0.0161134		0.035331	0.0132171	0.0332299	0.0162864	-0.015694	0.0221746	0.0218405	0.0129123
0.045041	0.0168491	0.038956	0.0273723	0.0100441	0.0320475	0.0690573	0.017039		0.0237371	0.0187922	0.0396942	0.0200556	0.0114563	0.0222633	0.0594079	0.0145857		0.0362008	0.0134106	0.0364502	0.0164022	-0.0177835	0.0230508	0.0219855	0.0129654
0.0483535	0.0159397	0.0346311	0.0275058	0.0098851	0.0322899	0.0696975	0.0159106		0.0230272	0.0188439	0.0377244	0.0192177	0.014814	0.0220207	0.0629744	0.014044		0.0356296	0.0134289	0.0415991	0.0164804	-0.0184429	0.0239134	0.0221977	0.012892
0.0522819	0.0159173	0.033899	0.0274721	0.0110866	0.0328063	0.0699198	0.0154964		0.0216416	0.0182519	0.0315593	0.0189712	0.0158348	0.0213846	0.0660293	0.0138553		0.037559	0.0137252	0.0457079	0.0170251	-0.0179571	0.0246329	0.0213833	0.0128115
0.0576153	0.0161119	0.0356914	0.0274981	0.0114061	0.0335097	0.0686206	0.0153159		0.0187467	0.0175231	0.0237449	0.0188097	0.0183854	0.020966	0.0686019	0.0141866		0.0436132	0.0143491	0.0485298	0.017416	-0.0150322	0.0252754	0.0211976	0.0127211
0.0650524	0.0161374	0.0380302	0.0273757	0.0135157	0.0338352	0.0652675	0.015457		0.017095	0.0170632	0.0162861	0.0186199	0.0166464	0.0209638	0.0710578	0.0153277		0.0469306	0.0158058	0.0465109	0.0171621	-0.0104935	0.0254553	0.0207986	0.0124422
0.0690714	0.0166012	0.0387698	0.0276648	0.0159862	0.0340092	0.0617583	0.0164931		0.0153953	0.0165627	0.0125701	0.0185872	0.0127317	0.0204523	0.0700972	0.0154361		0.04578	0.0169636	0.0405253	0.017135	-0.00578094	0.025569	0.0205442	0.0122593
0.0700204	0.0169693	0.0391936	0.0278818	0.0208925	0.0345202	0.0593221	0.0172305		0.0135829	0.0166339	0.00953264	0.0188211	0.0109417	0.0200037	0.0671565	0.0150721		0.0446324	0.0176471	0.0341863	0.0175659	-0.00276424	0.0257874	0.0206049	0.0120461
0.0684547	0.0164416	0.0401051	0.0282911	0.0209467	0.0349777	0.0592327	0.0181502		0.0117313	0.0167573	0.00775514	0.0190546	0.00843898	0.0195066	0.0637693	0.0147339		0.0415236	0.0187435	0.0279957	0.0180772	0.00142304	0.0257271	0.020093	0.0117734
0.0644474	0.0151226	0.0415907	0.028484	0.023355	0.0349697	0.0577322	0.0186529		0.0132377	0.0164356	0.00604094	0.0193493	0.00555335	0.0192244	0.062936	0.0145673		0.0390751	0.0198133	0.0237019	0.0184992	0.00469742	0.025576	0.0198356	0.011522
0.0601217	0.0137129	0.0445184	0.0282754	0.0236483	0.0342211	0.056347	0.0180073		0.0148614	0.0162442	0.00365824	0.0192889	0.00342163	0.0192052	0.0605186	0.013806		0.0364051	0.0203708	0.0210624	0.0187688	0.00466103	0.0248665	0.0211332	0.0114274
0.0556645	0.0131409	0.0473858	0.0280407	0.0235277	0.033565	0.0564457	0.0170237		0.0160806	0.0154733	0.00335976	0.0193762	-0.000621313	0.0192318	0.0590482	0.0134111		0.0333825	0.0205404	0.0186134	0.0192346	0.00638247	0.0246687	0.0216662	0.0110631
0.0518988	0.013255	0.0468293	0.0275952	0.0212092	0.0326364	0.0569579	0.0157535		0.0159917	0.015523	0.00348708	0.0192798	-0.00335308	0.0194498	0.0576833	0.0128354		0.0302594	0.019178	0.0153887	0.0197691	0.00730061	0.0246185	0.0216438	0.0107664
0.0486199	0.0135545	0.0482639	0.0271072	0.0180521	0.031662	0.0570835	0.015058		0.0190993	0.015512	0.00340047	0.0193536	-0.00572226	0.0195428	0.0567189	0.0126147		0.0275361	0.0176337	0.015283	0.0194653	0.00937152	0.0245941	0.0201856	0.0105322
0.0452061	0.0144863	0.0468858	0.0267504	0.0143394	0.0308046	0.0568025	0.0149303		0.023565	0.0159306	0.00501644	0.0191935	-0.00595274	0.0191569	0.0547204	0.0128538		0.0254115	0.0165444	0.0161783	0.0189768	0.0101665	0.0244039	0.0185472	0.0103108
0.043728	0.0147278	0.046775	0.026034	0.0115767	0.0303528	0.0550679	0.0153873		0.0281472	0.0166339	0.00939988	0.0189865	-0.00622045	0.01891	0.0524973	0.0135475		0.0182223	0.0153061	0.0190478	0.0185305	0.00964117	0.0243075	0.0163838	0.0103555
0.0444932	0.0141109	0.045141	0.0255055	0.010141	0.0300928	0.0543281	0.0164523		0.0317605	0.0175525	0.0140043	0.0182447	-0.00530269	0.0187745	0.0499096	0.0143745		0.0118212	0.015032	0.0208184	0.0184854	0.00653742	0.0241553	0.0155449	0.0104673
0.04391	0.0142794	0.0457882	0.0255158	0.00618152	0.0297278	0.0534041	0.0172537		0.0341825	0.0178135	0.0168635	0.0171646	-0.00388754	0.0187238	0.0485751	0.0151584		0.00587303	0.0157249	0.0243815	0.018881	0.00352126	0.0241295	0.0145792	0.0106431
0.0454432	0.0145932	0.0459113	0.0265462	0.00288778	0.029352	0.0503821	0.0172375		0.0359949	0.0177201	0.0218789	0.0166407	-0.00260531	0.0191588	0.0490063	0.0163653		0.00104257	0.0164765	0.0274896	0.019317	0.000777042	0.0242654	0.0144229	0.0107273
0.0475234	0.014761	0.0463977	0.0277812	-2.88425e-05	0.0299399	0.0467942	0.0171236		0.0360227	0.0174898	0.0249249	0.0168588	5.60759e-05	0.0195765	0.0473864	0.0165966		-0.00215959	0.0174804	0.0307186	0.019795	-0.00434775	0.0245041	0.0157207	0.0106697
0.0519864	0.0146379	0.0469692	0.0282572	-0.00121652	0.0305905	0.0451978	0.0166989		0.0327355	0.0163701	0.0261255	0.0174024	0.000775562	0.0207564	0.0468855	0.0164507		-0.00361606	0.0181926	0.0342595	0.0197984	-0.00927323	0.0248782	0.015801	0.0106266
0.0566605	0.0145035	0.0470528	0.02845	-0.000904039	0.0311387	0.043201	0.0164182		0.0295972	0.0159363	0.0278361	0.0172745	0.00279679	0.0216892	0.0478531	0.0161208		-0.00534408	0.0190846	0.0373108	0.0188385	-0.0128385	0.0249858	0.0142064	0.0106567
0.0606522	0.0155695	0.0495754	0.028416	0.000612034	0.031369	0.0429309	0.0162395		0.0263105	0.015974	0.0259561	0.0170966	0.00757777	0.0219659	0.047429	0.0160961		-0.00267159	0.0180155	0.0391103	0.0180357	-0.0155949	0.0250202	0.0124514	0.0106817
0.0650053	0.0155576	0.0518393	0.027814	0.00199134	0.0317603	0.0425375	0.016945		0.0251613	0.0163198	0.0244986	0.0173699	0.00994342	0.0219201	0.0475343	0.0162294		0.000925553	0.0168198	0.0392406	0.0177751	-0.0181036	0.0250425	0.0120114	0.0106217
0.0689716	0.0157327	0.052793	0.0271543	0.005455	0.031773	0.042863	0.0182791		0.0233593	0.0158151	0.0235692	0.0179028	0.0136323	0.0214753	0.0475299	0.0163663		0.00377653	0.0164569	0.0349865	0.0170159	-0.0210163	0.0249329	0.0118777	0.0105977
0.0731642	0.0169455	0.0522661	0.026382	0.00817946	0.0311769	0.0446842	0.0195897		0.0192901	0.0155464	0.0232405	0.0183721	0.0131862	0.0207316	0.0473799	0.0165011		0.0056015	0.0167569	0.0312895	0.0163618	-0.0252528	0.0247125	0.0120507	0.0105583
0.0749292	0.017588	0.0497942	0.0258253	0.0115629	0.0298343	0.0513886	0.0204064		0.01377	0.0155737	0.0196222	0.0189263	0.0127817	0.0199217	0.0470229	0.0168734		0.0102329	0.0166525	0.0294738	0.0163419	-0.0312775	0.0249252	0.0126814	0.0104017
0.0708929	0.0169266	0.0473757	0.0261605	0.0143304	0.0286438	0.0584375	0.0216531		0.010106	0.0155094	0.0164836	0.0191118	0.0118864	0.0188705	0.0455784	0.0168938		0.0167282	0.0169453	0.0278015	0.0168233	-0.0342142	0.0254854	0.0126417	0.0102755
0.0664413	0.0166489	0.0453374	0.0270422	0.0221211	0.0287796	0.0639726	0.0226897		0.00903663	0.0157813	0.0153894	0.0190496	0.0135197	0.0185469	0.0461691	0.0166943		0.0249956	0.0170169	0.0270709	0.017454	-0.0349041	0.0260677	0.0125971	0.0102859
0.0599022	0.0169969	0.0404342	0.0286683	0.0251329	0.0289195	0.0684552	0.0229409		0.00621474	0.0162118	0.00968662	0.0194234	0.0137925	0.0179349	0.0485461	0.0161661		0.0313998	0.0169182	0.0284021	0.0186249	-0.0345105	0.0260983	0.0131981	0.0102973
0.0526542	0.0177667	0.033832	0.0303345	0.0283032	0.0291969	0.0709468	0.0223659		0.00610328	0.0167623	0.00658578	0.0197336	0.0109779	0.0176274	0.0522398	0.0151042		0.036338	0.0166906	0.0297243	0.0199101	-0.0350285	0.0262201	0.0114232	0.0105849
0.0458272	0.0178435	0.0294454	0.032128	0.0302927	0.0295663	0.0728451	0.0212965		0.00765783	0.0171763	0.00294307	0.0201009	0.00825006	0.0173952	0.0545059	0.0145513		0.0381701	0.0162733	0.0300264	0.0214807	-0.0348204	0.0262234	0.0101494	0.01096
0.0380689	0.0178019	0.0267325	0.0331733	0.0286644	0.030209	0.0737255	0.0200371		0.0104049	0.0170437	-0.00200299	0.0199637	0.00275426	0.0174388	0.0562219	0.0137656		0.0389878	0.016329	0.0303425	0.0225303	-0.0257594	0.0260901	0.00572972	0.0114464
0.0315023	0.0179266	0.0230903	0.034113	0.0266144	0.0309365	0.0742443	0.0186863		0.0151919	0.0168543	-0.00154842	0.019347	-0.00276194	0.0181225	0.0582931	0.0131865		0.0389281	0.0149356	0.0302131	0.0237902	-0.0154891	0.0251042	0.00260019	0.0121571
0.0335454	0.0173307	0.0209012	0.0342337	0.0224647	0.0321986	0.0762458	0.0174908		0.0165309	0.0171879	0.00120748	0.0190788	-0.00727999	0.0188742	0.06198	0.0120283		0.0356724	0.013746	0.0329941	0.0245426	-0.00485529	0.0242692	0.00716276	0.0129709
0.0380918	0.016937	0.0161533	0.0333525	0.0199504	0.0328995	0.0798048	0.0169243		0.019216	0.0169591	0.00465416	0.0192858	-0.0146981	0.0199293	0.0647863	0.011385		0.0319923	0.0145174	0.0349124	0.0250154	0.0034506	0.0238174	0.0142269	0.013678
0.0432962	0.0180891	0.0100604	0.032736	0.0202457	0.0334742	0.0850193	0.0166024		0.0198765	0.0162177	0.012273	0.0195153	-0.0190474	0.0208146	0.0647939	0.0116378		0.0316855	0.0160013	0.0382112	0.0245557	0.0116872	0.0240403	0.0171525	0.0146619
0.0539223	0.0192316	0.0103821	0.0323684	0.0254017	0.0331648	0.0871317	0.0171777		0.0210668	0.0154934	0.0215477	0.0199072	-0.0231332	0.0215463	0.064894	0.0123457		0.0367508	0.0165737	0.0367537	0.0240997	0.01985	0.0241086	0.0184572	0.0154886
0.0675778	0.0204482	0.0105133	0.0317951	0.0306701	0.0331663	0.0915026	0.0179367		0.0206023	0.0149259	0.0282858	0.0205183	-0.0258289	0.021771	0.0653692	0.0133562		0.0430029	0.0178237	0.0372717	0.0234982	0.025834	0.0245723	0.0233422	0.0162017
0.0781784	0.0214024	0.00677334	0.031423	0.0300184	0.0344224	0.0959421	0.0194021		0.0202231	0.0153349	0.0298421	0.0216871	-0.0307389	0.0225422	0.0672037	0.0148015		0.0492029	0.0195456	0.0373925	0.0230787	0.0316051	0.0257186	0.0326763	0.0171978
0.0901947	0.022726	0.00776084	0.0312717	0.0308368	0.0357911	0.101336	0.021536		0.0247539	0.0168765	0.0335487	0.0223383	-0.0304776	0.0226675	0.0681984	0.0167563		0.0585141	0.0214072	0.0368055	0.022829	0.0365136	0.0265941	0.047198	0.0185524
0.10245	0.0240617	0.0130281	0.0302506	0.0314362	0.036757	0.104458	0.0234985		0.0293631	0.0203232	0.0349668	0.0225697	-0.0287482	0.0220095	0.0702412	0.0188956		0.0744683	0.0230264	0.0381058	0.0231957	0.0450782	0.0279539	0.0673735	0.0207181
0.118325	0.0246893	0.0145874	0.0300704	0.0315398	0.0379512	0.104441	0.0256203		0.0337114	0.0240393	0.043307	0.0225456	-0.0279504	0.0206677	0.0718875	0.0211091		0.0935186	0.0241658	0.0394972	0.024174	0.052369	0.029236	0.0858749	0.023058
0.138668	0.025447	0.0161442	0.0302035	0.0322916	0.0397268	0.106626	0.0272748		0.0355274	0.0263048	0.0526398	0.0224849	-0.024893	0.0194425	0.0721467	0.02366		0.119716	0.0254003	0.0425798	0.0251618	0.0492871	0.0295887	0.114342	0.0253821
0.158176	0.0258943	0.0149352	0.0310802	0.0325078	0.0413468	0.107426	0.0285282		0.029866	0.0280891	0.0571126	0.0228919	-0.0243701	0.0186298	0.0731838	0.0261039		0.140955	0.0264524	0.0502947	0.0251742	0.0421576	0.0293516	0.145358	0.0274326
0.169053	0.0262216	0.0150555	0.0314173	0.036195	0.0429029	0.109991	0.0296337		0.0249703	0.0296883	0.0557396	0.0238128	-0.0207568	0.0181492	0.067776	0.0290424		0.164524	0.0269728	0.0582737	0.0252059	0.0337491	0.0295797	0.167793	0.0285506
0.176847	0.0260641	0.0186125	0.0305574	0.0360218	0.043372	0.108831	0.0305791		0.0180983	0.0305117	0.0566367	0.0248607	-0.0164252	0.0183946	0.0668754	0.0319408		0.188938	0.0272523	0.063919	0.0259838	0.0286916	0.0288207	0.186663	0.0289076
0.182917	0.0256498	0.0262543	0.0299909	0.0346075	0.04265	0.104771	0.030501		0.0131268	0.0314336	0.0512691	0.0258714	-0.00904561	0.019121	0.0688402	0.0338229		0.209983	0.0279535	0.0691523	0.0262075	0.0235919	0.0278155	0.207564	0.0292896
0.184348	0.0248527	0.0238808	0.0286372	0.0244442	0.0411674	0.101038	0.030463		0.0041447	0.0325398	0.0399892	0.0264705	-0.00174872	0.0197989	0.068974	0.0348966		0.21948	0.0280514	0.0758	0.0257593	0.0163977	0.0270676	0.230958	0.0293083
0.18634	0.0236998	0.021429	0.0279531	0.0134785	0.0388386	0.0974093	0.0308693		-0.00589931	0.0335161	0.0262635	0.0270862	0.000717621	0.0208158	0.0645836	0.0353633		0.224411	0.0280628	0.0780642	0.025509	0.00748444	0.0268432	0.248425	0.028127
0.194578	0.0227612	0.022832	0.0280717	0.0066532	0.0367419	0.0975398	0.0312482		-0.0197659	0.0348127	0.0154682	0.0276002	0.000797604	0.0215065	0.0536637	0.0358096		0.228329	0.0280736	0.0761598	0.0248099	0.000185867	0.0267424	0.257832	0.0265949
0.203548	0.0226283	0.0198995	0.0292306	-0.000691378	0.03489	0.101691	0.0316487		-0.0386863	0.0366593	0.00633103	0.027667	-0.00189826	0.0222681	0.0374644	0.036226		0.228997	0.0293889	0.0755542	0.0239574	-0.000598616	0.0260098	0.257685	0.025062
0.216281	0.0240744	0.0146491	0.0316814	-0.0076133	0.0339302	0.113009	0.0318688		-0.0598446	0.0388454	0.00450402	0.0283609	-0.00338919	0.023046	0.015025	0.0377457		0.221388	0.0313022	0.0723259	0.0239605	-0.00567154	0.0262025	0.250929	0.0248552
0.229052	0.0259195	0.0121663	0.0331587	-0.0131847	0.0337046	0.128693	0.0314404		-0.085552	0.0415507	-0.000265215	0.0295335	-0.00192421	0.0238357	-0.00883561	0.0392038		0.202135	0.0331055	0.0705741	0.0251822	-0.0117686	0.0263328	0.243034	0.0259669
0.236482	0.0274492	0.012449	0.0340365	-0.00892547	0.0338317	0.144343	0.0314559		-0.109053	0.0440871	-0.000813185	0.0298054	-0.00143419	0.0241534	-0.0355234	0.0406729		0.174449	0.0359312	0.0681183	0.0263095	-0.0173365	0.0268555	0.215952	0.0282785
0.243087	0.0285364	0.0152589	0.0344577	-0.000952121	0.0348878	0.159246	0.0309688		-0.131635	0.0449215	0.000887267	0.0300748	-8.40074e-05	0.0245443	-0.0647887	0.0424672		0.148071	0.0381044	0.0628967	0.027515	-0.02075	0.0274105	0.173152	0.0318647
0.24269	0.0296816	0.0231719	0.0321813	0.00705337	0.0368514	0.167022	0.0306636		-0.155135	0.0447931	0.000967366	0.0297389	-0.00128257	0.0243343	-0.0895919	0.043427		0.118165	0.0392755	0.058079	0.0279582	-0.0220274	0.0283007	0.126604	0.0349255
0.237589	0.0308896	0.0241056	0.0313786	0.013591	0.0371863	0.176034	0.0298366		-0.174591	0.0436683	-0.000180026	0.028962	-0.00200948	0.0229846	-0.115535	0.0438197		0.0826388	0.0396751	0.0579131	0.0286241	-0.0226301	0.0282326	0.0798454	0.0371911
0.228057	0.0321283	0.0246833	0.0309074	0.0163827	0.0373796	0.180827	0.0293441		-0.190089	0.0423139	-0.00153033	0.0279136	-0.00530405	0.0213066	-0.137817	0.0438817		0.0448874	0.0393497	0.0562605	0.0290084	-0.0206493	0.0280082	0.0326545	0.0382669
0.219252	0.0323321	0.0297062	0.0299986	0.0245174	0.0365827	0.182074	0.0300417		-0.196575	0.0410871	0.00235535	0.0270501	-0.010425	0.0207468	-0.160394	0.0432683		0.00986913	0.0388801	0.0557124	0.0280885	-0.0152494	0.0275185	-0.0174675	0.0387741
0.207266	0.0323505	0.0372829	0.0294345	0.0322801	0.0349035	0.175126	0.0308583		-0.198643	0.0401995	0.0126872	0.0262906	-0.0142183	0.0196117	-0.179502	0.0423518		-0.0215303	0.038168	0.0568799	0.027164	-0.00577543	0.026597	-0.0694344	0.0380831
0.19346	0.0327007	0.0419886	0.0294674	0.0379901	0.033326	0.162238	0.0318116		-0.19542	0.0395584	0.0300294	0.0257808	-0.0182468	0.0195123	-0.197091	0.0409845		-0.0545899	0.0373136	0.060538	0.0257828	-0.0015813	0.0263363	-0.120828	0.0362741
0.177115	0.0328224	0.0503879	0.0297549	0.0438767	0.0318615	0.146447	0.0326535		-0.186424	0.0388806	0.0382721	0.0259544	-0.0203773	0.0193979	-0.20703	0.0406722		-0.0859598	0.0367047	0.0630945	0.0240656	-0.00137897	0.0256938	-0.161889	0.0333176
0.153408	0.0336074	0.0583836	0.0297419	0.047528	0.0310062	0.126578	0.0328424		-0.171292	0.0387752	0.0374851	0.0255968	-0.0224986	0.0196542	-0.206037	0.0411588		-0.118121	0.0363377	0.0682999	0.0220574	0.00315135	0.0257485	-0.201746	0.0307416
0.124354	0.034272	0.0652474	0.0299986	0.0496733	0.0301755	0.103643	0.0332461		-0.143264	0.0391455	0.0330126	0.0256913	-0.0248664	0.0201265	-0.196229	0.0423141		-0.137494	0.0378809	0.0720067	0.021835	0.00915546	0.025976	-0.236361	0.0289764
0.0936254	0.035242	0.0684042	0.0298489	0.0421983	0.0298729	0.0737846	0.0335967		-0.114598	0.0395771	0.0268281	0.0258612	-0.0267321	0.0204193	-0.167094	0.0428008		-0.153466	0.0391359	0.0718419	0.0227741	0.0165173	0.0269082	-0.254825	0.027331
0.0595281	0.036002	0.0706047	0.0298264	0.0341003	0.0302829	0.046812	0.0334601		-0.0753641	0.0406757	0.0180181	0.0259397	-0.0263956	0.0206413	-0.13355	0.0437963		-0.164142	0.0393264	0.0700029	0.023638	0.0194534	0.0279614	-0.256727	0.0272634
0.0281663	0.0358746	0.0650025	0.0292701	0.0249892	0.0302817	0.0276568	0.0324521		-0.0368025	0.0414425	0.0120114	0.0265822	-0.0264259	0.0209068	-0.0938835	0.0446534		-0.17276	0.0392371	0.0646244	0.0242308	0.0188187	0.0284968	-0.245208	0.0273387
-0.00048849	0.0353796	0.0641283	0.0291627	0.019309	0.0298185	0.00731268	0.0312513		0.0051011	0.0420058	0.00160264	0.0271025	-0.0290176	0.0212795	-0.0532956	0.0451767		-0.169316	0.0390583	0.0536387	0.0257092	0.0159298	0.0284788	-0.227507	0.0277924
-0.0246115	0.034895	0.0628028	0.0292594	0.0163265	0.0299637	-0.0120601	0.0296554		0.0477553	0.0424782	-0.000470444	0.0259399	-0.0308757	0.0213007	-0.014976	0.0456799		-0.159861	0.0374446	0.0440901	0.0272829	0.0106834	0.0283032	-0.205191	0.028597
-0.0505793	0.0340646	0.0599786	0.0298088	0.0110142	0.0298652	-0.0293968	0.0292707		0.0853277	0.042379	-0.00236983	0.0240606	-0.0299065	0.0206111	0.0257153	0.0459522		-0.148057	0.0346846	0.0357881	0.0281442	0.00687714	0.0278047	-0.179712	0.0291754
-0.0722752	0.0330263	0.0573506	0.0295433	0.00447897	0.0309175	-0.0438965	0.0298504		0.122984	0.0425287	-0.00323966	0.0243613	-0.0252252	0.0201741	0.068017	0.0454469		-0.137107	0.0318081	0.0245598	0.0291313	0.000887691	0.0266835	-0.15133	0.0289731
-0.0922936	0.0326863	0.0566857	0.02848	0.00185889	0.0318883	-0.0571602	0.0304375		0.159651	0.0427228	-0.0091983	0.0254718	-0.0176888	0.0199205	0.120075	0.0444302		-0.126646	0.029786	0.0176019	0.029823	-0.00412288	0.025887	-0.117327	0.0288545
-0.110866	0.0321507	0.0550291	0.0275289	0.000885997	0.0327052	-0.0697717	0.0315113		0.191972	0.042683	-0.00457175	0.0254496	-0.0128036	0.0198539	0.170188	0.0430728		-0.113573	0.0285973	0.0109574	0.0295993	-0.00983577	0.0253942	-0.0918691	0.0280844
-0.12806	0.03144	0.0515127	0.0266373	0.00293887	0.0333601	-0.0818686	0.0327497		0.215454	0.0419309	0.00209427	0.0253559	-0.00831253	0.0200622	0.213264	0.0412845		-0.0940064	0.0275935	0.00441281	0.0283373	-0.0167959	0.0251087	-0.0676529	0.0278342
-0.143767	0.0309527	0.0463367	0.0258942	0.00682999	0.0332846	-0.0930485	0.0335663		0.227259	0.039626	0.0110619	0.0242955	-0.00353862	0.0203644	0.24829	0.0392436		-0.0737358	0.027593	-0.000325488	0.0261566	-0.0239744	0.0251025	-0.0456276	0.027173
-0.151978	0.0305399	0.0406288	0.0254808	0.0134164	0.0325751	-0.0950057	0.0342591		0.238174	0.0359604	0.0170567	0.0235224	0.0017817	0.0205293	0.267829	0.0371462		-0.0536324	0.0280641	-0.00529753	0.0247988	-0.0312995	0.0250835	-0.0298891	0.0268142
-0.155711	0.0305155	0.0355025	0.025094	0.0206745	0.0318867	-0.0988998	0.0342233		0.242443	0.0321497	0.0233781	0.0237877	0.00459516	0.0207466	0.280212	0.035485		-0.0361461	0.0282922	-0.00848173	0.0246608	-0.0343203	0.0251195	-0.0177065	0.0264134
-0.155546	0.0309768	0.0294706	0.0251231	0.0271679	0.0313579	-0.105107	0.0336661		0.243673	0.0290766	0.0324163	0.0242001	0.00401485	0.021164	0.278883	0.0336736		-0.0195163	0.0286367	-0.00891717	0.0252106	-0.033708	0.0254346	-0.0158212	0.0263346
-0.151345	0.0319393	0.0255201	0.0255866	0.0319481	0.03109	-0.108225	0.0329222		0.238073	0.0268408	0.0444745	0.0234506	0.00638364	0.0207566	0.268343	0.0316837		-0.00666354	0.0284361	-0.00689811	0.0259554	-0.0331675	0.0256451	-0.0205988	0.0255032
-0.14701	0.0332643	0.02172	0.0260352	0.0346021	0.0310403	-0.110525	0.0323331		0.226204	0.0263674	0.05005	0.0233772	0.00713613	0.0204241	0.255627	0.0301163		0.00270258	0.0287011	-0.0043978	0.0261198	-0.032339	0.0262371	-0.0297948	0.0246996
-0.137694	0.0345729	0.0174951	0.0270114	0.0362485	0.0313902	-0.108257	0.0327222		0.21119	0.0274624	0.0500089	0.0235874	0.00788225	0.019583	0.241414	0.0281214		0.011945	0.0291672	-0.00508766	0.0260232	-0.0298295	0.0264572	-0.0387396	0.0243706
-0.129628	0.0355694	0.0125984	0.027128	0.0378887	0.0320022	-0.0989387	0.0337419		0.195951	0.0288898	0.0490811	0.0231706	0.00810822	0.0192477	0.226565	0.0266199		0.0180233	0.0293137	-0.000106951	0.0257179	-0.0269403	0.026321	-0.0454844	0.024106
-0.121758	0.0364529	0.00912274	0.0271637	0.0405299	0.0328173	-0.0859045	0.0347401		0.17465	0.0302935	0.0465969	0.0217504	0.00770037	0.018635	0.208184	0.0268		0.0261254	0.0292533	0.00257558	0.0253811	-0.0243352	0.0263041	-0.0531223	0.0233754
-0.114866	0.0370685	0.00428774	0.027523	0.0404212	0.0331325	-0.0694767	0.0358971		0.149131	0.0306979	0.0437145	0.0212023	0.00614546	0.0181464	0.187422	0.0274578		0.0306479	0.0285485	0.00239996	0.0248945	-0.0212405	0.0261217	-0.0595628	0.0224987
-0.104192	0.0372852	0.00298897	0.0279152	0.0395347	0.0330932	-0.0463807	0.0371181		0.125666	0.0303538	0.0423771	0.0212016	0.00301357	0.0179756	0.163902	0.0280684		0.0321497	0.0271441	0.00366407	0.0245413	-0.0201831	0.0257459	-0.0611307	0.0222708
-0.089311	0.0370909	0.00474695	0.0283586	0.0360427	0.0328263	-0.0213655	0.0382963		0.105892	0.03001	0.0370315	0.021388	-0.000770872	0.0181531	0.140317	0.0282349		0.0299613	0.0254531	0.00502615	0.0242176	-0.0179183	0.0255549	-0.0599776	0.0218256
-0.0755651	0.0367388	0.00955572	0.028511	0.0313061	0.032768	-0.00308572	0.039662		0.0864912	0.0291572	0.0318378	0.0220413	-0.00400933	0.0185622	0.11536	0.027991		0.0268076	0.0242063	0.00726509	0.0241677	-0.0145672	0.0246215	-0.0572717	0.0222047
-0.0591433	0.0361555	0.0157026	0.0283427	0.0265684	0.0328489	0.0128314	0.0401083		0.0638815	0.0275384	0.0318794	0.0230161	-0.00681992	0.0189523	0.0918755	0.0270598		0.0213695	0.0235691	0.0103548	0.0237968	-0.0132284	0.0239844	-0.0545864	0.0226213
-0.0422215	0.0357788	0.0239572	0.0280624	0.0228659	0.032713	0.0265875	0.039786		0.0441688	0.0262713	0.0297411	0.0228858	-0.00552756	0.0194705	0.0753671	0.0258174		0.0179928	0.0235459	0.0125547	0.0235589	-0.0115339	0.0234646	-0.0506524	0.0227288
-0.0240709	0.0350371	0.0297736	0.0279775	0.0186325	0.0324323	0.0387499	0.0391239		0.0284751	0.0254425	0.0269847	0.0222591	-0.00558322	0.0199659	0.0656858	0.0248993		0.0141571	0.0240697	0.0150736	0.0234393	-0.0129044	0.0233923	-0.0418549	0.0224027
-0.00248321	0.0339671	0.0369514	0.0280676	0.0186018	0.0324687	0.0527466	0.0384934		0.015616	0.0245787	0.023959	0.0217301	-0.00430029	0.0199611	0.0591302	0.0245304		0.00884817	0.0254192	0.0184793	0.0230901	-0.0113275	0.0230769	-0.029153	0.0216444
0.0157302	0.0330001	0.0461595	0.0284262	0.0190074	0.0328726	0.064765	0.0366527		0.00744685	0.0235498	0.0272318	0.0213312	-0.00356801	0.0198064	0.0512528	0.0243839		0.0054857	0.0262589	0.0222862	0.0230061	-0.0115027	0.023027	-0.0187462	0.0206452
0.0328592	0.032315	0.0543747	0.0290199	0.0238175	0.0331846	0.0723796	0.0345231		-0.00278136	0.0220513	0.0277065	0.0215407	-0.00227588	0.0196648	0.0423723	0.024083		0.0102864	0.0267407	0.0248539	0.0225904	-0.0128673	0.0230675	-0.00821131	0.0197101
0.0524043	0.0314906	0.0577829	0.0294458	0.0242921	0.0334128	0.0779415	0.0325411		-0.00832124	0.020661	0.0265112	0.0208034	-0.000989291	0.0193615	0.0313222	0.0238232		0.0167565	0.0265497	0.0244372	0.022398	-0.0128034	0.0230814	0.00183111	0.0183321
0.0725912	0.0302924	0.0631502	0.0298686	0.0265978	0.0334303	0.0799816	0.0305994		-0.00787779	0.0188761	0.0204183	0.020481	0.000340418	0.018706	0.0216179	0.023667		0.0207484	0.0256481	0.024733	0.0219573	-0.0134561	0.0228718	0.0115405	0.0169093
0.0888896	0.0288898	0.0672465	0.0301817	0.0297	0.0333709	0.0742201	0.0290547		-0.00391119	0.0183133	0.0155304	0.0200903	0.00137853	0.0177593	0.0153	0.0236531		0.0263606	0.0242096	0.022745	0.02104	-0.0121976	0.0229088	0.0190739	0.0161621
0.101125	0.0277354	0.0695847	0.0303614	0.0330256	0.033722	0.0662108	0.0283255		-0.0042167	0.018056	0.0137222	0.0199877	-4.38471e-06	0.016968	0.0110198	0.0239795		0.0315277	0.0218662	0.0200002	0.0204427	-0.0109808	0.023488	0.0210221	0.0161715
0.110472	0.0266962	0.0709166	0.0302339	0.035235	0.0340951	0.0596545	0.0279385		-0.00363197	0.0180435	0.0115425	0.0207634	-0.000478951	0.0170146	0.00748962	0.0245073		0.0380983	0.0203956	0.0199327	0.0209983	-0.0111245	0.0234665	0.0229611	0.0166782
0.115336	0.0259794	0.0700534	0.0293688	0.0335036	0.0343109	0.0521055	0.0275697		-9.65808e-05	0.0188582	0.00446591	0.0214351	-0.00181816	0.0170481	0.0101293	0.0243367		0.0465827	0.0191858	0.0188776	0.0217709	-0.0105235	0.0237071	0.0233349	0.0176634
0.120998	0.0253383	0.0694513	0.0283969	0.0321503	0.0342356	0.0466466	0.0261099		0.00558829	0.0197567	-0.00196553	0.0214348	-0.00312066	0.0170969	0.0111737	0.02389		0.0505411	0.0185211	0.0175106	0.0222561	-0.0105228	0.0237573	0.0258356	0.0183751
0.122912	0.0245735	0.0716071	0.0266721	0.0319689	0.0340738	0.0458187	0.0252391		0.010352	0.0199284	-0.00794828	0.0208278	-0.00362782	0.0171907	0.0134483	0.0235117		0.049539	0.0189943	0.0178742	0.0223094	-0.00796889	0.0241472	0.0256063	0.0185396
0.121525	0.0237553	0.0707895	0.0250594	0.0291191	0.0334125	0.0474307	0.024563		0.013106	0.020292	-0.0137256	0.0201815	-0.00567225	0.0175457	0.0158246	0.0228972		0.051778	0.0199596	0.0179173	0.0220556	-0.00705474	0.0241467	0.0234397	0.017689
0.119145	0.02333	0.0654731	0.0239922	0.0247846	0.0330793	0.0517805	0.0231267		0.0151859	0.0208864	-0.0171438	0.0197066	-0.00783862	0.0179408	0.0203266	0.0226944		0.0510668	0.0206051	0.0190894	0.021043	-0.00737707	0.0242467	0.0227717	0.0164233
0.116231	0.0228593	0.0621265	0.0234941	0.0167524	0.0334329	0.0554532	0.0227151		0.0175051	0.0204522	-0.0189332	0.0198915	-0.0104337	0.0183738	0.0275821	0.0216344		0.0444413	0.0201279	0.0229912	0.0197075	-0.00625486	0.024201	0.021188	0.015302
0.109873	0.0223179	0.0608777	0.0240043	0.00976762	0.0341853	0.0614868	0.0218135		0.0211079	0.0195792	-0.0188556	0.0200691	-0.0127855	0.0187237	0.0334404	0.0204659		0.0374709	0.0195731	0.0260583	0.0188582	-0.00507982	0.0241693	0.0177594	0.014428
0.0982202	0.0223793	0.059947	0.0246448	0.0049804	0.0353302	0.0661458	0.0221026		0.0180406	0.0185932	-0.0129587	0.0201196	-0.0144234	0.0189838	0.0404801	0.0188705		0.0300442	0.0197184	0.0288615	0.0179333	-0.00460292	0.0243298	0.0145667	0.0138392
0.0874631	0.0227415	0.0589718	0.0253855	0.00228151	0.0360959	0.070224	0.0230176		0.0107566	0.0183502	-0.00802989	0.0204548	-0.0147526	0.0193185	0.0459199	0.0172513		0.0213892	0.0194965	0.0315555	0.0172343	-0.00492634	0.0244659	0.0117477	0.0135189
0.0759929	0.0231614	0.0579684	0.0256323	-0.000327365	0.036497	0.0738119	0.024487		0.00885839	0.0181503	-0.00183506	0.0210664	-0.0116358	0.0189463	0.0512128	0.0156903		0.0159702	0.0190108	0.0336513	0.016695	-0.00601556	0.0244883	0.0121012	0.0132471
0.067241	0.0232172	0.0565938	0.02578	-0.00231283	0.0364772	0.0786283	0.0265672		0.00649437	0.0182948	0.00356145	0.0211314	-0.00951968	0.0188815	0.0555769	0.015045		0.00961813	0.0189121	0.0349428	0.0164247	-0.00766428	0.0244582	0.0140435	0.0126975
0.0604273	0.0236734	0.056176	0.0253565	-0.00127152	0.0363566	0.0858725	0.0284417		0.00539737	0.0187983	0.0112875	0.0211657	-0.00567198	0.0187424	0.0569979	0.0150006		0.0024481	0.0193256	0.0360788	0.0165686	-0.00414542	0.0241405	0.0164227	0.0122112
0.0491369	0.0243519	0.0571142	0.0243263	-0.00194321	0.0361419	0.0911547	0.029428		0.00603947	0.0192682	0.0196535	0.0213801	-0.00214635	0.018672	0.0603838	0.0151941		0.000258321	0.0197563	0.0368875	0.0171489	-0.00163348	0.0241458	0.017095	0.0120558
0.0376314	0.0246486	0.0562454	0.0235622	-0.00165651	0.0355486	0.0926157	0.0297242		0.00320753	0.0197432	0.025671	0.0212004	0.00144246	0.0185316	0.0610767	0.0155281		0.00425701	0.0201135	0.0373486	0.0178173	-0.00150927	0.0241544	0.0181263	0.0120791
0.027907	0.0244256	0.0551117	0.022874	-0.00181495	0.034963	0.0918909	0.0289213		0.00489124	0.0205411	0.0327361	0.0202397	0.00537295	0.0182941	0.060656	0.0159586		0.00574001	0.020934	0.0375544	0.0186904	-0.00264691	0.0244876	0.0189781	0.0121472
0.0187531	0.0242042	0.0572475	0.0224056	0.00297465	0.0338305	0.0865012	0.0273629		0.00626466	0.020955	0.034778	0.0191183	0.00820745	0.017963	0.0610935	0.0169724		0.00608833	0.0219329	0.0368007	0.0192887	-0.00231513	0.0252361	0.0185566	0.0122642
0.0101856	0.0232941	0.056148	0.0226348	0.0101977	0.0325992	0.0816224	0.0261238		0.00719302	0.020856	0.0364603	0.0182844	0.00984323	0.0176299	0.0590615	0.0175485		0.0105764	0.022301	0.0345161	0.0194229	-0.00371665	0.0257358	0.0167247	0.0122724
0.00488857	0.0228021	0.0541984	0.0236204	0.0176461	0.0313494	0.0742102	0.0252215		0.0048369	0.0208567	0.0385423	0.0180127	0.00944605	0.0170612	0.058179	0.0181589		0.0145078	0.0221358	0.0355494	0.0189432	-0.00242416	0.0259144	0.0142689	0.0121736
0.00690343	0.0220574	0.0509432	0.0249993	0.0209297	0.0305477	0.0661024	0.0255004		0.00747656	0.0205176	0.037026	0.0173344	0.0106669	0.0169753	0.0564563	0.0183541		0.0232771	0.0213233	0.0382289	0.0185586	-0.00196791	0.0259132	0.0141885	0.0117683
0.0108776	0.0214971	0.0468569	0.0261607	0.0220748	0.0298787	0.0593659	0.0262066		0.0136712	0.0197921	0.0311195	0.0163956	0.0117907	0.0169781	0.0571158	0.0180087		0.0312765	0.0207752	0.0387494	0.0184359	-0.000655902	0.0264273	0.0145045	0.0115382
0.0184347	0.020286	0.0438456	0.0268658	0.0232089	0.0294032	0.0547096	0.0272331		0.0196429	0.0191303	0.0245259	0.0166598	0.0110537	0.0171163	0.0577228	0.0172499		0.034274	0.0196768	0.0389867	0.018443	-0.00021416	0.026665	0.0161948	0.011354
0.0258246	0.019486	0.0418532	0.0266517	0.0231147	0.0291644	0.0522016	0.0282016		0.022344	0.0187628	0.0192022	0.0171442	0.0102502	0.0172547	0.0600941	0.0161806		0.0388781	0.0183324	0.0392646	0.0184455	0.00135618	0.0268021	0.0178657	0.0112442
0.034692	0.0187383	0.0381151	0.0262336	0.0210533	0.0294244	0.0505641	0.028567		0.0270846	0.0177197	0.0142261	0.0174397	0.00885706	0.0172729	0.0616551	0.0150871		0.0455337	0.0170743	0.0399892	0.0184698	-0.00082148	0.0265959	0.019731	0.0111107
0.0442266	0.0182322	0.0327044	0.0252707	0.0204991	0.0299861	0.0490202	0.0285207		0.0292311	0.0170797	0.0108963	0.0179887	0.00785604	0.0171964	0.0640007	0.0141932		0.0505903	0.0155497	0.0387909	0.018362	-0.00392694	0.0261957	0.0209031	0.0109872
0.0526413	0.0186458	0.0279214	0.0245798	0.0182069	0.0305956	0.0463037	0.0284436		0.0316181	0.0166409	0.00941858	0.0188349	0.00525419	0.0170105	0.066043	0.0141171		0.0537099	0.0146628	0.0399616	0.0185617	-0.0032842	0.0254202	0.0215931	0.0110454
0.0610318	0.0199606	0.0248259	0.0244188	0.0193714	0.0317667	0.0448291	0.0277933		0.0328598	0.0160831	0.00865739	0.0191377	0.00186645	0.0169267	0.0673982	0.0145598		0.0574893	0.0146665	0.0389383	0.0186216	-0.00321165	0.0247705	0.0232692	0.0109877
0.0685082	0.0211384	0.0233844	0.0246525	0.0170506	0.0329342	0.0431341	0.0264363		0.0333276	0.0158618	0.0105768	0.0188168	-0.00191034	0.0166498	0.0685359	0.0151393		0.0616099	0.0155094	0.0371597	0.0187583	-0.00383029	0.0245406	0.0255735	0.0105795
0.0775228	0.0217367	0.0243513	0.0249731	0.0135406	0.0343699	0.0429031	0.0247469		0.035308	0.01647	0.0127722	0.0179507	-0.00422217	0.0164883	0.0701963	0.0159078		0.0632678	0.0164276	0.0341031	0.018716	-0.00505182	0.024332	0.029394	0.0105251
0.0820401	0.0218377	0.0277106	0.0258121	0.0109917	0.0351476	0.0425288	0.0229385		0.0388548	0.0175255	0.0158229	0.0176089	-0.00540776	0.0165104	0.071464	0.0165479		0.066221	0.0166992	0.0305885	0.0181835	-0.00812876	0.0242848	0.0350261	0.010814
0.0862647	0.0214647	0.0332833	0.0270494	0.0107433	0.035535	0.0435199	0.0214031		0.0410137	0.0187106	0.0181033	0.0177391	-0.00838329	0.0168646	0.0720121	0.0169084		0.0655561	0.0168606	0.0254247	0.017902	-0.00896293	0.0240357	0.0376166	0.0111334
0.0876648	0.0210107	0.0391737	0.028309	0.0104042	0.0356391	0.0449515	0.0208536		0.0408942	0.0195167	0.0235213	0.0177549	-0.0114907	0.0174947	0.0718598	0.0167939		0.0644459	0.0165728	0.0233477	0.0179597	-0.00959846	0.0241083	0.0388198	0.0111307
0.0862401	0.0206689	0.0464309	0.0295558	0.0121511	0.0350754	0.0466725	0.0205358		0.0407062	0.0198231	0.0262671	0.0178462	-0.0125309	0.0178758	0.0706463	0.016189		0.0649716	0.0162578	0.0236855	0.0180994	-0.00867422	0.0237668	0.0384717	0.0110447
0.0843754	0.0206042	0.0504303	0.0308338	0.0155969	0.0340491	0.0493062	0.0200213		0.0421327	0.0199222	0.0296267	0.0175257	-0.0138664	0.0183345	0.0685844	0.0152181		0.0629723	0.0157215	0.0245205	0.0183056	-0.0103463	0.0239553	0.0368292	0.0110339
0.0802084	0.0209806	0.0541679	0.0317073	0.0196355	0.0329157	0.0531571	0.0194493		0.0419371	0.0191243	0.033211	0.0175885	-0.0136692	0.018702	0.0670889	0.0139989		0.0586411	0.0151424	0.0252059	0.0186043	-0.010164	0.0242554	0.0343254	0.0112187
0.0782369	0.0219339	0.0579033	0.0321162	0.0254421	0.0325325	0.0582235	0.0193867		0.0410883	0.0183476	0.0342197	0.0173688	-0.0132265	0.0187308	0.0650506	0.0131387		0.0543849	0.0151057	0.0275089	0.0191513	-0.0072281	0.0246929	0.0319265	0.0114641
0.0781774	0.0232938	0.0597294	0.0322685	0.0321913	0.0326615	0.0644528	0.0195418		0.0412855	0.0182512	0.0363853	0.0168294	-0.0123434	0.0184561	0.063345	0.0133874		0.0528868	0.0150385	0.0264461	0.019556	-0.00636747	0.0252538	0.0305986	0.0121612
0.0772528	0.0247445	0.0616148	0.0321701	0.0353254	0.0328409	0.0686053	0.0194543		0.0384508	0.01834	0.0350882	0.016538	-0.00960183	0.0179073	0.0622968	0.0141823		0.0499457	0.0152413	0.0258875	0.0195663	-0.00245324	0.0257754	0.0281053	0.0128493
0.0776322	0.0257196	0.06229	0.032009	0.0356212	0.0332071	0.0724894	0.0192609		0.0369747	0.0187509	0.0324951	0.016228	-0.00512408	0.0175622	0.061412	0.0151876		0.047651	0.0155203	0.0250424	0.0195796	0.000101905	0.0260344	0.0269774	0.0133955
0.0755688	0.0255286	0.0603758	0.0313956	0.0363593	0.0336024	0.0763511	0.0191643		0.0327311	0.0193567	0.0291083	0.0160049	-0.000744978	0.0177753	0.0592416	0.0156526		0.044026	0.0156851	0.0259562	0.0193161	0.00421996	0.0260417	0.0256447	0.0137808
0.0735554	0.0254178	0.0568286	0.0300397	0.0339331	0.0339988	0.0801616	0.0190638		0.0294443	0.0203985	0.0240881	0.0158261	0.00139577	0.0180667	0.0566088	0.0157779		0.0394172	0.0153877	0.0264933	0.0191663	0.00521758	0.0260573	0.0241177	0.01378
0.0706866	0.0243461	0.0544543	0.0282974	0.0310487	0.033764	0.0828819	0.0186723		0.025441	0.0214101	0.0195599	0.0160283	0.00543671	0.0181761	0.0531704	0.0152445		0.0378038	0.01499	0.0286917	0.0190156	0.00647951	0.0256843	0.0234414	0.0135569
0.0695527	0.0229963	0.050538	0.0268117	0.0306486	0.0331506	0.0853186	0.018195		0.0251047	0.021897	0.0157433	0.0164187	0.00781285	0.0180447	0.0494519	0.0147823		0.0375569	0.0143853	0.0296628	0.0187181	0.00840629	0.0254905	0.022276	0.0135263
0.0655128	0.0217584	0.044246	0.0253497	0.0292934	0.0326905	0.0860526	0.0181341		0.0229344	0.0219519	0.0145701	0.0163299	0.010106	0.0180554	0.0480378	0.0143898		0.0378599	0.0139453	0.0277998	0.0183134	0.00932654	0.0251269	0.0214602	0.0131857
0.0577117	0.0213389	0.0395904	0.0248827	0.0300529	0.0318563	0.0841469	0.0178429		0.0219528	0.0217996	0.0127296	0.0162993	0.0111016	0.0181837	0.047641	0.0138329		0.0384786	0.0139886	0.0289574	0.0177399	0.0117559	0.0246493	0.0221115	0.0128553
0.0517928	0.0213913	0.0354748	0.0250357	0.0300015	0.0318359	0.0820479	0.0178542		0.0218086	0.0211928	0.0111273	0.0166211	0.00983367	0.018236	0.0484341	0.0132886		0.039196	0.0138801	0.0288824	0.0176411	0.0111455	0.0240013	0.0237538	0.0125372
0.0463887	0.0213867	0.0303059	0.0256472	0.0264582	0.0316925	0.0797688	0.0171014		0.0228951	0.0205987	0.0107218	0.0171087	0.00500782	0.017532	0.049236	0.0129011		0.0400969	0.0138717	0.0299236	0.0175586	0.00888216	0.0235682	0.025943	0.0118219
0.0424389	0.0210163	0.0273698	0.0264365	0.0229449	0.0318387	0.0773168	0.016866		0.0244117	0.0200649	0.0097867	0.0171225	-0.00107768	0.01677	0.0510114	0.0125892		0.0391743	0.0140415	0.0317114	0.0177327	0.00626093	0.0233776	0.0268416	0.0109171
0.0388021	0.0206149	0.0252761	0.0271406	0.0208755	0.032263	0.0747296	0.0176087		0.0259411	0.0197556	0.0105645	0.0170883	-0.00789418	0.0164126	0.0524289	0.0125508		0.03892	0.0145313	0.0334804	0.0180423	0.00207733	0.0230331	0.0291868	0.0106364
0.0366323	0.0204548	0.0241496	0.0273857	0.0204864	0.0332023	0.0733139	0.018561		0.0255916	0.0203672	0.0125733	0.0172409	-0.0118152	0.0163359	0.0537125	0.0126568		0.0385907	0.0151708	0.0352843	0.0188576	-0.000163623	0.0229058	0.0294326	0.0107407
0.0366285	0.0205315	0.0233361	0.0272924	0.0181199	0.0337938	0.0720938	0.0195097		0.027049	0.0205378	0.0140323	0.0170306	-0.0183422	0.0168461	0.0553208	0.0127714		0.0380735	0.015778	0.0387236	0.0187408	-0.00155515	0.0229398	0.0304074	0.0110736
0.0383768	0.0210649	0.0226421	0.0268498	0.016284	0.0342323	0.072465	0.0199907		0.0287667	0.0207064	0.0167038	0.0168786	-0.0228797	0.0175406	0.0566737	0.0127747		0.0368486	0.0162379	0.0406422	0.0190183	-0.000812759	0.0232022	0.0309208	0.0114897
0.0390023	0.0210546	0.0178333	0.0266486	0.0139311	0.0343361	0.0737215	0.0200393		0.0320888	0.0207218	0.0203817	0.0169889	-0.0289629	0.0181755	0.0587705	0.0127451		0.0343017	0.0164264	0.0410185	0.019564	-0.00144743	0.0237232	0.0308927	0.0120087
0.0386217	0.0208183	0.0158593	0.0260232	0.00969247	0.0332746	0.0762769	0.0197215		0.0340887	0.0208314	0.0235759	0.017019	-0.0309372	0.0187065	0.0610238	0.012731		0.032588	0.0158427	0.0412515	0.0198539	-0.00238564	0.0238867	0.0314585	0.0124552
0.0414521	0.0209902	0.0155771	0.0253666	0.00622479	0.032187	0.079317	0.0192538		0.0362468	0.0203739	0.025199	0.0172761	-0.0336871	0.0188304	0.0620726	0.0128076		0.0311792	0.0146312	0.0433529	0.0201057	-0.0034782	0.0239381	0.0326207	0.0125571
0.0456578	0.0217985	0.0165434	0.024765	0.000193663	0.0316649	0.0819815	0.0184852		0.038908	0.0194374	0.0250709	0.0173834	-0.0351584	0.0185445	0.062404	0.0127787		0.0311787	0.0136641	0.0432297	0.0196867	-0.00456804	0.0240678	0.034027	0.0124484
0.0490796	0.0220213	0.0205383	0.0241293	-0.00706445	0.0316876	0.081235	0.017526		0.0388926	0.0188206	0.0226343	0.0168406	-0.0349385	0.0182038	0.0618382	0.0127217		0.0296791	0.0130687	0.0434756	0.0194854	-0.004873	0.0241442	0.0337089	0.0124412
0.0509656	0.0211697	0.0242341	0.0238746	-0.0138228	0.0326718	0.080173	0.0164248		0.0383283	0.0189972	0.0214851	0.0166808	-0.0317336	0.017465	0.0612701	0.0126378		0.0274304	0.0123615	0.0403581	0.0191917	-0.00478453	0.0240099	0.0334149	0.0122345
0.0496539	0.0197181	0.027721	0.0237801	-0.0174769	0.0337124	0.0780315	0.01591		0.0365019	0.0186011	0.0211839	0.0164412	-0.024764	0.0163977	0.0599257	0.012529		0.0248928	0.0120057	0.0421559	0.0185944	-0.00426403	0.0239521	0.0335898	0.0117813
0.0455058	0.0180319	0.0316241	0.0240151	-0.0200327	0.0347628	0.0764425	0.015283		0.0373961	0.0182532	0.0203125	0.016272	-0.0192977	0.0158429	0.0587575	0.0124109		0.0247138	0.0121258	0.0418614	0.0189172	-0.00349073	0.0239198	0.0321815	0.0114285
0.0407031	0.0171788	0.0364271	0.0244198	-0.0170298	0.034763	0.0751515	0.0148343		0.0397936	0.0177724	0.0193248	0.0161683	-0.016966	0.0157973	0.0578948	0.0124029		0.0257379	0.0123249	0.0432771	0.0198652	-0.00090278	0.0234724	0.0317072	0.0111723
0.0341223	0.0170996	0.0410976	0.0244261	-0.0119077	0.0336059	0.072346	0.01463		0.0416954	0.017449	0.0189875	0.015881	-0.0129198	0.0158049	0.0576897	0.0124217		0.0273373	0.012857	0.0406896	0.0206521	0.00191627	0.0228243	0.0304766	0.0107817
0.0275291	0.017061	0.046729	0.0244429	-0.00404215	0.0324144	0.0694082	0.0150214		0.0404102	0.0171526	0.016825	0.0159236	-0.00681295	0.0158004	0.0576653	0.0123529		0.0291412	0.0133025	0.0386926	0.0222004	0.00245245	0.0227371	0.0300528	0.010608
0.0235036	0.0174855	0.054431	0.0245313	0.00483113	0.0308195	0.0669568	0.0159047		0.0406957	0.0167847	0.0137417	0.0162208	-0.000989531	0.0162049	0.0574116	0.0123075		0.0303111	0.014212	0.0401457	0.0229819	0.00412016	0.0224099	0.0310283	0.0104972
0.0248322	0.0175422	0.0608112	0.0249085	0.0114265	0.0297035	0.0644765	0.0164039		0.0412866	0.0161382	0.0123337	0.0163544	0.00235225	0.016532	0.0572682	0.0122891		0.0311527	0.0147245	0.0425079	0.0230045	0.00448098	0.0222559	0.0322827	0.0105751
0.0274425	0.0167573	0.0660144	0.0249932	0.0159915	0.0283339	0.061915	0.0169097		0.0424376	0.01581	0.0111442	0.0164695	0.00350007	0.0167923	0.05742	0.0123076		0.0324119	0.0144389	0.0432936	0.0226238	0.00499709	0.0222686	0.0323893	0.0107512
0.0329182	0.0160362	0.071419	0.0250012	0.0204887	0.0269667	0.0597333	0.0167784		0.0410331	0.0153897	0.0115769	0.0164653	0.0043154	0.0171051	0.0578686	0.0123682		0.0337189	0.0137416	0.0415964	0.0218622	0.00421446	0.0223775	0.0320135	0.0110958
0.0384634	0.0155776	0.0739847	0.0250282	0.0249952	0.0257575	0.0593457	0.0162232		0.0405393	0.0156364	0.0129437	0.0162989	0.00646032	0.0176868	0.0583697	0.0124752		0.0342715	0.0134162	0.043674	0.0213347	0.00532427	0.0226341	0.0336827	0.0115048
0.0437565	0.0151348	0.0766562	0.0253194	0.0300323	0.0248994	0.058686	0.015633		0.0396546	0.0161417	0.0141108	0.0161772	0.00863272	0.0184106	0.059022	0.0125909		0.0348285	0.0131181	0.0487053	0.0213908	0.00761119	0.0230242	0.0338172	0.0120849
0.0527474	0.0144283	0.077875	0.0259027	0.031753	0.0250024	0.0598741	0.0151542		0.0398068	0.0162509	0.0144045	0.0160858	0.00374174	0.0180004	0.0588807	0.0127103		0.0347712	0.0126233	0.0470573	0.0202084	0.0086538	0.0238442	0.0339998	0.0127315
0.0629619	0.0145147	0.0777733	0.0256117	0.0324658	0.0257277	0.0616255	0.0150684		0.0381214	0.0161939	0.0147186	0.015915	0.00048772	0.0177492	0.058697	0.0128338		0.0335329	0.0117191	0.0463304	0.0202273	0.00864457	0.0244691	0.0350283	0.0134482
0.0709105	0.0154908	0.0753812	0.0251105	0.0299058	0.0269397	0.0647782	0.0154341		0.0346977	0.0160438	0.0140288	0.0159345	-0.00211456	0.0176292	0.0584706	0.012945		0.0326948	0.0110696	0.0438869	0.0212016	0.00684398	0.0247112	0.035329	0.0142127
0.0791317	0.0165778	0.0767057	0.0246167	0.0252478	0.0282949	0.070257	0.0161028		0.0310923	0.0157942	0.0136158	0.0158425	-0.00274764	0.0179539	0.0580973	0.0130441		0.0318611	0.0106858	0.0443035	0.0223209	0.00274663	0.0243878	0.0348203	0.0148501
0.0866417	0.0171095	0.0765495	0.0244879	0.0178032	0.0295206	0.0747277	0.0163722		0.0289465	0.0158229	0.012781	0.0159479	-0.00559957	0.017835	0.058054	0.013221		0.0305548	0.0107379	0.0460095	0.0231892	0.000882285	0.0245091	0.0341654	0.0152881
0.090778	0.0171727	0.0746989	0.0244436	0.00951194	0.0307652	0.0788264	0.0165207		0.0252711	0.015417	0.0129334	0.0158669	-0.00737928	0.0177136	0.057965	0.0133811		0.0298236	0.0113928	0.0441157	0.0235217	-0.00225611	0.0243789	0.0326429	0.0153995
0.0913535	0.0168784	0.0720866	0.0248274	0.00385834	0.0318981	0.0810634	0.0165808		0.0201661	0.0151008	0.0125781	0.0159323	-0.00870845	0.0176624	0.0575976	0.0135382		0.0283234	0.0122561	0.038334	0.024039	-0.00492155	0.0239601	0.0306916	0.0154147
0.0888629	0.0163537	0.0683422	0.0253216	-4.34012e-07	0.0324513	0.0823125	0.0165961		0.0152351	0.0153999	0.0132968	0.0159175	-0.00725012	0.0178423	0.0579645	0.0135872		0.0268663	0.0129478	0.0321853	0.0244444	-0.00670339	0.0234731	0.0287455	0.0153636
0.0835216	0.0155445	0.065433	0.0260265	-0.00214412	0.0326033	0.0824455	0.0165406		0.0127671	0.0155691	0.0153773	0.0155188	-0.00445203	0.0176801	0.0578912	0.0136341		0.0259353	0.0129394	0.0309929	0.0234715	-0.00747751	0.0229335	0.0259863	0.0153349
0.0754973	0.0144544	0.0607919	0.0265316	-0.00229269	0.0322227	0.0832016	0.0161566		0.0119001	0.0155269	0.0162614	0.015342	-0.00463568	0.0174173	0.0579035	0.0136157		0.0277866	0.0128649	0.0245666	0.0221815	-0.01006	0.0227581	0.0226193	0.0153218
0.0699252	0.0140615	0.0580317	0.0270164	-0.00207474	0.0312033	0.082923	0.0157035		0.0136648	0.0147145	0.0171274	0.0150943	-0.00515849	0.0169977	0.0580425	0.0135525		0.0290897	0.012918	0.0176082	0.0207515	-0.0134048	0.0227191	0.0212496	0.0150111
0.0629458	0.0142949	0.0568093	0.0271216	-0.00187405	0.0304729	0.0813885	0.0152386		0.0135187	0.0145379	0.0174481	0.0150432	0.000489743	0.0171472	0.0590902	0.0133887		0.0300677	0.0128123	0.0114052	0.0200904	-0.0158688	0.0229285	0.0204135	0.0144546
0.058309	0.0147516	0.0571675	0.0268445	0.000392995	0.03	0.080069	0.0150615		0.0129952	0.0146082	0.0171234	0.0150622	0.00571341	0.0174411	0.0600294	0.0132547		0.0311219	0.0126192	0.00762972	0.0200478	-0.0178112	0.0231734	0.019846	0.0140688
0.0550377	0.0152879	0.0591044	0.0267512	0.000914321	0.0299974	0.0765261	0.0150193		0.0163972	0.0143494	0.0173481	0.0150563	0.00986879	0.0178718	0.0611769	0.0133258		0.0317326	0.0124808	0.00563563	0.0201818	-0.0187759	0.0233674	0.0196161	0.0135657
0.0518094	0.0157505	0.0590707	0.0264922	0.00371642	0.0302244	0.0699946	0.0143638		0.0193898	0.0145489	0.017653	0.0150566	0.0101316	0.0182098	0.0635539	0.0137831		0.0332211	0.0124299	0.00245321	0.0202951	-0.0189982	0.0236848	0.019404	0.0128867
0.0494991	0.0161681	0.058845	0.0263843	0.00720775	0.0304182	0.0641057	0.0143828		0.0216495	0.0149767	0.0177249	0.0151183	0.0104057	0.018464	0.0645593	0.0141818		0.0347595	0.0123749	-0.00171988	0.0211034	-0.0182418	0.0239775	0.0187557	0.0119938
0.0507956	0.0160718	0.0584683	0.0263688	0.0112505	0.0312366	0.0579039	0.0146667		0.0243099	0.0151564	0.0178258	0.0152841	0.0098826	0.0189085	0.0652414	0.0144793		0.0359962	0.0124153	-0.0030734	0.021795	-0.0164133	0.0239441	0.0189697	0.011117
0.051103	0.0160413	0.0600234	0.026442	0.0158922	0.0320541	0.0516555	0.0148913		0.026632	0.0150906	0.0179037	0.015475	0.00912922	0.0195228	0.0655292	0.0147994		0.0352313	0.0128286	0.00520128	0.0214136	-0.0114302	0.0233941	0.0193429	0.0103799
0.0525519	0.0156597	0.0628811	0.0267202	0.0216162	0.0323334	0.047475	0.0150542		0.0302967	0.0150068	0.017639	0.0158882	0.00748964	0.0201818	0.0648925	0.0147014		0.0366325	0.0129038	0.0148532	0.0211758	-0.00794267	0.0233558	0.0202023	0.0101072
0.0556762	0.0147625	0.065385	0.0268062	0.0275195	0.032171	0.0459087	0.0152426		0.0309002	0.0148651	0.0160921	0.0161992	0.00479584	0.0206377	0.064059	0.0145489		0.038461	0.0127676	0.0195595	0.0202333	-0.00454883	0.0233585	0.0228035	0.0104832
0.0604279	0.0140088	0.0708924	0.0266507	0.0331172	0.0316122	0.0439803	0.0154484		0.0290394	0.01471	0.015585	0.0166062	0.00341257	0.0208307	0.0636905	0.0145348		0.040107	0.0125414	0.0272851	0.0197757	-0.000863811	0.0234099	0.0255938	0.0112451
0.062967	0.0138039	0.0754282	0.0262496	0.0378443	0.0310395	0.0420553	0.0156723		0.0250467	0.0146179	0.0142073	0.0166915	0.00192285	0.020977	0.0627968	0.0143793		0.0425646	0.012429	0.0344815	0.0193607	0.00199254	0.0238653	0.0266836	0.0117028
0.0641195	0.0136862	0.0776167	0.0257558	0.0424409	0.0306943	0.0404975	0.0154574		0.0235754	0.0145859	0.0124316	0.0166703	-0.000744465	0.0205854	0.0616716	0.0141044		0.0447135	0.0126236	0.0435694	0.0182451	0.0048359	0.0241244	0.0268071	0.0118295
0.0644902	0.0134168	0.0771528	0.0253642	0.0447885	0.0301619	0.0389613	0.014957		0.0228118	0.0146098	0.0134507	0.0163902	-0.00434546	0.0194345	0.0606592	0.0137772		0.0457737	0.0130608	0.0491282	0.017354	0.00624241	0.0242939	0.0270111	0.011862
0.0649842	0.0133444	0.0742997	0.0249878	0.0484869	0.0302103	0.0395572	0.0148833		0.0186275	0.0157137	0.0160076	0.016	-0.00692322	0.0185497	0.0592006	0.0133103		0.0470968	0.0134519	0.052181	0.0172201	0.00604738	0.0241725	0.0268893	0.0119406
0.0648416	0.0128311	0.0713066	0.0243971	0.0517234	0.0304583	0.041662	0.015113		0.0164222	0.0164432	0.0179673	0.0156794	-0.00797307	0.0176893	0.0566199	0.0127748		0.0470483	0.0130712	0.0539996	0.0175528	0.00763633	0.0242478	0.0273059	0.0119386
0.0649621	0.0124609	0.0685107	0.0242219	0.0541856	0.0308556	0.0425344	0.0154818		0.0148842	0.0166632	0.0207654	0.015428	-0.00886859	0.0172479	0.0558601	0.0125993		0.0461211	0.0126324	0.0560471	0.0186157	0.00710351	0.0240265	0.0275243	0.0115252
0.0625784	0.0119779	0.0665618	0.0238463	0.0556092	0.0319235	0.0434944	0.016109		0.015031	0.016433	0.0232413	0.0153671	-0.00838548	0.017147	0.0548294	0.0125036		0.0452062	0.0122618	0.0571665	0.0196903	0.00273507	0.0234644	0.0268475	0.011049
0.0609574	0.0115148	0.0606521	0.0234881	0.0545873	0.0325755	0.0458911	0.0168961		0.0150376	0.0154917	0.0246297	0.015405	-0.00937454	0.0174769	0.055039	0.0125362		0.0464371	0.0123664	0.0503697	0.0197308	-0.00483317	0.0230866	0.0274227	0.0104153
0.0609628	0.0112733	0.0561006	0.0230131	0.0508703	0.0328915	0.0477819	0.0175362		0.013873	0.0150927	0.0265937	0.01573	-0.0107273	0.0183822	0.0556567	0.0125867		0.0443532	0.0121228	0.0420075	0.0200399	-0.0088764	0.0233616	0.0280574	0.00984745
0.0593898	0.0110043	0.0500377	0.0228858	0.0456916	0.032875	0.0489339	0.018174		0.0125361	0.0145902	0.028685	0.016416	-0.0117751	0.0194956	0.0581235	0.0127584		0.0431155	0.0120889	0.0347255	0.0212733	-0.0120317	0.0238678	0.0273997	0.00944866
0.0585592	0.0113472	0.0442305	0.0233637	0.0385965	0.0324215	0.0500913	0.0187226		0.0136254	0.0139972	0.0296918	0.0167807	-0.014158	0.0206283	0.0596224	0.0129369		0.0413974	0.0122484	0.0267053	0.0225611	-0.0152559	0.0243021	0.0252196	0.00940826
0.0580345	0.0117882	0.0390983	0.0241839	0.0319041	0.0316634	0.0518511	0.0194163		0.0147389	0.0135742	0.029196	0.0172164	-0.0156662	0.021337	0.0609069	0.0131539		0.0399214	0.0123059	0.0184869	0.0233842	-0.0181639	0.0248126	0.0243851	0.00983572
0.0588663	0.0122715	0.0349502	0.0254038	0.0260571	0.0307529	0.0537923	0.0197328		0.0141365	0.0136032	0.0299704	0.0176147	-0.017333	0.021604	0.0621209	0.013365		0.0380871	0.0123628	0.0092334	0.0231772	-0.0188486	0.0254321	0.0241504	0.0103343
0.0601462	0.0127563	0.0328076	0.0263357	0.0205329	0.0297687	0.0547359	0.0198332		0.0134899	0.0139009	0.0280719	0.0177297	-0.015535	0.0212497	0.061882	0.0131285		0.0364485	0.0123866	0.00293256	0.022967	-0.0163499	0.025762	0.0239074	0.0107011
0.0610866	0.0135769	0.0341142	0.0275761	0.0131451	0.028964	0.0552795	0.0196419		0.0136829	0.0141472	0.0252302	0.0176193	-0.0152511	0.0207202	0.0615532	0.0130144		0.0341795	0.0124607	0.000842951	0.0225057	-0.0155224	0.0259564	0.0240296	0.0108085
0.0619793	0.0147833	0.0391583	0.0284738	0.00632943	0.0289727	0.0547825	0.018914		0.0132363	0.0146774	0.0219373	0.0173126	-0.0143974	0.020269	0.0616415	0.0131153		0.0323239	0.0125201	0.00330924	0.0215008	-0.0151703	0.025396	0.0244035	0.0107028
0.0614598	0.0156699	0.0433392	0.0294412	0.00351469	0.0299912	0.0552402	0.0180908		0.014794	0.01467	0.018928	0.0169145	-0.0115881	0.0195712	0.0603307	0.01313		0.0343654	0.0126157	0.00512227	0.0205549	-0.0142708	0.024534	0.0248279	0.0105598
0.0611724	0.0165446	0.0468668	0.0301693	0.00266591	0.030906	0.0569862	0.0170375		0.012201	0.0151961	0.0166062	0.0165604	-0.00976067	0.018853	0.0580036	0.0130387		0.0356811	0.0126316	0.00536885	0.0201281	-0.00916634	0.0244877	0.0247641	0.0104963
0.0600785	0.0169502	0.0526511	0.0295267	0.000260335	0.0315448	0.0573442	0.0162424		0.0109748	0.0154113	0.0149547	0.0163364	-0.00836789	0.01847	0.055177	0.0131159		0.0353648	0.0125518	0.00643509	0.0204585	-0.00413119	0.0241767	0.0219115	0.0103746
0.0573282	0.0165954	0.0553331	0.0278487	-0.00166456	0.0315611	0.0574772	0.0159397		0.00996383	0.0156852	0.0129808	0.0165331	-0.00684555	0.0182103	0.0516866	0.0133915		0.0358833	0.0128832	0.00815346	0.0211368	-0.00221764	0.0235879	0.019228	0.0105271
0.0536711	0.0159326	0.0574125	0.0259139	-0.00365792	0.0308352	0.0582614	0.015841		0.0112294	0.0154797	0.0113904	0.0169513	-0.0064155	0.0180745	0.0471443	0.0143454		0.0324513	0.0124081	0.011463	0.021673	0.000242155	0.0230795	0.017289	0.0108662
0.0511469	0.0152087	0.061123	0.0242416	-0.00437913	0.0295407	0.0592656	0.0159196		0.0104419	0.0158409	0.0128185	0.0164338	-0.00497277	0.0179823	0.0432051	0.0153897		0.0290979	0.0119636	0.0146994	0.0219521	0.00179276	0.0224102	0.0170545	0.0115058
0.0504088	0.0155197	0.0638937	0.0238192	-0.00394612	0.0295434	0.0593481	0.0162778		0.010058	0.0161848	0.0132363	0.0162356	-0.00382419	0.0184278	0.0406573	0.016314		0.0275334	0.0119098	0.0183091	0.0229731	0.00375829	0.0224079	0.0167123	0.0115728
0.0487034	0.0156778	0.0680473	0.0238184	-0.00317104	0.0293631	0.0594718	0.0169629		0.0109469	0.0160982	0.0130287	0.0162994	-0.00206765	0.0191744	0.037656	0.0174691		0.0267051	0.0119212	0.0221946	0.0236854	0.00460162	0.022424	0.0160284	0.0117286
0.0453558	0.0157881	0.0721421	0.0239479	-0.00228057	0.0290518	0.0602669	0.0177313		0.0121671	0.0157546	0.0138526	0.0163891	-0.00300074	0.0200801	0.0359057	0.0181908		0.0265338	0.0117024	0.0266276	0.0240589	0.00337016	0.0222008	0.0146979	0.0119568
0.0419048	0.0157273	0.0732625	0.023851	0.00111082	0.0289269	0.0596609	0.0187014		0.0133167	0.0153499	0.0146834	0.0164622	-0.00318724	0.0206422	0.0340902	0.0186764		0.0263418	0.0115196	0.0294115	0.0242294	0.00441754	0.0226255	0.0130262	0.012218
0.0391978	0.0163291	0.0675429	0.0228477	0.00266367	0.0279195	0.0615285	0.0203239		0.0131398	0.0151413	0.0168978	0.0162895	-0.00337273	0.0210438	0.0306284	0.01996		0.0262581	0.0114	0.0258097	0.0242123	0.00418984	0.023242	0.0109722	0.0125447
0.0362889	0.0165841	0.063056	0.0229448	-0.000556576	0.0265239	0.064203	0.0220291		0.0104732	0.0155364	0.0202381	0.0158974	-0.00600297	0.021177	0.0276583	0.0210252		0.0209447	0.0124243	0.023451	0.0238413	0.0051348	0.0237996	0.00824312	0.0130173
0.0327176	0.017101	0.0591105	0.0248299	-0.00679713	0.0256907	0.0635243	0.0225187		0.0133199	0.015671	0.0233477	0.0158253	-0.0105357	0.0211245	0.027707	0.0207244		0.0160081	0.0133642	0.0228774	0.0231609	0.00383677	0.0248398	0.0054478	0.0138481
0.029312	0.018492	0.0550675	0.0280645	-0.010082	0.0259374	0.0647487	0.0226432		0.0155264	0.0161995	0.026604	0.0158411	-0.012773	0.0211803	0.027468	0.0207597		0.0127055	0.0148524	0.0229124	0.0228985	0.00307948	0.0263942	0.00741326	0.0143813
0.0240306	0.0207271	0.0562245	0.0313787	-0.011709	0.0270862	0.0680432	0.0218137		0.0153991	0.0170061	0.0324277	0.0165057	-0.0149336	0.0216612	0.0282757	0.0206121		0.005723	0.016736	0.026676	0.0245562	0.00585459	0.0280239	0.00986431	0.0157338
0.0299811	0.0207471	0.067829	0.0312344	-0.0129837	0.0293902	0.0696143	0.0219361		0.00976166	0.0184211	0.0446254	0.0187877	-0.0129469	0.0237943	0.0290946	0.0203037		0.0073135	0.0172862	0.0236278	0.0252158	0.0022929	0.0278888	0.0117535	0.0160003

## Sheet: SFig. 1j
	Animal 1																															Animal 2
	0-5 seconds					5-6 seconds					6-11 seconds					11-12 seconds					12-15 seconds					15-20 seconds						0-5 seconds					5-6 seconds					6-11 seconds					11-12 seconds
Speed	AC-trials	AD-trials	BC-trials	BD-trials		AC-trials	AD-trials	BC-trials	BD-trials		AC-trials	AD-trials	BC-trials	BD-trials		AC-trials	AD-trials	BC-trials	BD-trials		AC-trials	AD-trials	BC-trials	BD-trials		AC-trials	AD-trials	BC-trials	BD-trials			AC-trials	AD-trials	BC-trials	BD-trials		AC-trials	AD-trials	BC-trials	BD-trials		AC-trials	AD-trials	BC-trials	BD-trials		AC-trials	AD-trials	BC-trials
1	1	1	1	2		1	1	1	1		3	1	1	2		2	1	1	1		1	1	3	1		1	1	1	1			1	1	1	1		3	1	1	1		1	1	1	1		1	1	1
2	1	2	0	3		0	0	0	2		0	2	0	0		0	1	1	0		0	2	0	0		1	0	2	0			1	0	3	2		1	0	0	0		0	0	0	0		0	0	0
3	3	0	0	1		0	1	0	0		2	1	2	0		0	0	0	1		0	2	2	1		1	1	4	0			1	0	0	0		0	0	0	0		1	1	1	0		0	2	0
4	1	0	0	1		1	0	0	2		0	1	0	1		1	0	0	1		1	2	3	0		4	2	1	1			0	0	2	0		2	0	0	0		0	0	0	1		0	1	0
5	3	0	3	2		0	0	0	3		1	1	4	1		0	2	1	0		0	1	0	3		2	6	2	1			1	0	0	0		2	0	0	0		1	0	2	2		0	1	0
6	0	0	0	4		0	0	1	3		3	2	1	2		0	2	1	0		1	1	5	1		4	2	5	3			0	3	3	1		4	0	0	0		0	0	2	1		0	0	0
7	1	1	3	2		0	0	0	5		2	1	1	4		0	2	1	3		1	7	4	6		6	3	4	4			3	1	2	0		7	1	0	1		0	1	0	2		0	1	0
8	4	1	1	4		0	0	0	2		1	2	1	6		0	2	0	1		5	3	6	2		5	6	6	1			4	0	1	1		0	0	1	0		0	2	0	1		0	2	2
9	9	2	3	5		0	0	0	2		6	3	0	4		2	3	2	3		3	7	4	3		10	6	3	12			2	3	8	0		1	0	0	1		0	0	2	2		0	2	1
10	5	2	0	0		0	0	0	7		7	5	2	4		1	0	2	3		5	9	2	3		6	5	6	5			3	4	6	5		8	0	0	1		0	1	2	6		0	4	0
11	7	2	5	7		2	0	0	7		2	4	4	1		2	0	1	2		7	7	4	5		6	7	5	8			2	4	5	7		1	0	1	3		0	1	7	6		0	0	0
12	7	4	3	8		2	0	1	9		7	8	5	10		2	3	0	0		6	10	4	5		8	4	8	5			3	2	5	1		7	0	1	2		1	1	7	6		0	6	1
13	8	8	4	7		0	0	0	9		4	8	0	9		6	5	1	2		8	14	5	11		16	11	5	6			9	4	4	7		2	0	2	5		0	3	6	10		0	1	1
14	23	10	4	8		3	2	0	8		11	17	7	18		1	1	1	2		10	18	6	10		21	13	13	9			3	6	9	8		9	0	2	1		2	2	3	6		0	4	1
15	18	11	5	16		4	2	0	11		12	18	8	19		2	0	1	3		11	12	8	9		17	11	21	16			10	8	19	6		7	3	2	4		2	6	8	6		2	3	0
16	18	6	12	13		0	3	2	25		19	14	9	21		4	3	2	5		14	15	11	22		18	19	13	13			10	6	30	13		11	3	3	4		0	1	11	8		0	16	3
17	26	21	19	14		5	2	0	25		27	15	10	19		1	8	1	8		10	22	8	18		25	18	19	18			11	14	28	8		21	7	5	4		1	7	13	18		0	12	3
18	26	14	17	15		6	6	0	34		23	22	15	36		5	14	4	8		18	24	10	14		47	19	31	16			33	14	47	10		31	4	3	2		5	11	8	16		4	23	6
19	46	18	21	29		2	3	3	482		22	16	12	40		5	9	7	10		25	33	7	22		42	33	26	30			28	18	64	14		335	6	6	9		11	14	9	25		1	40	10
20	66	22	30	34		7	6	1	311		50	29	14	77		14	10	0	9		34	34	13	18		43	30	35	30			27	48	74	23		534	1	5	6		12	19	38	24		1	109	7
21	99	32	30	37		7	7	2	31		57	58	24	75		13	25	4	7		43	58	32	40		61	42	35	49			53	49	111	49		37	5	5	12		12	22	27	50		3	913	14
22	186	30	45	51		4	5	2	20		68	67	29	141		19	17	7	14		51	115	29	50		84	62	48	57			82	78	113	60		11	10	11	5		16	40	31	63		2	37	7
23	4083	61	56	72		15	14	2	9		126	94	47	201		19	33	13	28		60	1803	33	52		133	73	67	73			115	102	238	65		17	6	7	23		20	41	56	88		4	19	25
24	240	71	76	83		15	20	4	15		163	110	53	452		26	601	14	67		93	188	35	70		2383	89	143	74			135	155	393	95		9	17	15	28		37	90	77	87		11	19	59
25	84	85	199	242		35	36	4	15		284	223	91	3436		55	46	23	724		839	77	56	115		1792	283	2846	149			209	229	4644	135		5	26	17	73		54	97	101	203		11	9	1032
26	88	457	3016	4073		40	90	2	11		3156	2070	118	289		699	21	24	43		1509	44	126	2059		135	3201	262	3516			3318	782	328	202		6	17	26	919		60	193	162	4730		12	11	72
27	63	3192	137	200		567	596	3	4		550	1056	200	130		54	22	63	25		120	42	1533	297		96	174	89	746			779	3956	193	361		3	82	37	69		120	3820	353	501		21	7	25
28	32	109	68	89		220	29	6	6		179	170	2307	100		26	15	519	24		77	24	131	95		59	75	53	143			208	296	131	4402		4	926	133	26		237	1386	5167	172		31	3	27
29	39	74	56	64		26	21	8	5		127	111	495	86		20	13	28	19		52	29	74	71		47	59	48	97			139	176	100	315		5	47	923	17		4257	201	272	117		100	6	12
30	31	62	30	52		27	8	9	0		96	78	153	63		32	8	19	10		33	14	43	54		42	36	32	67			70	101	57	171		0	23	46	10		292	118	142	76		786	2	17
31	19	43	35	41		11	8	24	2		73	58	99	45		12	7	12	9		25	16	33	35		33	36	32	48			55	79	42	123		3	13	27	6		122	60	70	36		42	0	9
32	14	39	28	45		10	9	35	5		55	50	65	26		7	4	11	11		27	17	25	35		42	31	36	31			41	41	28	85		1	9	12	10		66	51	67	24		20	0	5
33	12	24	19	43		6	5	138	0		42	28	49	24		4	6	8	2		15	12	23	21		27	32	19	31			37	28	27	69		1	10	9	6		44	31	43	22		15	1	6
34	11	17	25	29		7	3	457	0		25	35	40	16		0	6	10	5		19	8	17	22		23	17	12	28			17	18	15	37		2	4	11	4		28	14	27	17		10	0	2
35	5	22	12	21		5	8	24	2		28	22	26	17		5	3	6	6		12	5	15	12		9	20	13	20			22	12	15	34		2	3	9	6		30	18	20	12		4	0	4
36	5	15	6	15		3	4	14	1		23	22	26	7		4	1	2	5		9	10	20	13		13	11	15	20			8	16	7	11		2	6	7	2		20	11	7	11		6	2	2
37	2	10	11	20		3	1	9	0		11	19	21	5		2	0	0	2		8	4	11	8		8	9	5	20			9	7	10	19		0	6	11	4		12	9	13	13		2	1	1
38	4	8	2	18		6	3	14	4		12	17	16	4		3	0	1	3		6	2	6	13		5	14	10	10			11	6	6	18		2	2	2	4		11	9	9	10		2	0	1
39	0	4	7	11		3	2	7	0		5	8	10	1		2	1	0	2		0	1	7	6		5	5	5	13			6	9	7	8		3	5	2	2		8	4	7	4		2	1	1
40	5	4	2	6		2	1	1	0		1	6	5	4		2	0	0	1		5	2	7	2		2	9	6	6			7	4	6	7		0	5	3	6		6	2	6	2		1	0	1
41	2	6	4	6		4	1	8	0		5	11	10	1		0	0	1	3		4	1	6	5		4	8	4	3			7	9	3	1		0	2	1	0		3	2	3	5		2	0	0
42	0	4	2	1		3	1	5	0		4	4	6	2		2	0	2	2		3	1	6	3		5	5	2	3			4	2	4	5		0	2	4	0		1	0	4	5		2	0	0
43	1	1	1	0		0	0	3	0		4	5	2	0		2	2	2	1		1	1	4	2		5	0	0	1			3	4	1	7		0	4	3	1		1	1	3	2		1	0	0
44	0	2	0	2		1	0	5	0		1	2	1	0		0	1	0	2		5	0	7	2		3	6	4	6			5	3	4	4		0	1	0	1		1	1	6	2		0	0	0
45	0	1	0	0		1	0	0	0		1	1	4	0		1	0	1	0		1	0	1	1		0	1	2	3			0	0	1	3		0	1	3	0		1	2	1	0		0	0	0
46	0	1	1	0		1	1	1	0		1	1	1	0		0	1	0	0		0	1	6	0		0	0	0	1			2	0	3	4		0	1	2	1		2	2	1	2		0	0	0
47	0	0	0	2		1	0	2	1		0	1	3	0		0	0	1	2		0	0	4	1		0	1	1	2			1	0	1	1		0	0	1	0		0	1	1	0		0	0	1
48	1	0	0	1		2	0	1	0		0	0	2	0		1	0	1	0		1	0	1	1		0	1	0	1			2	0	0	0		0	0	0	0		1	1	1	3		0	0	0
49	0	0	0	0		1	0	0	0		0	1	0	0		1	0	0	0		1	0	0	0		0	1	0	2			2	0	0	1		0	0	0	0		0	1	0	1		0	0	0
50	1	1	1	1		1	1	1	1		1	2	1	1		1	1	1	1		1	1	4	1		1	2	1	1			1	2	1	1		1	1	1	1		1	1	3	1		1	1	1
[truncated: 33 more columns]

## Sheet: SFig. 1k
Performance
First odor						Delay period						Second odor						Choice						Inter-trial interval
96.667	96.667	90	93.333	100		100	96.667	96.667	100	100		90	96.667	93.333	100	96.667		96.667	96.667	93.333	100	100		90	90	96.667	100	93.333
96.667	96.667	96.667	96.667	93.333		96.667	83.333	96.667	100	100		93.333	93.333	96.667	96.667	100		96.667	96.667	93.333	100	100		93.333	100	100	100	93.333
96.667	100	100	100	100		90	93.333	100	96.667	100		100	96.667	90	100	100		90	86.667	90	96.667	96.667		86.667	86.667	86.667	90	96.667
Licking
First odor						Delay period						Second odor						Choice						Inter-trial interval
0.6	0.47	0.47	0.53	0.6		0.47	0.6	0.5	0.5	0.4		0.57	0.4	0.57	0.67	0.53		0.5	0.4	0.47	0.43	0.47		0.63	0.6	0.57	0.37	0.6
0.57	0.53	0.4	0.57	0.6		0.53	0.57	0.57	0.67	0.6		0.6	0.47	0.63	0.63	0.53		0.37	0.63	0.5	0.63	0.57		0.5	0.4	0.47	0.67	0.6
0.5	0.37	0.6	0.6	0.73		0.5	0.3	0.47	0.6	0.63		0.47	0.5	0.63	0.47	0.53		0.7	0.43	0.57	0.57	0.43		0.73	0.6	0.57	0.53	0.57
