# Supplementary material for: Volatile working memory representations crystallize with practice
Source: Nature. 2024 May 15;629(8014):1109–17. doi: 10.1038/s41586-024-07425-w (PMC11136659; doi:10.1038/s41586-024-07425-w)
Supplement: Supplementary file 7 — Source Data Extended Data Fig. 2 [file 41586_2024_7425_MOESM7_ESM.xlsx]

## Sheet: SFig. 2a
	Novice					Expert
First odor	36	51	43	43		59	59	67	49
Early delay	41	47	49	32		61	70	71	72
Late delay	39	63	47	59		53	49	73	70
Choice	34	46	38	47		55	54	60	48

## Sheet: SFig. 2g
Cell 1					Cell 2					Cell 3					Cell 4
AC/D		BC/D			AC/D		BC/D			AC/D		BC/D			AC/D		BC/D
Mean	SEM	Mean	SEM		Mean	SEM	Mean	SEM		Mean	SEM	Mean	SEM		Mean	SEM	Mean	SEM
1.75439	1.22941	0.769231	0.769231		0	0	0	0		0.877193	0.877193	4.61538	1.80912		0.531915	0.531915	0	0
1.75439	1.14382	0.576923	0.576923		0.132979	0.132979	0	0		1.09649	0.811588	3.94231	1.44019		0.531915	0.453004	0.127551	0.127551
1.55945	0.997709	0.555556	0.50454		0.206856	0.171784	0	0		1.21832	0.751071	3.61111	1.22861		0.531915	0.403263	0.141723	0.141723
1.49854	0.91758	0.512821	0.445863		0.254876	0.185797	0.0318878	0.0318878		1.29751	0.700365	3.45353	1.11559		0.49867	0.359406	0.201956	0.160951
1.44444	0.84679	0.471795	0.399863		0.289007	0.190499	0.0459184	0.0459184		1.31871	0.653125	3.30128	1.02777		0.484043	0.339173	0.243197	0.168941
1.39864	0.786735	0.435897	0.363201		0.299941	0.187819	0.0524376	0.0524376		1.31823	0.611948	3.1891	0.962592		0.46247	0.31851	0.273526	0.171814
1.32414	0.723166	0.410256	0.337013		0.307751	0.185905	0.0813897	0.065769		1.35965	0.587308	3.05403	0.909739		0.447062	0.303752	0.29519	0.173867
1.23173	0.668327	0.439103	0.329583		0.302527	0.181654	0.103104	0.0757675		1.42727	0.577856	2.96074	0.864571		0.424424	0.290455	0.300808	0.173061
1.15984	0.625675	0.461538	0.329887		0.288613	0.175325	0.119992	0.0835441		1.47986	0.575048	2.90242	0.838021		0.406816	0.280113	0.305178	0.172434
1.0731	0.583598	0.492308	0.332154		0.268617	0.166658	0.125	0.0871531		1.49269	0.570472	2.83013	0.814203		0.410461	0.27523	0.291667	0.167154
1.00213	0.549171	0.540793	0.340942		0.244197	0.151507	0.129097	0.090106		1.4899	0.565534	2.79429	0.797058		0.413443	0.271236	0.280612	0.162834
0.855928	0.450697	0.564103	0.309995		0.244197	0.151507	0.144558	0.100982		1.59623	0.533313	2.59615	0.681653		0.405384	0.243906	0.288343	0.170564
0.709729	0.367785	0.610723	0.308759		0.220019	0.127329	0.152288	0.108712		1.6361	0.510917	2.53205	0.641622		0.397324	0.230923	0.272882	0.155103
0.616693	0.316941	0.622378	0.301286		0.187782	0.104657	0.160019	0.116443		1.62281	0.490555	2.47378	0.61962		0.397324	0.225669	0.265152	0.147373
0.510367	0.268669	0.645688	0.30199		0.167634	0.0952807	0.163884	0.115723		1.64274	0.486135	2.42424	0.608277		0.401354	0.225983	0.253556	0.140748
0.438596	0.240035	0.675991	0.312576		0.145068	0.0875891	0.170068	0.117322		1.70122	0.495105	2.42424	0.606916		0.386847	0.216315	0.239641	0.135735
0.372142	0.225318	0.687646	0.322121		0.128949	0.0830687	0.185529	0.126806		1.79426	0.510997	2.41841	0.611016		0.370729	0.208088	0.224181	0.13206
0.345561	0.236053	0.710956	0.333942		0.12089	0.0851557	0.185529	0.13077		1.83413	0.522213	2.45921	0.612502		0.35461	0.19986	0.20872	0.128385
0.372142	0.265265	0.710956	0.338919		0.12089	0.0892909	0.177798	0.13298		1.88729	0.535557	2.47086	0.611708		0.346551	0.193253	0.200989	0.126416
0.412015	0.307303	0.699301	0.336883		0.128949	0.0958983	0.170068	0.13519		1.96704	0.547737	2.47086	0.60663		0.35461	0.191166	0.193259	0.124447
0.49176	0.357542	0.664336	0.324701		0.137008	0.0991751	0.162338	0.132044		2.0202	0.551643	2.49417	0.606494		0.370729	0.190763	0.193259	0.129031
0.544923	0.393987	0.594406	0.302071		0.153127	0.110511	0.162338	0.132044		2.12653	0.562106	2.45921	0.602229		0.386847	0.190361	0.193259	0.133616
0.598086	0.423229	0.524476	0.279441		0.177305	0.124319	0.154607	0.128899		2.17969	0.573514	2.41259	0.60768		0.419084	0.192449	0.193259	0.133616
0.651249	0.44801	0.454545	0.257367		0.193424	0.135656	0.154607	0.128899		2.24615	0.589439	2.34848	0.605434		0.4755	0.200034	0.193259	0.133616
0.691122	0.476522	0.407925	0.243788		0.23372	0.156682	0.154607	0.128899		2.32589	0.615493	2.331	0.604133		0.523856	0.208491	0.21645	0.141106
0.730994	0.505035	0.39627	0.241311		0.257898	0.166372	0.146877	0.125753		2.33918	0.630093	2.34848	0.603358		0.556093	0.213264	0.224181	0.143075
0.730994	0.511936	0.384615	0.233858		0.282076	0.176062	0.139147	0.122608		2.37905	0.657031	2.31935	0.597024		0.604449	0.227685	0.224181	0.143075
0.744285	0.514497	0.39627	0.230717		0.306254	0.185752	0.115955	0.105394		2.33918	0.675223	2.31352	0.591861		0.660864	0.244578	0.224181	0.143075
0.744285	0.504761	0.41958	0.238642		0.322373	0.185437	0.0927644	0.0881795		2.31925	0.683281	2.30769	0.593783		0.717279	0.265792	0.231911	0.148596
0.744285	0.480757	0.454545	0.250807		0.346551	0.189856	0.0773036	0.0727188		2.24615	0.673465	2.30769	0.596519		0.749516	0.276818	0.255102	0.156812
0.717703	0.441498	0.501166	0.265007		0.35461	0.187769	0.0618429	0.0572581		2.14646	0.652226	2.27273	0.591796		0.773694	0.291792	0.255102	0.156812
0.677831	0.401269	0.536131	0.277189		0.370729	0.192289	0.0541126	0.0495277		2.09995	0.641379	2.26107	0.593751		0.781754	0.302882	0.262832	0.154602
0.704413	0.386148	0.600233	0.302171		0.378788	0.194762	0.0386518	0.0386518		1.9471	0.616862	2.31935	0.601281		0.773694	0.30462	0.286024	0.156067
0.744285	0.387839	0.675991	0.337202		0.378788	0.194762	0.0386518	0.0386518		1.84742	0.60777	2.3951	0.606243		0.749516	0.303867	0.316945	0.165262
0.784157	0.393991	0.763403	0.388951		0.386847	0.197234	0.0386518	0.0386518		1.75439	0.596139	2.47669	0.613989		0.693101	0.292887	0.347866	0.174457
0.797448	0.391422	0.839161	0.430327		0.362669	0.187544	0.0386518	0.0386518		1.7278	0.58932	2.58159	0.627046		0.644745	0.28127	0.355597	0.179417
0.82403	0.398645	0.868298	0.450886		0.330432	0.174577	0.0386518	0.0386518		1.7411	0.590104	2.63986	0.6337		0.612508	0.273101	0.363327	0.184377
0.863902	0.410181	0.897436	0.477405		0.306254	0.169669	0.0386518	0.0386518		1.71451	0.579113	2.67483	0.63578		0.59236	0.263526	0.378788	0.191306
0.850611	0.400719	0.909091	0.492916		0.298195	0.174047	0.0463822	0.0463822		1.76768	0.578979	2.66317	0.638257		0.580271	0.255393	0.378788	0.191306
0.82403	0.387279	0.885781	0.484991		0.290135	0.181821	0.0463822	0.0463822		1.8009	0.584134	2.65734	0.640688		0.576241	0.244252	0.371058	0.185785
0.784157	0.378816	0.815851	0.45897		0.265957	0.177402	0.0541126	0.0541126		1.84742	0.598469	2.65734	0.645766		0.596389	0.246172	0.340136	0.175194
0.784157	0.384526	0.734266	0.42825		0.265957	0.186949	0.0618429	0.0618429		1.92052	0.628157	2.65734	0.653862		0.616538	0.243162	0.340136	0.175194
0.784157	0.390235	0.675991	0.407854		0.274017	0.197639	0.0773036	0.0773036		1.99362	0.651655	2.63986	0.655129		0.652805	0.245909	0.347866	0.177163
0.730994	0.382351	0.588578	0.366518		0.290135	0.207776	0.0927644	0.0927644		2.17305	0.686695	2.59907	0.650752		0.693101	0.255665	0.347866	0.177163
0.677831	0.370195	0.48951	0.315134		0.290135	0.207776	0.108225	0.102248		2.35247	0.714149	2.5641	0.645084		0.733398	0.263307	0.347866	0.177163
0.624668	0.358039	0.402098	0.263385		0.298195	0.213532	0.131416	0.118888		2.49867	0.732716	2.51748	0.6328		0.773694	0.27482	0.355597	0.178679
0.611377	0.350872	0.337995	0.233664		0.314313	0.221759	0.146877	0.128372		2.605	0.739359	2.42424	0.625587		0.805932	0.284759	0.363327	0.17694
0.571505	0.324451	0.308858	0.218523		0.338491	0.229556	0.162338	0.137855		2.67145	0.734382	2.35431	0.617276		0.83011	0.291864	0.347866	0.170011
0.544923	0.315477	0.27972	0.197421		0.35461	0.233001	0.170068	0.141001		2.71132	0.724653	2.37179	0.628722		0.809961	0.289067	0.324675	0.160707
0.584795	0.341898	0.291375	0.195252		0.346551	0.221406	0.185529	0.146521		2.67145	0.704956	2.4359	0.641007		0.773694	0.282779	0.324675	0.160707
0.637959	0.372297	0.32634	0.204675		0.338491	0.209811	0.200989	0.157397		2.605	0.67908	2.47086	0.658191		0.721309	0.272706	0.324675	0.160707
0.691122	0.409869	0.37296	0.220373		0.330432	0.203203	0.200989	0.157397		2.56512	0.655971	2.51166	0.66772		0.676983	0.262232	0.332406	0.167045
0.704413	0.424548	0.41958	0.238929		0.330432	0.193656	0.200989	0.157397		2.48538	0.625058	2.59907	0.674985		0.616538	0.245747	0.332406	0.171009
0.704413	0.437725	0.454545	0.255448		0.314313	0.180918	0.193259	0.149667		2.36576	0.595548	2.69231	0.683308		0.531915	0.222623	0.324675	0.173003
0.691122	0.435163	0.512821	0.285659		0.290135	0.168309	0.193259	0.145082		2.17969	0.558707	2.76224	0.697285		0.459381	0.201841	0.309215	0.173292
0.651249	0.416387	0.582751	0.31771		0.290135	0.168309	0.177798	0.135598		1.98033	0.522913	2.80886	0.70669		0.386847	0.183173	0.286024	0.167242
0.611377	0.39761	0.629371	0.336265		0.282076	0.162554	0.170068	0.124479		1.84742	0.498857	2.85548	0.71442		0.314313	0.16209	0.255102	0.159677
0.558214	0.365542	0.675991	0.349055		0.274017	0.156798	0.170068	0.120515		1.71451	0.484181	2.89627	0.714019		0.257898	0.146756	0.21645	0.148967
0.518341	0.342937	0.710956	0.358478		0.249839	0.149001	0.170068	0.116552		1.62148	0.477575	2.91375	0.715		0.217602	0.13583	0.200989	0.143446
0.465178	0.310869	0.734266	0.366404		0.225661	0.137497	0.177798	0.118926		1.55502	0.473883	2.86713	0.69383		0.217602	0.13583	0.193259	0.140301
0.385433	0.261842	0.734266	0.362355		0.225661	0.137497	0.170068	0.116552		1.58825	0.478767	2.80886	0.674046		0.225661	0.137878	0.177798	0.134781
0.305688	0.212815	0.699301	0.347514		0.217602	0.135025	0.170068	0.116552		1.64806	0.481726	2.75058	0.645599		0.257898	0.145745	0.162338	0.12926
0.225944	0.16593	0.699301	0.342874		0.217602	0.135025	0.170068	0.116552		1.668	0.487005	2.69814	0.630415		0.282076	0.15114	0.154607	0.122922
0.15949	0.130193	0.722611	0.350261		0.209542	0.132976	0.185529	0.122072		1.70122	0.493606	2.63403	0.6192		0.306254	0.157433	0.146877	0.116584
0.119617	0.101297	0.745921	0.354138		0.209542	0.132976	0.20872	0.129561		1.78761	0.505966	2.54662	0.601051		0.330432	0.163726	0.139147	0.110245
0.106326	0.0904181	0.769231	0.357657		0.225661	0.137497	0.224181	0.133905		1.95375	0.533722	2.45921	0.581228		0.346551	0.168247	0.139147	0.106282
0.119617	0.0957548	0.769231	0.357657		0.217602	0.135025	0.247372	0.141395		2.04678	0.551447	2.34848	0.559379		0.378788	0.176114	0.154607	0.110626
0.132908	0.101091	0.769231	0.357657		0.209542	0.132553	0.262832	0.148324		2.12653	0.570017	2.24942	0.542437		0.411025	0.185684	0.162338	0.113001
0.146199	0.114382	0.734266	0.341426		0.201483	0.130081	0.278293	0.158051		2.17969	0.577271	2.16783	0.532544		0.427144	0.189505	0.170068	0.116146
0.17278	0.13301	0.664336	0.315483		0.209542	0.133357	0.278293	0.158051		2.25944	0.585438	2.10956	0.529913		0.435203	0.19526	0.185529	0.121666
0.186071	0.1463	0.629371	0.299252		0.217602	0.136634	0.270563	0.155676		2.33918	0.589676	2.07459	0.539542		0.435203	0.198967	0.200989	0.127187
0.199362	0.159591	0.594406	0.28707		0.209542	0.134162	0.270563	0.155676		2.3126	0.584793	2.02797	0.538996		0.459381	0.211733	0.20872	0.130332
0.212653	0.172882	0.582751	0.284182		0.209542	0.134162	0.270563	0.155676		2.29931	0.593596	2.02797	0.553267		0.451322	0.213556	0.21645	0.133478
0.225944	0.178219	0.559441	0.279528		0.217602	0.14077	0.270563	0.155676		2.29931	0.595489	2.06294	0.568196		0.435203	0.213916	0.21645	0.133478
0.252525	0.187533	0.536131	0.267165		0.217602	0.144905	0.247372	0.142425		2.29931	0.597382	2.07459	0.58017		0.435203	0.222833	0.224181	0.135852
0.252525	0.187533	0.524476	0.260347		0.209542	0.147215	0.21645	0.127205		2.26608	0.596256	2.07459	0.583652		0.435203	0.22623	0.224181	0.135852
0.252525	0.187533	0.48951	0.249375		0.193424	0.147477	0.185529	0.111986		2.1664	0.583643	2.09207	0.588875		0.451322	0.232735	0.231911	0.137822
0.252525	0.187533	0.454545	0.237193		0.185364	0.1442	0.154607	0.096766		2.10659	0.566671	2.15035	0.600715		0.435203	0.233096	0.231911	0.137822
0.265816	0.191512	0.431235	0.226852		0.177305	0.140924	0.115955	0.0765863		2.07337	0.551402	2.19114	0.609958		0.443262	0.240593	0.231911	0.137822
0.292398	0.200826	0.431235	0.226852		0.161186	0.129588	0.0773036	0.0536087		2.08001	0.546265	2.20862	0.614397		0.46744	0.250224	0.247372	0.142165
0.292398	0.200826	0.454545	0.235066		0.153127	0.126311	0.0541126	0.040358		2.08666	0.556252	2.29604	0.622757		0.507737	0.25646	0.255102	0.144135
0.33227	0.219603	0.454545	0.235066		0.153127	0.126311	0.0386518	0.0294821		2.06007	0.563224	2.41841	0.629059		0.539974	0.261631	0.270563	0.147809
0.385433	0.245547	0.44289	0.23155		0.153127	0.126311	0.0309215	0.0263366		2.10659	0.572494	2.56993	0.641538		0.539974	0.253632	0.278293	0.150184
0.438596	0.27149	0.454545	0.239856		0.169246	0.130831	0.0309215	0.0263366		2.17969	0.586068	2.69231	0.643421		0.548034	0.251809	0.293754	0.15808
0.465178	0.28493	0.454545	0.245273		0.185364	0.130517	0.0463822	0.0318569		2.26608	0.599045	2.77389	0.643653		0.548034	0.248102	0.316945	0.167384
0.465178	0.291831	0.431235	0.245937		0.201483	0.130203	0.0695733	0.0451075		2.32589	0.611039	2.85548	0.650541		0.539974	0.237413	0.324675	0.169353
0.505051	0.31678	0.407925	0.240573		0.225661	0.131714	0.100495	0.0603273		2.36576	0.620012	2.87879	0.660805		0.515796	0.227723	0.332406	0.171728
0.518341	0.327659	0.407925	0.240573		0.257898	0.134798	0.131416	0.0755471		2.41893	0.622245	2.88462	0.677126		0.483559	0.216697	0.332406	0.17528
0.531632	0.338538	0.431235	0.245937		0.298195	0.145942	0.154607	0.0887977		2.45215	0.627515	2.88462	0.693429		0.46744	0.208469	0.355597	0.182714
0.558214	0.359509	0.431235	0.245937		0.322373	0.153739	0.170068	0.0996736		2.41893	0.625411	2.89044	0.706678		0.443262	0.197151	0.386518	0.189273
0.584795	0.38048	0.44289	0.248825		0.346551	0.167547	0.177798	0.107404		2.37241	0.616448	2.94289	0.722006		0.402966	0.183699	0.401979	0.192495
0.637959	0.417735	0.454545	0.251713		0.362669	0.173296	0.185529	0.115134		2.3126	0.596599	2.88462	0.712283		0.346551	0.169236	0.448361	0.200559
0.651249	0.440236	0.477855	0.257078		0.362669	0.173296	0.185529	0.115134		2.3126	0.585212	2.80303	0.700574		0.306254	0.158309	0.494743	0.210285
0.651249	0.45557	0.501166	0.263482		0.346551	0.16196	0.185529	0.115134		2.3126	0.58216	2.70396	0.688579		0.290135	0.155315	0.548856	0.222781
0.637959	0.458139	0.501166	0.258064		0.314313	0.146104	0.177798	0.111989		2.27273	0.571127	2.61072	0.677523		0.282076	0.153741	0.572047	0.223819
0.624668	0.455578	0.501166	0.252647		0.274017	0.128474	0.170068	0.114199		2.24615	0.567091	2.52331	0.669618		0.298195	0.157088	0.579777	0.22208
0.624668	0.455578	0.501166	0.246618		0.23372	0.110845	0.170068	0.118162		2.21956	0.555936	2.45921	0.662554		0.322373	0.164824	0.595238	0.225302
0.611377	0.444069	0.524476	0.251983		0.193424	0.0932155	0.162338	0.120157		2.20627	0.549025	2.47669	0.666189		0.370729	0.180748	0.587508	0.222927
0.611377	0.437168	0.536131	0.254459		0.145068	0.0740123	0.154607	0.122151		2.20627	0.553461	2.49417	0.657322		0.419084	0.196672	0.579777	0.217405
0.611377	0.430268	0.571096	0.264493		0.104771	0.0628685	0.154607	0.126115		2.19298	0.553411	2.52331	0.645102		0.451322	0.207698	0.541126	0.205628
0.584795	0.409296	0.641026	0.281307		0.0886525	0.0583481	0.162338	0.132453		2.21956	0.56003	2.55828	0.63739		0.483559	0.217483	0.510204	0.199068
0.571505	0.397787	0.710956	0.300013		0.0886525	0.0624834	0.170068	0.140184		2.25944	0.573313	2.56993	0.627516		0.507737	0.226037	0.494743	0.195847
0.544923	0.373972	0.804196	0.32679		0.0886525	0.0666186	0.170068	0.140184		2.3126	0.585478	2.57576	0.625506		0.548034	0.24093	0.456092	0.189489
0.505051	0.338031	0.874126	0.350182		0.104771	0.0806859	0.177798	0.147914		2.3126	0.597554	2.61072	0.628899		0.564152	0.248147	0.41744	0.181278
0.465178	0.30209	0.967366	0.376958		0.137008	0.106089	0.177798	0.147914		2.28602	0.602356	2.69231	0.642505		0.556093	0.250082	0.371058	0.170751
0.451887	0.289792	1.0373	0.398868		0.169246	0.125653	0.170068	0.140184		2.32589	0.616146	2.76224	0.66131		0.556093	0.256398	0.363327	0.172408
0.451887	0.289792	1.09557	0.419671		0.193424	0.143596	0.154607	0.124723		2.35247	0.625781	2.82634	0.67092		0.548034	0.258221	0.355597	0.170892
0.438596	0.278914	1.1655	0.443363		0.209542	0.154933	0.131416	0.107509		2.35247	0.632605	2.87879	0.680198		0.523856	0.250484	0.347866	0.172631
0.412015	0.265474	1.21212	0.461689		0.225661	0.166269	0.108225	0.0902944		2.36576	0.636168	2.92541	0.689329		0.4755	0.23456	0.371058	0.17868
0.398724	0.261496	1.25874	0.480016		0.241779	0.177605	0.085034	0.0730802		2.39234	0.640066	2.93706	0.690837		0.427144	0.218636	0.394249	0.186896
0.385433	0.257518	1.25874	0.483732		0.249839	0.180882	0.0618429	0.055866		2.44551	0.646109	2.9021	0.694062		0.402966	0.210082	0.42517	0.197487
0.372142	0.25354	1.24709	0.486032		0.241779	0.177605	0.0386518	0.0386518		2.49867	0.648233	2.89627	0.692256		0.370729	0.204433	0.456092	0.20689
0.358852	0.244077	1.23543	0.481252		0.23372	0.170998	0.0231911	0.0231911		2.53854	0.651065	2.86713	0.689403		0.338491	0.198189	0.487013	0.215426
0.33227	0.230637	1.20047	0.471987		0.23372	0.166862	0.0154607	0.0154607		2.56512	0.649797	2.86131	0.686721		0.306254	0.189904	0.510204	0.222256
0.345561	0.241516	1.18298	0.467873		0.225661	0.155267	0.00773036	0.00773036		2.59171	0.631925	2.82051	0.682005		0.290135	0.186822	0.525665	0.224876
0.358852	0.252395	1.15385	0.46585		0.209542	0.1412	0	0		2.61829	0.6239	2.75641	0.666795		0.298195	0.193804	0.541126	0.228097
0.398724	0.259287	1.14802	0.477955		0.193424	0.132972	0	0		2.59171	0.614082	2.71562	0.653006		0.306254	0.197475	0.548856	0.22644
0.425306	0.258419	1.15385	0.488681		0.185364	0.126365	0.00773036	0.00773036		2.51196	0.598229	2.69231	0.641421		0.306254	0.197475	0.548856	0.22644
0.465178	0.274139	1.13636	0.487282		0.177305	0.123088	0.0154607	0.0154607		2.48538	0.593289	2.68065	0.626834		0.322373	0.203981	0.541126	0.22148
0.531632	0.293769	1.11888	0.478733		0.161186	0.111752	0.0309215	0.0263366		2.4588	0.5915	2.68648	0.615111		0.346551	0.213671	0.533395	0.223327
0.611377	0.319365	1.07226	0.460406		0.145068	0.100416	0.0463822	0.0372125		2.44551	0.587528	2.73893	0.614679		0.378788	0.224696	0.525665	0.22204
0.704413	0.350149	1.02564	0.44418		0.128949	0.0890797	0.0695733	0.0504631		2.43222	0.583293	2.84965	0.628257		0.394907	0.228518	0.533395	0.223227
0.777512	0.382162	0.955711	0.42155		0.12089	0.0810204	0.108225	0.0706428		2.3857	0.576655	2.9021	0.647403		0.394907	0.224382	0.541126	0.221634
0.877193	0.425678	0.862471	0.396522		0.11283	0.0777436	0.139147	0.0858626		2.36576	0.572015	2.94289	0.663939		0.402966	0.222072	0.533395	0.217689
1.01675	0.48582	0.804196	0.37901		0.0967118	0.0719946	0.177798	0.102788		2.31925	0.56634	2.97203	0.68353		0.411025	0.219985	0.525665	0.213744
1.13636	0.541092	0.740093	0.357255		0.0805932	0.0662457	0.224181	0.121229		2.3126	0.572663	2.98368	0.698638		0.443262	0.222665	0.525665	0.216438
1.24934	0.596317	0.675991	0.332501		0.0725338	0.0629689	0.270563	0.13967		2.26608	0.566024	2.99534	0.713433		0.459381	0.219712	0.525665	0.216438
1.33573	0.636371	0.611888	0.298487		0.0725338	0.0629689	0.309215	0.156595		2.25944	0.561992	2.92541	0.705461		0.4755	0.221666	0.510204	0.216808
1.44205	0.678731	0.582751	0.277929		0.0805932	0.065441	0.340136	0.169045		2.29931	0.573618	2.84382	0.693771		0.499678	0.230211	0.494743	0.213133
1.5218	0.7139	0.600233	0.282388		0.0886525	0.0687178	0.371058	0.181494		2.3126	0.580979	2.75058	0.680108		0.523856	0.238315	0.487013	0.211164
1.54838	0.743459	0.594406	0.29171		0.104771	0.080054	0.386518	0.185838		2.33918	0.589274	2.69231	0.669856		0.556093	0.247755	0.479283	0.205642
1.54173	0.754949	0.617716	0.310809		0.12089	0.0913901	0.386518	0.185838		2.3126	0.590206	2.68065	0.671729		0.556093	0.25052	0.456092	0.196338
1.51515	0.75596	0.675991	0.334672		0.137008	0.102726	0.378788	0.183463		2.3126	0.596224	2.64569	0.661046		0.564152	0.255252	0.41744	0.184561
1.48192	0.744553	0.769231	0.37145		0.145068	0.110786	0.355597	0.174159		2.31925	0.594275	2.68065	0.653784		0.580271	0.259074	0.371058	0.174376
1.39553	0.7105	0.850816	0.405309		0.137008	0.102726	0.340136	0.169816		2.29931	0.590893	2.78555	0.659226		0.604449	0.264469	0.332406	0.165441
1.28256	0.663798	0.885781	0.416281		0.128949	0.0946669	0.324675	0.166141		2.26608	0.582743	2.91375	0.661235		0.620567	0.270974	0.301484	0.158882
1.17624	0.620823	0.909091	0.420935		0.12089	0.0866076	0.309215	0.16292		2.21956	0.581578	3.05361	0.667781		0.604449	0.271377	0.270563	0.150347
1.08985	0.579669	0.944056	0.427533		0.12089	0.0866076	0.293754	0.159698		2.22621	0.595578	3.14685	0.673481		0.604449	0.271377	0.247372	0.145156
1.00346	0.552243	1.02564	0.450477		0.11283	0.0833308	0.286024	0.157993		2.15311	0.590949	3.29837	0.696851		0.596389	0.265399	0.231911	0.138227
0.930356	0.544513	1.10723	0.477763		0.0967118	0.0775819	0.278293	0.153033		2.08666	0.577376	3.46154	0.721248		0.596389	0.260564	0.224181	0.135852
0.91042	0.556192	1.17716	0.492781		0.0886525	0.074305	0.262832	0.146104		2.03349	0.566964	3.6014	0.742005		0.580271	0.25369	0.224181	0.135852
0.917065	0.569571	1.28205	0.514955		0.0886525	0.074305	0.262832	0.146104		1.98033	0.556553	3.64802	0.749153		0.556093	0.245586	0.21645	0.133478
0.943647	0.595053	1.40443	0.546324		0.0967118	0.0767771	0.270563	0.148478		1.91388	0.539729	3.63636	0.749387		0.556093	0.239663	0.21645	0.133478
0.963583	0.619268	1.49184	0.57855		0.104771	0.0792492	0.278293	0.150853		1.84742	0.532546	3.61305	0.74651		0.572211	0.239221	0.21645	0.133478
0.99681	0.650047	1.52098	0.598626		0.128949	0.0870464	0.286024	0.153228		1.83413	0.538138	3.53147	0.736432		0.596389	0.243512	0.21645	0.133478
1.02339	0.673862	1.53846	0.610488		0.169246	0.104676	0.293754	0.155603		1.86071	0.548636	3.40326	0.719303		0.604449	0.244933	0.21645	0.133478
1.03668	0.696363	1.55594	0.625384		0.225661	0.128269	0.293754	0.155603		1.92717	0.567879	3.27506	0.699402		0.620567	0.247305	0.200989	0.127957
1.04997	0.709128	1.57343	0.640945		0.274017	0.150631	0.270563	0.148113		1.99362	0.57642	3.15851	0.682581		0.652805	0.252078	0.177798	0.120468
1.04997	0.72012	1.56177	0.643641		0.306254	0.163598	0.255102	0.143769		2.09995	0.582898	3.07692	0.674509		0.676983	0.25528	0.154607	0.107217
1.04997	0.726975	1.51515	0.63167		0.338491	0.173168	0.247372	0.145764		2.25944	0.600085	2.99534	0.668894		0.668923	0.25089	0.146877	0.104843
1.03004	0.712734	1.43357	0.60001		0.370729	0.186135	0.247372	0.154914		2.43222	0.613809	2.91375	0.675025		0.652805	0.248517	0.154607	0.107217
1.02339	0.69087	1.34033	0.572101		0.394907	0.197639	0.262832	0.173459		2.56512	0.624543	2.83217	0.681876		0.636686	0.24595	0.162338	0.109186
1.01675	0.674787	1.22378	0.537644		0.394907	0.197639	0.270563	0.196891		2.73791	0.652153	2.78555	0.686571		0.632656	0.241575	0.185529	0.11849
1.01453	0.66486	1.1014	0.503046		0.386847	0.195167	0.286024	0.222292		2.92398	0.685835	2.75058	0.678151		0.620567	0.238647	0.20872	0.127794
1.05219	0.679361	0.990676	0.465303		0.378788	0.192695	0.293754	0.239963		3.04359	0.704738	2.70396	0.668844		0.576241	0.228699	0.231911	0.137098
1.10314	0.689268	0.926573	0.4332		0.35461	0.184897	0.293754	0.249903		3.07018	0.712796	2.67483	0.663952		0.548034	0.226683	0.247372	0.144994
1.18731	0.708575	0.885781	0.407875		0.314313	0.167268	0.286024	0.252114		3.01701	0.70317	2.63403	0.658545		0.527885	0.222334	0.262832	0.149338
1.28478	0.729195	0.856643	0.391301		0.257898	0.143675	0.278293	0.254324		2.91069	0.683554	2.6049	0.660892		0.499678	0.213875	0.278293	0.154858
1.39553	0.74472	0.839161	0.380381		0.217602	0.129372	0.278293	0.254324		2.72461	0.6532	2.59907	0.66762		0.459381	0.207639	0.286024	0.158004
1.52844	0.764872	0.827506	0.373563		0.185364	0.116405	0.270563	0.251178		2.53854	0.626698	2.59324	0.667177		0.411025	0.200408	0.309215	0.171254
1.63477	0.778097	0.815851	0.367245		0.153127	0.106835	0.255102	0.241694		2.35247	0.602894	2.58741	0.658676		0.394907	0.200768	0.332406	0.177304
1.7278	0.797488	0.804196	0.369941		0.12089	0.0938686	0.231911	0.225055		2.17969	0.592697	2.57576	0.648591		0.362669	0.189742	0.347866	0.180979
1.76768	0.80844	0.780886	0.366422		0.104771	0.0856412	0.20872	0.204135		2.06007	0.586591	2.59324	0.637926		0.338491	0.184834	0.347866	0.180979
1.76768	0.796254	0.757576	0.362546		0.104771	0.0856412	0.177798	0.173214		1.94046	0.569393	2.63403	0.635635		0.318343	0.191025	0.347866	0.177725
1.72337	0.766027	0.722611	0.349617		0.0967118	0.0823644	0.146877	0.142292		1.86736	0.550515	2.65152	0.629663		0.306254	0.192694	0.355597	0.175986
1.62591	0.702749	0.699301	0.338724		0.0886525	0.0790875	0.123686	0.119101		1.82084	0.530852	2.70396	0.63026		0.318343	0.200284	0.363327	0.174247
1.52844	0.648688	0.687646	0.325031		0.0886525	0.0790875	0.123686	0.109161		1.86736	0.527846	2.73893	0.629917		0.322373	0.201406	0.378788	0.173916
1.45756	0.611757	0.687646	0.325031		0.11283	0.0928958	0.131416	0.10695		1.95375	0.533832	2.77389	0.625534		0.342521	0.213754	0.409709	0.179757
1.39996	0.580791	0.699301	0.334083		0.145068	0.108752	0.146877	0.106709		2.10659	0.555801	2.79138	0.622683		0.35461	0.219841	0.471552	0.193159
1.34237	0.563623	0.734266	0.353571		0.177305	0.118322	0.170068	0.114199		2.29931	0.598026	2.75058	0.611915		0.378788	0.223871	0.556586	0.212651
1.27592	0.552146	0.804196	0.391195		0.209542	0.127892	0.200989	0.123394		2.41893	0.637331	2.72145	0.605947		0.411025	0.231567	0.62616	0.22902
1.22275	0.546282	0.874126	0.44106		0.241779	0.137462	0.247372	0.138317		2.53854	0.66966	2.69231	0.599728		0.443262	0.239264	0.680272	0.241713
1.18288	0.549128	0.932401	0.476112		0.282076	0.151765	0.286024	0.152053		2.59171	0.684637	2.65734	0.591834		0.483559	0.254156	0.749845	0.257753
1.11643	0.547401	1.02564	0.517251		0.298195	0.159993	0.316945	0.162644		2.64487	0.696905	2.64569	0.59479		0.507737	0.255667	0.803958	0.273385
1.07656	0.562013	1.11888	0.551544		0.306254	0.162465	0.340136	0.173686		2.65816	0.700564	2.62238	0.600526		0.523856	0.249118	0.827149	0.280215
1.10314	0.593027	1.21212	0.583013		0.322373	0.168214	0.363327	0.184728		2.62493	0.704216	2.64569	0.614279		0.539974	0.252201	0.85034	0.283988
1.1563	0.639224	1.30536	0.608393		0.338491	0.173963	0.386518	0.195769		2.59171	0.711427	2.68065	0.631199		0.531915	0.246446	0.881262	0.288831
1.22275	0.686291	1.35198	0.625649		0.35461	0.179711	0.378788	0.193395		2.54519	0.711315	2.76224	0.650388		0.523856	0.241276	0.919913	0.297042
1.22275	0.705144	1.42191	0.645843		0.35461	0.179711	0.363327	0.187874		2.49867	0.704378	2.85548	0.668865		0.499678	0.22851	0.927644	0.300765
1.23604	0.723209	1.48019	0.654273		0.35461	0.183418	0.340136	0.180385		2.37241	0.680663	2.93706	0.682658		0.507737	0.232377	0.912183	0.298896
1.23604	0.732572	1.52681	0.653117		0.338491	0.183733	0.316945	0.172896		2.24615	0.647321	3.05361	0.70123		0.515796	0.236044	0.927644	0.298323
1.20282	0.726633	1.52681	0.632835		0.314313	0.177439	0.301484	0.173184		2.19298	0.617683	3.15851	0.715623		0.507737	0.232377	0.943105	0.297777
1.16959	0.720693	1.5035	0.597022		0.290135	0.171146	0.270563	0.167745		2.1664	0.599961	3.22844	0.725899		0.499678	0.22871	0.950835	0.296469
1.13636	0.701815	1.51515	0.573528		0.257898	0.16012	0.247372	0.163492		2.15311	0.590767	3.2634	0.727107		0.491618	0.224843	0.950835	0.292576
1.16959	0.697097	1.48019	0.540168		0.241779	0.151893	0.224181	0.15924		2.12653	0.580321	3.31002	0.720998		0.515796	0.236784	0.966296	0.290035
1.18953	0.688412	1.41026	0.509752		0.23372	0.154203	0.21645	0.157682		2.12653	0.574241	3.37995	0.721483		0.515796	0.240181	1.00495	0.294591
1.18288	0.675207	1.35198	0.479464		0.225661	0.156514	0.20872	0.156124		2.13982	0.574977	3.43823	0.727554		0.523856	0.246771	0.997217	0.29855
1.16959	0.660262	1.30536	0.45658		0.217602	0.158824	0.193259	0.152813		2.1664	0.579634	3.44406	0.728406		0.564152	0.262534	0.966296	0.293707
1.14301	0.634056	1.29371	0.44462		0.217602	0.162959	0.20872	0.157157		2.15311	0.57555	3.40326	0.729405		0.612508	0.277991	0.950835	0.291839
1.12972	0.632828	1.24709	0.423486		0.225661	0.168715	0.231911	0.164646		2.20627	0.590549	3.35082	0.73752		0.652805	0.292601	0.943105	0.288117
1.08985	0.61575	1.22378	0.411943		0.23372	0.170177	0.255102	0.172136		2.32589	0.615795	3.29837	0.745786		0.660864	0.295943	0.943105	0.288117
1.06326	0.610572	1.20047	0.40076		0.249839	0.169863	0.278293	0.179625		2.47209	0.651112	3.22261	0.747479		0.668923	0.301233	0.896722	0.283105
1.05662	0.599989	1.17716	0.394868		0.282076	0.17773	0.293754	0.179336		2.55183	0.666965	3.12354	0.738298		0.668923	0.303868	0.858071	0.276246
1.04997	0.589406	1.1655	0.396965		0.322373	0.187018	0.309215	0.179048		2.605	0.683045	3.07692	0.737158		0.660864	0.305402	0.819419	0.268996
1.04333	0.59413	1.10723	0.390954		0.362669	0.199275	0.301484	0.172709		2.71132	0.709024	3.05361	0.738732		0.644745	0.302604	0.757576	0.258364
1.0101	0.577012	1.07226	0.386692		0.402966	0.211532	0.301484	0.168746		2.7512	0.722735	2.97786	0.73529		0.620567	0.299579	0.711194	0.249863
0.99681	0.574268	1.07226	0.390741		0.427144	0.216439	0.301484	0.164782		2.76449	0.729421	2.86713	0.721035		0.628627	0.300915	0.664811	0.241362
0.970229	0.559318	1.06061	0.393437		0.443262	0.219884	0.301484	0.160819		2.77778	0.732418	2.70979	0.696127		0.644745	0.302869	0.657081	0.234999
0.950292	0.557035	1.02564	0.392781		0.451322	0.221709	0.301484	0.156234		2.84423	0.743846	2.55828	0.674106		0.644745	0.302869	0.664811	0.239211
0.943647	0.566422	0.979021	0.385308		0.443262	0.215101	0.278293	0.148744		2.89075	0.752896	2.3951	0.650665		0.612508	0.293917	0.649351	0.237081
0.937002	0.554441	0.955711	0.386249		0.419084	0.203597	0.255102	0.141255		2.84423	0.745461	2.29021	0.624914		0.604449	0.290711	0.63389	0.234461
0.930356	0.557052	0.920746	0.381988		0.386847	0.19063	0.224181	0.126035		2.79771	0.741688	2.22028	0.605154		0.596389	0.284734	0.595238	0.22845
0.890484	0.537196	0.862471	0.370198		0.35461	0.18106	0.193259	0.110815		2.73791	0.720685	2.18531	0.588841		0.572211	0.271387	0.541126	0.214542
0.863902	0.52971	0.827506	0.365566		0.314313	0.169916	0.154607	0.0938899		2.71797	0.71094	2.19697	0.587538		0.548034	0.261015	0.487013	0.203204
0.850611	0.532016	0.804196	0.355735		0.265957	0.157352	0.123686	0.0846948		2.65816	0.688084	2.22611	0.582335		0.531915	0.251745	0.440631	0.193019
0.82403	0.51414	0.815851	0.353405		0.217602	0.141818	0.115955	0.0815492		2.56512	0.657227	2.31352	0.586265		0.539974	0.253207	0.41744	0.187828
0.82403	0.510118	0.839161	0.360792		0.169246	0.126284	0.100495	0.076029		2.63158	0.650407	2.37762	0.589431		0.523856	0.244604	0.386518	0.181269
0.843966	0.50573	0.850816	0.363196		0.128949	0.105258	0.085034	0.0705087		2.64487	0.650243	2.4359	0.598687		0.507737	0.241806	0.347866	0.172335
0.903775	0.519105	0.850816	0.368188		0.0967118	0.0856949	0.0695733	0.0649884		2.67145	0.657056	2.54079	0.613576		0.46744	0.230179	0.316945	0.165776
0.963583	0.530302	0.850816	0.371268		0.0725338	0.0677514	0.0618429	0.0618429		2.67145	0.654463	2.63986	0.6249		0.419084	0.211944	0.293754	0.158342
1.0101	0.537438	0.850816	0.37508		0.0564152	0.0564152	0.0541126	0.0541126		2.70468	0.658063	2.75058	0.627628		0.386847	0.200918	0.278293	0.152614
1.06991	0.550813	0.839161	0.366857		0.0483559	0.0483559	0.0541126	0.0541126		2.80436	0.669449	2.79138	0.633732		0.330432	0.181718	0.293754	0.157928
1.11643	0.555916	0.804196	0.355885		0.0402966	0.0402966	0.0695733	0.0649884		2.79771	0.674285	2.82634	0.643718		0.290135	0.169461	0.332406	0.163939
1.17624	0.570564	0.804196	0.360525		0.0402966	0.0402966	0.085034	0.0758643		2.80436	0.688807	2.82634	0.644985		0.257898	0.161594	0.386518	0.177847
1.19617	0.580613	0.815851	0.362203		0.0402966	0.0402966	0.100495	0.0867402		2.77113	0.696545	2.76807	0.637543		0.241779	0.157073	0.448361	0.194965
1.20282	0.58087	0.804196	0.355885		0.0402966	0.0402966	0.131416	0.0991896		2.77778	0.709401	2.669	0.635152		0.225661	0.152553	0.502474	0.208872
1.20946	0.585536	0.792541	0.354347		0.0402966	0.0402966	0.162338	0.111639		2.81765	0.722347	2.53497	0.629285		0.209542	0.145335	0.541126	0.221795
1.18953	0.597665	0.745921	0.343441		0.0402966	0.0402966	0.185529	0.119128		2.7512	0.717665	2.42424	0.620914		0.225661	0.145021	0.548856	0.223765
1.1563	0.600774	0.722611	0.335147		0.0483559	0.0483559	0.200989	0.124649		2.77778	0.716457	2.31935	0.596742		0.257898	0.150192	0.564317	0.228108
1.10314	0.59938	0.699301	0.326279		0.0483559	0.0483559	0.21645	0.130169		2.83094	0.721136	2.21445	0.574577		0.314313	0.159044	0.587508	0.233299
1.10314	0.593688	0.664336	0.311016		0.0483559	0.0483559	0.231911	0.135689		2.91069	0.729177	2.12704	0.557188		0.386847	0.175438	0.587508	0.233299
1.10978	0.592353	0.664336	0.312181		0.0483559	0.0483559	0.231911	0.135689		2.96385	0.735501	2.10956	0.560005		0.459381	0.191831	0.579777	0.231593
1.10314	0.586429	0.664336	0.318563		0.0483559	0.0483559	0.231911	0.135689		2.97714	0.730211	2.11538	0.558695		0.556093	0.217378	0.548856	0.22661
1.10978	0.584856	0.687646	0.327857		0.0644745	0.0596921	0.224181	0.132544		3.09676	0.727402	2.12121	0.555234		0.636686	0.238922	0.525665	0.223293
1.12307	0.593911	0.699301	0.329535		0.0725338	0.0629689	0.21645	0.129398		3.18979	0.732103	2.19697	0.564371		0.693101	0.258052	0.494743	0.218689
1.14965	0.59653	0.699301	0.325161		0.0805932	0.0662457	0.20872	0.126253		3.30941	0.742982	2.30186	0.576891		0.725338	0.269078	0.448361	0.205915
1.13636	0.591148	0.722611	0.328861		0.0967118	0.0719946	0.185529	0.121534		3.38915	0.753635	2.40093	0.579878		0.749516	0.275372	0.4329	0.203786
1.12972	0.590823	0.722611	0.324487		0.11283	0.0777436	0.162338	0.116815		3.40245	0.75406	2.46503	0.579172		0.773694	0.280767	0.4329	0.201367
1.14965	0.587301	0.757576	0.325387		0.128949	0.0834925	0.139147	0.109325		3.41574	0.75772	2.52914	0.580207		0.757576	0.276945	0.463822	0.209903
1.16959	0.576213	0.804196	0.335445		0.137008	0.0867693	0.123686	0.103805		3.34928	0.75167	2.59324	0.588114		0.717279	0.266019	0.479283	0.213124
1.19617	0.567504	0.850816	0.349645		0.153127	0.0981055	0.108225	0.0982846		3.22967	0.732241	2.57576	0.588828		0.668923	0.25508	0.487013	0.217337
1.18288	0.564185	0.920746	0.373337		0.169246	0.109442	0.0927644	0.0927644		3.01701	0.704257	2.57576	0.593547		0.636686	0.247974	0.502474	0.223584
1.17624	0.566227	0.955711	0.382109		0.185364	0.120778	0.100495	0.100495		2.84423	0.682479	2.57576	0.592234		0.620567	0.243359	0.510204	0.228543
1.20946	0.584516	1.00233	0.398519		0.201483	0.132114	0.108225	0.10364		2.71132	0.678064	2.5641	0.592927		0.58833	0.232868	0.517934	0.229951
1.25598	0.615315	1.02564	0.401735		0.217602	0.136634	0.115955	0.106786		2.56512	0.677101	2.58741	0.594887		0.572211	0.224208	0.502474	0.227256
1.31579	0.637082	1.02564	0.401735		0.225661	0.139106	0.123686	0.109931		2.43222	0.665139	2.55245	0.598206		0.572211	0.216857	0.494743	0.225849
1.3756	0.665672	1.01399	0.399791		0.23372	0.141578	0.139147	0.115452		2.29931	0.647774	2.51166	0.604091		0.580271	0.215118	0.494743	0.229401
1.46199	0.708125	0.979021	0.393914		0.241779	0.143627	0.154607	0.115211		2.21956	0.637121	2.48252	0.620734		0.580271	0.215118	0.487013	0.228214
1.55502	0.737345	0.967366	0.39661		0.241779	0.143627	0.162338	0.113001		2.19298	0.636221	2.47669	0.638037		0.556093	0.209723	0.456092	0.219679
1.5949	0.752064	0.932401	0.390734		0.241779	0.143627	0.177798	0.118521		2.17969	0.638576	2.51748	0.663147		0.556093	0.213858	0.42517	0.211143
1.62148	0.770613	0.909091	0.384194		0.241779	0.143627	0.193259	0.124041		2.19298	0.642429	2.53497	0.676451		0.548034	0.216169	0.41744	0.209628
1.63477	0.78855	0.885781	0.37387		0.249839	0.146099	0.20872	0.129561		2.20627	0.649791	2.64569	0.695278		0.539974	0.218256	0.401979	0.203899
1.63477	0.787756	0.850816	0.362361		0.257898	0.148571	0.21645	0.132707		2.27273	0.657781	2.77389	0.708237		0.515796	0.223036	0.394249	0.202612
1.62148	0.773217	0.827506	0.355429		0.265957	0.151043	0.224181	0.140437		2.3126	0.657005	2.9021	0.71857		0.4755	0.219484	0.378788	0.195683
1.55502	0.746276	0.804196	0.342538		0.282076	0.155563	0.224181	0.145022		2.25944	0.6427	2.99534	0.722078		0.459381	0.224992	0.371058	0.190723
1.47528	0.706824	0.780886	0.334682		0.282076	0.155563	0.21645	0.141877		2.1664	0.623313	3.0303	0.722451		0.435203	0.226999	0.363327	0.185202
1.35566	0.658446	0.734266	0.320822		0.282076	0.155563	0.20872	0.138731		2.08666	0.603289	3.05361	0.714973		0.419084	0.230113	0.378788	0.184871
1.23604	0.610021	0.699301	0.31328		0.282076	0.155563	0.200989	0.140941		2.04678	0.59398	3.07692	0.704009		0.419084	0.235718	0.409709	0.189854
1.12972	0.565471	0.687646	0.310804		0.274017	0.153515	0.185529	0.141182		2.03349	0.583816	3.06527	0.685804		0.443262	0.245349	0.42517	0.189449
1.0101	0.532546	0.664336	0.306927		0.265957	0.151043	0.177798	0.138807		2.00691	0.570501	2.97203	0.651667		0.4755	0.255134	0.456092	0.19529
0.917065	0.506393	0.641026	0.307591		0.249839	0.145294	0.170068	0.136433		2.03349	0.568666	2.87879	0.625553		0.483559	0.253047	0.487013	0.201131
0.82403	0.470686	0.652681	0.309129		0.241779	0.142017	0.162338	0.134058		2.09995	0.571271	2.82051	0.618023		0.499678	0.252785	0.525665	0.20749
0.757576	0.437642	0.675991	0.312345		0.225661	0.136268	0.154607	0.131683		2.17969	0.577416	2.77389	0.627386		0.515796	0.252471	0.556586	0.215348
0.717703	0.417821	0.722611	0.321757		0.201483	0.12246	0.154607	0.131683		2.24615	0.591322	2.70396	0.634074		0.523856	0.244697	0.579777	0.216229
0.677831	0.399478	0.769231	0.327697		0.185364	0.116711	0.162338	0.129473		2.28602	0.61423	2.60198	0.63843		0.523856	0.24099	0.618429	0.224039
0.691122	0.401002	0.804196	0.338635		0.177305	0.114663	0.170068	0.127263		2.40564	0.649315	2.61655	0.660549		0.515796	0.237494	0.649351	0.229881
0.757576	0.423268	0.885781	0.371574		0.169246	0.112615	0.20872	0.137973		2.53854	0.680326	2.65443	0.685123		0.515796	0.237494	0.695733	0.241414
0.877193	0.465436	0.955711	0.401196		0.169246	0.112615	0.247372	0.148684		2.76449	0.712441	2.72727	0.717826		0.507737	0.233628	0.718924	0.247756
0.99681	0.509262	1.08392	0.444563		0.177305	0.114663	0.301484	0.155438		2.93727	0.734219	2.74184	0.740103		0.499678	0.232526	0.711194	0.243811
1.10314	0.535136	1.20047	0.478117		0.193424	0.118484	0.347866	0.161038		3.05688	0.744938	2.78555	0.754727		0.4755	0.226292	0.695733	0.24119
1.20946	0.559399	1.30536	0.502994		0.217602	0.124777	0.394249	0.171223		3.18979	0.758014	2.90793	0.782569		0.46744	0.225061	0.672542	0.237055
1.31579	0.577785	1.41026	0.523761		0.241779	0.136281	0.448361	0.185131		3.26954	0.762795	2.97203	0.794536		0.4755	0.226834	0.664811	0.235804
1.40883	0.603273	1.42191	0.528763		0.294165	0.150635	0.510204	0.200001		3.29612	0.760508	3.01282	0.790213		0.483559	0.228607	0.62616	0.229445
1.46199	0.61838	1.43357	0.530179		0.419084	0.173273	0.595238	0.216349		3.24296	0.742148	2.98368	0.763914		0.499678	0.231601	0.595238	0.221587
1.50186	0.637396	1.38695	0.516126		0.608478	0.207047	0.718924	0.236255		3.20308	0.726297	3.01282	0.745959		0.539974	0.245286	0.587508	0.220336
1.52844	0.660592	1.32867	0.508346		0.846228	0.242132	0.873531	0.259945		3.21637	0.709686	3.07984	0.738227		0.612508	0.264935	0.591373	0.22324
1.55502	0.674424	1.28205	0.503417		1.1001	0.27666	1.06679	0.287069		3.26954	0.690186	3.19347	0.737988		0.685042	0.276589	0.63389	0.234582
1.55502	0.667866	1.22378	0.494286		1.3862	0.311116	1.25232	0.307723		3.41574	0.684767	3.30711	0.730112		0.765635	0.2883	0.707328	0.246866
1.52844	0.640571	1.21212	0.496014		1.69246	0.347984	1.46104	0.330682		3.50877	0.691488	3.40909	0.718819		0.894584	0.307924	0.796228	0.264258
1.54173	0.625479	1.13054	0.482951		1.95035	0.380886	1.66976	0.355266		3.6151	0.693189	3.581	0.723508		1.02353	0.321529	0.916048	0.291445
1.55502	0.614747	1.0373	0.466377		2.14378	0.406172	1.83983	0.38103		3.74801	0.70773	3.74709	0.736664		1.16054	0.337501	1.05906	0.327741
1.5949	0.60518	0.944056	0.443537		2.29691	0.429756	1.97897	0.40501		3.86762	0.728757	3.90443	0.749354		1.31367	0.356732	1.2214	0.360326
1.64806	0.611302	0.874126	0.424282		2.42988	0.444357	2.0872	0.420678		3.93408	0.742019	4.01515	0.75885		1.49903	0.388826	1.36054	0.389734
1.67464	0.610952	0.839161	0.416065		2.5266	0.455552	2.18769	0.437207		4.0404	0.755477	4.14918	0.786879		1.69246	0.421179	1.49969	0.416833
1.7278	0.62295	0.792541	0.409592		2.5266	0.458608	2.23408	0.445857		4.23977	0.790212	4.3007	0.821245		1.8617	0.446146	1.6543	0.444287
1.7411	0.614459	0.792541	0.418281		2.47018	0.459546	2.23408	0.452091		4.46571	0.832285	4.45221	0.857983		1.99871	0.461549	1.80891	0.470813
1.76768	0.610804	0.815851	0.432403		2.36541	0.451712	2.21088	0.459049		4.7714	0.880585	4.53963	0.877036		2.09542	0.470682	1.93646	0.492567
1.7411	0.5927	0.850816	0.442156		2.2284	0.436776	2.14904	0.466521		4.99734	0.918863	4.51049	0.875652		2.17602	0.479987	2.01763	0.510594
1.64806	0.56293	0.862471	0.437557		2.05513	0.420847	2.05628	0.470473		5.17012	0.944857	4.45804	0.86892		2.22437	0.488854	2.06014	0.521502
1.56831	0.550109	0.874126	0.426607		1.83752	0.400395	1.94032	0.467686		5.23658	0.95003	4.41725	0.855807		2.24855	0.498338	2.06401	0.529982
1.43541	0.515166	0.897436	0.416703		1.66828	0.386587	1.80118	0.457902		5.38278	0.96831	4.38228	0.839692		2.28079	0.508764	2.03695	0.527834
1.31579	0.484081	0.920746	0.412232		1.53127	0.376553	1.66976	0.439388		5.50239	0.980536	4.3007	0.816064		2.3372	0.525544	2.00216	0.51835
1.19617	0.458151	0.944056	0.415751		1.41844	0.362134	1.5538	0.420999		5.56885	0.982501	4.20746	0.794939		2.39362	0.535899	1.94805	0.512321
1.10314	0.433722	0.932401	0.41855		1.32576	0.356199	1.46104	0.4072		5.76821	1.00337	4.12587	0.780754		2.42585	0.538125	1.90553	0.50557
1.07656	0.431414	0.909091	0.409256		1.23308	0.349851	1.36054	0.390671		5.87453	1.01963	4.04429	0.774064		2.45809	0.536361	1.85529	0.506163
1.02339	0.420359	0.874126	0.395399		1.17263	0.348647	1.27551	0.378552		5.99415	1.04375	3.96853	0.76742		2.47421	0.535464	1.79731	0.506839
0.99681	0.421554	0.839161	0.379168		1.07995	0.331564	1.17502	0.358462		6.00744	1.04163	3.81702	0.745076		2.48227	0.532873	1.76252	0.515767
0.970229	0.419062	0.792541	0.354704		0.979207	0.313883	1.05906	0.33149		5.86789	1.02532	3.64219	0.718355		2.49033	0.526931	1.69682	0.514664
0.956938	0.425831	0.722611	0.325083		0.894584	0.304076	0.943105	0.300568		5.68846	1.01202	3.48485	0.694085		2.49839	0.517806	1.63884	0.503063
0.943647	0.429261	0.675991	0.308673		0.813991	0.295335	0.85034	0.275961		5.49575	0.999613	3.38578	0.689495		2.49839	0.50477	1.56926	0.490443
0.917065	0.418722	0.617716	0.291161		0.757576	0.288704	0.765306	0.257159		5.44923	1.00541	3.25175	0.676411		2.46615	0.487971	1.53834	0.477894
0.930356	0.4215	0.559441	0.273649		0.693101	0.277346	0.672542	0.238585		5.30968	1.00394	3.04196	0.651672		2.43391	0.475811	1.52288	0.469532
0.970229	0.442361	0.512821	0.261139		0.660864	0.271726	0.618429	0.228715		5.22329	1.00121	2.88462	0.640041		2.36944	0.460302	1.44558	0.450026
0.99681	0.456422	0.477855	0.250167		0.636686	0.271159	0.579777	0.220504		5.26316	1.00955	2.77389	0.630198		2.28079	0.446623	1.3992	0.440658
0.99681	0.459666	0.454545	0.239826		0.604449	0.260559	0.525665	0.209072		5.22993	0.999185	2.78555	0.632291		2.19213	0.431189	1.37214	0.430592
0.983519	0.45345	0.454545	0.238256		0.596389	0.253923	0.479283	0.198545		5.22329	0.991755	2.75058	0.618646		2.11154	0.428353	1.36827	0.420188
0.983519	0.441752	0.501166	0.252859		0.58833	0.243294	0.448361	0.193562		5.15019	0.972598	2.75058	0.610171		2.04707	0.425646	1.34122	0.406211
0.99681	0.436204	0.536131	0.263947		0.604449	0.246288	0.4329	0.193851		5.15683	0.967304	2.77972	0.608487		1.98259	0.417523	1.26778	0.385062
0.99681	0.421948	0.571096	0.275034		0.628627	0.250579	0.42517	0.195697		5.1967	0.967848	2.84382	0.617932		1.92618	0.414292	1.24845	0.375194
0.99681	0.407073	0.606061	0.286121		0.636686	0.248906	0.41744	0.197544		5.32961	0.978424	2.86713	0.623096		1.8617	0.412232	1.19821	0.362112
1.0101	0.403643	0.629371	0.29258		0.652805	0.248428	0.409709	0.199283		5.46917	0.988733	2.75058	0.604737		1.82141	0.415194	1.1209	0.346937
1.03668	0.408852	0.629371	0.297997		0.636686	0.242464	0.378788	0.192723		5.55556	0.995512	2.65734	0.602733		1.77305	0.411491	1.02814	0.325756
1.04997	0.411282	0.629371	0.303415		0.612508	0.234727	0.355597	0.187533		5.64195	0.996876	2.58741	0.600361		1.70052	0.401611	0.927644	0.304488
1.0101	0.390421	0.629371	0.308832		0.572211	0.221276	0.332406	0.182343		5.68846	1.00673	2.55828	0.595292		1.63604	0.39046	0.881262	0.293962
0.970229	0.379789	0.617716	0.305944		0.539974	0.208855	0.316945	0.179121		5.60207	1.00326	2.48252	0.587392		1.57157	0.383782	0.811688	0.275068
0.930356	0.375829	0.629371	0.308832		0.523856	0.205034	0.316945	0.179121		5.46917	0.998259	2.36597	0.575099		1.53933	0.385208	0.726654	0.259593
0.917065	0.382157	0.617716	0.307514		0.499678	0.200267	0.316945	0.179121		5.40271	1.0039	2.331	0.571006		1.47485	0.368593	0.657081	0.24519
0.903775	0.402055	0.582751	0.296427		0.483559	0.19755	0.316945	0.175569		5.32297	0.99373	2.2669	0.563361		1.41844	0.355376	0.610699	0.23517
0.890484	0.428352	0.547786	0.285339		0.499678	0.200041	0.316945	0.171605		5.23658	0.988874	2.17949	0.549812		1.39426	0.351707	0.587508	0.22434
0.903775	0.465543	0.512821	0.274252		0.507737	0.201235	0.309215	0.166084		5.16348	0.977736	2.0338	0.524846		1.40232	0.355723	0.556586	0.215338
0.930356	0.504751	0.477855	0.263165		0.523856	0.203536	0.286024	0.155042		5.04386	0.957031	1.95804	0.510863		1.41844	0.360305	0.556586	0.212875
0.970229	0.535139	0.431235	0.246365		0.531915	0.204642	0.255102	0.142593		4.85114	0.927222	1.97552	0.507964		1.40232	0.35725	0.595238	0.21598
0.970229	0.549281	0.41958	0.23806		0.564152	0.210127	0.239641	0.137073		4.59197	0.893639	1.98135	0.503925		1.39426	0.358608	0.62616	0.221268
0.99681	0.562437	0.41958	0.232642		0.58833	0.214895	0.231911	0.134698		4.41255	0.876122	2.05128	0.519384		1.40232	0.363813	0.649351	0.225858
1.03668	0.574834	0.407925	0.224337		0.596389	0.216943	0.224181	0.132323		4.26635	0.860222	2.08625	0.53459		1.40232	0.370299	0.664811	0.232105
1.07656	0.575994	0.41958	0.227225		0.636686	0.227869	0.20872	0.127979		4.15338	0.835171	2.19114	0.553141		1.40232	0.372313	0.680272	0.235327
1.07656	0.565397	0.431235	0.229701		0.668923	0.234685	0.200989	0.12601		4.12015	0.823135	2.2669	0.565143		1.35397	0.362103	0.688002	0.239868
1.06326	0.552273	0.44289	0.232589		0.693101	0.239452	0.193259	0.124041		4.14009	0.814426	2.31935	0.569538		1.34591	0.369493	0.672542	0.236983
1.08985	0.545366	0.4662	0.237954		0.693101	0.239452	0.177798	0.119697		4.20654	0.820563	2.34266	0.570004		1.32979	0.372317	0.657081	0.237389
1.08985	0.534758	0.477855	0.240842		0.676983	0.236961	0.162338	0.114177		4.25306	0.809503	2.34848	0.574871		1.29755	0.369422	0.63389	0.236759
1.08985	0.51663	0.477855	0.240842		0.676983	0.236961	0.154607	0.111802		4.32616	0.809648	2.4359	0.596088		1.25725	0.368464	0.610699	0.233666
1.08985	0.498502	0.48951	0.24373		0.652805	0.236333	0.170068	0.117322		4.43248	0.820195	2.5	0.61026		1.19278	0.363328	0.579777	0.228823
1.10314	0.492402	0.48951	0.24373		0.620567	0.231315	0.177798	0.120468		4.59197	0.846206	2.51166	0.613866		1.1686	0.36469	0.548856	0.22398
1.16959	0.50545	0.48951	0.24373		0.612508	0.230121	0.185529	0.123613		4.75146	0.866573	2.48834	0.608616		1.13636	0.358541	0.541126	0.225521
1.16959	0.50545	0.4662	0.237326		0.628627	0.232612	0.193259	0.125988		4.86443	0.881663	2.44755	0.597155		1.11622	0.357955	0.541126	0.225521
1.1563	0.503591	0.454545	0.23381		0.660864	0.238676	0.20872	0.130332		4.94418	0.895284	2.40093	0.589824		1.11219	0.361557	0.541126	0.222495
1.14301	0.519391	0.431235	0.227407		0.652805	0.237534	0.224181	0.134676		4.99734	0.915569	2.29604	0.577355		1.08398	0.356929	0.548856	0.226708
1.14301	0.529987	0.39627	0.218526		0.636686	0.237936	0.231911	0.136645		4.99734	0.936202	2.18531	0.559374		1.05577	0.353031	0.548856	0.226708
1.12972	0.532823	0.37296	0.212123		0.612508	0.236876	0.239641	0.138614		4.97076	0.944223	2.10956	0.553008		1.01144	0.341822	0.556586	0.231249
1.04997	0.512918	0.39627	0.220618		0.58833	0.235617	0.262832	0.144664		4.95082	0.937982	2.08042	0.552562		0.975177	0.33518	0.548856	0.229962
0.983519	0.484165	0.44289	0.233128		0.556093	0.228801	0.293754	0.153859		4.93089	0.943304	2.08042	0.551216		0.934881	0.330474	0.533395	0.227488
0.917065	0.463307	0.512821	0.253528		0.515796	0.221543	0.309215	0.158203		4.81792	0.935573	2.06876	0.553089		0.854288	0.309579	0.525665	0.226301
0.837321	0.439888	0.594406	0.273345		0.483559	0.211758	0.309215	0.158203		4.66507	0.910388	2.02214	0.549889		0.805932	0.294437	0.525665	0.231976
0.770867	0.428766	0.675991	0.291467		0.483559	0.211758	0.309215	0.158203		4.48565	0.884377	2.00466	0.550617		0.749516	0.2786	0.525665	0.237651
0.717703	0.417228	0.757576	0.309588		0.4755	0.213431	0.324675	0.162547		4.25306	0.852312	1.99883	0.555052		0.701161	0.268281	0.517934	0.243483
0.691122	0.409403	0.827506	0.332218		0.451322	0.209519	0.324675	0.162547		4.0404	0.818607	1.98135	0.548486		0.632656	0.250351	0.510204	0.247789
0.717703	0.424724	0.885781	0.349594		0.443262	0.208222	0.309215	0.158203		3.88091	0.789563	1.9697	0.546839		0.572211	0.234169	0.510204	0.258037
0.744285	0.427416	0.932401	0.365292		0.435203	0.203833	0.293754	0.153859		3.78788	0.771581	1.93473	0.539912		0.535945	0.226218	0.494743	0.263123
0.810739	0.442228	0.955711	0.377113		0.451322	0.20343	0.286024	0.15189		3.70813	0.749297	1.91142	0.53993		0.507737	0.218242	0.479283	0.263408
0.863902	0.452405	0.990676	0.385994		0.451322	0.199723	0.286024	0.15189		3.58852	0.733326	1.82984	0.526695		0.487589	0.215655	0.471552	0.264919
0.903775	0.459297	0.967366	0.377498		0.459381	0.197636	0.262832	0.14584		3.48219	0.728597	1.75991	0.512645		0.491618	0.218935	0.456092	0.25799
0.943647	0.46619	0.920746	0.364988		0.46744	0.199684	0.239641	0.139791		3.33599	0.717766	1.72494	0.504376		0.499678	0.22243	0.456092	0.254735
0.956938	0.46276	0.874126	0.35493		0.46744	0.199684	0.231911	0.137822		3.18979	0.704581	1.66667	0.48699		0.507737	0.224004	0.456092	0.254735
0.970229	0.459114	0.827506	0.356688		0.491618	0.208238	0.231911	0.137822		3.08347	0.715426	1.6317	0.476676		0.515796	0.225424	0.463822	0.253273
0.930356	0.430601	0.804196	0.364212		0.491618	0.211397	0.231911	0.137822		3.0303	0.72676	1.60839	0.472226		0.531915	0.230956	0.471552	0.248968
0.850611	0.397171	0.769231	0.363819		0.499678	0.215064	0.224181	0.135852		3.05688	0.744674	1.64336	0.482021		0.548034	0.237461	0.487013	0.24649
0.784157	0.374064	0.769231	0.363819		0.507737	0.219454	0.231911	0.137822		3.14992	0.779522	1.64336	0.497109		0.548034	0.237461	0.533395	0.253966
0.704413	0.340971	0.757576	0.362141		0.507737	0.222424	0.255102	0.143871		3.1765	0.799588	1.59674	0.491505		0.539974	0.232292	0.564317	0.25327
0.611377	0.302543	0.757576	0.3575		0.499678	0.224247	0.278293	0.149921		3.20308	0.813088	1.58508	0.491488		0.539974	0.232292	0.595238	0.252641
0.49176	0.261788	0.769231	0.35456		0.46744	0.217431	0.293754	0.153595		3.21637	0.816364	1.59674	0.500479		0.556093	0.238797	0.63389	0.258
0.385433	0.225667	0.757576	0.352083		0.459381	0.215383	0.316945	0.158186		3.18979	0.807004	1.65501	0.515643		0.548034	0.234065	0.672542	0.263016
0.318979	0.202559	0.734266	0.346718		0.435203	0.207586	0.347866	0.165751		3.16321	0.804009	1.68998	0.521145		0.539974	0.233096	0.711194	0.275939
0.265816	0.184788	0.722611	0.34383		0.427144	0.205537	0.371058	0.1718		3.07018	0.791181	1.68998	0.521952		0.531915	0.232126	0.734385	0.289453
0.212653	0.169441	0.699301	0.333489		0.435203	0.20731	0.386518	0.175475		3.05688	0.781402	1.71329	0.5246		0.548034	0.242494	0.757576	0.302886
0.192717	0.163199	0.641026	0.305509		0.435203	0.204151	0.394249	0.177444		3.01701	0.758062	1.77156	0.537797		0.564152	0.252336	0.780767	0.314083
0.225944	0.179996	0.559441	0.27165		0.451322	0.206524	0.42517	0.185009		2.97714	0.737531	1.82984	0.546724		0.556093	0.256224	0.803958	0.328124
0.285752	0.214527	0.48951	0.245707		0.443262	0.199887	0.4329	0.186979		3.00372	0.733832	1.84149	0.539741		0.564152	0.264693	0.803958	0.335913
0.358852	0.260462	0.41958	0.223077		0.443262	0.196918	0.42517	0.185009		2.93727	0.711639	1.85315	0.532619		0.572211	0.270448	0.796228	0.337072
0.431951	0.311848	0.37296	0.20738		0.435203	0.192528	0.41744	0.183304		2.8974	0.693992	1.91142	0.537142		0.580271	0.281138	0.788497	0.338331
0.518341	0.368571	0.337995	0.199838		0.451322	0.195095	0.401979	0.179629		2.81765	0.671325	1.98135	0.545597		0.58833	0.282474	0.788497	0.336004
0.584795	0.411163	0.314685	0.194473		0.499678	0.209516	0.386518	0.175954		2.75784	0.656255	1.99301	0.539876		0.596389	0.283705	0.780767	0.332649
0.651249	0.443083	0.314685	0.199891		0.548034	0.221507	0.347866	0.16702		2.73791	0.650691	1.99301	0.539206		0.612508	0.289668	0.773036	0.335904
0.704413	0.473369	0.32634	0.208196		0.620567	0.24259	0.324675	0.16183		2.63822	0.63202	1.99301	0.539971		0.604449	0.286001	0.780767	0.336841
0.744285	0.498318	0.32634	0.214225		0.676983	0.257924	0.309215	0.158155		2.65816	0.624926	2.00466	0.54314		0.628627	0.294716	0.773036	0.333872
0.770867	0.514533	0.314685	0.217666		0.741457	0.2739	0.301484	0.160001		2.69139	0.631219	2.03963	0.55168		0.644745	0.300404	0.749845	0.32044
0.790803	0.526984	0.30303	0.212967		0.805932	0.287021	0.301484	0.163554		2.71132	0.638221	2.00466	0.538598		0.668923	0.304758	0.711194	0.306769
0.797448	0.528963	0.30303	0.212967		0.846228	0.297791	0.286024	0.163885		2.76449	0.651765	2.00466	0.534651		0.70922	0.310481	0.672542	0.298388
0.764221	0.510647	0.291375	0.201312		0.886525	0.307987	0.278293	0.165879		2.71132	0.646931	1.99301	0.535371		0.765635	0.318858	0.64162	0.286466
0.704413	0.470049	0.268065	0.184959		0.926821	0.318183	0.286024	0.167848		2.68474	0.65379	2.00466	0.540085		0.846228	0.341718	0.587508	0.272488
0.631313	0.418663	0.25641	0.180261		0.999355	0.335761	0.309215	0.175282		2.64487	0.660322	2.03963	0.546007		0.894584	0.346775	0.541126	0.256486
0.611377	0.385048	0.2331	0.172047		1.06383	0.343134	0.324675	0.178957		2.59171	0.664085	2.03963	0.556624		0.934881	0.356016	0.510204	0.251882
0.598086	0.363513	0.221445	0.175487		1.10413	0.345129	0.355597	0.185516		2.57177	0.676852	2.13287	0.573304		0.950999	0.362345	0.494743	0.249593
0.598086	0.363513	0.20979	0.182278		1.15248	0.350297	0.401979	0.198396		2.51196	0.683143	2.2028	0.575107		0.950999	0.362345	0.494743	0.245455
0.624668	0.366657	0.221445	0.192372		1.19278	0.352121	0.448361	0.209929		2.54519	0.701279	2.28438	0.584375		0.94294	0.357955	0.487013	0.239406
0.651249	0.369801	0.25641	0.209544		1.24113	0.358553	0.479283	0.216488		2.605	0.724735	2.38928	0.595181		0.910703	0.342604	0.502474	0.234149
0.704413	0.378552	0.30303	0.222334		1.26531	0.360522	0.487013	0.217896		2.63822	0.739445	2.44755	0.604072		0.894584	0.33208	0.548856	0.242301
0.691122	0.36909	0.361305	0.246779		1.24919	0.359018	0.510204	0.221777		2.68474	0.751516	2.54079	0.626104		0.862347	0.321995	0.610699	0.25249
0.677831	0.359628	0.431235	0.268854		1.24113	0.356393	0.525665	0.227121		2.67145	0.754898	2.57576	0.642673		0.82205	0.311242	0.695733	0.262954
0.66454	0.348749	0.512821	0.309957		1.23308	0.355578	0.541126	0.230086		2.69139	0.760921	2.669	0.656536		0.765635	0.292659	0.765306	0.276422
0.66454	0.348749	0.582751	0.342008		1.24113	0.354198	0.556586	0.243556		2.73791	0.762362	2.76224	0.666035		0.725338	0.278464	0.858071	0.2968
0.66454	0.348749	0.629371	0.355587		1.21696	0.348237	0.556586	0.25049		2.74787	0.760744	2.80886	0.669126		0.701161	0.271596	0.958565	0.3227
0.624668	0.341857	0.675991	0.369166		1.20084	0.350876	0.579777	0.267741		2.79771	0.776309	2.87879	0.664372		0.685042	0.265792	1.03587	0.34415
0.624668	0.341857	0.710956	0.37109		1.21696	0.358894	0.587508	0.276318		2.83426	0.79284	2.91375	0.662649		0.685042	0.261669	1.11317	0.364805
0.637959	0.343367	0.722611	0.358882		1.20084	0.358462	0.579777	0.275216		2.8974	0.825595	2.96037	0.666168		0.717279	0.265805	1.13636	0.371143
0.651249	0.344764	0.699301	0.340482		1.17666	0.357231	0.572047	0.276607		2.9273	0.848321	2.98368	0.669998		0.757576	0.27872	1.15182	0.380155
0.651249	0.340742	0.664336	0.317281		1.13636	0.353775	0.579777	0.282971		2.8243	0.844172	2.94872	0.665702		0.773694	0.283896	1.15182	0.385051
0.677831	0.35541	0.629371	0.30105		1.10413	0.351082	0.595238	0.285444		2.74455	0.835304	2.90793	0.66108		0.797872	0.286891	1.13636	0.387918
0.730994	0.379525	0.582751	0.281303		1.07995	0.346061	0.595238	0.285444		2.6781	0.823277	2.87879	0.651173		0.805932	0.285271	1.10544	0.388311
0.770867	0.397962	0.524476	0.263928		1.03159	0.335542	0.602968	0.283982		2.65152	0.802914	2.90793	0.650616		0.838169	0.289407	1.0436	0.375488
0.797448	0.416589	0.4662	0.239178		1.03159	0.333268	0.63389	0.290913		2.64487	0.785639	2.89044	0.653055		0.862347	0.295579	1.00495	0.36321
0.850611	0.439004	0.431235	0.233024		1.03159	0.330947	0.672542	0.294974		2.58506	0.756034	2.87296	0.650072		0.870406	0.296492	0.966296	0.354417
0.917065	0.467097	0.39627	0.2311		1.06383	0.331796	0.703463	0.298136		2.57509	0.730169	2.91375	0.659595		0.894584	0.301761	0.927644	0.341346
0.943647	0.471938	0.361305	0.229177		1.10413	0.331156	0.734385	0.302443		2.56512	0.701772	2.98368	0.67224		0.902643	0.302757	0.904453	0.331309
0.956938	0.482802	0.32634	0.227253		1.14442	0.331183	0.780767	0.313677		2.51528	0.66761	3.00699	0.683544		0.918762	0.306962	0.873531	0.318805
0.930356	0.479658	0.30303	0.227806		1.24113	0.348137	0.834879	0.323989		2.43886	0.621112	2.98368	0.691969		0.94294	0.313527	0.858071	0.313351
0.890484	0.475117	0.27972	0.219592		1.32173	0.364842	0.865801	0.32532		2.3425	0.577437	2.97203	0.70042		0.967118	0.315704	0.865801	0.316028
0.82403	0.458999	0.25641	0.211377		1.41844	0.384841	0.888992	0.325798		2.32589	0.554878	2.93706	0.703959		1.02353	0.325479	0.888992	0.322366
0.717703	0.419365	0.2331	0.203163		1.49097	0.40211	0.919913	0.333996		2.3126	0.542569	2.91958	0.700986		1.07189	0.335689	0.912183	0.323994
0.651249	0.391271	0.221445	0.198465		1.58769	0.42646	0.958565	0.338848		2.28602	0.53342	2.89044	0.695074		1.12025	0.347525	0.935374	0.322851
0.584795	0.36352	0.20979	0.193767		1.67634	0.446916	0.981756	0.341941		2.19963	0.527806	2.80886	0.681845		1.13636	0.349235	0.966296	0.329359
0.544923	0.339556	0.198135	0.189068		1.72469	0.462003	0.989487	0.342824		2.12653	0.525086	2.70396	0.65598		1.1283	0.348239	0.989487	0.332697
0.49176	0.317142	0.18648	0.179524		1.75693	0.47614	0.989487	0.338902		2.08001	0.530161	2.61072	0.634542		1.11219	0.343832	1.00495	0.332707
0.425306	0.289048	0.18648	0.172567		1.77305	0.490701	0.997217	0.335771		2.04678	0.542562	2.50583	0.610862		1.07189	0.33619	0.997217	0.334621
0.385433	0.273329	0.198135	0.169126		1.78111	0.498377	0.989487	0.321568		2.01356	0.546496	2.36014	0.585678		1.03159	0.327024	0.981756	0.328776
0.318979	0.241408	0.2331	0.176026		1.74887	0.500963	0.974026	0.307163		2.00691	0.549029	2.21445	0.552665		0.999355	0.320613	0.966296	0.324904
0.265816	0.211122	0.268065	0.182927		1.70858	0.498765	0.981756	0.305954		2.0202	0.556692	2.13287	0.530958		0.959059	0.312117	0.974026	0.323562
0.212653	0.180836	0.32634	0.207372		1.67231	0.494028	0.997217	0.313198		2.06007	0.5694	2.08625	0.512392		0.910703	0.299743	0.981756	0.321922
0.186071	0.154255	0.384615	0.227768		1.61992	0.485435	1.02814	0.32357		2.12653	0.581284	2.06294	0.503116		0.862347	0.28839	0.974026	0.318833
0.186071	0.154255	0.431235	0.246324		1.56754	0.475402	1.05906	0.329742		2.20627	0.59325	2.01632	0.491595		0.805932	0.277245	0.977891	0.322298
0.17278	0.148918	0.477855	0.259902		1.49903	0.459712	1.08225	0.342389		2.3126	0.612113	1.95804	0.485267		0.757576	0.268094	0.989487	0.330258
0.186071	0.154255	0.501166	0.268116		1.48694	0.450977	1.12863	0.362865		2.41228	0.625494	1.95221	0.479825		0.725338	0.264452	1.02427	0.344916
0.199362	0.159591	0.524476	0.276331		1.45068	0.438027	1.18275	0.374531		2.52525	0.644966	1.98135	0.479067		0.717279	0.260574	1.0436	0.35476
0.199362	0.159591	0.524476	0.276331		1.41038	0.427591	1.26778	0.389007		2.59835	0.661487	1.97552	0.482408		0.725338	0.261638	1.05519	0.360507
0.199362	0.159591	0.536131	0.279846		1.36202	0.412181	1.33735	0.400869		2.63158	0.677173	1.9697	0.488281		0.725338	0.261638	1.09771	0.371596
0.199362	0.159591	0.536131	0.279846		1.30561	0.40636	1.40693	0.414589		2.62493	0.681086	1.99883	0.496258		0.741457	0.264632	1.12863	0.383915
0.225944	0.168906	0.501166	0.265989		1.28143	0.403434	1.48423	0.428272		2.57842	0.67643	2.05711	0.509974		0.749516	0.265774	1.15955	0.392917
0.252525	0.178221	0.4662	0.252132		1.21293	0.390899	1.52288	0.430311		2.53854	0.667796	2.05711	0.514523		0.757576	0.269117	1.15955	0.397117
0.292398	0.196998	0.431235	0.235901		1.17263	0.382689	1.56926	0.433563		2.49867	0.658805	2.01632	0.510045		0.765635	0.275426	1.17502	0.405627
0.345561	0.229065	0.39627	0.223719		1.13233	0.369852	1.57699	0.431624		2.47209	0.657266	2.01049	0.509295		0.765635	0.280347	1.21367	0.415932
0.385433	0.247842	0.34965	0.205164		1.11622	0.359048	1.58472	0.431365		2.4588	0.656658	1.99301	0.505653		0.781754	0.284372	1.24072	0.41484
0.412015	0.257157	0.30303	0.191585		1.11622	0.356061	1.58472	0.426568		2.40564	0.641659	1.97552	0.497042		0.797872	0.29069	1.28324	0.41478
0.412015	0.257157	0.27972	0.183371		1.0598	0.34626	1.5538	0.411937		2.37905	0.634027	1.95221	0.490006		0.813991	0.302647	1.28711	0.405296
0.398724	0.25182	0.25641	0.175157		1.05577	0.351213	1.51515	0.401897		2.36576	0.624272	1.93473	0.490827		0.83011	0.3178	1.32189	0.405467
0.372142	0.233192	0.2331	0.158803		1.0598	0.358902	1.43012	0.385244		2.35247	0.620423	1.9697	0.492535		0.846228	0.329756	1.35668	0.408447
0.345561	0.214565	0.198135	0.138934		1.08801	0.369946	1.35281	0.368044		2.32589	0.608358	1.99301	0.485798		0.918762	0.347587	1.36054	0.403578
0.33227	0.209228	0.18648	0.135419		1.12427	0.375111	1.30643	0.363009		2.28602	0.602319	2.02797	0.484017		0.975177	0.364894	1.376	0.401447
0.305688	0.199914	0.18648	0.135419		1.13636	0.376621	1.25618	0.359118		2.29931	0.611804	2.08042	0.492236		1.04771	0.384483	1.38374	0.400302
0.279107	0.190599	0.198135	0.138934		1.2089	0.390255	1.23686	0.364655		2.33918	0.626517	2.162	0.502671		1.10413	0.401122	1.42239	0.401851
0.239234	0.171822	0.198135	0.138934		1.23308	0.397832	1.22526	0.367959		2.36576	0.640663	2.26107	0.517264		1.16054	0.416734	1.42239	0.391304
0.212653	0.158382	0.20979	0.141822		1.28546	0.405625	1.22913	0.369296		2.37905	0.641467	2.30186	0.527815		1.21696	0.434786	1.41466	0.384245
0.199362	0.155821	0.25641	0.155401		1.31367	0.415404	1.23299	0.37213		2.33918	0.642458	2.34266	0.53905		1.21696	0.438786	1.40693	0.380158
0.199362	0.162721	0.291375	0.166503		1.33382	0.427268	1.2214	0.370546		2.3126	0.653977	2.37179	0.551384		1.23308	0.443977	1.376	0.374395
0.225944	0.181349	0.337995	0.185059		1.40232	0.442618	1.26005	0.37706		2.27273	0.655696	2.32517	0.549831		1.23308	0.445678	1.35281	0.372567
0.292398	0.217085	0.37296	0.201578		1.44262	0.443965	1.29097	0.385018		2.17969	0.651355	2.23776	0.538504		1.24919	0.443424	1.32962	0.369261
0.398724	0.28122	0.41958	0.229753		1.47888	0.439762	1.32189	0.394146		2.07337	0.64178	2.13287	0.525581		1.26531	0.447144	1.31416	0.366653
0.49176	0.33509	0.454545	0.255651		1.49097	0.437532	1.34508	0.40237		1.98033	0.626858	2.0979	0.5287		1.24919	0.44513	1.32189	0.368927
0.558214	0.370826	0.454545	0.255651		1.495	0.437178	1.36827	0.40868		1.95375	0.622414	2.03963	0.526336		1.26531	0.449516	1.32962	0.371099
0.637959	0.407958	0.44289	0.250953		1.52321	0.441491	1.40306	0.415817		1.92717	0.621653	1.9697	0.514618		1.25725	0.445114	1.35281	0.372841
0.730994	0.449754	0.407925	0.231083		1.51112	0.437328	1.40693	0.417741		1.88729	0.61641	1.93473	0.508211		1.26531	0.436949	1.38374	0.380754
0.797448	0.477505	0.37296	0.211214		1.53933	0.44001	1.41852	0.421355		1.91388	0.614823	1.91142	0.509785		1.27337	0.430173	1.41852	0.394774
0.82403	0.490945	0.32634	0.188457		1.58769	0.45006	1.45331	0.426414		1.92717	0.621638	1.92308	0.510268		1.26934	0.418161	1.44558	0.403556
0.850611	0.500673	0.27972	0.174878		1.62798	0.450917	1.4881	0.428297		1.99362	0.638124	1.88811	0.501711		1.30561	0.416604	1.47263	0.413976
0.890484	0.512209	0.25641	0.168475		1.70052	0.451866	1.52288	0.434671		2.04678	0.643442	1.91142	0.508303		1.30964	0.411514	1.54607	0.42827
0.890484	0.507022	0.2331	0.158133		1.75693	0.460762	1.51515	0.432499		2.08666	0.651104	1.98135	0.519696		1.32173	0.40137	1.61178	0.440667
0.850611	0.487501	0.2331	0.158133		1.80529	0.472783	1.50742	0.428526		2.12653	0.659037	2.07459	0.541195		1.3177	0.395017	1.64657	0.444884
0.784157	0.452872	0.2331	0.158133		1.82946	0.48413	1.51515	0.42696		2.13982	0.657519	2.21445	0.567441		1.30561	0.382008	1.67749	0.446857
0.730994	0.428508	0.244755	0.16041		1.82141	0.480072	1.51515	0.425535		2.20627	0.66502	2.24942	0.57236		1.28949	0.373834	1.72387	0.456732
0.704413	0.411548	0.25641	0.163926		1.82141	0.47522	1.50742	0.422193		2.21956	0.658418	2.29604	0.582644		1.26531	0.367022	1.73933	0.459236
0.651249	0.383731	0.285548	0.172822		1.79723	0.464654	1.4765	0.414262		2.20627	0.640001	2.331	0.587367		1.25725	0.365624	1.70841	0.456855
0.584795	0.35125	0.314685	0.19006		1.77305	0.453574	1.4765	0.411617		2.17969	0.624118	2.34266	0.590471		1.24113	0.370325	1.68522	0.451335
0.558214	0.336068	0.343823	0.213999		1.76499	0.444247	1.46877	0.404218		2.15311	0.6069	2.31935	0.584726		1.24113	0.377585	1.67362	0.443036
0.571505	0.332639	0.37296	0.237938		1.72469	0.432547	1.44558	0.398084		2.12653	0.592237	2.26107	0.579287		1.24516	0.383658	1.6543	0.43305
0.571505	0.322042	0.402098	0.252709		1.71663	0.433309	1.46104	0.395918		2.06007	0.567361	2.29021	0.58425		1.25725	0.392147	1.61178	0.42131
0.531632	0.303606	0.41958	0.262781		1.6844	0.431702	1.49969	0.396595		2.0202	0.552393	2.29604	0.576235		1.28546	0.397869	1.56153	0.410606
0.518341	0.294144	0.41958	0.262781		1.66828	0.429614	1.56153	0.398824		2.03349	0.542877	2.33683	0.580463		1.31367	0.40413	1.54221	0.4048
0.518341	0.287243	0.407925	0.254475		1.63604	0.42365	1.63111	0.404932		2.09995	0.538999	2.37762	0.584672		1.34188	0.40663	1.5538	0.406791
0.505051	0.276365	0.384615	0.242654		1.61186	0.414167	1.69295	0.410433		2.20627	0.543899	2.38928	0.584716		1.33785	0.403416	1.56926	0.406079
0.478469	0.260149	0.361305	0.230833		1.63604	0.419234	1.77798	0.423732		2.28602	0.550359	2.4359	0.588027		1.32979	0.397633	1.57699	0.39788
0.438596	0.241373	0.34965	0.227317		1.63604	0.418759	1.81664	0.427797		2.33918	0.566697	2.47086	0.586625		1.29755	0.387926	1.60019	0.392928
0.412015	0.232058	0.343823	0.226634		1.66022	0.421038	1.85529	0.432044		2.37905	0.58288	2.48252	0.586935		1.22502	0.368605	1.64657	0.39464
0.412015	0.232058	0.34965	0.229265		1.6441	0.41786	1.89394	0.434254		2.4588	0.595336	2.44172	0.579595		1.15248	0.349881	1.6543	0.393442
0.398724	0.228804	0.367133	0.228084		1.61992	0.416452	1.94032	0.441114		2.44551	0.600928	2.41259	0.575119		1.07995	0.330292	1.64657	0.389129
0.385433	0.226025	0.39627	0.229378		1.57963	0.411947	1.97897	0.44659		2.43222	0.610349	2.42424	0.573118		1.03159	0.31904	1.67749	0.391407
0.385433	0.226025	0.413753	0.228187		1.49903	0.398032	2.00216	0.447726		2.40564	0.613716	2.40676	0.577972		0.983237	0.310169	1.74706	0.398075
0.438596	0.236647	0.431235	0.231972		1.43456	0.388234	2.03309	0.451917		2.37905	0.616258	2.37179	0.580059		0.926821	0.301371	1.79344	0.399275
0.518341	0.259669	0.454545	0.242313		1.34591	0.371798	2.04855	0.45979		2.32589	0.617281	2.30186	0.572243		0.894584	0.300617	1.8321	0.398273
0.611377	0.29434	0.477855	0.247678		1.30561	0.362895	2.07174	0.465091		2.17969	0.605262	2.27273	0.568024		0.862347	0.297381	1.86302	0.399769
0.717703	0.332988	0.512821	0.261535		1.31367	0.365206	2.07947	0.468375		2.08666	0.60131	2.23776	0.561165		0.878466	0.307635	1.88621	0.403938
0.82403	0.381986	0.547786	0.283451		1.28949	0.36105	2.12585	0.473866		1.94046	0.582399	2.23776	0.559885		0.902643	0.315005	1.85529	0.400453
0.943647	0.425972	0.582751	0.305366		1.31367	0.368648	2.17223	0.480203		1.82084	0.557702	2.27273	0.565636		0.934881	0.318646	1.80891	0.395274
1.06326	0.466727	0.617716	0.325235		1.30561	0.370798	2.21861	0.488078		1.76768	0.543396	2.35431	0.583793		1.01547	0.331112	1.77798	0.391076
1.14301	0.497047	0.664336	0.349699		1.35397	0.380613	2.24954	0.493592		1.70122	0.539098	2.48834	0.608581		1.09607	0.337755	1.76252	0.395058
1.19617	0.521162	0.687646	0.363042		1.3862	0.386587	2.24954	0.49221		1.70122	0.5457	2.58741	0.622334		1.15248	0.341789	1.77025	0.39759
1.27592	0.558546	0.699301	0.36986		1.3862	0.386587	2.265	0.495767		1.68793	0.537975	2.70396	0.642498		1.18472	0.342751	1.74706	0.3994
1.32908	0.592196	0.699301	0.374836		1.4668	0.400904	2.23408	0.499994		1.68793	0.530648	2.83217	0.659186		1.19278	0.336989	1.72001	0.4004
1.32908	0.60569	0.722611	0.378355		1.49903	0.401701	2.19542	0.500989		1.71451	0.528977	2.94289	0.680912		1.2089	0.334062	1.72387	0.403187
1.27592	0.59441	0.722611	0.373378		1.54739	0.406002	2.1645	0.495373		1.70122	0.524502	3.0303	0.702951		1.19278	0.323463	1.72774	0.407271
1.21611	0.566263	0.699301	0.368014		1.55545	0.403644	2.14131	0.490073		1.7411	0.528094	3.08858	0.723283		1.17263	0.320682	1.7316	0.411705
1.14301	0.53545	0.687646	0.365978		1.51515	0.394606	2.12585	0.483189		1.7278	0.519819	3.12354	0.743426		1.1686	0.313924	1.7432	0.422506
1.05662	0.500445	0.664336	0.353607		1.51515	0.389789	2.07174	0.469865		1.7411	0.521123	3.10606	0.766101		1.14845	0.309299	1.82437	0.438933
0.99681	0.477927	0.652681	0.343513		1.47485	0.378853	2.07947	0.468836		1.83413	0.544488	3.00699	0.76138		1.15248	0.311564	1.97124	0.464752
0.937002	0.458639	0.617716	0.323643		1.48291	0.376703	2.12585	0.473976		1.90058	0.55949	2.90793	0.74864		1.14845	0.313	2.10266	0.489154
0.890484	0.440472	0.582751	0.302067		1.48291	0.374924	2.17996	0.481307		1.95375	0.572457	2.83217	0.739697		1.15248	0.317133	2.23408	0.508084
0.863902	0.428099	0.571096	0.291201		1.47485	0.370831	2.27273	0.490739		1.99362	0.580282	2.80303	0.736447		1.1686	0.322669	2.38095	0.536143
0.797448	0.399203	0.559441	0.284384		1.57157	0.384917	2.38095	0.502379		2.04678	0.590288	2.78555	0.73487		1.17666	0.325381	2.52783	0.553921
0.730994	0.362774	0.559441	0.279407		1.60783	0.389901	2.48145	0.509825		2.12653	0.602254	2.77389	0.730407		1.20084	0.333836	2.63219	0.564857
0.651249	0.329344	0.524476	0.268435		1.65216	0.401213	2.53942	0.508364		2.13982	0.603037	2.77389	0.72437		1.2089	0.343127	2.68244	0.570291
0.598086	0.308287	0.512821	0.271376		1.68037	0.409228	2.5974	0.509693		2.20627	0.607335	2.76224	0.715465		1.2089	0.348048	2.70949	0.570505
0.551568	0.305739	0.512821	0.277405		1.71663	0.419341	2.67857	0.519796		2.32589	0.622789	2.70396	0.690323		1.22905	0.355216	2.76747	0.572181
0.518341	0.305858	0.48951	0.265584		1.7932	0.433053	2.72882	0.528568		2.41893	0.641209	2.65734	0.667428		1.23308	0.360075	2.79453	0.56355
0.524987	0.318446	0.4662	0.251341		1.81335	0.439483	2.77134	0.536907		2.51196	0.657423	2.59324	0.637802		1.24516	0.363927	2.79839	0.56109
0.49176	0.32356	0.431235	0.234821		1.83752	0.445249	2.81385	0.541835		2.56512	0.665491	2.59907	0.634662		1.22502	0.362227	2.7752	0.553035
0.458533	0.328675	0.41958	0.231305		1.85364	0.451343	2.83704	0.549929		2.605	0.670104	2.66317	0.640542		1.21293	0.359346	2.74814	0.54469
0.438596	0.33572	0.384615	0.220203		1.85364	0.454821	2.8757	0.553085		2.61829	0.673511	2.65734	0.629949		1.19278	0.357996	2.72109	0.534065
0.412015	0.330879	0.361305	0.220867		1.87782	0.46148	2.88343	0.552932		2.59171	0.663289	2.66317	0.620539		1.18472	0.361065	2.62446	0.509534
0.385433	0.326037	0.361305	0.233902		1.82946	0.456182	2.88343	0.551568		2.56512	0.658632	2.669	0.608835		1.17666	0.364168	2.50464	0.493304
0.372142	0.329684	0.361305	0.246938		1.77708	0.444987	2.91435	0.551845		2.53854	0.660471	2.70396	0.605074		1.1686	0.361612	2.40801	0.48244
0.412015	0.348461	0.384615	0.267251		1.77305	0.442338	2.97233	0.554581		2.51196	0.658833	2.73893	0.603634		1.20084	0.362274	2.32684	0.474086
0.465178	0.369517	0.431235	0.28459		1.76902	0.438661	3.06122	0.564283		2.4588	0.65555	2.75058	0.601696		1.24919	0.368706	2.28819	0.47423
0.505051	0.38217	0.48951	0.304207		1.77305	0.437064	3.08828	0.567886		2.3126	0.633796	2.84382	0.617578		1.28949	0.370267	2.24181	0.471842
0.544923	0.394823	0.536131	0.327592		1.74484	0.434553	3.13853	0.573819		2.17969	0.615585	2.92541	0.630978		1.29755	0.366886	2.22635	0.476228
0.571505	0.389298	0.582751	0.346147		1.74081	0.433188	3.18878	0.5832		2.09995	0.604366	2.99534	0.647069		1.32173	0.369085	2.23408	0.481164
0.598086	0.383773	0.652681	0.368221		1.76499	0.439565	3.23902	0.587728		1.99362	0.592856	2.99922	0.647821		1.35397	0.370047	2.24954	0.486867
0.624668	0.383135	0.710956	0.381223		1.75693	0.440684	3.28541	0.587334		1.92717	0.583585	2.89239	0.626999		1.34591	0.369263	2.27659	0.495212
0.637959	0.375678	0.757576	0.394802		1.74887	0.443428	3.25448	0.586811		1.94046	0.584112	2.85548	0.624437		1.33785	0.370539	2.31138	0.499807
0.66454	0.38052	0.792541	0.400955		1.72469	0.442017	3.22356	0.58735		1.98033	0.594861	2.79526	0.630529		1.33785	0.370539	2.38482	0.507144
0.691122	0.385361	0.804196	0.394737		1.70858	0.439385	3.17718	0.582983		2.0202	0.600154	2.70008	0.625154		1.33785	0.368708	2.48918	0.514552
0.717703	0.390202	0.804196	0.381702		1.70052	0.438789	3.13853	0.581061		2.0202	0.593734	2.58159	0.611257		1.34591	0.366836	2.57035	0.519128
0.730994	0.392482	0.780886	0.361389		1.66022	0.430126	3.08442	0.583419		2.06007	0.602428	2.45921	0.591975		1.34591	0.36638	2.64378	0.524426
0.744285	0.394533	0.734266	0.338632		1.6441	0.428217	3.00711	0.587562		2.08666	0.607565	2.3951	0.578594		1.36202	0.367089	2.71336	0.527976
0.757576	0.391697	0.687646	0.315875		1.65216	0.430294	2.96846	0.591182		2.11324	0.617391	2.24942	0.559412		1.37814	0.368778	2.74428	0.527344
0.770867	0.393504	0.664336	0.298894		1.66022	0.430764	2.96846	0.59787		2.17969	0.629533	2.10373	0.535764		1.39426	0.370737	2.75974	0.523637
0.784157	0.400199	0.664336	0.293917		1.70052	0.440838	2.953	0.595846		2.23285	0.642501	2.03963	0.519696		1.4265	0.375427	2.75974	0.510841
0.784157	0.400199	0.641026	0.285422		1.74887	0.451011	2.92981	0.59549		2.28602	0.645944	1.98912	0.50823		1.45874	0.379927	2.79066	0.504327
0.770867	0.386824	0.617716	0.2813		1.80529	0.465191	2.89116	0.591821		2.29931	0.646747	1.99106	0.511198		1.53127	0.387485	2.81385	0.499062
0.744285	0.375083	0.606061	0.278824		1.84558	0.472828	2.91435	0.59276		2.24615	0.638396	1.96387	0.510857		1.59977	0.391508	2.78293	0.49573
0.704413	0.359363	0.582751	0.269529		1.88588	0.478062	2.92594	0.596185		2.17969	0.632294	1.99495	0.509201		1.61992	0.387648	2.76747	0.49924
0.651249	0.338306	0.547786	0.257347		1.9423	0.484222	2.92981	0.596131		2.13982	0.641539	2.06099	0.515869		1.64813	0.388117	2.75201	0.51171
0.598086	0.31725	0.512821	0.248467		2.00677	0.493059	2.9414	0.599704		2.09995	0.645678	2.13869	0.530877		1.6441	0.388554	2.78293	0.525675
0.558214	0.30153	0.48951	0.242063		2.07124	0.500594	2.99938	0.606577		2.06007	0.643587	2.23776	0.547522		1.64007	0.385105	2.83704	0.548522
0.505051	0.283759	0.4662	0.235659		2.1196	0.503449	3.04576	0.603984		2.00691	0.632438	2.36014	0.564614		1.57963	0.37639	2.88343	0.565802
0.451887	0.265988	0.44289	0.229256		2.17602	0.508898	3.08442	0.600646		2.00691	0.632438	2.5641	0.584624		1.51515	0.367817	2.99165	0.588715
0.412015	0.247552	0.407925	0.218154		2.25661	0.518013	3.13466	0.600669		1.98033	0.620088	2.74476	0.608996		1.49097	0.365075	3.11534	0.607292
0.385433	0.232369	0.37296	0.209273		2.34526	0.525981	3.20037	0.60648		1.92717	0.599173	2.9021	0.631223		1.45874	0.360384	3.21583	0.627856
0.372142	0.223882	0.337995	0.200393		2.39362	0.524842	3.23516	0.608198		1.91388	0.591811	3.0303	0.659908		1.44262	0.362858	3.27767	0.640814
0.372142	0.223882	0.30303	0.191512		2.45809	0.5241	3.23902	0.606187		1.94046	0.599232	3.14685	0.693487		1.41038	0.358825	3.33952	0.649471
0.398724	0.235624	0.30303	0.19693		2.56286	0.529451	3.26994	0.607095		2.06007	0.609465	3.29254	0.72319		1.38217	0.355973	3.44774	0.660598
0.438596	0.251344	0.32634	0.206224		2.64346	0.530905	3.33565	0.609127		2.23285	0.627794	3.37995	0.741972		1.39426	0.361101	3.52505	0.674316
0.49176	0.2724	0.37296	0.220084		2.69987	0.534275	3.43228	0.620275		2.40564	0.634789	3.43823	0.753976		1.40635	0.36836	3.57143	0.668681
0.544923	0.302686	0.431235	0.23746		2.74823	0.544126	3.52891	0.62358		2.57842	0.660655	3.48485	0.756054		1.45068	0.376725	3.63327	0.666334
0.584795	0.327635	0.501166	0.26009		2.80464	0.555906	3.64873	0.631298		2.69803	0.675985	3.51981	0.752057		1.50306	0.392653	3.66419	0.657725
0.611377	0.341076	0.582751	0.290356		2.84494	0.561831	3.77242	0.645289		2.80436	0.689694	3.53147	0.752228		1.59574	0.410089	3.70284	0.651125
0.624668	0.351954	0.629371	0.310103		2.82882	0.557933	3.84972	0.650758		2.83094	0.688116	3.45571	0.74059		1.72469	0.435054	3.67965	0.639307
0.611377	0.347976	0.675991	0.328658		2.82882	0.5549	3.89224	0.651886		2.84423	0.689214	3.3683	0.720863		1.82946	0.453417	3.66419	0.63324
0.571505	0.335407	0.710956	0.346781		2.77643	0.544285	3.92703	0.657416		2.81765	0.690862	3.27506	0.698129		1.92618	0.467117	3.64873	0.627994
0.518341	0.309547	0.734266	0.358602		2.73211	0.532415	3.93089	0.659436		2.7512	0.685322	3.19347	0.671827		1.99871	0.476981	3.57916	0.619162
0.465178	0.283688	0.745921	0.368147		2.68778	0.517207	3.96568	0.663039		2.68474	0.675275	3.14103	0.65058		2.06319	0.487504	3.52118	0.615642
0.398724	0.24934	0.745921	0.368147		2.64346	0.503462	4.00433	0.662233		2.56512	0.658441	3.07692	0.628466		2.10348	0.493251	3.40136	0.605243
0.33227	0.214993	0.734266	0.366306		2.63137	0.500404	4.04298	0.666845		2.43222	0.6362	3.04196	0.615703		2.13572	0.494198	3.32019	0.595536
0.279107	0.193936	0.699301	0.355334		2.61122	0.4941	4.02752	0.661085		2.24615	0.610333	3.02448	0.607313		2.15587	0.493515	3.23516	0.590241
0.225944	0.16365	0.652681	0.341474		2.65152	0.486735	3.98114	0.655852		2.09995	0.579546	2.97203	0.600642		2.1599	0.490102	3.13466	0.586069
0.17278	0.133364	0.606061	0.325248		2.67569	0.47972	3.89997	0.648886		2.03349	0.566885	2.92541	0.597176		2.16393	0.485828	3.04963	0.576945
0.132908	0.114588	0.547786	0.301385		2.70793	0.484098	3.78788	0.63663		1.96704	0.566721	2.85548	0.587031		2.13572	0.47935	2.92208	0.564712
0.106326	0.0983723	0.524476	0.288042		2.76435	0.493131	3.69898	0.627909		1.96704	0.573323	2.80303	0.582523		2.08333	0.466621	2.80999	0.555849
0.106326	0.0983723	0.501166	0.277701		2.82882	0.500072	3.62554	0.620572		1.95375	0.582857	2.76807	0.58592		2.01483	0.46319	2.70563	0.541922
0.106326	0.0983723	0.48951	0.265982		2.9618	0.510509	3.60622	0.617946		2.00691	0.606391	2.76224	0.591011		1.95841	0.464915	2.61286	0.532242
0.139553	0.117989	0.48951	0.260564		3.06254	0.524577	3.63327	0.622264		2.04678	0.6229	2.77972	0.59588		1.89394	0.46334	2.60513	0.531798
0.199362	0.155665	0.48951	0.254535		3.19552	0.542926	3.66419	0.625557		2.03349	0.621873	2.73699	0.581949		1.80529	0.456632	2.63219	0.532628
0.259171	0.193341	0.477855	0.24623		3.30029	0.554082	3.72604	0.635117		2.0202	0.62765	2.67094	0.566806		1.74887	0.455051	2.72882	0.537366
0.318979	0.231017	0.431235	0.227674		3.37282	0.558783	3.73377	0.633655		1.98033	0.621777	2.59907	0.554342		1.67634	0.452243	2.81772	0.541998
0.365497	0.250282	0.41958	0.224786		3.45342	0.566797	3.78788	0.63944		1.99362	0.626111	2.50971	0.546384		1.63201	0.448187	2.90275	0.550649
0.438596	0.273735	0.41958	0.224786		3.46551	0.573233	3.82267	0.642908		1.95375	0.619507	2.42036	0.536457		1.59574	0.443986	2.98779	0.561893
0.49176	0.289082	0.41958	0.224786		3.50177	0.574832	3.85745	0.641919		1.92717	0.618295	2.35431	0.530798		1.5756	0.436586	3.02257	0.568678
0.531632	0.301651	0.431235	0.23224		3.52998	0.574939	3.95022	0.649211		1.92717	0.618295	2.34848	0.534124		1.61992	0.440836	3.09215	0.580334
0.598086	0.319428	0.454545	0.245583		3.63475	0.579796	4.01206	0.649442		1.95375	0.61975	2.37374	0.540335		1.67231	0.446778	3.15785	0.593547
0.651249	0.331869	0.501166	0.263311		3.75564	0.589521	4.1744	0.662018		2.0202	0.617217	2.43978	0.554542		1.77305	0.448543	3.2197	0.608255
0.704413	0.347217	0.541958	0.273535		3.84026	0.599313	4.31354	0.6674		2.04678	0.603569	2.48252	0.564085		1.8617	0.449237	3.29314	0.620503
0.711058	0.350205	0.600233	0.28553		3.98936	0.610469	4.47975	0.672538		2.11324	0.598211	2.5136	0.572327		1.97453	0.451016	3.31633	0.62621
0.704413	0.338389	0.728438	0.319467		4.09816	0.615055	4.63049	0.678749		2.1664	0.594936	2.55245	0.578506		2.08736	0.458654	3.35884	0.634523
0.697767	0.33278	0.862471	0.357158		4.25129	0.630633	4.6846	0.678587		2.21292	0.591582	2.59713	0.588222		2.21631	0.468583	3.37044	0.639703
0.730994	0.333362	1.05478	0.416503		4.41248	0.649851	4.80442	0.685334		2.24615	0.600613	2.70396	0.607648		2.34929	0.475955	3.36271	0.638531
0.777512	0.340758	1.22378	0.464656		4.6059	0.666631	4.90105	0.682385		2.30595	0.607119	2.80886	0.617339		2.47421	0.485269	3.37044	0.636155
0.877193	0.355182	1.3986	0.513291		4.85574	0.680805	5.02474	0.681401		2.47209	0.640138	2.95455	0.630027		2.63943	0.503072	3.37817	0.629285
1.08985	0.396558	1.59674	0.564088		5.13378	0.701407	5.14971	0.678381		2.63822	0.665186	3.11772	0.642998		2.78449	0.520194	3.47093	0.635452
1.35566	0.444623	1.82984	0.600719		5.52869	0.726541	5.36358	0.68004		2.92398	0.71097	3.33139	0.661714		3.01821	0.539186	3.52891	0.629899
1.66135	0.495936	2.15035	0.642959		5.91554	0.746408	5.70501	0.699673		3.25625	0.768262	3.58392	0.68967		3.30835	0.560091	3.63327	0.623126
1.97368	0.544176	2.51748	0.680979		6.30239	0.76234	5.96011	0.707575		3.72142	0.84375	3.80148	0.711761		3.69117	0.589029	3.78788	0.622496
2.36576	0.605357	2.97203	0.733898		6.67983	0.775402	6.20362	0.716483		4.21318	0.907625	4.02098	0.731882		4.17876	0.623188	3.97727	0.624953
2.85088	0.675046	3.47319	0.78929		7.08548	0.787842	6.45485	0.730253		4.73153	0.966958	4.29876	0.757093		4.68246	0.658894	4.19759	0.62589
3.33599	0.750842	3.99767	0.830142		7.53143	0.801535	6.77051	0.749928		5.31632	1.03839	4.66395	0.799034		5.23453	0.69892	4.37925	0.621887
3.86098	0.827339	4.48135	0.857487		7.90485	0.805514	7.0823	0.766565		5.90776	1.10452	4.99417	0.83608		5.71809	0.734913	4.5957	0.626273
4.37267	0.905539	4.90676	0.866702		8.27826	0.810561	7.39409	0.781341		6.4992	1.1628	5.21562	0.852771		6.19761	0.772151	4.83921	0.636477
4.87772	0.987289	5.30886	0.877434		8.61541	0.81388	7.73036	0.808942		6.97103	1.20802	5.50311	0.885402		6.60058	0.805655	5.09045	0.646623
5.39607	1.07103	5.72261	0.889401		8.94584	0.821322	8.05118	0.841601		7.38969	1.24256	5.78477	0.922909		6.86251	0.82227	5.31849	0.655283
5.72834	1.11972	6.08974	0.904578		9.18359	0.824692	8.34751	0.872434		7.69537	1.26234	6.07809	0.961527		7.0922	0.832833	5.562	0.669798
5.99415	1.15517	6.35781	0.922389		9.24001	0.815747	8.4699	0.887159		7.92132	1.26037	6.17521	0.964369		7.21712	0.833476	5.82096	0.692808
6.18022	1.18341	6.54429	0.934607		9.2803	0.813244	8.46088	0.890815		8.021	1.23912	6.26068	0.96662		7.28965	0.831331	6.02968	0.710114
6.35965	1.21473	6.78904	0.956679		9.22389	0.803153	8.37585	0.893532		7.94125	1.2067	6.36946	0.975025		7.16876	0.812212	6.13404	0.725833
6.46598	1.23755	6.94056	0.973368		9.11643	0.795221	8.22897	0.887393		7.83493	1.18715	6.38306	0.983749		6.94713	0.786167	6.21908	0.737622
6.41281	1.24617	7.00466	0.979999		8.87599	0.782412	7.97774	0.873846		7.63557	1.16443	6.41414	0.99566		6.71341	0.762329	6.30798	0.752052
6.38623	1.25488	6.99301	0.983786		8.55899	0.765567	7.65048	0.852904		7.41627	1.14584	6.25291	0.987383		6.44342	0.740081	6.34663	0.759054
6.34636	1.25398	7.01632	1.00178		8.29438	0.759423	7.37734	0.839543		7.11722	1.11877	6.17133	0.979103		6.23791	0.722211	6.38142	0.766202
6.26661	1.24128	7.06876	1.02403		7.92499	0.740978	7.06555	0.824099		6.83147	1.09861	6.05478	0.964562		6.01225	0.705273	6.45485	0.776228
6.13371	1.21652	7.0338	1.03892		7.53949	0.724955	6.67904	0.79688		6.63211	1.09471	5.87995	0.943337		5.91554	0.698054	6.55148	0.784881
5.92105	1.17401	6.99301	1.05533		7.08011	0.699756	6.26623	0.763388		6.36629	1.07392	5.72844	0.919249		5.86718	0.697338	6.60173	0.790466
5.79479	1.14612	6.9697	1.05835		6.64692	0.676332	5.92301	0.744306		6.17358	1.0693	5.40404	0.88295		5.81077	0.699615	6.61719	0.785972
5.72169	1.14169	7.06876	1.07241		6.31447	0.663197	5.59137	0.726461		5.90112	1.05041	5.1826	0.873822		5.81077	0.707994	6.65971	0.781669
5.64859	1.13714	7.16783	1.08272		5.84636	0.633172	5.22753	0.700087		5.61536	1.02378	4.89122	0.84746		5.79062	0.708742	6.6945	0.776334
5.58878	1.13647	7.16783	1.09158		5.41855	0.609029	4.87915	0.671511		5.30968	0.99251	4.6115	0.816608		5.86718	0.718536	6.74861	0.774694
5.62201	1.15278	7.22028	1.10585		5.06327	0.59021	4.57328	0.645146		4.95082	0.951175	4.41336	0.79388		5.85106	0.719773	6.72928	0.771764
5.72169	1.17662	7.26107	1.11956		4.81678	0.581769	4.34395	0.626634		4.61855	0.912266	4.10451	0.754763		5.85912	0.728747	6.66357	0.764366
5.7815	1.18883	7.29021	1.13569		4.63276	0.578809	4.08369	0.603462		4.23977	0.862143	4.00932	0.741306		5.90748	0.738508	6.59014	0.757052
5.7815	1.18757	7.331	1.15003		4.38292	0.563653	3.81571	0.575249		3.91414	0.820658	3.86946	0.727076		5.88733	0.741485	6.43166	0.745321
5.7815	1.19014	7.35431	1.16083		4.2486	0.563254	3.59539	0.557821		3.6151	0.774349	3.79953	0.729109		5.88733	0.748029	6.20362	0.726331
5.88118	1.20623	7.45338	1.17459		4.14249	0.561083	3.44852	0.546093		3.3227	0.72873	3.76457	0.737497		5.77047	0.741127	5.87894	0.702798
5.88118	1.21004	7.5	1.18386		3.98963	0.554109	3.33952	0.53839		3.09011	0.69979	3.64802	0.736981		5.706	0.742218	5.60838	0.685536
5.93434	1.22647	7.58159	1.2016		3.85894	0.547782	3.15631	0.51629		2.83094	0.653792	3.66356	0.744034		5.66973	0.735634	5.36101	0.675162
5.98086	1.23376	7.63403	1.21812		3.69197	0.534663	2.98083	0.494302		2.59835	0.625664	3.63831	0.741154		5.55287	0.722695	5.05952	0.660981
6.0008	1.23647	7.59324	1.21867		3.6056	0.531508	2.85689	0.483485		2.47209	0.622537	3.71795	0.75664		5.41183	0.713956	4.7735	0.651003
5.98086	1.23292	7.51166	1.21064		3.55147	0.526543	2.72908	0.469852		2.37241	0.618731	3.78011	0.771167		5.20229	0.706346	4.47588	0.63589
5.83466	1.20134	7.36014	1.19309		3.47316	0.518406	2.59354	0.456861		2.3126	0.622979	3.8073	0.778448		5.1217	0.708076	4.20918	0.617726
5.71283	1.17323	7.2028	1.17586		3.37712	0.505412	2.45104	0.442887		2.29931	0.627026	3.92774	0.802341		5.02901	0.696987	3.95408	0.604999
5.55113	1.13843	7.0338	1.1541		3.22265	0.494444	2.37116	0.436685		2.37905	0.648046	3.92774	0.803315		4.88395	0.680714	3.69511	0.594985
5.43594	1.12271	6.78322	1.11686		3.12191	0.48743	2.28355	0.427848		2.48538	0.678451	3.91026	0.803934		4.77112	0.663389	3.49799	0.581972
5.36062	1.11533	6.51515	1.08674		3.05072	0.482036	2.18306	0.41633		2.56512	0.703239	3.82284	0.794307		4.6744	0.649301	3.30087	0.563987
5.27202	1.10765	6.29371	1.05939		2.93117	0.474787	2.07096	0.404496		2.63158	0.718681	3.70629	0.777661		4.61799	0.636077	3.18878	0.553555
5.22993	1.10782	6.1014	1.03299		2.90673	0.477178	1.97047	0.393704		2.69139	0.726668	3.64802	0.780249		4.52128	0.618503	3.09988	0.542194
5.19006	1.10364	5.92657	1.00939		2.89437	0.480328	1.87075	0.38463		2.79107	0.746111	3.53147	0.771956		4.41651	0.609425	2.94913	0.520406
5.14354	1.09762	5.8042	0.991733		2.89813	0.485346	1.81354	0.386051		2.85088	0.754674	3.4965	0.776766		4.35203	0.606222	2.81772	0.502499
5.1236	1.09921	5.86247	1.00765		2.89652	0.493062	1.77953	0.38883		2.84423	0.754746	3.43823	0.780592		4.31173	0.607479	2.65538	0.479904
5.1369	1.11071	5.97319	1.0268		2.83849	0.496288	1.74938	0.387002		2.79771	0.742467	3.39744	0.779924		4.27144	0.601294	2.53556	0.46244
5.16348	1.12468	6.17716	1.05806		2.78046	0.499014	1.72696	0.387046		2.77778	0.730719	3.3683	0.785554		4.22308	0.59451	2.40414	0.444542
5.21221	1.13867	6.43357	1.09661		2.67972	0.498099	1.68908	0.38078		2.72461	0.715385	3.28089	0.769774		4.15055	0.591397	2.27659	0.424039
5.31411	1.16288	6.67249	1.13096		2.59107	0.492142	1.65816	0.3753		2.55183	0.680261	3.27506	0.771871		4.0619	0.587666	2.21475	0.407071
5.416	1.18547	6.88811	1.16819		2.47018	0.481789	1.62724	0.373464		2.39234	0.648402	3.25175	0.772068		3.91683	0.579745	2.16837	0.396892
5.4448	1.19105	7.08625	1.1898		2.31705	0.465542	1.5654	0.365388		2.28602	0.622821	3.2634	0.773969		3.73952	0.564194	2.16064	0.397708
5.48689	1.19333	7.33683	1.22187		2.1881	0.44781	1.53061	0.362443		2.21956	0.603272	3.25758	0.772519		3.59446	0.554245	2.11039	0.393036
5.58214	1.20712	7.54079	1.25413		2.05916	0.433696	1.49583	0.359497		2.13982	0.588819	3.27506	0.769788		3.43327	0.544279	2.03695	0.386121
5.64195	1.21629	7.70396	1.28191		1.93424	0.419272	1.49196	0.36204		2.06007	0.582543	3.31585	0.779817		3.26402	0.528645	1.97897	0.381905
5.64195	1.21713	7.71562	1.28658		1.84558	0.410326	1.49969	0.3577		2.08666	0.589425	3.35664	0.786867		3.07866	0.511455	1.9094	0.377784
5.61536	1.20451	7.68065	1.2772		1.78917	0.402237	1.51515	0.352066		2.1664	0.589136	3.40326	0.801792		2.94165	0.495812	1.85529	0.373832
5.64195	1.19953	7.55245	1.26501		1.74887	0.400406	1.56153	0.355509		2.27273	0.606938	3.41492	0.811604		2.84494	0.485214	1.75479	0.360994
5.65524	1.18853	7.2669	1.22343		1.70858	0.395507	1.59246	0.358048		2.37905	0.625661	3.44988	0.810176		2.66763	0.469674	1.66976	0.351351
5.65524	1.1774	7.00466	1.19278		1.71663	0.400219	1.62338	0.360722		2.47209	0.648587	3.47319	0.828307		2.48227	0.450688	1.57699	0.342003
5.67517	1.16659	6.85315	1.17329		1.72872	0.403697	1.60792	0.357158		2.61829	0.672701	3.43823	0.837619		2.30496	0.43028	1.44558	0.327845
5.67517	1.15488	6.81818	1.17077		1.72469	0.406916	1.55767	0.3495		2.73791	0.683203	3.42075	0.847565		2.17602	0.415103	1.33735	0.315657
5.72834	1.15285	6.81818	1.17497		1.73678	0.409555	1.49196	0.339096		2.79107	0.689519	3.39161	0.85748		2.04707	0.400864	1.19048	0.296538
5.72834	1.1609	6.77156	1.17868		1.77305	0.415879	1.40306	0.326839		2.79107	0.694412	3.39744	0.876338		1.89394	0.383614	1.09771	0.285331
5.74163	1.1733	6.84149	1.18887		1.81738	0.422097	1.32189	0.315803		2.77778	0.689581	3.3683	0.886758		1.80529	0.371145	0.997217	0.273622
5.77485	1.19211	6.89394	1.19965		1.82141	0.425249	1.22526	0.299502		2.78442	0.679999	3.39744	0.893814		1.74081	0.363934	0.904453	0.264985
5.84131	1.21647	6.9289	1.21401		1.78111	0.420212	1.11317	0.283919		2.77778	0.672703	3.39161	0.889338		1.67231	0.354559	0.827149	0.255145
5.94099	1.24455	6.98718	1.23741		1.72469	0.411068	1.00495	0.271057		2.75784	0.675955	3.32168	0.866561		1.54739	0.340452	0.734385	0.242944
5.98086	1.25383	7.05711	1.25201		1.66022	0.401406	0.888992	0.256943		2.77778	0.674816	3.2634	0.85107		1.39829	0.323507	0.672542	0.233779
5.98751	1.25787	7.20862	1.27902		1.59574	0.395309	0.827149	0.251261		2.78442	0.676005	3.18182	0.833898		1.28143	0.308942	0.610699	0.222748
5.92105	1.25571	7.26107	1.28418		1.48291	0.37555	0.773036	0.243795		2.81765	0.679401	3.19347	0.827087		1.16457	0.300734	0.556586	0.21141
5.79479	1.24032	7.162	1.26309		1.37814	0.356517	0.788497	0.245309		2.81765	0.685021	3.21678	0.818595		1.07189	0.290084	0.533395	0.206219
5.68846	1.23053	7.01632	1.23272		1.31367	0.346579	0.838745	0.250964		2.79107	0.69374	3.2634	0.814168		0.983237	0.279051	0.487013	0.197256
5.59543	1.22416	6.85897	1.20441		1.26531	0.342498	0.896722	0.258582		2.7512	0.706238	3.32168	0.805066		0.94294	0.273852	0.448361	0.188322
5.53562	1.20714	6.66084	1.16876		1.2089	0.337262	0.9547	0.2662		2.71132	0.714447	3.33333	0.77726		0.918762	0.273436	0.394249	0.176983
5.53562	1.20189	6.40443	1.12411		1.1283	0.32548	1.00495	0.272598		2.71132	0.72396	3.35082	0.747704		0.878466	0.271052	0.347866	0.16802
5.51568	1.19195	6.11888	1.07887		1.07995	0.316023	1.07066	0.280952		2.69139	0.733067	3.29837	0.727496		0.813991	0.262287	0.301484	0.156487
5.46917	1.1766	5.9324	1.04018		1.03965	0.309278	1.09771	0.285156		2.65816	0.733692	3.25758	0.721484		0.729368	0.25006	0.255102	0.143608
5.39607	1.16018	5.65851	0.984344		0.999355	0.30286	1.14409	0.291012		2.59835	0.724997	3.23427	0.713054		0.668923	0.242013	0.231911	0.137558
5.31632	1.14096	5.48368	0.945994		0.94294	0.29116	1.21367	0.299632		2.53854	0.718976	3.21096	0.715966		0.632656	0.236804	0.21645	0.133883
5.27645	1.13546	5.32051	0.913289		0.886525	0.277489	1.24459	0.300675		2.47873	0.709991	3.22261	0.729505		0.58833	0.229332	0.21645	0.133883
5.26316	1.13371	5.22145	0.902223		0.846228	0.268962	1.25232	0.301609		2.40564	0.695847	3.18182	0.720416		0.552063	0.217734	0.224181	0.136258
5.27645	1.14447	5.25641	0.923639		0.805932	0.262914	1.21367	0.297459		2.33918	0.679284	3.11772	0.707176		0.523856	0.212693	0.224181	0.136258
5.31632	1.16028	5.39044	0.954719		0.773694	0.255322	1.20594	0.296764		2.3126	0.662372	2.99534	0.680458		0.515796	0.211119	0.21645	0.133883
5.36948	1.17592	5.5711	0.988642		0.701161	0.238311	1.18275	0.294284		2.3126	0.645301	2.93706	0.670542		0.4755	0.203007	0.21645	0.133883
5.37613	1.18559	5.68182	1.00988		0.644745	0.226437	1.15955	0.291803		2.28602	0.628746	2.9021	0.666293		0.419084	0.188544	0.21645	0.133883
5.32297	1.18296	5.78671	1.0334		0.596389	0.218072	1.15955	0.293904		2.25944	0.618454	2.838	0.662804		0.378788	0.177618	0.20872	0.131508
5.2698	1.18091	5.9324	1.05494		0.548034	0.209708	1.15182	0.295269		2.20627	0.606901	2.76224	0.64912		0.35461	0.172223	0.21645	0.133478
5.22329	1.17931	6.01981	1.07938		0.507737	0.203116	1.18017	0.301878		2.15311	0.594726	2.68648	0.638714		0.35461	0.172223	0.247372	0.141043
5.15683	1.18065	5.9965	1.08697		0.459381	0.195493	1.1544	0.299744		2.11324	0.589433	2.62821	0.642688		0.338491	0.168876	0.278293	0.148608
5.07044	1.18361	5.89161	1.08454		0.451322	0.194073	1.12863	0.300069		2.06007	0.579806	2.53497	0.627856		0.338491	0.172035	0.309215	0.158011
5.01728	1.18855	5.74592	1.07408		0.435203	0.191079	1.11833	0.305729		2.07337	0.577359	2.41841	0.605289		0.346551	0.173808	0.347866	0.165821
4.94418	1.18549	5.58275	1.0508		0.435203	0.191079	1.11575	0.30847		2.06007	0.576556	2.30769	0.590891		0.35461	0.178977	0.394249	0.174785
4.88437	1.18156	5.34382	1.00599		0.459381	0.19499	1.1209	0.310666		2.07337	0.584091	2.30186	0.596402		0.394907	0.195671	0.42517	0.181344
4.82456	1.16804	5.05245	0.958926		0.46744	0.194752	1.07452	0.307982		2.07337	0.590596	2.35431	0.610488		0.419084	0.209754	0.448361	0.187394
4.78469	1.15681	4.74359	0.918479		0.491618	0.198354	1.05906	0.308514		2.04678	0.595517	2.38928	0.621031		0.459381	0.23156	0.487013	0.196328
4.69165	1.13408	4.53963	0.891542		0.507737	0.199908	1.03587	0.305513		2.07337	0.604068	2.41647	0.630126		0.507737	0.249794	0.517934	0.203893
4.57868	1.1031	4.38228	0.875115		0.531915	0.203017	0.974026	0.295528		2.03349	0.601018	2.5136	0.652141		0.548034	0.265556	0.541126	0.209942
4.46571	1.06985	4.26573	0.86274		0.548034	0.20457	0.904453	0.284174		2.00691	0.599195	2.669	0.684357		0.596389	0.282214	0.548856	0.211648
4.3328	1.03686	4.15501	0.846095		0.531915	0.200749	0.837456	0.271724		1.98033	0.6072	2.75447	0.692912		0.612508	0.28872	0.541126	0.210133
4.22648	1.00339	4.16084	0.849504		0.539974	0.202323	0.801381	0.265383		1.95375	0.608683	2.82828	0.688533		0.628627	0.295226	0.533395	0.208617
4.09357	0.964327	4.1958	0.850783		0.539974	0.202323	0.742115	0.253553		1.95375	0.621392	2.89044	0.681777		0.620567	0.29389	0.502474	0.199214
3.9673	0.934894	4.24242	0.864225		0.539974	0.202323	0.667388	0.235418		1.88729	0.613833	2.94872	0.67899		0.612508	0.292117	0.463822	0.191404
3.92743	0.911003	4.28322	0.871031		0.539974	0.202323	0.608122	0.222682		1.874	0.609499	2.94872	0.665435		0.612508	0.292117	0.42517	0.184409
3.84769	0.889037	4.3007	0.879821		0.507737	0.196838	0.556586	0.213131		1.874	0.602897	2.86713	0.641348		0.572211	0.27913	0.401979	0.179819
3.72807	0.872887	4.31818	0.883606		0.491618	0.195502	0.510204	0.202604		1.85407	0.59974	2.75058	0.624832		0.531915	0.265361	0.386518	0.176144
3.54864	0.850967	4.29487	0.873215		0.459381	0.189428	0.471552	0.193783		1.874	0.600565	2.59907	0.596176		0.491618	0.247691	0.355597	0.169585
3.46225	0.845681	4.30653	0.87462		0.435203	0.185826	0.463822	0.19263		1.88065	0.606486	2.50194	0.578397		0.459381	0.237684	0.340136	0.166364
3.36257	0.844083	4.38811	0.885936		0.402966	0.180669	0.471552	0.193881		1.95375	0.61754	2.40482	0.558447		0.419084	0.221922	0.347866	0.167879
3.20973	0.834936	4.41725	0.902136		0.370729	0.174595	0.479283	0.19525		2.01356	0.626203	2.30769	0.538446		0.362669	0.202791	0.340136	0.166173
3.14992	0.833913	4.45804	0.926533		0.362669	0.172123	0.479283	0.19525		2.03349	0.616394	2.26884	0.53191		0.330432	0.191765	0.332406	0.164468
3.07682	0.822547	4.48718	0.948371		0.330432	0.164256	0.471552	0.193734		2.07337	0.613224	2.24165	0.531402		0.314313	0.18526	0.340136	0.165983
3.07018	0.830904	4.49301	0.97688		0.306254	0.158861	0.456092	0.190059		2.06672	0.607183	2.28438	0.545563		0.306254	0.18009	0.363327	0.171174
3.02366	0.826048	4.52797	0.996403		0.282076	0.152567	0.4329	0.18257		2.06007	0.613945	2.34266	0.568083		0.298195	0.178042	0.386518	0.176364
2.96385	0.824761	4.50466	1.0203		0.249839	0.1447	0.409709	0.175081		2.01356	0.610482	2.43007	0.597509		0.298195	0.174645	0.401979	0.179585
2.91733	0.810803	4.52214	1.04038		0.241779	0.146634	0.378788	0.165885		1.9471	0.600814	2.51748	0.616086		0.322373	0.178675	0.4329	0.185426
2.83094	0.783171	4.51632	1.0557		0.23372	0.148569	0.363327	0.161542		1.92717	0.598189	2.66317	0.643495		0.346551	0.183093	0.479283	0.19439
2.77778	0.76596	4.52214	1.07606		0.257898	0.158259	0.340136	0.155492		1.86736	0.591029	2.83217	0.676249		0.35461	0.181007	0.525665	0.203354
2.66481	0.738549	4.52214	1.08982		0.265957	0.160307	0.293754	0.145307		1.81419	0.578072	2.94289	0.700208		0.386847	0.183364	0.564317	0.210348
2.59171	0.729224	4.35315	1.06747		0.290135	0.168861	0.255102	0.137496		1.72116	0.568471	2.97203	0.705582		0.443262	0.19635	0.599103	0.214727
2.57177	0.71672	4.17249	1.03911		0.322373	0.179887	0.224181	0.130937		1.60154	0.545607	2.98368	0.707736		0.491618	0.209749	0.649351	0.224834
2.52525	0.695082	4.00932	1.00338		0.346551	0.189577	0.200989	0.125747		1.51515	0.534501	2.97786	0.703485		0.531915	0.219036	0.691868	0.233975
2.58506	0.702069	3.85781	0.962603		0.370729	0.199267	0.185529	0.122072		1.39553	0.518018	2.91375	0.685409		0.564152	0.227915	0.703463	0.234844
2.61829	0.691652	3.71212	0.91182		0.378788	0.205022	0.185529	0.122072		1.30914	0.497513	2.82634	0.671519		0.596389	0.236793	0.707328	0.234323
2.70468	0.69037	3.4965	0.852937		0.411025	0.221302	0.200989	0.127592		1.23604	0.472601	2.72727	0.646262		0.620567	0.245347	0.734385	0.237623
2.7512	0.695837	3.38578	0.800375		0.435203	0.233912	0.200989	0.127592		1.21611	0.465781	2.669	0.626296		0.620567	0.245347	0.757576	0.243966
2.8243	0.712241	3.22844	0.756098		0.459381	0.240577	0.200989	0.127592		1.24269	0.472398	2.62238	0.614421		0.620567	0.245347	0.757576	0.24666
2.8974	0.734147	3.08275	0.714909		0.483559	0.244607	0.193259	0.124447		1.28256	0.478181	2.53497	0.591671		0.628627	0.246578	0.742115	0.244256
2.87746	0.731267	2.94872	0.674852		0.507737	0.248315	0.193259	0.124447		1.36231	0.492585	2.47086	0.576611		0.652805	0.25695	0.734385	0.243102
2.89075	0.739896	2.82051	0.641191		0.539974	0.257194	0.200989	0.126821		1.46199	0.505194	2.43007	0.567599		0.652805	0.266743	0.734385	0.243102
2.85752	0.718267	2.75058	0.628282		0.556093	0.256752	0.200989	0.126821		1.57496	0.518967	2.40676	0.565435		0.620567	0.265075	0.707328	0.240093
2.811	0.708701	2.69231	0.613906		0.564152	0.255013	0.200989	0.126821		1.70122	0.543215	2.40093	0.568885		0.612508	0.266568	0.680272	0.234575
2.71132	0.697994	2.64569	0.607056		0.564152	0.251617	0.200989	0.126821		1.84742	0.565396	2.44755	0.574082		0.612508	0.269538	0.660946	0.232869
2.54519	0.669312	2.5641	0.599309		0.564152	0.251617	0.200989	0.126821		1.96704	0.584369	2.5641	0.593167		0.604449	0.273425	0.664811	0.237314
2.40564	0.653712	2.55245	0.601883		0.564152	0.24791	0.193259	0.124447		2.07337	0.595495	2.68065	0.608553		0.58833	0.276307	0.684137	0.246504
2.21956	0.628398	2.59907	0.608627		0.564152	0.242655	0.177798	0.118926		2.17969	0.618995	2.80886	0.625424		0.596389	0.277538	0.664811	0.247417
2.03349	0.590722	2.67483	0.616772		0.556093	0.234566	0.185529	0.122072		2.27273	0.640568	2.93124	0.644861		0.612508	0.283502	0.649351	0.242443
1.80755	0.548691	2.76224	0.625332		0.539974	0.229364	0.193259	0.125217		2.32589	0.656831	3.01865	0.665335		0.604449	0.282271	0.63389	0.237129
1.60819	0.510851	2.87296	0.649163		0.531915	0.228133	0.200989	0.128363		2.3126	0.659105	3.05361	0.680912		0.580271	0.274534	0.62616	0.23576
1.50186	0.499043	3.00117	0.682097		0.499678	0.219254	0.200989	0.128363		2.27273	0.654109	3.06527	0.696077		0.572211	0.270668	0.602968	0.231624
1.38224	0.473917	3.05944	0.702779		0.46744	0.210376	0.185529	0.122843		2.19298	0.643512	3.03807	0.699027		0.556093	0.261317	0.556586	0.222661
1.3025	0.470867	3.11772	0.723106		0.419084	0.199792	0.170068	0.117322		2.12653	0.633864	3.02836	0.707059		0.539974	0.252046	0.533395	0.221623
1.24934	0.466908	3.14685	0.741583		0.386847	0.192976	0.146877	0.104072		2.07337	0.621305	2.99534	0.703771		0.523856	0.246844	0.502474	0.219027
1.23604	0.4694	3.14103	0.747536		0.370729	0.189155	0.131416	0.0985515		2.07337	0.62421	2.9157	0.706156		0.523856	0.246844	0.479283	0.211593
1.23604	0.476896	3.17016	0.758316		0.362669	0.183986	0.115955	0.0930313		2.09995	0.634432	2.8244	0.706248		0.539974	0.24402	0.448361	0.203058
1.22275	0.485935	3.12354	0.763307		0.362669	0.183986	0.108225	0.0898857		2.15311	0.655694	2.70979	0.69071		0.539974	0.235607	0.409709	0.191167
1.26263	0.508753	3.08858	0.77164		0.346551	0.17748	0.108225	0.0898857		2.23285	0.675763	2.61072	0.686263		0.539974	0.232638	0.394249	0.185439
1.32908	0.533608	2.98951	0.772616		0.35461	0.18265	0.100495	0.0867402		2.25944	0.690007	2.50583	0.675217		0.548034	0.230965	0.371058	0.180849
1.43541	0.571647	2.93706	0.78255		0.35461	0.18265	0.0927644	0.0835947		2.29931	0.696979	2.4359	0.66761		0.556093	0.229227	0.355597	0.177628
1.60819	0.618105	2.86131	0.776481		0.35461	0.18265	0.0773036	0.0727188		2.29931	0.690745	2.44755	0.670599		0.564152	0.230999	0.324675	0.170063
1.78097	0.655104	2.75641	0.75454		0.362669	0.184422	0.0618429	0.0618429		2.32589	0.686098	2.4359	0.664636		0.539974	0.222446	0.309215	0.166388
1.94046	0.692535	2.69814	0.740818		0.378788	0.187769	0.0618429	0.0618429		2.37905	0.68946	2.45144	0.668049		0.515796	0.213892	0.332406	0.171578
2.07337	0.718247	2.6049	0.721394		0.419084	0.197057	0.0618429	0.0618429		2.40564	0.694294	2.47863	0.674386		0.515796	0.213892	0.347866	0.171247
2.17969	0.741466	2.52914	0.702174		0.451322	0.203872	0.0695733	0.0695733		2.4588	0.703921	2.49417	0.676252		0.499678	0.206674	0.394249	0.178816
2.25944	0.766125	2.45338	0.683832		0.483559	0.210687	0.0773036	0.0727188		2.40564	0.691745	2.49806	0.673868		0.483559	0.204107	0.440631	0.189343
2.27273	0.776542	2.37762	0.665141		0.507737	0.218424	0.085034	0.0758643		2.35247	0.672669	2.49029	0.675511		0.459381	0.20067	0.494743	0.202952
2.27273	0.776542	2.29604	0.648809		0.531915	0.226161	0.0927644	0.0790099		2.29931	0.655051	2.51748	0.6828		0.46744	0.210089	0.533395	0.212515
2.25944	0.769976	2.2028	0.630436		0.548034	0.232666	0.100495	0.0821554		2.19298	0.63316	2.50583	0.679834		0.4755	0.219036	0.548856	0.220768
2.23285	0.761676	2.10956	0.606693		0.548034	0.232666	0.108225	0.0853009		2.12653	0.602811	2.45921	0.672846		0.46744	0.223344	0.564317	0.227015
2.17969	0.743179	2.01632	0.580731		0.556093	0.234002	0.123686	0.0908212		2.04678	0.584204	2.38928	0.657085		0.46744	0.228949	0.556586	0.225046
2.11324	0.719318	1.91142	0.557024		0.548034	0.22927	0.139147	0.101697		2.04678	0.590438	2.28438	0.632255		0.483559	0.234913	0.556586	0.225046
2.0202	0.689293	1.84149	0.54336		0.531915	0.225448	0.154607	0.112573		2.04678	0.596591	2.15618	0.602852		0.507737	0.243467	0.556586	0.225046
1.92717	0.659687	1.76573	0.52887		0.515796	0.225809	0.162338	0.115718		1.98033	0.592203	2.00466	0.570488		0.523856	0.250684	0.533395	0.219855
1.84742	0.635077	1.7366	0.519197		0.499678	0.226211	0.162338	0.115718		1.91388	0.584283	1.8648	0.537513		0.531915	0.255854	0.510204	0.214665
1.75439	0.609366	1.70746	0.506554		0.491618	0.230715	0.170068	0.118864		1.80755	0.565923	1.74825	0.509698		0.539974	0.257902	0.463822	0.203132
1.70122	0.590149	1.71329	0.504664		0.46744	0.225947	0.162338	0.115718		1.70122	0.545823	1.65501	0.491575		0.539974	0.254506	0.42517	0.194311
1.64806	0.572236	1.73077	0.507915		0.443262	0.218211	0.154607	0.112573		1.5949	0.527943	1.58508	0.474226		0.523856	0.248	0.386518	0.183924
1.5949	0.556676	1.74825	0.508828		0.427144	0.212247	0.146877	0.109427		1.48857	0.513174	1.52681	0.464713		0.491618	0.233186	0.347866	0.17436
1.54173	0.545622	1.75991	0.512785		0.411025	0.205741	0.146877	0.109427		1.42212	0.498685	1.53846	0.462132		0.483559	0.224239	0.332406	0.166107
1.46199	0.528249	1.75991	0.512785		0.402966	0.200572	0.146877	0.109427		1.38224	0.494766	1.62005	0.468642		0.507737	0.222232	0.340136	0.164451
1.40218	0.521541	1.77156	0.513824		0.378788	0.192018	0.139147	0.107053		1.34237	0.487647	1.71329	0.478819		0.531915	0.220224	0.378788	0.172261
1.3025	0.508497	1.7366	0.510186		0.386847	0.196751	0.139147	0.107053		1.3025	0.474963	1.81818	0.497158		0.564152	0.221883	0.42517	0.182446
1.20282	0.498704	1.71329	0.508026		0.419084	0.209171	0.139147	0.107053		1.24934	0.457662	1.95804	0.520199		0.596389	0.223742	0.463822	0.192951
1.1563	0.501437	1.70746	0.505043		0.459381	0.222157	0.146877	0.109427		1.24934	0.450166	2.10956	0.54336		0.644745	0.227968	0.517934	0.205447
1.09649	0.499174	1.72494	0.503697		0.491618	0.231598	0.162338	0.118911		1.26263	0.443779	2.21445	0.56083		0.676983	0.230056	0.572047	0.217943
1.07656	0.504131	1.74242	0.505164		0.507737	0.236041	0.177798	0.126807		1.27592	0.440783	2.26107	0.574353		0.693101	0.233403	0.62616	0.230439
1.02339	0.492303	1.75991	0.507695		0.556093	0.253529	0.200989	0.137849		1.36895	0.456232	2.331	0.585679		0.70922	0.236397	0.657081	0.238297
1.03668	0.48958	1.76573	0.508307		0.596389	0.265902	0.224181	0.148891		1.4487	0.467546	2.35431	0.584461		0.733398	0.241164	0.680272	0.24207
1.06326	0.488381	1.78322	0.509779		0.620567	0.275533	0.247372	0.159933		1.50186	0.474068	2.37762	0.583175		0.765635	0.24798	0.718924	0.249065
1.04997	0.478521	1.78322	0.503574		0.636686	0.287293	0.255102	0.162307		1.52844	0.477311	2.34266	0.575523		0.773694	0.249277	0.753711	0.2565
1.04997	0.472811	1.77156	0.506057		0.660864	0.295029	0.255102	0.162307		1.5949	0.490379	2.24942	0.561451		0.757576	0.24979	0.773036	0.26105
1.04333	0.455933	1.75991	0.508305		0.693101	0.304814	0.247372	0.159162		1.66135	0.49932	2.162	0.551321		0.757576	0.252364	0.769171	0.259299
1.04997	0.447173	1.79487	0.511944		0.685042	0.303478	0.231911	0.148286		1.64806	0.489706	2.0338	0.528194		0.741457	0.252911	0.765306	0.257548
1.04333	0.438904	1.80653	0.516352		0.652805	0.291058	0.21645	0.13741		1.66135	0.494702	1.9289	0.516828		0.717279	0.249314	0.761441	0.253102
1.02339	0.42956	1.77156	0.510085		0.604449	0.272316	0.193259	0.124159		1.66135	0.498596	1.83566	0.511161		0.685042	0.244685	0.757576	0.251716
1.04333	0.434673	1.70163	0.502066		0.548034	0.253186	0.170068	0.106945		1.70122	0.508941	1.76573	0.499128		0.652805	0.2392	0.749845	0.250753
1.06326	0.447803	1.65501	0.495757		0.483559	0.223616	0.139147	0.0881731		1.67464	0.505602	1.78904	0.500661		0.636686	0.235853	0.734385	0.248762
1.07656	0.462912	1.57343	0.477967		0.402966	0.190271	0.108225	0.069401		1.64806	0.503307	1.79487	0.495046		0.58833	0.223289	0.734385	0.246192
1.07656	0.474337	1.46853	0.457452		0.330432	0.162042	0.0773036	0.050629		1.66135	0.512575	1.82984	0.500251		0.548034	0.214002	0.742115	0.249725
1.06326	0.480954	1.38695	0.440801		0.274017	0.142841	0.0463822	0.0318569		1.70122	0.52335	1.85315	0.507952		0.507737	0.204714	0.734385	0.251266
1.07656	0.490814	1.32867	0.441815		0.241779	0.12656	0.0309215	0.0263366		1.80755	0.552714	1.8648	0.509476		0.459381	0.19413	0.715059	0.246716
1.08985	0.493244	1.30536	0.446199		0.217602	0.118824	0.0231911	0.0231911		1.82084	0.559669	1.89977	0.514941		0.443262	0.191757	0.688002	0.240796
1.10314	0.50262	1.25874	0.441573		0.193424	0.111087	0.0231911	0.0231911		1.86071	0.570695	1.89394	0.510999		0.411025	0.184165	0.676407	0.239927
1.11643	0.510177	1.23543	0.439242		0.185364	0.105918	0.0309215	0.0309215		1.94046	0.591416	1.9289	0.515925		0.394907	0.181959	0.657081	0.237543
1.16959	0.523957	1.22378	0.434834		0.193424	0.107966	0.0386518	0.0386518		1.98033	0.597569	1.94056	0.511413		0.386847	0.183698	0.630025	0.233452
1.20946	0.531972	1.25874	0.446811		0.193424	0.107966	0.0541126	0.0495277		2.0202	0.607221	1.97552	0.511637		0.386847	0.189303	0.602968	0.230559
1.19617	0.524126	1.30536	0.465874		0.193424	0.107966	0.0618429	0.0572581		2.00027	0.612632	1.99883	0.518876		0.402966	0.197902	0.564317	0.224547
1.14301	0.496179	1.36364	0.493279		0.209542	0.119302	0.0695733	0.0649884		2.04678	0.630139	2.02214	0.523499		0.394907	0.195854	0.541126	0.220972
1.11643	0.475104	1.43357	0.523839		0.225661	0.130638	0.0773036	0.0727188		2.04014	0.633919	2.06294	0.534522		0.419084	0.207358	0.533395	0.222513
1.08985	0.460437	1.52681	0.552972		0.241779	0.141974	0.085034	0.0804492		2.0202	0.628797	2.08625	0.537072		0.427144	0.20983	0.510204	0.21942
1.03668	0.438179	1.62005	0.590169		0.249839	0.145251	0.0927644	0.0881795		2.01356	0.62529	2.10956	0.541299		0.459381	0.223621	0.517934	0.224917
0.99681	0.424408	1.67832	0.608145		0.257898	0.147723	0.085034	0.0804492		1.96704	0.603789	2.13287	0.551184		0.491618	0.234647	0.564317	0.239221
1.0101	0.431597	1.71329	0.62227		0.249839	0.145675	0.0773036	0.0727188		1.95375	0.596834	2.16783	0.56135		0.491618	0.234647	0.63389	0.262409
1.03668	0.439423	1.72494	0.626847		0.225661	0.137878	0.0773036	0.0727188		1.91388	0.589009	2.22611	0.582219		0.499678	0.239037	0.688002	0.279808
1.03668	0.434981	1.70163	0.627839		0.217602	0.13583	0.0773036	0.0727188		1.91388	0.591971	2.26107	0.596899		0.491618	0.234647	0.734385	0.300762
0.99681	0.416638	1.67832	0.628908		0.217602	0.13583	0.085034	0.0758643		1.94046	0.593377	2.29021	0.609744		0.499678	0.235878	0.803958	0.326122
0.970229	0.404237	1.6317	0.625386		0.23372	0.139651	0.085034	0.0758643		1.95375	0.59098	2.331	0.620177		0.483559	0.227279	0.85034	0.339862
0.956938	0.398271	1.57343	0.605211		0.249839	0.144171	0.0927644	0.0790099		1.9471	0.580219	2.41841	0.636252		0.459381	0.216907	0.881262	0.347264
0.930356	0.394361	1.49184	0.57566		0.265957	0.148691	0.100495	0.0821554		1.92717	0.570468	2.44755	0.644319		0.4755	0.220728	0.912183	0.354195
0.903775	0.384741	1.44522	0.559354		0.282076	0.153212	0.108225	0.0853009		1.92052	0.565386	2.40676	0.646925		0.4755	0.217021	0.935374	0.359268
0.877193	0.375122	1.3986	0.547199		0.282076	0.153212	0.123686	0.0908212		1.91388	0.564208	2.36597	0.648998		0.483559	0.219069	0.989487	0.36958
0.890484	0.3779	1.34033	0.523361		0.282076	0.153212	0.146877	0.0983106		1.85407	0.553972	2.331	0.651483		0.4755	0.214968	1.02814	0.3694
0.877193	0.369413	1.32867	0.509676		0.265957	0.147463	0.177798	0.11353		1.79426	0.550236	2.29604	0.649036		0.459381	0.21217	1.05133	0.367687
0.82403	0.353761	1.34033	0.505421		0.249839	0.141714	0.20872	0.12875		1.76768	0.551719	2.22611	0.636548		0.459381	0.214934	1.05906	0.358458
0.757576	0.332143	1.38695	0.524455		0.257898	0.144991	0.239641	0.141199		1.7411	0.546695	2.2028	0.623948		0.459381	0.214934	1.06679	0.355584
0.704413	0.316491	1.41026	0.53594		0.265957	0.147039	0.270563	0.153649		1.67464	0.528731	2.23776	0.621843		0.4755	0.220466	1.09771	0.351309
0.66454	0.308028	1.43357	0.547055		0.265957	0.147039	0.286024	0.157993		1.58161	0.518876	2.29021	0.624473		0.483559	0.221608	1.09771	0.343025
0.624668	0.306869	1.42191	0.536083		0.249839	0.143218	0.286024	0.157993		1.48857	0.503455	2.30186	0.626035		0.507737	0.225899	1.09771	0.339409
0.584795	0.300679	1.3986	0.52573		0.241779	0.14117	0.286024	0.157993		1.4487	0.499864	2.25524	0.616065		0.539974	0.231963	1.12863	0.340741
0.558214	0.288937	1.38695	0.52095		0.249839	0.142942	0.293754	0.164331		1.43541	0.498444	2.20862	0.608056		0.556093	0.234957	1.15182	0.341135
0.544923	0.286159	1.36364	0.513372		0.257898	0.144715	0.293754	0.164331		1.42212	0.497024	2.19697	0.594417		0.572211	0.238304	1.15955	0.337522
0.518341	0.280126	1.35198	0.506827		0.274017	0.149236	0.278293	0.158811		1.40883	0.491018	2.17366	0.584529		0.580271	0.240077	1.12863	0.32784
0.505051	0.283555	1.36364	0.507735		0.290135	0.153756	0.255102	0.151321		1.40883	0.486231	2.15618	0.574421		0.58833	0.238254	1.09771	0.322051
0.49176	0.287202	1.37529	0.521421		0.314313	0.161553	0.231911	0.143832		1.40883	0.477518	2.14452	0.568316		0.604449	0.241052	1.0436	0.311864
0.505051	0.296664	1.35198	0.516831		0.346551	0.171123	0.20872	0.136342		1.35566	0.456631	2.19114	0.579198		0.604449	0.238288	0.989487	0.301678
0.531632	0.308406	1.34033	0.500902		0.35461	0.173595	0.185529	0.127039		1.3025	0.439048	2.22611	0.588319		0.596389	0.237057	0.935374	0.288523
0.544923	0.31166	1.35198	0.489635		0.338491	0.169075	0.170068	0.12011		1.26263	0.429989	2.22611	0.593133		0.572211	0.233348	0.873531	0.277572
0.584795	0.320123	1.37529	0.488634		0.322373	0.164555	0.162338	0.11814		1.24934	0.424567	2.2028	0.594584		0.548034	0.229639	0.827149	0.265086
0.584795	0.313915	1.44522	0.50114		0.314313	0.162083	0.170068	0.120515		1.28921	0.432733	2.19697	0.58757		0.523856	0.228745	0.780767	0.251936
0.584795	0.307707	1.51515	0.518437		0.306254	0.159611	0.177798	0.12289		1.32908	0.436325	2.28438	0.594525		0.499678	0.224453	0.749845	0.245492
0.598086	0.317169	1.59674	0.539369		0.282076	0.153317	0.177798	0.118926		1.38224	0.447675	2.34848	0.603385		0.499678	0.224453	0.726654	0.24277
0.598086	0.317169	1.6317	0.547754		0.265957	0.149496	0.177798	0.118926		1.40883	0.455218	2.40093	0.611961		0.499678	0.224453	0.711194	0.243302
0.651249	0.341284	1.64336	0.551587		0.265957	0.149496	0.177798	0.118926		1.4487	0.468427	2.46503	0.619113		0.523856	0.231559	0.718924	0.248846
0.66454	0.348451	1.65501	0.54962		0.274017	0.157585	0.177798	0.118926		1.50186	0.483388	2.54079	0.62207		0.556093	0.241498	0.718924	0.253556
0.704413	0.359987	1.64336	0.535935		0.290135	0.166856	0.185529	0.122072		1.56831	0.500212	2.59907	0.625459		0.572211	0.243871	0.718924	0.256125
0.730994	0.368961	1.67832	0.54133		0.298195	0.174354	0.193259	0.125217		1.64806	0.515329	2.55828	0.614624		0.572211	0.240712	0.711194	0.254972
0.757576	0.377314	1.67832	0.549487		0.314313	0.184491	0.193259	0.125217		1.7411	0.535537	2.51748	0.601983		0.556093	0.234206	0.699598	0.257059
0.797448	0.389711	1.68998	0.55982		0.330432	0.192718	0.177798	0.119697		1.84742	0.556481	2.47669	0.590785		0.548034	0.229037	0.695733	0.256132
0.770867	0.384503	1.67832	0.556102		0.338491	0.19519	0.162338	0.114177		1.92717	0.570352	2.45921	0.593173		0.531915	0.221819	0.676407	0.251946
0.784157	0.387281	1.62005	0.548375		0.330432	0.191914	0.146877	0.108657		1.99362	0.587249	2.48834	0.610164		0.507737	0.212129	0.680272	0.255232
0.810739	0.392489	1.53846	0.533698		0.314313	0.180577	0.123686	0.095406		1.99362	0.590775	2.44755	0.618324		0.507737	0.212129	0.676407	0.259559
0.850611	0.393649	1.41026	0.506292		0.306254	0.177301	0.100495	0.0821554		1.98033	0.590671	2.44755	0.624604		0.491618	0.209135	0.657081	0.256503
0.877193	0.398857	1.32867	0.480652		0.290135	0.171552	0.085034	0.0712795		1.99362	0.590847	2.47086	0.636722		0.491618	0.209135	0.618429	0.247682
0.863902	0.388535	1.27622	0.461937		0.265957	0.163755	0.0773036	0.0635491		1.99362	0.586143	2.48252	0.646907		0.4755	0.203603	0.579777	0.237294
0.930356	0.403346	1.22378	0.446833		0.23372	0.147868	0.0695733	0.0558188		2.03349	0.588042	2.50583	0.657198		0.443262	0.196823	0.548856	0.227742
0.970229	0.41523	1.18298	0.43263		0.193424	0.1308	0.0618429	0.0526732		2.03349	0.592073	2.50583	0.664652		0.419084	0.193114	0.517934	0.219884
0.99681	0.418411	1.14219	0.417388		0.161186	0.11701	0.0618429	0.0526732		2.06007	0.603979	2.59324	0.681902		0.386847	0.185247	0.510204	0.221476
0.99681	0.418411	1.12471	0.405003		0.137008	0.1044	0.0618429	0.0526732		2.07337	0.621447	2.68065	0.708311		0.370729	0.180727	0.52953	0.223335
0.983519	0.416552	1.09557	0.391408		0.12089	0.0961726	0.0695733	0.0558188		2.08666	0.652166	2.73893	0.725338		0.362669	0.182814	0.548856	0.226392
1.02339	0.433392	1.04895	0.380009		0.12089	0.100308	0.085034	0.061339		2.1664	0.688978	2.80886	0.73194		0.362669	0.186949	0.575912	0.234523
1.02339	0.433392	1.04895	0.380009		0.137008	0.110192	0.100495	0.0668593		2.17969	0.699733	2.77389	0.7204		0.370729	0.193556	0.602968	0.238542
1.0101	0.430962	1.07226	0.382963		0.161186	0.128136	0.115955	0.0777352		2.24615	0.725093	2.74476	0.713968		0.362669	0.19549	0.630025	0.237435
0.99681	0.428803	1.14219	0.395328		0.185364	0.135933	0.123686	0.0854655		2.30595	0.746973	2.68648	0.706579		0.370729	0.20776	0.657081	0.241455
0.99681	0.428803	1.21212	0.411526		0.217602	0.145503	0.139147	0.0963414		2.40564	0.768807	2.61655	0.694732		0.370729	0.218456	0.711194	0.249744
1.0101	0.430662	1.28788	0.434513		0.249839	0.155073	0.154607	0.107217		2.50532	0.789185	2.5641	0.689147		0.362669	0.225799	0.749845	0.255585
0.956938	0.413015	1.36364	0.459036		0.274017	0.16287	0.162338	0.114948		2.53854	0.796187	2.52331	0.689189		0.35461	0.229984	0.788497	0.261425
0.903775	0.388727	1.41608	0.486924		0.298195	0.170667	0.162338	0.114948		2.58506	0.797443	2.51748	0.692627		0.362669	0.236574	0.834879	0.271151
0.863902	0.373142	1.48019	0.512953		0.314313	0.175188	0.154607	0.111802		2.59171	0.790499	2.50583	0.698064		0.386847	0.251784	0.858071	0.271782
0.863902	0.3687	1.50932	0.528535		0.314313	0.175188	0.146877	0.108657		2.56512	0.772228	2.50583	0.692197		0.411025	0.266994	0.865801	0.27024
0.877193	0.370559	1.53846	0.544842		0.298195	0.163851	0.131416	0.0977808		2.47209	0.728321	2.54662	0.696523		0.443262	0.283881	0.858071	0.269212
0.863902	0.364258	1.55012	0.553135		0.274017	0.145908	0.115955	0.0922605		2.29931	0.676088	2.57576	0.702197		0.4755	0.29456	0.858071	0.269212
0.877193	0.366688	1.52681	0.546939		0.249839	0.127964	0.100495	0.0867402		2.17969	0.635483	2.61655	0.709179		0.507737	0.305238	0.834879	0.263276
0.877193	0.366688	1.51515	0.55263		0.23372	0.11808	0.0927644	0.0835947		2.12653	0.603895	2.66317	0.713317		0.531915	0.316506	0.803958	0.261648
0.863902	0.364258	1.45688	0.542107		0.209542	0.110283	0.0927644	0.0835947		2.06672	0.570541	2.68648	0.700722		0.539974	0.317437	0.773036	0.257368
0.797448	0.346481	1.37529	0.523732		0.177305	0.100713	0.0927644	0.0881795		1.98033	0.546005	2.68648	0.696157		0.531915	0.308564	0.718924	0.252333
0.717703	0.321514	1.25874	0.492683		0.145068	0.091143	0.100495	0.0945178		1.93381	0.533013	2.70396	0.69492		0.515796	0.295826	0.664811	0.243272
0.651249	0.298406	1.14219	0.460931		0.128949	0.0866226	0.108225	0.0976634		1.90058	0.529359	2.68648	0.684978		0.491618	0.280616	0.62616	0.240457
0.584795	0.269768	1.08392	0.439563		0.11283	0.0821022	0.115955	0.100809		1.85407	0.524902	2.69231	0.676046		0.46744	0.266808	0.587508	0.235272
0.518341	0.24113	1.02564	0.41719		0.0886525	0.074305	0.123686	0.103954		1.80755	0.519893	2.669	0.664109		0.435203	0.248321	0.541126	0.227208
0.438596	0.216164	1.00233	0.404871		0.0805932	0.0710282	0.131416	0.1071		1.874	0.534568	2.63403	0.662118		0.411025	0.233111	0.525665	0.224804
0.385433	0.200512	1.01399	0.405677		0.0967118	0.0823644	0.139147	0.11483		2.03349	0.559371	2.57576	0.655878		0.370729	0.209617	0.533395	0.223262
0.345561	0.186719	1.09557	0.430667		0.11283	0.0937005	0.131416	0.1071		2.20627	0.586816	2.47086	0.637123		0.338491	0.194803	0.533395	0.220568
0.345561	0.186719	1.18881	0.465934		0.12089	0.10176	0.123686	0.0993696		2.41893	0.631988	2.37762	0.618275		0.314313	0.182037	0.541126	0.221819
0.358852	0.189149	1.25874	0.491018		0.128949	0.105037	0.115955	0.0916392		2.56512	0.670164	2.26107	0.587899		0.282076	0.165014	0.541126	0.218976
0.372142	0.191579	1.31702	0.515466		0.137008	0.108313	0.108225	0.0839088		2.71132	0.701992	2.22611	0.58366		0.265957	0.155209	0.556586	0.221264
0.425306	0.206927	1.41026	0.554994		0.145068	0.11159	0.100495	0.0761785		2.79107	0.72207	2.22611	0.580129		0.265957	0.151813	0.556586	0.221264
0.451887	0.216241	1.5035	0.59415		0.145068	0.11159	0.085034	0.0666946		2.81765	0.735385	2.23193	0.578845		0.282076	0.155634	0.556586	0.224817
0.505051	0.231589	1.58508	0.635136		0.145068	0.11159	0.0773036	0.0635491		2.83094	0.739239	2.22611	0.578874		0.306254	0.165324	0.548856	0.22353
0.531632	0.250216	1.62005	0.652652		0.145068	0.11159	0.0773036	0.0635491		2.84423	0.743199	2.2669	0.588872		0.314313	0.171079	0.533395	0.217283
0.558214	0.268843	1.62587	0.673953		0.153127	0.114867	0.0773036	0.0635491		2.84423	0.743199	2.29021	0.596635		0.35461	0.190636	0.548856	0.220504
0.571505	0.27418	1.6317	0.684846		0.161186	0.118144	0.0773036	0.0635491		2.77778	0.731726	2.23193	0.581615		0.370729	0.198864	0.548856	0.220504
0.571505	0.281081	1.57925	0.68042		0.161186	0.118144	0.0773036	0.0635491		2.67145	0.717741	2.17366	0.557011		0.394907	0.208554	0.541126	0.219351
0.598086	0.302052	1.52681	0.66468		0.161186	0.118144	0.085034	0.0712795		2.55183	0.694763	2.15618	0.544288		0.419084	0.222362	0.548856	0.223073
0.558214	0.30049	1.45105	0.639426		0.161186	0.118144	0.0927644	0.0790099		2.40564	0.668122	2.162	0.537421		0.435203	0.228867	0.548856	0.225767
0.518341	0.298927	1.42191	0.624779		0.153127	0.114867	0.0927644	0.0790099		2.24615	0.637852	2.17949	0.553013		0.46744	0.241288	0.564317	0.230741
0.478469	0.297365	1.42191	0.613979		0.137008	0.103531	0.0927644	0.0790099		2.11324	0.629109	2.17949	0.566993		0.46744	0.241288	0.564317	0.230741
0.451887	0.298233	1.3986	0.594918		0.12089	0.0921949	0.085034	0.0712795		2.00691	0.614232	2.23776	0.588625		0.483559	0.249887	0.572047	0.232028
0.438596	0.294255	1.3986	0.587827		0.11283	0.0841355	0.0773036	0.0635491		1.90058	0.597825	2.2669	0.600511		0.499678	0.258486	0.579777	0.230181
0.385433	0.278908	1.36946	0.566888		0.104771	0.0808587	0.0695733	0.0558188		1.80755	0.583231	2.28438	0.610474		0.523856	0.262195	0.579777	0.226927
0.385433	0.278908	1.37529	0.560518		0.0967118	0.0775819	0.0695733	0.0558188		1.75439	0.582961	2.25524	0.611425		0.564152	0.273098	0.595238	0.230148
0.398724	0.289787	1.3986	0.552653		0.0886525	0.074305	0.0695733	0.0558188		1.76768	0.59918	2.19697	0.601937		0.580271	0.270216	0.579777	0.226927
0.412015	0.300665	1.41026	0.553417		0.0886525	0.074305	0.0695733	0.0558188		1.75439	0.60143	2.18531	0.5991		0.620567	0.276451	0.564317	0.224043
0.425306	0.303227	1.44522	0.55209		0.0886525	0.074305	0.0773036	0.0589643		1.7278	0.603743	2.19697	0.621178		0.644745	0.282685	0.572047	0.225196
0.412015	0.291717	1.43357	0.539204		0.0886525	0.074305	0.085034	0.0621098		1.75439	0.617093	2.22611	0.639223		0.652805	0.281298	0.587508	0.224693
0.425306	0.288071	1.45105	0.539624		0.0886525	0.074305	0.0927644	0.0652553		1.78097	0.621928	2.25524	0.655762		0.660864	0.289766	0.602968	0.224222
0.438596	0.290633	1.41026	0.525797		0.0886525	0.074305	0.0927644	0.0652553		1.79426	0.616835	2.29604	0.656415		0.652805	0.293437	0.602968	0.221653
0.438596	0.290633	1.34033	0.510307		0.0967118	0.0823644	0.0927644	0.0652553		1.7411	0.592882	2.331	0.64874		0.660864	0.30231	0.63389	0.223112
0.478469	0.310153	1.28205	0.500706		0.0967118	0.0823644	0.0927644	0.0652553		1.7278	0.583023	2.29604	0.631253		0.660864	0.306913	0.680272	0.22915
0.544923	0.338247	1.20047	0.476095		0.0967118	0.0823644	0.0927644	0.0652553		1.76768	0.58264	2.21445	0.610064		0.685042	0.314029	0.711194	0.234439
0.66454	0.375566	1.15967	0.462865		0.0886525	0.074305	0.0927644	0.0652553		1.82084	0.594158	2.12704	0.584411		0.701161	0.326368	0.726654	0.237324
0.757576	0.398439	1.07226	0.435492		0.0805932	0.0662457	0.0773036	0.0543794		1.86071	0.595958	2.02797	0.556318		0.693101	0.323162	0.734385	0.238693
0.837321	0.410433	0.973193	0.40335		0.0805932	0.0662457	0.0618429	0.0435036		1.84742	0.586449	1.97552	0.538388		0.701161	0.328893	0.765306	0.244534
0.943647	0.432647	0.874126	0.36875		0.0725338	0.0629689	0.0463822	0.0326277		1.90058	0.583208	1.94639	0.528402		0.701161	0.333561	0.765306	0.244534
0.99681	0.444803	0.763403	0.337806		0.0644745	0.0596921	0.0309215	0.0217518		1.95375	0.579962	1.94056	0.511333		0.701161	0.333561	0.742115	0.240761
1.06326	0.462147	0.675991	0.323779		0.0564152	0.0564152	0.0154607	0.0108759		1.96039	0.574232	1.93473	0.499334		0.676983	0.326896	0.711194	0.236289
1.10314	0.474544	0.559441	0.289733		0.0564152	0.0564152	0	0		1.94046	0.568583	1.91142	0.485999		0.652805	0.311921	0.711194	0.236289
1.14301	0.480734	0.48951	0.267103		0.0564152	0.0564152	0.00773036	0.00773036		1.93381	0.567614	1.88811	0.476843		0.644745	0.303048	0.711194	0.236289
1.22275	0.504153	0.454545	0.253246		0.0483559	0.0483559	0.0154607	0.0154607		1.98033	0.571702	1.8648	0.481498		0.620567	0.286957	0.695733	0.236821
1.24934	0.49935	0.431235	0.245321		0.0483559	0.0483559	0.0231911	0.0231911		1.97368	0.570439	1.85315	0.488481		0.58833	0.269934	0.680272	0.235063
1.26263	0.496853	0.41958	0.243285		0.0483559	0.0483559	0.0309215	0.0309215		1.96704	0.565598	1.88811	0.497814		0.531915	0.254533	0.672542	0.239023
1.19617	0.474881	0.384615	0.231103		0.0483559	0.0483559	0.0386518	0.0386518		1.99362	0.56482	1.95221	0.516054		0.483559	0.237022	0.664811	0.240679
1.14301	0.462018	0.37296	0.228215		0.0483559	0.0483559	0.0463822	0.0463822		2.00691	0.553206	2.01632	0.536448		0.459381	0.233708	0.64162	0.239641
1.08985	0.449156	0.37296	0.233633		0.0402966	0.0402966	0.0463822	0.0463822		2.03349	0.548285	2.10373	0.559088		0.419084	0.222805	0.610699	0.237352
0.970229	0.416064	0.384615	0.249144		0.0483559	0.0435734	0.0463822	0.0463822		2.06007	0.558103	2.16783	0.578867		0.386847	0.218885	0.595238	0.237641
0.890484	0.390468	0.39627	0.258689		0.0564152	0.0468503	0.0463822	0.0463822		2.08666	0.571418	2.20862	0.596369		0.370729	0.221524	0.579777	0.240952
0.810739	0.363662	0.41958	0.263001		0.0644745	0.0501271	0.0463822	0.0463822		2.08001	0.580181	2.2028	0.61065		0.378788	0.228507	0.564317	0.241322
0.770867	0.351264	0.4662	0.281557		0.0805932	0.055876	0.0463822	0.0463822		2.04678	0.57902	2.18531	0.615683		0.386847	0.239197	0.533395	0.239504
0.730994	0.338867	0.512821	0.304942		0.104771	0.0673802	0.0463822	0.0463822		2.0933	0.595672	2.16783	0.624186		0.370729	0.236114	0.525665	0.245677
0.66454	0.311801	0.547786	0.318799		0.137008	0.0869437	0.0463822	0.0463822		2.15311	0.611043	2.15035	0.620344		0.370729	0.240249	0.510204	0.248317
0.637959	0.298646	0.571096	0.322675		0.153127	0.103062	0.0463822	0.0463822		2.22621	0.61889	2.10956	0.619016		0.370729	0.240249	0.487013	0.245224
0.611377	0.285491	0.594406	0.326552		0.169246	0.119181	0.0463822	0.0463822		2.28602	0.624445	2.09207	0.622672		0.378788	0.238162	0.471552	0.237492
0.624668	0.287921	0.606061	0.334858		0.185364	0.1353	0.0463822	0.0463822		2.33918	0.627006	2.07459	0.629655		0.386847	0.236228	0.471552	0.234466
0.637959	0.295681	0.629371	0.345199		0.193424	0.143359	0.0463822	0.0463822		2.43222	0.640749	2.08625	0.64014		0.394907	0.231486	0.487013	0.234135
0.66454	0.309743	0.629371	0.339781		0.193424	0.143359	0.0463822	0.0463822		2.48538	0.644283	2.0979	0.647174		0.419084	0.235515	0.487013	0.234135
0.770867	0.351449	0.606061	0.321382		0.185364	0.140082	0.0463822	0.0463822		2.52525	0.643389	2.12121	0.655897		0.435203	0.232562	0.510204	0.238387
0.863902	0.389041	0.606061	0.315353		0.185364	0.140082	0.0463822	0.0463822		2.56512	0.649182	2.14452	0.663068		0.443262	0.226256	0.556586	0.246708
0.930356	0.414554	0.594406	0.313317		0.185364	0.140082	0.0463822	0.0463822		2.65816	0.667439	2.16783	0.66617		0.459381	0.223303	0.618429	0.264015
0.970229	0.435415	0.582751	0.311281		0.177305	0.13761	0.0463822	0.0463822		2.80436	0.695622	2.23193	0.684649		0.4755	0.22035	0.680272	0.280614
0.99681	0.450597	0.547786	0.297441		0.161186	0.129383	0.0386518	0.0386518		2.8841	0.71051	2.27273	0.690847		0.499678	0.224769	0.726654	0.291847
1.0101	0.453375	0.524476	0.293128		0.153127	0.123627	0.0309215	0.0309215		2.92398	0.72158	2.27855	0.696524		0.515796	0.227851	0.773036	0.299906
0.983519	0.454374	0.48951	0.286975		0.153127	0.118845	0.0231911	0.0231911		2.96385	0.737883	2.26107	0.683259		0.539974	0.24166	0.811688	0.312459
0.956938	0.455373	0.44289	0.271277		0.145068	0.110786	0.0154607	0.0154607		2.97714	0.760439	2.23193	0.669307		0.548034	0.252349	0.858071	0.327466
0.956938	0.460703	0.41958	0.259456		0.137008	0.102726	0.00773036	0.00773036		2.96385	0.777542	2.17949	0.649118		0.539974	0.257392	0.896722	0.335677
0.970229	0.462563	0.39627	0.249115		0.137008	0.102726	0.00773036	0.00773036		2.87081	0.78763	2.13287	0.620557		0.531915	0.264735	0.927644	0.34523
0.983519	0.459815	0.384615	0.246227		0.145068	0.110786	0.0154607	0.0154607		2.76449	0.796208	2.07459	0.594171		0.507737	0.260706	0.966296	0.353568
0.983519	0.446404	0.407925	0.251591		0.137008	0.102726	0.0231911	0.0231911		2.64487	0.798925	2.05128	0.573402		0.491618	0.258138	0.997217	0.360095
0.983519	0.439595	0.44289	0.263774		0.12089	0.0913901	0.0309215	0.0309215		2.52525	0.791977	2.01632	0.553147		0.46744	0.250402	1.00495	0.35885
0.983519	0.435701	0.454545	0.260833		0.104771	0.080054	0.0386518	0.0386518		2.44551	0.780032	2.00466	0.5385		0.451322	0.247835	0.966296	0.34975
1.0101	0.441906	0.454545	0.255415		0.0967118	0.0767771	0.0463822	0.0463822		2.35247	0.758659	1.99301	0.529417		0.427144	0.243805	0.919913	0.33544
1.03668	0.448981	0.4662	0.252274		0.0967118	0.0767771	0.0463822	0.0463822		2.27273	0.74377	1.9697	0.525839		0.411025	0.2373	0.873531	0.319575
1.07656	0.464567	0.477855	0.249133		0.0886525	0.074305	0.0463822	0.0463822		2.20627	0.734363	1.9697	0.525839		0.411025	0.2373	0.827149	0.306886
1.11643	0.475199	0.477855	0.243105		0.0967118	0.0767771	0.0463822	0.0463822		2.15311	0.724185	1.98135	0.529797		0.394907	0.229247	0.788497	0.291489
1.1563	0.48583	0.477855	0.243105		0.12089	0.0845743	0.0463822	0.0463822		2.09995	0.706152	2.01632	0.535378		0.394907	0.229247	0.749845	0.277851
1.20946	0.503478	0.477855	0.243105		0.145068	0.0923715	0.0463822	0.0463822		2.00691	0.675339	2.06294	0.539103		0.394907	0.226138	0.734385	0.273413
1.20946	0.50792	0.4662	0.239589		0.161186	0.0981204	0.0386518	0.0386518		1.96704	0.652283	2.08042	0.550768		0.386847	0.219155	0.718924	0.26648
1.23604	0.525244	0.44289	0.231375		0.169246	0.101397	0.0309215	0.0309215		2.00027	0.641029	2.10956	0.561442		0.378788	0.217535	0.726654	0.265117
1.23604	0.528931	0.39627	0.217796		0.193424	0.115206	0.0231911	0.0231911		2.07337	0.636561	2.09207	0.568537		0.362669	0.210317	0.726654	0.26287
1.24934	0.533566	0.32634	0.185745		0.217602	0.129014	0.0154607	0.0154607		2.14646	0.633592	2.08625	0.569276		0.362669	0.210317	0.711194	0.258825
1.27592	0.549676	0.268065	0.160511		0.245809	0.147347	0.00773036	0.00773036		2.1664	0.629332	2.05711	0.567269		0.35461	0.205148	0.718924	0.255221
1.26263	0.54847	0.2331	0.149409		0.282076	0.160615	0	0		2.18634	0.636457	2.03963	0.558591		0.370729	0.204787	0.703463	0.249907
1.26263	0.552072	0.198135	0.138307		0.318343	0.177112	0	0		2.17969	0.637861	2.01632	0.548889		0.386847	0.208134	0.688002	0.244593
1.23604	0.556876	0.18648	0.141447		0.35461	0.19361	0	0		2.17969	0.634866	1.94639	0.52544		0.411025	0.211843	0.64162	0.231713
1.22275	0.563203	0.18648	0.147476		0.374758	0.201129	0	0		2.1664	0.633992	1.91142	0.515865		0.443262	0.217014	0.610699	0.225154
1.18288	0.557759	0.20979	0.159297		0.378788	0.205176	0	0		2.1664	0.630591	1.87646	0.506996		0.459381	0.214061	0.579777	0.218594
1.10314	0.535781	0.244755	0.173155		0.378788	0.205176	0	0		2.23285	0.639173	1.84149	0.501018		0.4755	0.213701	0.541126	0.2116
1.06326	0.525149	0.27972	0.187012		0.370729	0.202704	0	0		2.25944	0.641122	1.78904	0.489625		0.483559	0.215163	0.517934	0.207464
0.99681	0.511449	0.361305	0.217731		0.370729	0.202704	0	0		2.26608	0.64281	1.7366	0.483624		0.499678	0.218246	0.471552	0.196938
0.943647	0.506051	0.41958	0.245815		0.370729	0.20684	0	0		2.21956	0.637388	1.70746	0.477234		0.491618	0.215774	0.4329	0.188116
0.890484	0.497216	0.501166	0.290148		0.370729	0.210975	0	0		2.17305	0.62996	1.70163	0.473617		0.46744	0.207977	0.394249	0.178553
0.863902	0.49815	0.582751	0.334481		0.382818	0.213668	0.00773036	0.00773036		2.1664	0.629292	1.71911	0.468439		0.459381	0.205928	0.363327	0.170695
0.877193	0.508719	0.641026	0.358926		0.370729	0.211904	0.0154607	0.0154607		2.17305	0.626431	1.72494	0.462616		0.435203	0.200533	0.347866	0.167474
0.877193	0.508719	0.699301	0.379322		0.35058	0.203634	0.0231911	0.0231911		2.21956	0.634268	1.80653	0.467962		0.419084	0.197187	0.332406	0.164252
0.903775	0.511411	0.699301	0.373293		0.330432	0.191657	0.0386518	0.0386518		2.23285	0.648578	1.93473	0.484609		0.402966	0.194814	0.347866	0.168596
0.917065	0.500642	0.699301	0.367264		0.318343	0.186186	0.0541126	0.0541126		2.25944	0.653413	2.06876	0.499978		0.386847	0.192441	0.355597	0.170565
0.943647	0.499785	0.687646	0.358959		0.314313	0.182139	0.0695733	0.0695733		2.29931	0.667839	2.15618	0.514623		0.378788	0.19121	0.371058	0.17424
0.943647	0.493578	0.664336	0.348618		0.298195	0.177618	0.0773036	0.0773036		2.28602	0.679414	2.24359	0.538529		0.378788	0.19121	0.371058	0.17424
0.917065	0.480138	0.652681	0.341164		0.298195	0.177618	0.0927644	0.0881795		2.3126	0.684354	2.35431	0.563966		0.402966	0.192105	0.363327	0.172535
0.877193	0.455188	0.594406	0.318659		0.298195	0.177618	0.108225	0.0990554		2.35912	0.68648	2.41841	0.573838		0.419084	0.191702	0.355597	0.170565
0.810739	0.423268	0.582751	0.304154		0.282076	0.167734	0.115955	0.106786		2.43222	0.692086	2.48252	0.578681		0.443262	0.197995	0.340136	0.166891
0.730994	0.378057	0.571096	0.287232		0.257898	0.14979	0.123686	0.114516		2.51861	0.708315	2.54079	0.58889		0.4755	0.207565	0.340136	0.170443
0.624668	0.316789	0.547786	0.268133		0.225661	0.136824	0.123686	0.114516		2.53854	0.71165	2.58741	0.600219		0.499678	0.21296	0.324675	0.166768
0.518341	0.267791	0.524476	0.25479		0.201483	0.125319	0.123686	0.114516		2.54519	0.714378	2.61072	0.612826		0.515796	0.220178	0.347866	0.171358
0.425306	0.229363	0.501166	0.245496		0.193424	0.119564	0.115955	0.106786		2.48538	0.696315	2.61072	0.626577		0.515796	0.220178	0.371058	0.175948
0.345561	0.204225	0.524476	0.255837		0.193424	0.119564	0.100495	0.0913251		2.45215	0.670982	2.58159	0.635637		0.499678	0.213673	0.394249	0.180539
0.279107	0.192549	0.524476	0.261866		0.193424	0.119564	0.085034	0.0758643		2.40564	0.657786	2.55828	0.647038		0.499678	0.210514	0.41744	0.185129
0.225944	0.182732	0.512821	0.265307		0.209542	0.12607	0.0695733	0.0604036		2.34583	0.634614	2.54662	0.655307		0.507737	0.208775	0.41744	0.185129
0.199362	0.183454	0.501166	0.268748		0.23372	0.13576	0.0618429	0.0526732		2.3126	0.612654	2.53497	0.644886		0.507737	0.208775	0.4329	0.191376
0.186071	0.178117	0.477855	0.269301		0.265957	0.149551	0.0463822	0.0417973		2.25944	0.598894	2.53497	0.632493		0.491618	0.206058	0.41744	0.187032
0.186071	0.178117	0.454545	0.261086		0.282076	0.157778	0.0309215	0.0309215		2.17305	0.58326	2.55828	0.631599		0.4755	0.203064	0.409709	0.184657
0.186071	0.178117	0.39627	0.235853		0.298195	0.163527	0.0231911	0.0231911		2.04014	0.567128	2.5641	0.635435		0.483559	0.207796	0.409709	0.184657
0.212653	0.196745	0.32634	0.208442		0.322373	0.177335	0.0154607	0.0154607		1.90723	0.551316	2.51166	0.632884		0.4755	0.206024	0.41744	0.182811
0.252525	0.21935	0.268065	0.183208		0.322373	0.177335	0.00773036	0.00773036		1.84078	0.535982	2.45921	0.630132		0.451322	0.200629	0.4329	0.186485
0.279107	0.228665	0.221445	0.160451		0.322373	0.177335	0	0		1.78761	0.525014	2.41259	0.627315		0.443262	0.199166	0.42517	0.185116
0.305688	0.23798	0.174825	0.137694		0.298195	0.163527	0	0		1.79426	0.520846	2.31935	0.608844		0.443262	0.202873	0.42517	0.18796
0.33227	0.237258	0.11655	0.107483		0.274017	0.15573	0	0		1.86736	0.534296	2.23193	0.589893		0.459381	0.214633	0.42517	0.190804
0.358852	0.236536	0.0932401	0.0932401		0.249839	0.147932	0	0		1.95375	0.549401	2.15618	0.574126		0.443262	0.214993	0.41744	0.189435
0.398724	0.238592	0.0815851	0.0815851		0.209542	0.13363	0.00773036	0.00773036		2.04014	0.576223	2.10956	0.561432		0.435203	0.216732	0.41744	0.189435
0.425306	0.237871	0.0815851	0.0746285		0.177305	0.120663	0.0154607	0.0154607		2.09995	0.593663	2.02797	0.54951		0.443262	0.223757	0.41744	0.189435
0.465178	0.25044	0.0932401	0.0711876		0.137008	0.103595	0.0231911	0.0231911		2.17969	0.608703	1.9289	0.541658		0.451322	0.228147	0.4329	0.197331
0.49176	0.257672	0.128205	0.0877072		0.11283	0.092091	0.0309215	0.0309215		2.24615	0.623749	1.82984	0.534774		0.46744	0.23914	0.448361	0.205227
0.505051	0.263009	0.174825	0.115882		0.0967118	0.0863421	0.0386518	0.0386518		2.27937	0.625981	1.74825	0.532926		0.46744	0.23914	0.456092	0.210748
0.505051	0.263009	0.20979	0.14178		0.0967118	0.0863421	0.0541126	0.0495277		2.36576	0.633788	1.6958	0.535286		0.491618	0.246877	0.471552	0.216476
0.465178	0.240403	0.244755	0.167678		0.11283	0.092091	0.0618429	0.0572581		2.43886	0.646944	1.71329	0.543727		0.523856	0.261691	0.487013	0.219361
0.425306	0.217798	0.27972	0.193576		0.128949	0.0978399	0.0695733	0.0649884		2.51196	0.653347	1.74825	0.550721		0.548034	0.265721	0.487013	0.219361
0.385433	0.195192	0.314685	0.213445		0.153127	0.111648	0.0773036	0.0727188		2.55183	0.655486	1.85315	0.577559		0.564152	0.268519	0.479283	0.215148
0.345561	0.182623	0.337995	0.229798		0.169246	0.117397	0.085034	0.0804492		2.56512	0.65295	1.98135	0.603653		0.572211	0.267131	0.471552	0.213961
0.33227	0.179369	0.37296	0.246318		0.177305	0.120674	0.0927644	0.0881795		2.57842	0.647253	2.07459	0.614797		0.58833	0.272695	0.471552	0.216987
0.33227	0.185078	0.407925	0.262838		0.169246	0.112615	0.085034	0.0804492		2.53854	0.634117	2.15035	0.626646		0.58833	0.280232	0.456092	0.217276
0.358852	0.195617	0.431235	0.274659		0.161186	0.104555	0.0773036	0.0727188		2.52525	0.627062	2.19114	0.639274		0.564152	0.273567	0.4329	0.213023
0.385433	0.206155	0.431235	0.280688		0.153127	0.0964959	0.0695733	0.0649884		2.47209	0.620844	2.24942	0.655407		0.556093	0.27759	0.4329	0.213023
0.425306	0.218553	0.41958	0.272382		0.145068	0.0884366	0.0618429	0.0572581		2.44551	0.619304	2.29604	0.661351		0.556093	0.283798	0.440631	0.214431
0.49176	0.242625	0.407925	0.264077		0.137008	0.0803773	0.0541126	0.0495277		2.43222	0.61829	2.35431	0.667047		0.548034	0.287982	0.440631	0.210879
0.544923	0.260396	0.384615	0.249834		0.12089	0.0746284	0.0386518	0.0386518		2.37905	0.609191	2.42424	0.67299		0.548034	0.293011	0.409709	0.201476
0.598086	0.292463	0.361305	0.235591		0.104771	0.0688795	0.0309215	0.0309215		2.33918	0.604377	2.42424	0.67299		0.556093	0.29396	0.378788	0.194916
0.637959	0.321969	0.34965	0.226046		0.0886525	0.0631306	0.0231911	0.0231911		2.28602	0.595443	2.4359	0.669411		0.572211	0.306727	0.355597	0.189726
0.677831	0.351475	0.337995	0.22253		0.0805932	0.065441	0.0154607	0.0154607		2.27273	0.604073	2.40093	0.650874		0.580271	0.312987	0.332406	0.184536
0.691122	0.356812	0.34965	0.226046		0.0805932	0.0758107	0.00773036	0.00773036		2.24615	0.603038	2.34266	0.633069		0.580271	0.312987	0.301484	0.173945
0.677831	0.352834	0.361305	0.232348		0.0886525	0.0886525	0	0		2.24615	0.612136	2.29604	0.622142		0.596389	0.319573	0.278293	0.169693
0.624668	0.331777	0.390443	0.247489		0.104771	0.104771	0	0		2.33918	0.631547	2.26107	0.614862		0.604449	0.318296	0.278293	0.169693
0.571505	0.314006	0.41958	0.26263		0.12089	0.12089	0	0		2.40564	0.651277	2.29604	0.615462		0.612508	0.319759	0.286024	0.17125
0.518341	0.296236	0.460373	0.280048		0.137008	0.137008	0	0		2.52525	0.673209	2.28438	0.61195		0.604449	0.309772	0.301484	0.170919
0.465178	0.280584	0.512821	0.304727		0.145068	0.145068	0	0		2.63158	0.688969	2.29604	0.615122		0.580271	0.290798	0.309215	0.169181
0.438596	0.272232	0.541958	0.319671		0.145068	0.145068	0	0		2.73791	0.701171	2.28438	0.614578		0.564152	0.27806	0.332406	0.173771
0.412015	0.261693	0.571096	0.328568		0.145068	0.145068	0	0		2.81765	0.711316	2.27273	0.61179		0.531915	0.263246	0.378788	0.185304
0.425306	0.258264	0.582751	0.333266		0.145068	0.145068	0.00773036	0.00773036		2.83094	0.705593	2.22611	0.604546		0.491618	0.247484	0.42517	0.196836
0.451887	0.263105	0.594406	0.336782		0.145068	0.145068	0.0154607	0.0154607		2.8841	0.708311	2.15618	0.59709		0.459381	0.228752	0.463822	0.204647
0.505051	0.271856	0.606061	0.346327		0.137008	0.137008	0.0231911	0.0231911		2.8841	0.702296	2.13287	0.591201		0.435203	0.215987	0.487013	0.209837
0.558214	0.289627	0.594406	0.342811		0.128949	0.124167	0.0309215	0.0309215		2.84423	0.693354	2.16783	0.597513		0.411025	0.205615	0.510204	0.215887
0.584795	0.303067	0.559441	0.324688		0.12089	0.111325	0.0386518	0.0386518		2.81765	0.689376	2.2028	0.608591		0.378788	0.189758	0.525665	0.215598
0.624668	0.321844	0.506993	0.297726		0.11283	0.103265	0.0463822	0.0463822		2.77778	0.675279	2.17949	0.60927		0.362669	0.178765	0.517934	0.20926
0.677831	0.334285	0.454545	0.270763		0.104771	0.0952062	0.0463822	0.0463822		2.76449	0.667025	2.2028	0.614448		0.35461	0.173595	0.502474	0.201364
0.717703	0.344295	0.390443	0.239102		0.0967118	0.0871468	0.0463822	0.0463822		2.69803	0.651312	2.24942	0.617148		0.330432	0.167302	0.479283	0.196173
0.730994	0.34755	0.30303	0.194554		0.0967118	0.0871468	0.0463822	0.0463822		2.63158	0.637762	2.27273	0.618241		0.314313	0.162782	0.456092	0.190983
0.744285	0.344271	0.238928	0.159741		0.0967118	0.0871468	0.0541126	0.0541126		2.605	0.636778	2.27273	0.610632		0.322373	0.16483	0.440631	0.188098
0.784157	0.356668	0.198135	0.139189		0.0886525	0.0790875	0.0618429	0.0618429		2.57842	0.6328	2.28438	0.600946		0.330432	0.166878	0.401979	0.178535
0.837321	0.377442	0.174825	0.122836		0.0886525	0.0790875	0.0618429	0.0618429		2.55183	0.627518	2.36014	0.59872		0.330432	0.166878	0.371058	0.170677
0.863902	0.389815	0.13986	0.102967		0.0886525	0.0790875	0.0618429	0.0618429		2.4588	0.618196	2.41259	0.59872		0.346551	0.169873	0.355597	0.171082
0.863902	0.398279	0.104895	0.0770686		0.0886525	0.0790875	0.0695733	0.0649884		2.37905	0.605642	2.44172	0.603912		0.370729	0.17464	0.355597	0.174108
0.877193	0.408601	0.104895	0.0770686		0.0805932	0.0758107	0.0773036	0.068134		2.35912	0.604705	2.40093	0.600338		0.394907	0.179407	0.355597	0.177362
0.890484	0.410881	0.104895	0.0770686		0.0967118	0.0840381	0.0773036	0.068134		2.3126	0.594207	2.33683	0.589206		0.402966	0.18118	0.340136	0.177651
0.917065	0.409882	0.11655	0.0805844		0.12089	0.0955423	0.085034	0.0712795		2.22621	0.583937	2.29604	0.577903		0.411025	0.182754	0.355597	0.188527
0.903775	0.413161	0.128205	0.0841001		0.137008	0.101291	0.100495	0.0821554		2.17969	0.574899	2.19114	0.56624		0.419084	0.184526	0.378788	0.197831
0.903775	0.41887	0.16317	0.0952022		0.161186	0.109088	0.123686	0.095406		2.15976	0.571104	2.07459	0.547989		0.419084	0.184526	0.386518	0.1998
0.917065	0.427357	0.20979	0.117959		0.185364	0.116886	0.146877	0.108657		2.15311	0.572733	1.99301	0.534724		0.419084	0.184526	0.386518	0.1998
0.903775	0.435523	0.2331	0.134313		0.217602	0.132742	0.170068	0.119698		2.09995	0.562577	1.95804	0.532537		0.411025	0.186613	0.386518	0.203054
0.890484	0.438308	0.25641	0.150666		0.225661	0.140801	0.193259	0.13074		2.07337	0.560472	1.89977	0.528945		0.402966	0.1887	0.409709	0.213012

## Sheet: SFig. 2h
Novice				Expert
8	2	7	1	17	7	11	15

## Sheet: SFig. 2i
Novice				Expert
78	88	89	88	85	74	86	86

## Sheet: SFig. 2j
	Novice			Expert
First odor	5.7	7.2	11.3	4.2	0.4	6.8
Early delay	2.8	6.3	7	2.8	3.6	5.1
Late delay	2.4	4.2	0.7	1.6	4.7	0
Choice	3.1	39.8	19	50.5	48	47.9

## Sheet: SFig. 2k
	Novice			Expert
First odor	4.6	9.5	0	17.4	10.7	6.1
Early delay	6.2	9.5	4	15.5	9.3	1.2
Late delay	0	0	4	11	1.3	0
Choice	3.1	0	32	69.7	49.3	50

## Sheet: SFig. 2l
First odor		Late delay		Choice
Day 1-2	Day 6-7	Day 1-2	Day 6-7	Day 1-2	Day 6-7
85.75	88.65	55.55	64.68	99.18	99.4
98.48	98.33	63.83	71.63	79.13	83.13
67.85	72.13	57.78	60.38	75.65	88.98
72.2	91.2	57	63.73	75.25	91.88
62.9	70.95	64	62.5	69.18	78.98

## Sheet: SFig. 2m
First odor		Late delay		Choice
Day 1-3	Day 8-10	Day 1-3	Day 8-10	Day 1-3	Day 8-10
58.57	73.82	57.15	71.97	87.92	95.28
51.35	67.07	48.42	58.62	55.53	74.5
70.08	98.65	63.98	85.47	63.3	82.7
89.88	93.6	71.73	77.57	84.67	95.55
