# Supplementary material for: Volatile working memory representations crystallize with practice
Source: Nature. 2024 May 15;629(8014):1109–17. doi: 10.1038/s41586-024-07425-w (PMC11136659; doi:10.1038/s41586-024-07425-w)
Supplement: Supplementary file 8 — Source Data Extended Data Fig. 3 [file 41586_2024_7425_MOESM8_ESM.xlsx]

## Sheet: SFig. 3a
First odor unshuffled			First odor shuffled			Choice unshuffled			Choice shuffled
Mean	SEM		Mean	SEM		Mean	SEM		Mean	SEM
0.473264	0.0614999		0.500694	0.0637934		0.46875	0.0450176		0.501736	0.0497792
0.474306	0.0587564		0.497917	0.0587564		0.480556	0.0476446		0.503472	0.0458937
0.471181	0.0488709		0.492708	0.0506123		0.490625	0.0511212		0.509375	0.0412961
0.481597	0.0470228		0.488542	0.0398608		0.516667	0.0529496		0.511806	0.0368986
0.485417	0.0440337		0.490625	0.0383978		0.516667	0.0557345		0.510764	0.037915
0.516319	0.0362504		0.489236	0.0420961		0.520833	0.0503868		0.510069	0.0409329
0.545486	0.0448334		0.482292	0.0503954		0.528472	0.0434419		0.501736	0.0481526
0.577431	0.0495688		0.480903	0.0446442		0.523958	0.0416801		0.497569	0.0516347
0.627083	0.0422333		0.489931	0.0485028		0.523611	0.0388761		0.497569	0.0555006
0.673264	0.0442522		0.494792	0.0471391		0.511111	0.0456817		0.498611	0.0492678
0.728472	0.0445284		0.494792	0.0509554		0.504514	0.0497592		0.5	0.0514234
0.7625	0.0414541		0.49375	0.0551554		0.493403	0.0477998		0.502083	0.0517659
0.801042	0.0412238		0.492014	0.046222		0.4875	0.0463524		0.49375	0.0483859
0.842014	0.0331217		0.489583	0.0520345		0.486806	0.047848		0.496181	0.0460818
0.866667	0.0352496		0.481597	0.0541845		0.484722	0.04754		0.491319	0.0452203
0.891667	0.029734		0.470139	0.0506774		0.482292	0.0586493		0.492361	0.047848
0.914931	0.0287271		0.482292	0.0556529		0.485069	0.0584963		0.495139	0.0467108
0.938889	0.0249252		0.492014	0.0511309		0.489583	0.0505594		0.495139	0.0509517
0.957639	0.0206307		0.492014	0.0573012		0.485417	0.0519962		0.504514	0.0485439
0.971528	0.0156976		0.489931	0.059089		0.49375	0.0568619		0.506944	0.0536037
0.98125	0.013663		0.488542	0.0578029		0.503125	0.0590131		0.501389	0.0563562
0.988194	0.0109076		0.496528	0.0529073		0.512847	0.0550232		0.500694	0.0584506
0.986806	0.0103455		0.488194	0.0504806		0.526042	0.0566283		0.496875	0.0588103
0.9875	0.0100774		0.486111	0.0504855		0.534375	0.0570313		0.504861	0.0635432
0.9875	0.0100774		0.496181	0.0510042		0.557292	0.0520476		0.507986	0.0644948
0.985764	0.00987149		0.497917	0.0534316		0.561806	0.0565106		0.5	0.0682605
0.987153	0.00982093		0.499653	0.060166		0.548611	0.0596519		0.503472	0.0619244
0.985764	0.00987149		0.488889	0.0532496		0.543403	0.0506713		0.50625	0.0626596
0.989236	0.00956413		0.491319	0.0585048		0.532639	0.0527943		0.50625	0.0624048
0.988542	0.00997183		0.494792	0.0514996		0.534375	0.0446554		0.504861	0.0547204
0.985417	0.0130671		0.491319	0.0491046		0.524653	0.0428694		0.511458	0.0507596
0.985417	0.0124426		0.489236	0.0505237		0.510417	0.0385869		0.509375	0.049939
0.984722	0.0128558		0.493056	0.0533057		0.516667	0.0441748		0.506597	0.0462758
0.985069	0.0134195		0.503472	0.0561926		0.511458	0.0509944		0.507639	0.0446623
0.985417	0.013663		0.502778	0.0630437		0.509375	0.0464691		0.508333	0.0496904
0.984722	0.0140404		0.505556	0.0555914		0.495139	0.0498454		0.495139	0.0518044
0.987153	0.0132703		0.508681	0.0509358		0.480556	0.0469712		0.489236	0.0482662
0.987153	0.0123372		0.517014	0.0515768		0.478472	0.048221		0.5	0.0482262
0.985069	0.0111502		0.520833	0.0567787		0.479167	0.0522493		0.504167	0.04999
0.982292	0.0122562		0.5125	0.0542682		0.487847	0.0470016		0.497222	0.0539923
0.980903	0.0110155		0.507986	0.0662011		0.496181	0.0481939		0.491667	0.0514234
0.980556	0.0149338		0.498958	0.0604219		0.512153	0.0422731		0.500694	0.0558014
0.979514	0.014963		0.494444	0.0561616		0.526042	0.0416323		0.496875	0.0542304
0.976736	0.0172501		0.495833	0.0539739		0.531944	0.04695		0.496181	0.0541845
0.977083	0.0176107		0.481944	0.0528555		0.527431	0.0458544		0.493403	0.047044
0.974653	0.0169884		0.487847	0.0557602		0.524653	0.0460926		0.495139	0.0539139
0.973611	0.0171088		0.488542	0.052229		0.523611	0.0450452		0.504167	0.0505446
0.969097	0.0186639		0.489236	0.0484309		0.519444	0.0502483		0.504514	0.0502371
0.967014	0.0172789		0.493056	0.0439715		0.518056	0.0539739		0.506597	0.0565051
0.966667	0.0180711		0.488194	0.0503225		0.518056	0.047874		0.498611	0.0632802
0.964931	0.02076		0.498611	0.0538261		0.517361	0.0476394		0.505903	0.0563021
0.963542	0.0231413		0.503472	0.0577307		0.514236	0.0468212		0.513194	0.0571065
0.959375	0.0214209		0.508681	0.0586408		0.512847	0.0562402		0.515278	0.051404
0.961806	0.0180573		0.512847	0.0586663		0.502083	0.0485913		0.513194	0.0426555
0.949653	0.02327		0.516319	0.0542854		0.501389	0.04379		0.516667	0.0438127
0.947569	0.0205915		0.513194	0.0571065		0.501736	0.046125		0.522569	0.037915
0.939236	0.0266225		0.516667	0.0591995		0.502083	0.0483448		0.515625	0.0431588
0.93125	0.024995		0.512153	0.0677545		0.493403	0.0533139		0.508681	0.0439701
0.921181	0.0274147		0.516319	0.0596007		0.488194	0.0567918		0.502778	0.0428012
0.914583	0.0238536		0.514236	0.0603477		0.499653	0.0559117		0.508333	0.0489638
0.911111	0.0182901		0.503472	0.062945		0.504167	0.0595182		0.50625	0.0450618
0.898264	0.0227726		0.507986	0.0572317		0.515278	0.0622651		0.502778	0.0538446
0.892361	0.0254685		0.504167	0.0557166		0.520833	0.0569887		0.507986	0.0600169
0.889583	0.027643		0.497569	0.0573359		0.540972	0.0614725		0.503472	0.0590269
0.892708	0.0323769		0.492361	0.0488365		0.547222	0.0600677		0.503472	0.0487549
0.882639	0.031292		0.489583	0.0483036		0.538194	0.05384		0.497917	0.0529073
0.888194	0.0293209		0.491667	0.0488008		0.535069	0.0472341		0.496875	0.0469062
0.893403	0.0279186		0.484028	0.0491211		0.530556	0.0440846		0.503819	0.044499
0.898611	0.0315219		0.486111	0.0448014		0.533681	0.0411391		0.497917	0.0571065
0.898264	0.0297486		0.494444	0.0361421		0.518403	0.0392695		0.514583	0.0636371
0.896528	0.0304536		0.502778	0.0426147		0.511458	0.0386433		0.517708	0.0584452
0.899306	0.0287725		0.511111	0.0469712		0.513542	0.0381506		0.517708	0.0488709
0.895139	0.027643		0.519792	0.0533792		0.514931	0.0376118		0.513889	0.0477282
0.8875	0.0288848		0.532639	0.0524158		0.517361	0.0420443		0.514583	0.0563341
0.875	0.0294649		0.536458	0.0585389		0.514931	0.0411512		0.515278	0.0510152
0.864236	0.0291571		0.527431	0.0609878		0.514931	0.0475283		0.501389	0.0547068
0.853472	0.035299		0.514583	0.0575926		0.524306	0.0509908		0.498958	0.0470016
0.840625	0.0429506		0.508681	0.0601825		0.531944	0.0471193		0.495486	0.0561516
0.829861	0.0393533		0.501042	0.0671642		0.527431	0.0508772		0.498264	0.0477373
0.816319	0.0427066		0.495139	0.0656395		0.529167	0.0465239		0.492708	0.0523908
0.807986	0.0394339		0.482986	0.0604631		0.534722	0.0468651		0.496875	0.0541569
0.805208	0.0339823		0.489931	0.0608816		0.546181	0.0486463		0.501042	0.0510627
0.794097	0.0376515		0.486458	0.0573359		0.544097	0.0510725		0.501042	0.0568914
0.790278	0.0339548		0.485764	0.045088		0.536111	0.0508784		0.509722	0.0658704
0.786458	0.0357805		0.492014	0.0425431		0.535417	0.053357		0.510417	0.0636684
0.79375	0.0371139		0.483681	0.051654		0.535417	0.0571762		0.510417	0.0531701
0.79375	0.0349019		0.483333	0.0494494		0.534028	0.0583824		0.518056	0.0424977
0.792708	0.03475		0.481944	0.0494292		0.526736	0.0485439		0.509028	0.0504411
0.796528	0.0398561		0.487847	0.0542396		0.529861	0.0470929		0.503472	0.0482623
0.797917	0.041424		0.493403	0.0481319		0.525694	0.0530576		0.496181	0.0503757
0.797917	0.0436705		0.484375	0.0482971		0.523958	0.0497792		0.494097	0.0379675
0.793056	0.0460939		0.497569	0.04126		0.504861	0.0426088		0.489583	0.0376466
0.78125	0.0455453		0.501389	0.0495901		0.496181	0.0398733		0.485069	0.0459086
0.770486	0.0398733		0.503125	0.0455275		0.494444	0.0514234		0.498958	0.0549689
0.765278	0.0354467		0.502083	0.0469235		0.482986	0.0424259		0.509722	0.0574064
0.759375	0.0377176		0.498958	0.0592909		0.4875	0.0425913		0.509375	0.0496992
0.752778	0.044534		0.504514	0.0682523		0.489583	0.0367905		0.511111	0.0474772
0.744444	0.0428941		0.499653	0.0700733		0.501736	0.0422495		0.513194	0.0441241
0.749306	0.0454139		0.497222	0.0657645		0.504514	0.0517214		0.515972	0.0417592
0.754514	0.0440267		0.492014	0.0683908		0.504167	0.0584378		0.510069	0.0472552
0.757292	0.0400228		0.502431	0.0654449		0.505208	0.0646027		0.503472	0.0512246
0.760417	0.041183		0.501389	0.0624567		0.491667	0.0577695		0.505903	0.048472
0.762847	0.030476		0.497569	0.047706		0.4875	0.0463524		0.506597	0.0511796
0.770486	0.0402708		0.49375	0.0534689		0.490278	0.0390804		0.509722	0.0541213
0.773264	0.0421315		0.498611	0.0548522		0.494792	0.0437203		0.511111	0.0582501
0.771528	0.0429811		0.501736	0.0579835		0.506944	0.0499103		0.507986	0.0579233
0.769792	0.0455275		0.497917	0.0566865		0.533333	0.0477282		0.510069	0.0544594
0.766319	0.0426599		0.502431	0.053825		0.590625	0.046125		0.508681	0.0511699
0.757292	0.0462112		0.50625	0.054282		0.644097	0.0449332		0.504167	0.0533057
0.750694	0.0527188		0.509722	0.0506234		0.692708	0.0410543		0.500347	0.0578029
0.733681	0.0519998		0.506597	0.053982		0.752083	0.0343846		0.496528	0.0633863
0.715625	0.0557244		0.507639	0.0501243		0.810764	0.0323615		0.495486	0.0576217
0.696875	0.0516733		0.497569	0.0543404		0.856597	0.0370518		0.493056	0.0619445
0.682986	0.0503262		0.489931	0.0454509		0.888194	0.0410862		0.492708	0.0614837
0.679861	0.0543187		0.487847	0.0423672		0.909722	0.0399871		0.496875	0.0679819
0.663542	0.053491		0.484722	0.0417413		0.931944	0.0303635		0.495139	0.0605916
0.667014	0.0468425		0.485069	0.044499		0.945486	0.0274147		0.499306	0.0591953
0.669792	0.0544503		0.487847	0.0434805		0.955556	0.0216779		0.505208	0.0492059
0.671875	0.0538435		0.498264	0.0482352		0.967014	0.0188233		0.500694	0.0568619
0.676042	0.0471497		0.502083	0.0464114		0.972222	0.0135349		0.507639	0.0552636
0.686111	0.0407027		0.504861	0.047388		0.98125	0.0117851		0.507639	0.0648152
0.70625	0.0530201		0.503472	0.0450176		0.984722	0.0125422		0.513194	0.0614725
0.717014	0.0491249		0.500694	0.0487957		0.987847	0.0117587		0.502431	0.0673049
0.743056	0.0492678		0.494444	0.050169		0.990625	0.00982093		0.493056	0.0664722
0.768056	0.0461803		0.489236	0.0547602		0.992361	0.0091178		0.500694	0.0643528
0.784375	0.0504744		0.491319	0.0496691		0.994444	0.00798246		0.493056	0.0558594
0.794444	0.0468013		0.490972	0.0516889		0.995139	0.00627112		0.500694	0.0471352
0.800694	0.0448847		0.494792	0.0463725		0.997222	0.00564445		0.504167	0.0503868
0.807986	0.044286		0.501042	0.0525994		0.997917	0.0044062		0.510417	0.0518044
0.811806	0.0421389		0.505903	0.0500087		1	0		0.520486	0.0566635
0.815972	0.0336233		0.506944	0.0504658		1	0		0.521181	0.0552579
0.822569	0.0354169		0.509722	0.0483705		1	0		0.520139	0.0546111
0.829514	0.0313774		0.504861	0.0522636		1	0		0.510069	0.0617261
0.833333	0.0359211		0.5	0.0515008		1	0		0.507292	0.0691076
0.823611	0.0367702		0.502083	0.0471774		1	0		0.500694	0.0643528
0.809722	0.0408736		0.496528	0.0492426		1	0		0.495139	0.0634805
0.805208	0.0413804		0.498264	0.0410058		1	0		0.496528	0.0653659
0.804861	0.0373279		0.498611	0.0435163		1	0		0.500694	0.053766
0.8	0.0353624		0.505903	0.0504053		1	0		0.504514	0.0531643
0.795833	0.0355589		0.514931	0.0525426		1	0		0.495139	0.0504806
0.805556	0.0369054		0.507292	0.0473604		1	0		0.499306	0.0640426
0.802431	0.0346496		0.514583	0.0558371		1	0		0.501042	0.0687465
0.783333	0.0408979		0.511806	0.0542086		1	0		0.5	0.0655826
0.772569	0.0456803		0.504514	0.060389		1	0		0.497222	0.0616383
0.757292	0.0482352		0.509375	0.0582575		1	0		0.495139	0.0555869
0.752083	0.0401548		0.510764	0.056125		1	0		0.496181	0.0557066
0.740278	0.0429637		0.513542	0.0543404		1	0		0.4875	0.0538261
0.7375	0.0455726		0.510069	0.0639444		1	0		0.489931	0.0442972
0.741319	0.0426366		0.510069	0.0646874		0.999653	0.00196419		0.486806	0.0417114
0.728472	0.0375406		0.504861	0.0564401		0.998611	0.00373345		0.486806	0.0418068
0.711806	0.0536176		0.494444	0.053399		0.998264	0.00409891		0.495139	0.0443491
0.693056	0.0546339		0.491667	0.0559484		0.998264	0.00409891		0.500347	0.0392568

## Sheet: SFig. 3b
Unshuffled			Shuffled
Mean	SEM		Mean	SEM
0.505213	0.0181036		0.489804	0.0111135
0.491896	0.0213882		0.481883	0.00966656
0.504286	0.00951992		0.50205	0.0109442
0.523452	0.00424438		0.499168	0.00572013
0.540816	0.00860591		0.499515	0.00788922
0.544177	0.00650195		0.505542	0.0116183
0.536994	0.00851805		0.496846	0.0034745
0.544525	0.0145136		0.493552	0.00980386
0.542315	0.0224536		0.49017	0.0143196
0.558328	0.0409654		0.502927	0.0126289
0.524518	0.0390405		0.500403	0.00345895
0.500058	0.0419713		0.491831	0.00784265
0.520169	0.0379301		0.488619	0.0109157
0.50383	0.0284604		0.501418	0.00816742
0.506894	0.0236444		0.518534	0.00863136
0.516621	0.0145904		0.519316	0.00624746
0.520588	0.00575754		0.500616	0.00251593
0.506258	0.0109597		0.4988	0.0100787
0.534441	0.00418503		0.498681	0.0097635
0.57436	0.0237957		0.502384	0.0123188
0.628199	0.0485104		0.499299	0.00688139
0.740593	0.0349593		0.504388	0.00584118
0.827523	0.0204707		0.505648	0.0082736
0.891032	0.013732		0.501624	0.00557359
0.926013	0.0147149		0.49289	0.0036907
0.939702	0.018368		0.496784	0.00386582
0.957805	0.0171277		0.502588	0.00636749
0.964389	0.0152989		0.496452	0.00598665
0.962134	0.01562		0.490804	0.00280539
0.96681	0.013673		0.495365	0.00193028
0.97109	0.0118458		0.513411	0.00786123
0.975031	0.0101618		0.508783	0.0173487
0.976742	0.0100109		0.497817	0.0119565
0.978974	0.00946024		0.497198	0.00515567
0.979927	0.00897626		0.508052	0.00512373
0.97758	0.010328		0.519846	0.0145744
0.977778	0.0113161		0.535042	0.0117334
0.979765	0.0110461		0.517219	0.00534152
0.977725	0.0119716		0.501189	0.0103734
0.97971	0.0107979		0.500109	0.00385357
0.975979	0.0135874		0.518506	0.00286828
0.974094	0.0140143		0.501875	0.00880705
0.970229	0.016928		0.4873	0.0061746
0.968641	0.0199714		0.482482	0.00813272
0.974229	0.0159908		0.479914	0.0185735
0.964957	0.0234721		0.507071	0.0185855
0.965643	0.0228515		0.513871	0.0107794
0.957361	0.0291464		0.519078	0.00256077
0.950496	0.0337672		0.525035	0.00486193
0.949714	0.0330745		0.515781	0.0160772
0.947456	0.032953		0.514582	0.00873016
0.944414	0.0344448		0.499603	0.0095301
0.928883	0.0478279		0.500515	0.0042003
0.934028	0.0436621		0.503215	0.00928037
0.932062	0.0438682		0.493133	0.00759758
0.920473	0.0518396		0.483584	0.00510848
0.918437	0.0530178		0.496147	0.00804512
0.913001	0.0576114		0.50932	0.00732591
0.898986	0.0695977		0.511081	0.00916458
0.88668	0.0778934		0.513629	0.0105764
0.879519	0.0809576		0.512298	0.00610864
0.880515	0.0817306		0.509014	0.00229816
0.879715	0.0859308		0.507251	0.00228823
0.883156	0.0813018		0.506591	0.00699358
0.875396	0.0841704		0.510682	0.0126779
0.861684	0.0946423		0.50974	0.0127792
0.856325	0.0989369		0.508127	0.00395488
0.850407	0.105175		0.503012	0.00511681
0.85686	0.102336		0.501024	0.0114392
0.850125	0.106299		0.495651	0.00568126
0.845693	0.10557		0.497556	0.00351369

## Sheet: SFig. 3c
Mean	SEM
0.0177505	0.00350317
0.0240157	0.00294887
0.0240157	0.00294887
0.022013	0.00211159
0.0224981	0.00214111
0.02377	0.00220616
0.0242551	0.00225119
0.0327624	0.00253643
0.0327624	0.00253643
0.0224533	0.00215382
0.0215728	0.00206936
0.0251367	0.00203775
0.0251367	0.00203775
0.0200282	0.00592799
0.0205813	0.00603627
0.0271007	0.00532726
0.0276538	0.00543598
0.0239979	0.00184191
0.0239979	0.00184191
0.0299691	0.00348204
0.0287938	0.00334549
0.0333994	0.00251932
0.0320896	0.00242052
0.0358861	0.004772
0.0358861	0.004772
0.026515	0.00357581
0.026515	0.00357581
0.022013	0.00211159
0.0224305	0.00211103
0.0204567	0.00112908
0.0208742	0.00115213
0.0186321	0.000831706
0.0186321	0.000831706
0.014657	0.00262008
0.0140822	0.00251733
0.0110065	0.0010558
0.0110065	0.0010558
0.0121454	0.00340257
0.0124511	0.00351441
0.0149812	0.00641477
0.0152869	0.00654569
0.0195138	0.00426165
0.0195138	0.00426165
0.0155744	0.00357803
0.0149637	0.00343772
0.0163901	0.0025997
0.0163901	0.0025997
0.0143874	0.00261316
0.0156921	0.0025132
0.0639317	0.0293345
0.0652364	0.0299331
0.122847	0.0601512
0.122847	0.0601512
0.204382	0.0787272
0.196367	0.0756399
0.298036	0.0674387
0.298036	0.0674387
0.423057	0.0983399
0.432096	0.100423
0.44292	0.102609
0.451959	0.104703
0.489352	0.116567
0.499949	0.119166
0.519288	0.128046
0.529885	0.130659
0.541259	0.140601
0.541259	0.140601
0.553422	0.137817
0.553422	0.137817
0.55967	0.142771
0.55967	0.142771
0.530178	0.124802
0.530178	0.124802
0.480456	0.0822608
0.480456	0.0822608
0.402106	0.0369806
0.409032	0.0373169
0.339357	0.0324561
0.346283	0.0331185
0.294464	0.0512714
0.294464	0.0512714
0.274132	0.0585975
0.263381	0.0562995
0.239668	0.0636748
0.239668	0.0636748
0.213242	0.0608711
0.216673	0.062095
0.168134	0.0615664
0.171565	0.0628228
0.159473	0.0643927
0.159473	0.0643927
0.136517	0.0596851
0.131163	0.0573445
0.121509	0.0593273
0.121509	0.0593273
0.109381	0.0584471
0.111491	0.0594437
0.103376	0.0489974
0.105486	0.0499974
0.0953252	0.0431193
0.0953252	0.0431193
0.0894536	0.0445028
0.0859456	0.0427575
0.0885812	0.0423152
0.0885812	0.0423152
0.0620306	0.0343799
0.0631353	0.0349188
0.0541285	0.026691
0.0552332	0.0272357
0.0585963	0.027177
0.0585963	0.027177
0.0459741	0.0212056
0.0441712	0.020374
0.0552332	0.0272357
0.0552332	0.0272357
0.0484714	0.0240479
0.0493177	0.024316
0.0414699	0.0133568
0.0423162	0.0136294
0.0468003	0.0131606
0.0468003	0.0131606
0.0429002	0.0107298
0.0412179	0.010309
0.0355366	0.00840229
0.0355366	0.00840229
0.02679	0.00907443
0.0274669	0.00947029
0.0331677	0.0195714
0.0338446	0.0199708
0.0270472	0.0127839
0.0270472	0.0127839
0.0241396	0.0114096
0.0231929	0.0109622
0.0247873	0.0112191
0.0247873	0.0112191
0.0270472	0.0127839
0.0275881	0.0130396
0.0265062	0.0125282
0.0270472	0.0127839
0.0214064	0.00962736
0.0214064	0.00962736

## Sheet: SFig. 3d
First odor																	Late delay																	Choice
Top 1%		Top 2%		Top 4%		Top 8%		Top 16%		Top 32%		Top 64%		Top 100%			Top 1%		Top 2%		Top 4%		Top 8%		Top 16%		Top 32%		Top 64%		Top 100%			Unshuffled		Shuffled
Mean	SEM	Mean	SEM	Mean	SEM	Mean	SEM	Mean	SEM	Mean	SEM	Mean	SEM	Mean	SEM		Mean	SEM	Mean	SEM	Mean	SEM	Mean	SEM	Mean	SEM	Mean	SEM	Mean	SEM	Mean	SEM		Mean	SEM	Mean	SEM
51.595	3.13592	51.7907	3.11049	50.602	3.02692	48.1607	3.47312	46.9384	2.49176	48.6838	2.12378	49.8678	1.42723	50.6135	2.36201		52.542	1.54053	53.7738	1.41984	52.6806	1.32745	52.2937	1.57587	52.2443	1.65253	52.0792	2.21982	53.8112	2.36064	53.7607	2.74731		0.513576	0.0254391	0.514802	0.0201335
51.2569	2.97182	51.7509	3.41462	50.1875	2.7486	47.267	3.53001	46.3142	2.80126	48.2798	1.93523	49.9299	1.66696	51.524	1.85028		52.3493	1.46384	53.9357	1.39214	52.3966	1.37688	52.3854	1.20228	51.775	1.44523	51.8963	2.14494	53.3192	2.26911	53.6787	2.3242		0.54161	0.00618422	0.488279	0.00416833
51.3905	2.93219	51.2135	3.29839	49.8471	2.47705	46.6249	3.81678	45.7771	2.96283	48.2364	2.30694	51.2287	1.58779	52.3834	1.20341		52.6202	1.55678	53.7341	1.55595	52.6562	1.58555	52.9472	1.28921	51.9524	1.7328	51.9458	2.23381	52.7714	2.93034	53.7037	2.78608		0.560322	0.0208807	0.49335	0.0240651
51.7601	2.97999	50.8187	3.48461	49.759	2.22565	46.4554	3.85935	46.3225	3.11878	48.1514	2.55385	52.2484	1.61835	52.8835	0.47286		52.8341	1.78793	53.395	1.50912	52.4631	1.68483	53.1008	1.31933	52.2958	2.19835	51.4327	2.47315	51.6914	3.04572	53.5022	3.0674		0.548317	0.0420408	0.483458	0.0130104
52.072	2.92148	50.8345	3.744	50.2518	2.04062	47.4429	3.81961	47.4007	3.10087	48.7353	2.95407	52.1419	1.43809	52.819	0.92862		53.0427	1.89554	53.0788	1.48142	52.1638	2.02766	53.3556	1.49881	51.9943	2.47842	50.7747	2.62594	51.6706	3.54689	53.6335	3.40856		0.53444	0.0283524	0.500762	0.00381353
52.1003	2.89322	50.2063	3.66709	50.8898	2.09208	48.2817	3.48563	48.0392	3.20014	47.9497	2.80644	51.0029	1.39696	52.1598	1.61865		53.2946	1.90542	52.784	1.37607	51.9275	2.24626	53.2434	1.49153	52.0338	2.88156	50.3585	2.56005	51.9599	3.88633	54.1011	3.90842		0.555793	0.0182477	0.512267	0.0117574
52.0627	2.68735	49.9155	3.57927	51.3007	2.24758	48.6309	3.16936	48.5246	3.38479	47.3294	2.5584	50.5755	1.15758	51.5309	1.86233		53.5558	1.90144	52.4969	1.3277	52.3651	2.4448	53.3065	1.36503	52.3768	2.79669	50.4185	2.79967	51.7953	4.1525	54.1247	3.95751		0.50942	0.0035936	0.495208	0.00907532
52.4208	2.66739	49.7957	3.25414	51.5169	2.49535	49.229	2.78639	49.1976	3.49841	48.4077	2.71894	50.6436	0.875406	51.3318	2.45535		53.7149	1.72252	52.0946	1.23011	52.2865	2.48808	53.2524	1.64168	52.9584	2.60461	50.138	3.12608	51.5469	4.31038	53.7689	3.92702		0.5126	0.0231516	0.478092	0.00199022
52.5094	2.40555	50.2001	3.30343	51.6345	2.66874	49.9057	2.36099	49.915	3.84694	48.7663	2.62495	49.8664	0.8499	50.4876	2.8451		53.7114	1.64597	52.6143	1.49873	52.2612	2.22616	52.7473	1.59981	53.1462	2.22889	49.9563	3.35952	51.7582	4.22919	53.3768	3.73473		0.536473	0.0192736	0.442807	0.0188656
52.6415	2.24882	50.1313	3.05881	51.55	2.86648	49.9784	2.42415	49.7397	3.72645	48.9495	2.86135	49.8469	1.04261	50.3191	2.76966		53.7353	1.82473	52.9787	1.63844	52.6823	2.12593	52.8128	1.74046	52.7756	1.80245	50.4977	3.30081	52.3118	4.16195	53.4394	3.75488		0.489791	0.00782093	0.434963	0.0378078
52.5712	2.04122	50.1642	2.64455	50.6439	2.79649	49.2617	2.76938	49.6774	3.60379	48.572	2.67823	49.9293	1.47614	50.159	2.47576		53.6121	2.01034	53.2093	1.76787	52.9474	1.87656	52.995	1.76922	52.8757	1.77943	50.9808	3.1626	52.2677	4.09049	53.449	3.63189		0.452079	0.013042	0.459964	0.0174941
53.0675	1.93078	50.7472	2.41243	49.5575	2.97803	48.8307	3.00629	50.0046	3.61136	49.2983	2.68032	50.4508	1.36021	50.8288	2.43054		53.31	2.01178	53.5482	1.82578	53.335	1.80989	53.0802	1.82178	53.004	1.68809	51.4845	3.22777	51.684	4.10427	53.0491	3.56374		0.450076	0.0351174	0.50433	0.0118688
53.3797	1.9638	51.1834	2.4598	49.1154	3.12726	48.8193	2.99987	50.0787	3.42231	50.109	2.51061	51.1831	1.13163	51.7139	2.16857		53.3835	2.22466	53.5618	1.7117	53.684	1.96946	53.1386	2.15656	52.8363	1.74898	51.7293	3.24242	51.4352	4.16316	52.5112	3.66226		0.440264	0.0368245	0.521424	0.0178188
52.9154	1.95427	51.3862	2.44773	49.0537	2.64784	48.7559	2.94907	50.1425	3.31857	49.9203	1.87095	51.0448	0.958546	51.725	1.7353		53.5989	2.35863	53.7418	1.71656	53.769	1.95634	53.1213	2.11053	52.5761	1.75341	52.141	3.14227	50.8852	3.85401	52.4897	3.50669		0.445241	0.0316829	0.497987	0.00195138
52.7588	2.16208	51.2714	2.43138	49.2421	2.48632	49.3907	2.95682	50.364	2.90612	49.9985	1.39848	51.1301	0.546629	52.339	1.51626		53.6849	2.41759	53.0631	1.65186	53.5299	2.0279	53.4891	2.35089	52.292	1.79408	52.3398	3.04403	50.4316	3.82719	53.0445	3.59474		0.464092	0.014001	0.482321	0.00833507
52.0484	2.30702	51.1223	2.64455	49.2124	2.7368	49.9262	2.7801	50.8242	2.85286	50.866	1.43433	50.7875	0.791999	52.8472	1.26921		53.6897	2.33792	52.7255	1.8432	53.1349	2.18696	53.195	2.30654	52.8465	2.01639	52.0976	3.04591	50.1898	3.64624	53.3339	3.53957		0.506926	0.00407442	0.481023	0.0189787
51.7814	2.53387	50.8976	2.91724	49.1894	2.74223	50.5241	2.74892	51.3389	2.71217	51.9158	1.82839	51.2379	0.750912	54.081	1.0884		53.7357	2.2271	52.0214	1.68847	52.7242	2.36906	52.5603	2.30383	53.0164	2.01758	52.0829	3.06917	50.1642	3.41999	54.4108	3.47819		0.537514	0.0259244	0.488809	0.0217099
51.5566	2.77972	50.8434	3.17718	49.3299	2.61613	50.9041	2.89166	51.2189	2.54862	52.9627	1.92162	53.3375	1.11372	56.0314	0.978962		53.7316	2.30235	51.4512	1.93613	52.1912	2.53412	52.2539	2.45574	52.4219	1.79752	52.2668	2.95188	50.6237	3.46429	55.8275	2.88288		0.546654	0.0273209	0.480543	0.0147311
51.3309	3.07679	50.6889	2.97078	49.5503	2.66367	51.1105	3.08644	51.496	2.50504	53.3706	2.13752	54.7233	1.50686	58.2022	0.892331		53.3	2.33616	50.9737	2.20337	51.8346	2.67237	51.6776	2.61023	51.9388	1.80854	52.5916	2.95777	51.4387	3.68735	57.4345	2.47138		0.520218	0.0203364	0.497341	0.00680085
51.0343	3.27028	50.8959	2.84319	49.932	3.04258	50.5877	3.30652	51.844	1.95755	53.9751	2.50566	56.6745	1.90564	61.291	1.06093		53.1981	2.66169	51.0448	2.35584	51.7734	2.7348	51.0025	2.92527	51.5593	2.09225	52.6293	2.77902	52.9328	4.15167	58.3407	2.63423		0.496887	0.0105615	0.487242	0.0217837
50.859	3.52448	50.8259	2.84351	49.6849	3.23657	49.8764	3.62917	52.584	1.683	55.182	2.85013	58.5789	2.45392	64.367	1.4996		52.937	2.90603	51.6719	2.54915	51.8085	2.6712	50.6758	3.18046	51.32	2.42811	53.067	2.53091	54.0824	4.39577	59.0286	2.79059		0.507622	0.0219281	0.48166	0.0165406
50.7855	3.54246	51.2909	3.04738	49.7505	3.45684	50.2994	4.13331	53.8291	1.11449	56.5777	3.43614	60.4983	2.72679	67.6252	2.24551		52.6144	3.15177	51.6439	2.345	51.9762	2.55925	50.6867	3.35768	50.8107	2.74187	53.6188	2.26269	55.0686	4.72537	59.482	2.64564		0.498952	0.0263161	0.475883	0.0146902
50.5844	3.64534	51.5657	3.13427	50.2473	3.76727	50.7104	4.44929	54.9515	0.568795	58.2736	4.00101	62.313	2.92606	70.7486	3.15676		52.1044	3.41096	51.8165	2.37775	52.1274	2.45367	50.9667	3.51449	50.4742	2.64398	53.6776	1.91109	56.2799	5.20855	59.374	3.1648		0.488263	0.0216267	0.499189	0.0171767
50.0969	3.28229	51.1831	2.91162	50.9035	3.968	50.7826	4.39758	56.6679	0.89608	60.2318	4.17923	63.5163	3.1674	73.7477	3.781		51.9135	3.75388	51.5304	2.30378	51.8823	2.42304	50.7493	3.3205	50.9814	2.69141	53.6596	1.79505	57.324	5.43669	59.534	4.09926		0.472455	0.0196386	0.497447	0.0120665
50.0674	3.11463	50.9601	2.98394	51.1577	3.89073	50.9015	4.26088	58.5691	1.41986	62.6941	3.85792	65.3529	3.34665	76.6013	3.98888		51.78	3.92842	51.3438	2.31315	51.3915	2.49393	51.2865	3.39075	51.4231	2.822	53.7008	1.60749	58.4056	5.56197	60.0297	4.59111		0.470983	0.0154332	0.481179	0.0106317
50.1485	3.01919	50.5683	2.91913	51.2632	3.68905	52.0957	4.45872	59.8812	1.58353	64.8431	3.34907	67.0934	3.37039	78.8552	4.48646		51.1485	3.84159	51.1558	2.50518	51.0125	2.66426	51.637	3.3202	51.4467	2.84969	53.999	1.54245	59.0036	5.57471	60.7783	4.67248		0.438269	0.0154343	0.486502	0.00933541
49.9607	2.62516	50.8016	2.6611	51.9753	3.7599	53.0778	4.67498	60.9067	1.61162	66.0763	2.87198	68.1356	3.343	80.8415	5.01363		51.0186	3.85343	50.851	2.57212	51.2122	3.10859	51.3395	3.23378	51.4365	3.00494	54.1221	1.50269	59.792	5.69246	61.4422	4.84166		0.458944	0.0250641	0.485239	0.0111943
50.3708	2.63828	51.234	2.58836	52.9816	3.92713	53.6541	4.82227	61.6133	1.39881	66.7482	2.22117	69.2044	3.36861	82.2419	5.16794		51.4325	3.90731	51.0889	2.89949	51.2209	3.30809	51.3333	3.306	51.2916	3.10892	54.1733	1.52293	60.8975	5.60729	62.3215	5.06298		0.484305	0.0314895	0.470377	0.0161656
51.2379	2.82539	51.7701	2.73842	54.359	4.15451	54.3863	4.87266	62.3002	1.0976	67.028	1.51916	69.7552	3.37263	83.3862	4.97846		51.9656	3.95505	51.245	2.9026	51.1644	3.31346	51.6459	3.471	51.5756	3.34827	54.3815	1.66075	61.0556	5.88181	62.7011	5.25918		0.494977	0.0164205	0.483664	0.00718865
52.0689	3.12067	52.3418	2.87382	55.6156	4.25467	55.8636	5.02136	62.8654	1.24137	66.8953	0.756261	70.2507	3.43631	83.7692	5.25522		51.973	3.74862	51.9804	2.99557	51.5324	3.32436	52.0715	3.61592	51.8841	3.43994	54.5562	1.83871	61.0791	6.03299	62.7163	5.41568		0.48459	0.014237	0.50872	0.0169605
52.4788	3.05025	53.1831	3.14861	57.1796	4.39573	57.4167	5.03541	63.0896	1.47877	66.6464	0.543927	70.5581	3.33349	83.4622	5.19419		51.918	3.54237	53.0069	3.01345	52.2296	3.32256	51.9622	3.39118	51.7266	3.18415	54.3272	2.11551	60.8555	5.93617	62.2694	5.77059		0.495729	0.0267255	0.49941	0.0200887
53.3394	2.95699	53.9263	2.8122	58.6497	4.47071	58.6165	4.78377	63.5654	1.74644	66.1946	0.775961	70.3403	3.12481	82.5859	4.89361		51.9789	3.39419	53.1037	2.60492	52.6291	3.27114	52.0181	3.27448	52.1224	2.97382	53.6197	2.22056	60.1748	5.89683	61.1211	6.10262		0.473235	0.0100467	0.496854	0.0223341
54.4818	3.05487	54.5615	2.56247	59.9781	4.46797	59.9711	4.39374	64.2411	1.99799	66.2753	1.25363	70.6044	2.60045	81.8073	4.59503		51.9841	3.11951	52.9461	2.46897	52.2431	2.80436	52.3199	3.14255	52.4695	2.81243	52.7976	2.55002	59.085	5.73404	59.7899	6.36899		0.466336	0.00892658	0.505712	0.0325157
55.0991	3.18538	54.8657	2.40369	60.9731	4.40888	61.0711	3.78669	64.6455	2.08983	66.0651	1.58664	70.1219	1.95043	81.292	4.45406		51.6276	2.8189	52.7785	2.30824	52.3509	2.53539	52.6455	3.191	52.6976	2.77029	51.9427	2.97256	57.6641	5.82353	58.8044	6.57232		0.452013	0.0316785	0.499	0.0198729
55.3276	3.27963	55.2074	2.73204	61.418	4.13836	61.5856	2.97167	64.8901	2.09762	65.8157	1.98764	69.453	1.61898	80.8997	4.26831		51.3187	2.44942	53.1242	2.44182	52.4805	2.26823	52.4924	3.06636	52.8123	2.80484	51.6449	3.3992	56.1062	5.63213	58.0769	6.60954		0.466193	0.0297496	0.497497	0.00991744
55.6481	3.30277	55.8214	2.92017	61.1478	3.78584	61.4772	2.56031	64.7078	1.97936	65.3551	2.19518	68.4122	1.5748	80.0129	3.89452		51.9101	2.22397	53.0185	2.14299	52.5504	1.96336	52.5128	3.08678	52.7502	2.71474	51.476	3.58837	54.9924	5.55313	57.0427	6.50662		0.489207	0.0342821	0.471408	0.00260797
55.8293	3.14081	55.915	2.6188	60.1855	3.1509	61.1685	2.42784	64.358	2.03805	64.5346	2.18014	67.3957	1.69386	79.3321	3.7226		52.7502	2.0133	52.8696	2.12794	52.3625	1.67454	52.3075	2.89623	53.0529	2.69649	51.4073	3.1734	53.86	5.31051	56.3753	6.65925		0.483619	0.0404121	0.477755	0.0110841
55.8843	2.87546	56.1792	2.40798	59.1637	3.08081	61.0602	2.75318	63.9726	2.13609	63.7784	2.39432	66.8041	1.83244	78.763	3.72542		53.4024	1.62894	53.4002	2.42672	52.6992	1.49065	52.6072	2.96262	52.5629	2.49403	52.1181	3.31795	53.8962	4.96679	56.213	6.78602		0.460716	0.0514666	0.473058	0.0109939
55.3217	2.70917	55.9999	2.29901	58.1153	3.11717	59.8385	3.08563	62.7305	2.35815	63.262	2.39	66.3163	1.53408	78.2065	3.70984		53.924	1.70711	53.6134	2.36791	53.1383	1.42335	52.3445	2.98515	52.2399	2.50366	52.7969	3.53976	54.3065	4.83358	56.1606	6.91512		0.47966	0.0538301	0.482918	0.0108359
54.9614	2.59265	55.8312	1.84242	56.6064	3.24573	58.5055	3.15853	60.9443	2.20919	63.0646	2.3956	66.787	1.80535	77.7192	3.64917		54.3261	1.81002	53.6001	2.32525	52.9156	1.47746	51.7732	2.94245	52.0414	2.52058	53.7485	3.59218	54.6874	4.70156	55.4635	6.748		0.493994	0.0509592	0.487116	0.0168499
54.1812	2.37385	55.3641	1.29765	55.0835	3.38831	57.5337	3.48842	59.318	2.06309	62.5579	2.12995	66.7305	2.05986	77.2566	3.5345		54.6284	1.93026	53.1777	2.26175	52.6442	1.51103	51.7038	2.8616	51.94	2.62915	54.6136	3.60597	55.5611	4.66901	55.3176	6.49085		0.476839	0.0446888	0.462656	0.0244852
53.5481	2.23282	54.7557	1.5268	54.7728	3.62217	56.9572	3.28049	58.2002	1.8885	62.1454	1.78173	67.0229	2.21122	77.2957	3.12382		54.3857	2.0124	52.9251	2.49792	52.7228	1.52021	51.6945	2.68668	51.8773	2.60798	54.7515	3.41891	55.8698	4.77939	56.2309	6.23326		0.480576	0.0284335	0.470922	0.0386321
53.2794	1.93857	54.3167	1.85429	54.798	3.76753	56.7202	3.54873	57.5338	1.99619	62.488	1.99847	67.51	1.98033	77.0303	2.94454		53.9029	2.03138	52.603	2.55859	52.9159	2.06668	51.7247	2.83965	51.7893	2.51179	55.106	3.93536	55.8042	5.35514	56.4903	5.5361		0.524597	0.0134894	0.473161	0.0386758
52.7473	1.88366	53.9708	2.2738	54.876	3.94845	56.1852	3.61213	56.7488	2.5223	62.2357	1.73787	67.4734	1.73606	76.8045	2.66153		53.5225	2.42583	52.0716	2.53866	52.59	2.07099	51.7785	2.99601	52.3655	2.47739	55.2792	3.6643	55.2469	5.28069	56.2634	4.76018		0.545877	0.00486039	0.484886	0.0301802
52.9983	2.25665	53.6421	2.71033	54.8837	3.99671	56.6399	3.69423	56.7225	2.85719	61.6054	1.96764	67.2765	2.10023	76.7053	2.40218		52.8885	2.35799	51.7784	2.61845	52.4845	2.19875	51.9946	2.78858	52.5519	2.16822	55.2571	2.9756	55.077	4.56628	56.5268	4.00546		0.55397	0.0137401	0.493273	0.0182325
52.5584	2.19723	53.1347	2.88786	55.0832	3.67498	56.7751	3.64077	57.4482	3.1294	60.9695	1.91839	66.5003	2.17693	76.2547	2.26853		52.5833	2.40343	51.8515	2.60888	52.4468	2.18595	51.9642	2.54722	52.9023	2.31252	54.8628	2.75106	54.9944	3.8458	57.2772	3.58529		0.563775	0.0439888	0.513671	0.0119962
52.623	2.66405	53.1512	2.95134	55.496	3.48404	56.6741	3.88458	57.9925	3.01172	61.0495	1.94144	66.2716	2.28676	75.6358	2.10397		52.4359	2.52749	52.149	2.6062	52.6633	2.40773	51.8529	2.43834	53.0722	2.37186	54.1768	2.80113	54.7578	3.20694	57.5056	3.05459		0.603311	0.0702373	0.517262	0.0079598
52.7969	3.05009	53.3773	2.98751	55.5438	3.34547	56.5859	4.46746	58.6843	3.06061	60.91	2.09066	65.8165	2.36155	75.359	2.00419		52.2015	2.76622	52.0585	2.42038	52.3374	2.5338	51.8825	2.53599	53.1291	2.75066	54.2096	2.98186	54.5421	2.38894	56.9669	2.2654		0.629534	0.0948806	0.489587	0.0236917
52.8677	3.32152	53.2408	2.95122	55.4863	3.4063	56.0218	4.62114	58.9099	2.7541	60.2355	2.11919	65.2439	2.36113	75.6798	1.62616		51.9133	3.07009	51.9587	2.60995	51.7052	2.4272	51.665	2.5858	53.1564	3.16923	53.8709	2.97479	55.2639	2.28008	57.1309	1.87642		0.662519	0.103803	0.477844	0.0240695
53.1801	3.46038	53.2101	2.92537	55.4268	3.19649	56.1436	4.60117	59.1371	2.20108	60.0819	2.12241	64.7576	2.26903	75.7931	1.59364		51.4454	2.90422	51.9445	2.48629	51.5943	2.89292	51.1226	2.42409	52.775	3.33075	52.9808	3.11047	54.9595	2.46291	57.2772	1.74083		0.671249	0.11097	0.493894	0.00583788
53.208	3.21299	53.1558	2.75776	55.3564	2.93033	56.3277	4.39753	59.03	1.8596	59.7687	1.9546	63.9523	1.97273	75.2907	1.9912		51.6287	3.30365	52.4068	2.62565	51.2918	3.11335	51.2141	2.60741	53.0366	3.62777	52.4704	3.58105	53.9689	2.64667	56.6841	1.74208		0.70476	0.105197	0.511818	0.0245174
53.8419	3.59451	53.2518	2.73298	54.8931	2.67034	56.2242	3.80299	58.3857	1.70032	59.2903	2.27241	63.8377	1.75928	74.6683	2.18731		51.0985	3.39151	52.2303	2.7225	51.227	3.46558	51.451	2.67683	52.853	3.51152	52.1007	3.97587	52.9917	2.88319	55.4312	1.80346		0.730614	0.0974748	0.504669	0.0198399
54.2875	3.37304	53.1035	2.73798	54.0378	2.70009	56.1085	3.30356	57.9208	1.99507	58.6859	2.12001	63.5074	1.4417	73.9154	1.86878		50.7939	3.38806	51.7894	2.79301	50.7334	3.42435	51.354	2.77772	52.2171	3.43649	51.493	4.05946	52.8087	3.1003	54.4984	2.18076		0.718777	0.107711	0.502698	0.00958224
54.4356	2.76003	52.9038	2.66314	53.0684	2.67574	56.0566	2.95756	57.3655	2.16956	58.5761	2.09547	62.5547	1.17296	72.991	1.74446		50.8919	3.39774	51.614	3.00607	50.7219	3.40265	51.1535	2.8681	51.7972	3.46331	50.8915	3.92096	52.5313	2.92586	53.472	2.52947		0.746122	0.0934117	0.494493	0.0138234
54.4273	2.66295	53.1162	2.98442	52.9364	2.44058	56.272	2.69644	57.2186	2.46207	58.7358	2.24271	61.2248	1.00771	71.7178	1.48681		51.2467	3.57199	51.6623	3.09521	51.1071	3.52987	51.0994	3.04646	51.4381	3.48067	50.6216	3.74756	51.4659	2.32224	52.2562	2.74947		0.756253	0.083131	0.48063	0.0193946
54.1719	2.49696	52.8988	3.01641	53.0343	2.01198	56.1107	2.15508	57.1089	2.67257	58.7904	2.35405	60.2557	0.996338	70.5539	1.28337		51.6472	3.7206	51.5422	3.12858	51.3231	3.28601	50.9132	3.04197	51.1549	3.68569	50.6194	3.56546	51.2314	2.02328	50.9664	2.90127		0.739128	0.084683	0.496222	0.0151917
53.9212	2.23508	52.9875	3.28732	53.5542	1.53123	55.7727	1.4392	56.8043	2.50252	59.055	2.62829	59.9267	1.28497	69.626	1.24608		51.4979	3.35799	50.988	2.80223	51.39	2.97801	50.4765	2.94095	50.5027	3.69584	50.7661	3.44437	50.8956	1.707	49.7525	3.05552
53.8288	1.91162	53.0424	3.30504	54.5708	1.07894	56.3836	1.15252	57.2504	2.22317	59.6252	2.49899	58.6272	1.15093	68.7905	1.47137		51.9409	3.25071	51.4302	2.89988	51.2846	2.65685	50.3222	3.05229	50.0306	3.67763	50.7378	3.35555	50.5275	2.01983	49.214	3.36162
53.6905	2.14871	53.5329	3.19251	55.1874	1.0354	56.7057	1.30659	57.34	1.93328	60.0201	2.65865	58.1539	1.63189	67.7542	2.36321		52.2572	3.11551	51.7574	2.80316	51.88	2.68391	50.4147	3.09815	50.0429	3.68932	50.8688	3.34548	49.9355	2.34663	48.6426	3.3317
53.5581	2.5049	54.1341	3.0452	55.1821	1.25474	56.3811	1.61968	57.3052	2.40374	59.9447	2.84357	58.0549	2.07395	66.7415	3.10787		52.2677	2.9194	51.9621	2.76576	52.0136	2.47717	50.2991	2.9808	49.9829	3.76463	50.8842	3.20541	49.5679	2.2064	48.3693	3.46482
53.5231	2.69278	54.0081	2.88831	54.5577	1.28667	55.7001	1.77549	56.7767	2.47726	59.548	2.9018	58.1073	2.34121	65.6315	3.53135		52.2269	2.5436	52.2001	2.63579	51.852	2.29879	50.4398	3.02748	49.8139	3.92885	50.5937	2.99926	49.0813	1.99567	48.0371	3.64766
53.3075	2.70242	53.609	2.77709	53.6563	1.6605	54.6826	1.3837	56.3256	2.20214	58.9072	2.85963	58.1804	2.56689	64.9187	3.57127		52.2378	2.32609	52.4715	2.67455	51.4374	2.47032	50.312	3.16036	49.6952	3.82316	50.6128	3.16744	48.6592	1.91419	48.3925	3.8207
53.0671	2.86424	53.3154	2.79959	51.9088	1.98809	53.7699	1.06107	56.3941	1.82064	57.9738	2.64815	57.2596	2.82479	63.7389	3.4284		52.2959	2.48113	52.9173	2.98206	51.1196	2.77326	50.3705	3.3627	49.7163	3.78225	50.5858	2.93898	48.8481	1.95909	48.7977	3.7747
52.7216	2.77293	52.7993	2.8204	50.9496	2.73112	52.7043	1.02138	56.0449	1.55938	57.2866	2.37634	56.9195	2.83189	62.534	3.02021		51.8747	2.3066	52.9105	2.82666	51.0862	3.07356	50.5633	3.43295	49.8879	3.82494	50.586	2.61393	48.8843	1.76792	49.0036	3.68656
52.9396	2.51276	52.2031	2.77311	50.6101	2.80666	52.1866	1.0859	55.5323	1.86503	56.1673	2.18321	56.0261	2.83578	62.1831	2.43215		51.4201	2.30081	52.9814	2.7993	51.0232	3.09966	50.6134	3.22161	50.2131	3.59763	50.8288	2.52996	48.9866	1.69259	48.983	4.00634
53.1496	2.47052	51.7991	2.6346	50.6675	2.57246	51.9777	0.939324	54.4578	2.02274	55.3626	2.14152	55.5704	2.68367	61.4803	2.30638		51.1805	2.33375	53.2172	2.83878	51.2141	3.0861	50.945	3.01348	50.6483	3.23427	50.944	2.37571	49.1043	1.89871	48.6101	3.99576
53.4218	2.25339	52.0698	2.46903	50.9558	2.50816	52.2367	0.8838	53.9457	2.58259	55.1405	2.12587	54.8103	2.54184	60.85	2.33252		51.1429	2.4218	53.1208	2.91798	51.5045	3.0416	51.3852	2.70424	51.3983	2.93271	51.1992	2.29774	49.314	1.77678	48.5705	3.7593
54.0776	2.12587	52.6118	2.31214	51.3664	2.32585	52.1926	0.813183	53.5431	3.05964	54.9361	2.09398	53.8083	2.46983	59.9691	2.50365		51.3274	2.54307	53.1464	3.01169	52.0028	2.98973	52.0223	2.55121	52.2646	2.93883	51.2158	1.96615	49.7062	2.05347	48.2389	3.58867
54.1652	1.94151	52.7735	1.93303	51.904	2.17082	51.8824	0.9264	52.8649	3.53602	55.3083	2.10691	53.6133	2.26401	59.8983	2.44848		51.7698	2.40754	52.738	2.92108	52.1666	2.87089	52.0137	2.45767	52.6959	2.90017	51.3542	2.0805	49.6384	2.10939	48.2266	3.43924
53.8236	1.92393	52.9513	1.96625	51.6981	2.05175	51.5399	1.44399	52.0234	3.99148	55.1324	2.14801	53.8188	2.00858	59.5462	2.5701		52.242	2.47301	52.1683	2.7993	52.0374	2.76318	51.9326	2.6885	52.7523	2.84541	51.392	2.30183	49.4384	2.17308	48.8	3.10665
53.1236	2.07121	52.7765	2.10425	51.3971	1.66691	50.8801	1.39599	51.5218	3.9897	55.445	2.22841	54.6521	1.86382	59.1196	2.55619		52.7144	2.46787	52.1709	2.86692	51.8421	2.84433	51.8583	3.06985	52.4126	2.98099	51.1523	2.35729	49.2841	2.18213	49.8487	2.49499
52.9364	2.1909	52.1757	2.29536	51.3838	1.52761	50.6733	1.74847	52.092	3.92947	55.1806	2.26241	55.1705	1.98127	58.939	2.39255		52.7504	2.40968	52.0591	2.65158	51.8391	2.84409	51.5152	3.32605	51.9984	3.21239	51.0151	2.40265	49.4593	2.19363	50.989	2.41945
52.6793	2.13985	51.4743	2.16517	50.8872	1.90128	50.1774	2.04284	52.3408	3.62427	54.9417	2.2943	55.5286	2.39628	58.6574	2.59327		52.4822	2.21874	52.0414	2.32499	51.8195	2.75808	51.1469	3.3586	51.3223	3.07307	50.8265	2.50352	49.6987	2.14066	51.6682	2.61355
52.5085	2.09485	51.386	2.2057	50.2956	2.20068	50.0887	2.42372	52.5076	3.34471	54.9869	2.48839	55.9868	2.49982	58.6181	2.58481		52.6906	2.17316	52.097	1.92561	51.729	2.50476	51.2409	3.1607	50.4303	2.81236	50.5781	2.60865	49.6482	1.83601	52.649	2.71065
52.4013	2.05089	51.0135	2.12737	50.2197	2.53314	50.1994	2.57037	52.9595	3.00111	54.8364	2.48099	56.8678	2.77809	58.6795	2.26971		52.5896	2.16816	52.495	1.75387	51.8293	2.28699	51.8522	2.87634	50.0605	2.70393	50.4764	2.59023	50.2729	2.12967	53.558	2.65062
52.8858	2.18771	50.7662	2.28994	50.1832	2.62842	50.4641	2.41484	53.7303	3.09599	55.1525	2.35653	57.0755	3.22371	59.3553	2.14989		52.392	1.95918	52.9331	1.78137	52.3461	2.3618	52.1977	2.48903	49.9501	2.67123	50.7314	2.5833	51.1802	1.98907	53.6335	2.67436
53.5575	2.50071	50.5866	2.49553	50.4533	2.82334	51.3896	2.80441	54.2516	3.10284	55.6586	2.10954	56.5418	3.70574	59.0339	1.78405		52.3029	1.91299	53.0429	1.79132	52.3156	2.34654	52.3491	2.18839	49.932	2.71642	50.8926	2.48953	51.6647	1.27844	53.6714	2.67668
53.6304	2.75882	50.4905	2.53244	50.7261	2.75136	52.0709	2.6786	54.0253	2.62663	56.4814	1.86763	56.0102	3.99455	59.0622	1.55705		52.6804	2.16122	52.9178	1.97361	52.0683	2.5603	52.5305	2.14568	49.9056	2.71001	51.19	2.52352	52.0775	0.967065	53.7643	2.35428
53.6822	2.84205	50.8648	2.54638	51.2317	2.9898	52.8864	2.56997	54.0242	2.16804	57.1497	1.81202	56.2454	3.82676	59.2166	0.788405		52.9266	2.51886	52.9598	2.26717	51.8013	2.76639	52.3794	2.24788	49.8454	2.94746	51.4782	2.59412	52.2283	0.706196	53.8263	2.04785
53.59	2.76663	50.8457	2.62919	51.8047	3.4291	53.6263	2.41631	53.9993	1.78199	58.2401	1.92846	56.2702	3.54722	59.1336	0.759405		52.7238	2.75266	52.8315	2.43584	51.6879	3.02194	52.0104	2.42076	49.7265	3.25641	51.7517	2.69291	52.9071	0.793237	53.786	1.93526
54.0386	2.60556	51.5195	2.93412	52.6451	3.70993	54.2695	2.40729	54.1334	1.8227	58.7555	2.41644	55.6692	3.37953	59.0529	0.837353		52.6281	2.85972	52.7662	2.55203	51.6264	3.09356	51.4924	2.49896	49.6374	3.33853	51.7194	2.48168	52.9638	1.37797	53.7558	1.96613
54.3999	2.47337	52.5816	2.68093	53.4461	3.63114	54.6649	2.56141	54.1385	2.02477	58.3885	3.02164	55.382	3.24614	58.5934	1.22644		52.8686	3.01793	53.1587	2.64848	51.4197	2.92663	51.1556	2.35699	49.7859	3.19439	51.9099	2.18545	52.9095	1.81549	53.9015	1.97314
54.4752	2.41604	53.5555	2.82037	54.006	3.58661	54.3247	2.57535	54.0932	2.66193	57.7335	3.5246	55.0041	3.27003	58.1882	1.70736		53.0575	2.66297	52.9762	2.29117	51.8209	2.66078	51.2054	2.06773	50.1372	2.93736	52.2757	2.00398	52.7022	1.99543	54.0055	1.9422
54.7983	2.47509	54.679	3.14782	54.5521	3.46582	54.5005	2.96084	54.2838	3.20587	56.8639	3.81226	54.978	3.303	57.6364	2.3596		53.1164	2.09839	52.944	2.03267	51.8903	2.08727	51.337	1.70401	50.4009	2.46114	52.2021	1.72726	52.3377	2.16676	54.1261	2.11155
55.3742	2.53263	55.7805	3.21887	55.5306	3.18416	55.1021	3.13576	54.3781	3.49684	56.2204	3.84493	54.797	3.50882	57.793	2.55765		53.1321	1.47277	52.6473	1.77622	52.2492	1.66802	51.8215	1.53616	50.4439	1.91893	52.3883	1.6856	52.7672	2.29859	54.1852	2.1257
55.8631	2.44542	56.6956	3.20815	56.2612	2.88447	55.1862	3.05656	54.3458	3.60275	55.4228	3.73389	55.2027	3.7228	58.5242	2.66212		53.1026	1.10427	52.6059	1.76446	52.3811	1.36208	51.9046	1.36885	50.7698	1.46768	52.5213	1.65277	52.4156	2.02392	54.4828	2.19198
56.0587	2.30443	56.4999	3.28339	56.3373	2.8256	55.0824	3.0501	53.6655	3.38802	54.4833	3.60497	55.296	3.9541	58.7767	3.00979		53.2274	1.24868	52.4267	1.73924	52.5085	1.37004	51.9766	1.42122	51.1088	1.26363	52.5131	1.75453	52.321	1.80186	54.7447	2.43788
55.988	2.19741	55.7157	3.54572	56.0661	3.00533	54.977	2.85175	52.905	3.24859	53.7383	3.36533	55.6067	3.88848	59.4965	3.02965		53.2387	1.27232	51.9822	1.87217	52.4302	1.48215	51.9806	1.61401	51.5669	1.37617	52.5826	1.92831	52.2365	1.57451	54.4786	2.58352
55.8613	2.14244	55.2621	3.37366	55.9911	2.80001	55.2188	2.62616	52.4106	2.8761	53.0448	3.05406	56.1366	3.68415	60.3504	2.61466		53.3232	1.70299	51.656	2.13305	52.4024	1.85795	51.8226	1.98443	51.9294	1.71903	52.8521	2.15217	52.4314	1.94264	54.1264	2.80896
55.4963	2.36384	54.3082	3.4381	55.8127	2.60805	55.1416	2.2265	52.1581	2.45981	52.9001	2.67693	56.2572	3.36818	60.8895	1.90362		53.3161	1.96038	51.9627	2.38094	52.8758	2.33515	51.8646	2.3639	51.8756	1.87658	53.3964	2.43913	52.6201	2.22615	53.9724	2.88614
54.9009	2.34104	52.6637	3.62551	55.0492	2.53799	54.8713	1.87921	51.7848	1.77632	52.3451	2.42345	56.21	2.32043	60.6412	1.1644		53.5117	2.33801	52.7805	2.61674	53.1242	2.54514	52.0314	2.60188	52.6493	1.90696	54.2119	2.54326	53.0822	2.15687	54.1957	3.05373
54.5217	2.56612	51.6074	3.74279	54.2965	2.61433	54.8743	1.62072	51.271	0.952931	51.6714	1.79723	55.8287	1.61735	59.9899	0.32864		53.916	2.62088	53.6671	2.72409	53.62	2.65848	52.7539	2.82464	53.5315	1.81697	54.9579	2.4068	54.0031	2.36864	54.6192	3.05954
54.5456	2.63644	51.3167	3.55442	53.7055	2.52304	54.6545	1.46997	50.517	0.746756	51.6268	1.08658	55.7149	1.15994	59.4264	0.811385		54.0145	2.81568	54.548	2.87629	54.126	2.61927	53.3056	2.67589	54.0452	1.73204	55.4086	2.19509	54.3061	2.43104	55.3788	2.67664
54.6899	2.50736	51.0183	3.43854	53.1243	2.48072	54.3426	1.67575	50.0049	1.16988	51.9457	1.079	55.2108	0.870227	58.764	1.32819		53.8555	2.9285	55.1288	2.67221	54.4127	2.53617	53.7435	2.59351	54.3809	1.74069	56.2218	2.11439	54.8533	2.17319	56.8245	2.43882
54.3365	2.45501	50.5558	3.51308	52.2953	2.66395	53.878	2.0167	50.2279	2.00506	52.6639	1.01327	54.6058	0.782973	58.0009	1.53737		53.7933	2.88981	55.9438	2.77792	54.5634	2.31414	54.1755	2.66917	54.3226	1.58391	56.8997	1.9298	55.3726	1.91687	58.093	2.21943
54.1529	2.26227	50.3668	3.22489	51.5063	2.89522	52.9544	2.46412	50.3613	2.18574	52.6824	1.20071	54.0469	0.727389	57.4347	1.41696		53.944	2.83579	56.0442	2.75608	54.4376	2.08921	54.4974	2.80778	55.1369	1.85714	57.0396	1.55847	55.6565	1.85339	59.1044	1.88575
53.6481	2.30898	50.6522	3.31839	50.9294	3.07497	51.9375	2.95487	50.524	2.64162	52.3539	1.72397	53.514	0.78343	56.7233	1.50864		54.1208	2.17192	55.682	2.52366	54.5152	1.87797	54.5308	2.7619	55.5078	1.91222	56.9793	1.24347	55.2928	1.8123	60.2668	1.63082
53.0533	2.26968	50.1708	3.2162	50.2825	2.93472	51.2301	3.40575	50.8256	2.83319	51.9289	1.93791	52.7492	1.04797	55.7121	1.79411		53.8189	1.38913	55.075	2.21031	54.9611	1.72179	54.3395	2.40877	55.3195	1.6642	56.8945	1.09995	55.137	1.61787	60.3465	1.23718
52.0405	2.37276	49.7158	3.32229	49.7436	3.11886	50.9871	3.66952	51.6906	2.78671	51.608	1.79318	52.1578	1.32294	55.01	2.1841		54.2667	1.41511	54.7522	1.78048	55.0709	1.44999	54.3949	2.13734	55.4017	1.51164	56.8945	1.23867	55.2811	1.44423	60.1179	1.34646
50.9517	2.59228	49.3749	3.41244	49.3812	3.23348	50.4802	3.70328	52.2058	2.97834	51.6599	1.69578	51.9883	1.54483	54.0256	2.22007		54.8749	1.39238	54.596	1.73129	55.6439	1.49155	54.6525	2.06309	55.4818	1.13441	55.8909	1.4139	55.1466	1.63445	59.7819	1.53727
50.3706	2.9702	49.0101	3.34472	49.2667	3.44012	49.9604	3.58234	51.7332	2.7568	51.1668	2.06233	51.9283	1.62021	53.7899	2.45983		55.1996	1.48325	54.4835	1.68515	55.8716	1.69938	54.8919	2.01715	55.594	1.1778	54.7013	1.96293	54.9739	1.98306	59.3486	1.60797
49.6682	2.88476	48.9829	3.30805	49.069	3.37874	50.122	3.58703	51.2171	3.0877	51.3082	2.42258	52.2287	1.84234	53.635	2.94854		55.3002	1.65845	54.3582	1.78883	56.0379	1.83066	54.6414	2.00684	54.975	1.41719	54.1459	2.05499	55.0249	1.93371	58.5978	1.66403
49.7563	2.93356	48.8805	3.34304	49.1392	3.33305	50.3975	3.43413	51.0497	3.08328	52.0322	2.7901	52.2656	2.05691	53.8402	3.44942		55.1141	1.84101	54.3292	1.56953	55.5485	1.89945	54.49	1.97078	54.1871	2.02607	53.7639	1.72578	54.7463	1.92919	57.5885	1.79681
49.6498	2.79131	48.9077	3.54006	49.2411	3.52502	50.6672	3.05976	51.1641	3.18028	53.2205	3.18292	51.9574	1.91782	54.629	3.82322		54.8288	1.84849	53.8822	1.4065	54.3891	1.87129	53.9585	1.80482	53.573	2.54202	53.4724	1.81687	54.3443	1.73244	57.1995	1.92596
49.7252	2.72191	48.9556	3.32527	48.9978	3.56214	50.7964	2.82411	51.3162	3.41159	53.9428	3.27927	52.1383	1.73545	55.4911	3.4647		54.0379	1.72043	53.2591	1.50993	53.839	1.90911	53.7741	1.84851	53.2806	2.73202	53.4096	1.91392	54.1024	1.08958	56.9839	1.65078
49.8302	2.76628	49.397	3.42183	48.7927	3.4825	50.7133	2.56772	51.0381	3.40841	53.7742	3.43902	52.4566	1.70678	56.6066	2.90172		53.442	1.67391	52.9603	1.50676	52.9665	1.88863	53.2712	1.61676	53.1391	2.75518	53.8875	1.72992	53.7514	0.950041	56.3617	1.16818
49.9005	2.76544	49.6807	3.58084	48.5715	3.31034	50.6178	2.55729	51.0113	3.58104	53.9725	3.3277	53.1049	1.90606	56.8046	1.91669		52.9431	1.6784	52.677	1.33801	52.05	1.91394	52.9352	1.57052	53.0633	2.62394	54.0577	1.70204	53.2588	1.53031	55.9722	1.18131
50.1815	2.88087	49.6189	3.57756	48.3249	3.41649	50.1144	2.72389	51.2293	3.0757	54.3131	2.8977	52.7729	2.25275	56.0457	1.43652		52.6208	1.76563	52.4443	1.40308	51.6005	2.1975	52.6198	1.74176	53.3978	2.53517	53.9024	1.92817	52.6678	2.00578	55.9334	0.990701
49.9976	2.85844	49.8247	3.51969	47.9674	3.39398	49.0983	3.11559	51.0949	3.03912	54.4132	2.17746	52.7145	2.27275	55.7113	1.00075		52.3662	1.95031	52.1765	1.91562	51.5914	2.53959	52.3147	1.94531	53.6493	2.24333	53.5337	2.14014	52.6253	2.66544	56.0138	1.34917
50.0079	2.80423	50.1151	3.23266	48.2844	3.2493	47.9436	3.56608	50.876	3.13254	54.3503	1.85587	53.5942	1.98928	56.051	0.911778		51.9752	2.39819	52.1832	2.47213	51.671	2.63173	52.1429	2.49486	54.0211	2.08468	53.2231	2.24199	52.0316	3.16406	55.312	1.31716
50.2732	2.76806	50.2638	3.03404	48.9453	2.90629	47.0063	3.62809	50.2553	3.02069	54.5871	2.03623	54.1746	1.5949	56.1941	1.32274		51.372	2.69039	52.0536	3.0001	51.5907	2.67411	51.5581	2.75156	54.1424	2.10558	52.6196	2.48103	51.2654	3.3139	54.6378	1.21275
50.8293	2.62623	50.4175	2.49308	49.6042	2.56852	47.0318	3.6428	50.3878	3.03159	54.9277	2.04825	55.025	1.77015	56.3473	2.02836		51.0709	3.26088	51.6563	3.24811	52.0626	2.85703	51.4689	3.34428	54.1473	2.40699	52.1282	2.95678	51.3128	3.45937	54.9775	1.57935
51.4076	2.24688	50.636	2.08961	50.0093	2.18243	47.0861	3.31688	50.4662	2.73942	55.0424	2.14448	55.2084	2.13499	56.7974	2.46982		50.8806	3.7469	51.9901	3.52982	52.4849	2.8729	51.0358	3.46627	54.0683	2.7	52.08	3.31384	51.2697	3.15881	55.0606	1.53
51.6478	1.68302	51.3091	2.35744	50.5485	1.70804	47.0741	3.0664	50.1563	2.5724	54.7459	2.94507	55.7048	2.14943	57.6539	2.50691		50.4742	3.75927	52.3726	3.33083	52.3412	2.41689	51.0355	3.31214	53.522	2.4924	51.8294	3.28267	50.8968	2.80612	55.1942	1.55272
52.1972	1.22814	51.3121	1.91974	51.2815	1.58096	47.5175	2.86865	49.7574	2.12533	54.3752	3.46649	56.0863	2.15113	58.0994	2.09329		50.2271	3.52415	52.6952	2.85939	52.7325	2.12508	51.1077	2.92913	53.8254	2.56855	51.679	3.29068	50.9054	2.45463	55.2191	1.30103
52.7962	1.15777	51.6898	1.77819	51.2142	1.7637	47.8647	2.57809	49.286	1.77912	53.8375	3.42781	55.9207	1.96029	57.7896	1.83819		50.4201	3.38848	52.9231	2.60485	52.862	1.99952	51.5448	2.49417	53.9194	2.48187	51.9918	3.01791	51.771	1.8165	55.7584	1.17432
53.2046	1.10184	52.2396	1.85006	51.0847	2.30061	48.3186	2.49899	49.6836	2.03748	52.8809	2.79489	55.6963	2.24993	57.3541	1.73739		50.5829	3.24347	52.9522	2.4134	52.935	1.84518	51.9209	2.11935	53.5796	2.29035	52.8962	2.70602	52.9984	1.64648	56.1659	0.882947
53.1515	1.17514	52.2878	2.07511	50.7889	2.3576	48.81	2.19727	50.1808	1.91934	52.7983	2.36589	54.9605	2.10921	56.7542	1.94955		50.6629	2.94403	53.0154	2.36046	52.3357	1.42522	52.121	1.74	53.3695	2.24166	53.3029	2.20114	53.2376	1.42159	56.3252	1.03743
52.9523	1.34737	52.2288	2.36172	50.9899	2.04445	49.8763	2.2084	51.0076	1.92835	52.9407	1.86689	54.4739	2.19127	56.1846	2.6043		50.7201	2.69514	52.7281	2.29463	52.2009	1.31179	52.0504	1.47816	53.2885	2.21872	53.4036	1.66088	53.7278	1.38788	56.4903	1.36945
52.8712	1.54183	51.7393	2.31389	51.102	2.31034	50.4706	2.41409	51.5424	2.14622	52.9321	1.41084	54.3189	2.35184	55.7509	2.95831		50.7172	2.51923	52.3504	2.3311	52.4003	1.43491	51.8464	1.70215	53.6181	2.57817	53.9323	1.45023	54.9326	1.5789	56.6553	1.42432
52.6753	1.75188	51.831	2.74518	50.6735	2.60751	50.1992	2.53007	52.2743	2.29009	53.015	1.13864	53.8159	2.04824	55.6248	2.60417		50.8832	2.27812	51.6808	2.24291	52.1063	1.30039	51.6483	1.8822	53.0766	2.60153	54.2062	1.389	55.7712	1.54223	56.7521	1.47926
52.4066	2.00361	51.7839	2.82467	50.9589	2.57909	50.3224	2.8461	53.048	2.28023	53.2031	1.03433	53.4196	1.87446	54.6515	2.52623		51.1274	1.82008	51.6405	2.07506	52.0306	1.43935	51.6762	1.94529	52.9044	2.7441	53.7794	1.40054	55.9075	1.1803	57.0287	1.54667
52.279	2.30317	51.3933	2.85301	50.9995	2.17242	50.2131	2.98338	52.8402	2.25745	53.9911	1.34496	53.4691	1.79599	53.5418	2.44373		51.441	1.57257	51.9965	1.77997	51.7675	1.46212	51.4141	1.80952	52.92	2.86955	53.1889	1.49692	55.8353	0.866599	57.0326	1.54778
52.2127	2.62473	50.9253	2.56757	50.893	2.34303	49.4307	3.04013	52.6496	2.04814	54.3974	1.63933	53.195	2.06653	52.2339	2.38427		51.2041	1.4393	52.0744	1.76433	51.9764	1.85502	50.999	1.61349	52.7732	2.88742	52.602	1.4903	56.3651	0.890358	56.8306	1.33897
52.2157	2.75726	51.0071	2.19528	50.1812	2.609	48.8481	2.96804	52.5297	1.9174	54.5089	2.02296	52.8447	2.64184	51.6552	2.13865		51.5688	1.67313	51.8206	1.9518	52.068	2.07743	51.2163	1.71003	52.8426	2.85819	52.4364	1.71378	56.9355	1.07903	56.8248	0.893783
52.3148	2.96957	50.9605	2.23003	49.6816	2.7799	48.8441	2.53599	52.3571	1.89459	54.8113	2.51833	52.4087	3.17599	51.6206	1.9083		51.9116	1.75402	51.8288	1.88919	52.2622	2.16416	51.7142	1.72295	52.6761	2.598	52.445	2.01636	57.1957	1.31094	56.5876	0.914783
51.9795	2.98889	50.1378	2.22975	49.2722	2.87192	49.1116	2.4309	52.0762	1.64273	55.0128	2.90746	52.0253	3.05086	50.6822	2.03911		51.777	1.78954	52.0257	1.52686	52.3639	2.30342	51.8003	1.72315	53.0302	2.72952	52.2633	2.07088	56.9145	1.49148	56.1776	1.36143
51.6266	2.86258	49.5693	2.39253	48.5346	2.8515	49.1014	2.23193	51.7059	1.4969	54.6629	3.08392	52.2822	2.48212	50.251	2.05286		51.9349	1.96694	52.0035	1.2383	52.3482	2.15117	51.896	1.55235	53.1898	2.61415	52.4018	2.27333	56.588	1.62297	55.4978	1.87374
51.229	2.71479	49.7137	2.68824	48.2908	3.03772	49.4484	2.13914	51.4769	1.54278	53.7229	2.96012	51.2612	2.22625	49.6865	1.96778		52.2689	1.98686	52.0714	1.06763	52.5475	2.21309	52.4453	1.74768	53.4339	2.27275	52.7857	2.5264	56.2385	1.72039	55.0127	2.45581
51.2096	2.59486	50.3544	2.98256	48.465	3.22304	50.4369	2.4957	51.1279	1.62406	52.6008	2.59373	50.4424	1.88368	49.6972	1.51222		52.7549	2.06298	52.4417	1.27067	52.6351	2.03312	53.091	2.01021	53.6243	2.1551	53.1087	2.59417	55.8455	1.8234	54.5619	2.8072
51.0785	2.59748	50.4465	2.95161	48.6689	3.26164	50.9858	2.69571	51.0423	1.74669	51.5749	2.14928	49.4094	1.67869	49.2024	1.17397		52.2255	1.91041	52.6499	1.51588	52.7771	1.90659	53.2841	2.12625	53.6098	2.27437	53.3482	2.57374	54.9556	1.77792	54.4228	3.08606
50.8866	2.6306	50.8282	3.02661	48.9318	3.0972	51.2944	2.69878	50.7483	1.9948	51.4173	1.59788	48.8113	1.51514	48.6864	0.916995		51.9964	1.91472	52.672	1.5123	52.7178	1.85704	53.2518	2.09448	53.5002	2.41247	53.3512	2.41619	54.564	1.74958	54.4151	3.08212
51.092	2.67234	51.4653	3.24204	49.1716	2.97819	51.96	2.76417	50.5793	2.27136	51.0415	1.38452	48.9977	1.83849	48.7382	0.839527		52.182	2.09277	53.0619	1.96316	52.5134	2.02616	53.4045	2.48156	52.9555	2.33246	53.6013	2.38516	54.2817	1.77457	54.4819	3.21708
51.2402	2.84783	51.9666	3.74503	49.1412	2.898	52.6241	3.01478	50.4679	2.56914	51.1365	1.23385	48.6237	2.00909	49.0328	0.996774		51.9803	2.22089	52.8401	2.15406	52.611	2.58813	53.0131	2.66503	52.57	2.75775	53.3039	2.32507	54.3079	2.12202	54.6926	3.54962
51.272	3.08041	52.0531	4.02511	49.326	3.07177	53.1321	3.12349	51.3558	3.10099	52.1074	0.988948	49.529	2.26312	50.7129	0.975806		51.6101	2.26589	52.4126	2.42152	52.9452	3.11494	52.7361	2.82907	52.5058	3.20174	53.1373	2.38864	54.614	2.51588	54.9436	3.62527
51.1208	3.31866	51.934	4.20308	49.4412	3.16778	53.2792	3.19534	51.6468	3.25005	52.71	0.942938	50.277	2.0715	52.4054	1.14132		51.6255	2.39975	52.0343	2.57379	53.263	3.5248	52.5388	3.09163	52.7296	3.14064	53.415	2.38921	54.8316	2.07678	54.9091	3.53884
51.3314	3.52168	51.8115	4.28543	49.5299	3.39155	52.7443	3.16878	51.1798	2.647	53.4613	0.650982	51.7965	2.13539	53.9659	1.35833		52.5258	2.78822	51.8973	2.94179	53.2126	3.68536	52.9566	3.42233	53.3515	3.26079	53.5927	2.13636	55.7046	1.89779	54.6296	3.21543
51.37	3.41976	51.483	3.94924	49.2344	3.60743	52.1712	2.87694	51.4764	2.24362	53.7926	0.706637	52.7254	1.83713	54.4296	1.57978		52.7886	2.8801	52.385	3.61285	53.5776	3.92865	53.3103	3.84103	53.9652	3.3478	54.397	2.14826	55.6113	1.89746	54.7303	3.07474
51.4681	3.29832	51.2745	3.52003	48.9287	3.61595	51.8442	2.62532	51.7721	2.18508	54.6069	0.696076	53.4333	1.77478	55.0858	1.42643		53.0428	3.30081	52.5613	4.03558	53.9889	4.11838	53.5272	4.02216	54.5012	3.56502	54.9396	1.99808	55.5194	2.07009	54.7444	2.9283
51.563	3.13482	50.8148	3.02463	48.7518	3.53427	51.4135	2.27341	52.0844	1.9866	55.36	0.741484	54.5642	1.86822	55.7278	1.56029		53.2409	3.74644	52.6159	4.37514	54.1138	4.24653	53.9514	4.28071	54.7374	3.85919	55.4469	1.98039	54.9978	2.49266	55.1263	2.98259
51.4352	2.99224	50.045	2.59744	48.5186	3.48573	50.4926	2.3211	50.735	1.28276	55.1849	1.17329	54.7801	1.86114	55.641	1.73852		53.0464	4.07046	52.525	4.49168	53.5968	3.98853	53.8756	4.27013	54.1289	3.98799	54.8836	1.64072	54.2115	2.27564	55.1493	2.9755
51.3166	3.04371	49.2257	2.58419	48.4685	3.48567	49.4293	2.54198	50.1932	0.792766	55.2769	1.62122	54.5964	1.50409	54.7829	1.7218		52.835	4.25673	52.3403	4.57227	53.1547	3.8427	53.6196	4.15627	53.4301	4.11149	54.3683	1.36938	53.5693	2.08066	55.8329	2.88414
50.6321	3.12427	48.7042	2.97657	48.2537	3.4566	48.9962	2.58786	50.4187	0.938767	55.1815	1.49872	53.861	1.39525	53.7778	1.87013		52.227	4.28314	52.2059	4.45525	52.9136	3.96295	52.7041	3.97994	52.1205	3.89569	53.7094	1.23468	52.942	1.86982	56.0629	2.28434
50.693	3.32264	48.7796	3.1117	48.4339	3.48047	48.9905	2.75113	50.5268	1.38837	54.3442	1.14639	53.6676	1.5398	53.501	2.0707		51.8863	4.19961	51.8171	4.08652	52.2039	3.83373	51.6594	3.84672	51.1538	3.74981	53.0061	1.25806	52.8499	2.0037	56.2315	1.81007
50.5601	3.36723	48.8002	3.5047	48.6034	3.74956	48.3687	3.19401	50.7097	2.26242	52.9937	0.998468	53.7617	2.09368	52.8922	2.42374		51.6017	3.94736	51.1945	3.57029	51.7519	3.7332	51.0847	4.0063	50.984	3.72446	52.682	1.83797	52.9146	2.29536	56.6313	1.88788
50.3393	3.5298	48.4806	3.73946	48.5834	4.11007	48.0577	3.96016	50.8493	3.15321	51.0121	0.983269	53.0562	2.42751	52.7384	2.6895		51.5557	3.71263	51.5844	3.26983	51.5199	3.53449	50.8015	4.04741	50.7458	3.38507	51.9668	1.7199	53.6976	2.34816	56.3675	1.81592
50.4091	3.60498	48.8016	4.0131	48.2088	4.14437	47.883	4.16961	51.5666	3.57866	50.3002	0.845247	52.6086	2.93764	52.4128	2.9333		51.8693	3.46069	52.1234	2.86439	51.7945	3.38652	51.1137	4.05713	50.8993	3.09538	51.9691	1.74049	54.3169	2.25848	56.4298	1.78901
50.4922	3.59949	49.1609	4.12944	47.7163	3.85324	47.8427	4.44387	51.7573	3.63656	50.0478	1.54833	52.5595	3.45587	52.0735	3.26983		52.167	3.25967	52.6776	2.31854	51.748	2.89556	51.1162	3.59722	51.1285	2.94253	51.8538	1.64548	54.1084	1.84433	55.6534	1.52283
50.9043	3.86146	49.2701	3.9624	47.6455	3.57121	48.1303	4.51979	51.6191	3.46711	49.9562	1.39878	52.8287	3.4431	51.887	3.47707		52.1139	2.79901	53.089	2.00536	52.0072	2.54319	51.8633	3.26909	51.606	2.82714	52.1187	1.60904	53.3827	1.33933	55.3266	1.50216
50.726	4.14327	49.2725	4.10389	47.8852	3.28749	48.5299	4.24377	51.5133	3.16229	50.6895	1.39797	53.0223	3.44068	51.9102	3.54986		52.5882	2.51074	52.8407	1.66524	52.4895	2.25075	52.7251	2.85734	52.0716	2.6437	51.8591	1.44806	53.0904	1.13555	54.4692	1.38685
50.4655	4.23791	49.7328	4.04164	48.7366	3.0623	49.4732	4.22436	51.4923	2.82136	51.2307	1.34828	52.6139	3.48826	52.5232	3.48227		53.0385	2.38072	52.9223	1.59227	52.6083	1.8917	53.0769	2.35849	52.1545	2.52131	51.4475	1.51279	52.4704	1.04109	53.6452	1.45222
50.4529	4.19729	50.3713	4.03402	49.529	2.7046	50.1167	3.83306	51.7166	2.07825	52.6035	1.47353	52.7537	3.36091	52.7791	3.24894		52.9946	2.16165	52.6465	1.70348	52.8276	1.89507	53.0034	1.91859	52.3943	2.36992	51.6676	1.60321	52.1595	1.29084	52.9298	1.43466
50.6354	4.19893	50.8248	4.06157	50.5327	2.91487	51.1191	3.71287	52.384	1.66585	53.6155	1.32124	52.9289	2.93183	53.4048	2.82135		52.8928	2.13343	52.3023	1.77829	52.7295	1.82272	52.6633	1.72715	52.7543	2.065	51.8573	1.37739	51.8662	1.47559	52.335	1.73039
50.4073	3.95892	51.4769	4.12283	51.2308	3.34862	51.8061	3.65697	53.0512	1.32951	54.3704	1.13804	53.324	2.48248	54.8388	2.22837		52.7713	1.8252	52.3928	1.92031	52.9492	1.81466	52.9199	1.81554	53.3202	1.90695	52.7216	1.52088	52.2924	1.63235	52.3279	1.75248
50.433	3.56408	51.9497	4.09623	51.8077	3.76765	51.8439	3.50497	53.3465	1.16406	55.0422	1.65985	53.3457	2.10047	55.8416	1.76852		53.5701	1.94906	52.8747	2.05433	53.3689	1.82481	53.0672	1.97013	54.1138	1.94128	53.4655	1.66486	53.1269	1.82202	53.0719	1.56259
50.3946	3.20482	51.5108	3.61789	51.6257	4.18871	51.4358	3.47012	53.2278	1.56122	54.0662	1.98967	53.287	2.15713	56.3603	1.5462		54.0222	2.21893	53.5617	1.91945	53.4538	1.82777	53.421	2.38842	54.4656	2.15976	54.1129	1.7475	53.1287	1.68582	54.0433	1.77532
50.6004	3.05412	50.8448	3.16936	50.9955	4.34048	50.6026	3.16613	52.9219	1.89723	53.9726	2.77396	53.6318	2.47805	56.7022	1.68982		54.0674	2.34247	54.4228	1.94079	54.2105	1.85852	53.6266	2.78602	54.5997	2.42837	54.1984	1.71664	53.4974	1.66955	54.4804	1.84301
50.9668	3.04211	50.5913	2.88197	50.7823	4.45425	50.3013	3.06451	52.345	2.33914	54.1917	3.89409	53.5359	2.39623	56.3994	1.8443		54.7094	2.53059	54.9638	2.14555	54.5569	1.95442	53.7882	3.18182	54.957	2.69933	54.2026	1.87532	53.1095	1.65757	55.3767	1.86898
50.8121	2.95531	50.2518	2.75392	50.3969	4.43704	49.7097	3.03913	51.8079	2.60952	53.7882	4.44497	53.4838	2.6471	56.0873	1.93847		55.3631	3.0089	55.6092	2.37208	55.101	2.26888	54.2398	3.61533	55.4247	3.0333	54.7033	2.20613	53.1338	1.9147	56.1512	2.07751
51.1211	3.02142	49.4412	2.83441	50.1464	4.40615	49.3398	2.92889	51.2375	2.88579	52.9613	5.10502	53.2455	2.6075	55.1055	1.84188		56.1116	3.25617	55.8508	2.39513	55.7095	2.6672	54.487	3.94987	55.3528	2.95889	54.276	2.23678	52.9794	1.96002	56.9855	2.14664
51.1786	3.05297	48.741	3.00718	49.8615	4.41881	49.0604	2.74738	50.6697	2.96	51.5933	5.40702	53.4965	2.82819	54.5399	1.87991		55.866	2.76815	55.5295	2.13298	55.708	2.85791	54.1757	3.72031	54.8642	2.55964	53.4403	2.23724	52.3884	1.6369	56.618	2.2761
51.7158	3.05044	49.1373	3.00255	49.9941	4.44778	48.8192	2.22226	50.6846	3.13726	52.6849	6.28413	53.8223	2.67252	54.7509	2.22877		55.5485	2.48571	55.6901	2.10692	56.1458	2.40644	53.2114	3.34819	54.8582	2.35721	52.1317	1.80004	52.4048	1.67506	55.87	2.79522
52.527	3.15591	49.8206	3.05559	50.2381	4.49312	50.0513	2.72867	50.5651	3.37249	54.2157	7.23651	53.2139	1.66802	53.5973	1.79211		56.4231	2.56813	55.069	2.8149	55.1166	2.23326	52.7468	3.06386	54.9937	2.02632	51.1228	1.97514	52.0346	1.63586	56.3353	3.20842

## Sheet: SFig. 3e
Imaging day	Performance
1	85.5	81.1	82.8	80.8	86.9
2	87.3	79.6	81	79.3	92.4
3	86.3	80	87.5	84.7	97.2
4	92.9	87.6	74.7	96.7	97.4
5	91.5	88.6	87	87.6	98.3
6	96.8	91.8	95.3	90.2	82.6
7	98.7	86.2	93.2	98.4	82.1

## Sheet: SFig. 3f
Imaging day	Number of neurons
1	593	467	439	721	672
2	494	462	423	572	609
3	592	438	429	536	932
4	728	587	395	814	504
5	661	424	407	578	692
6	613	512	312	459	491
7	597	386	339	444	540

## Sheet: SFig. 3g
Imaging day	First odor selective neurons %						Late delay selective neurons %						Choice selective neurons %
1	7.75717	21.4133	34.965	6.10264	20.2381		5.73356	14.3469	10.4895	4.57698	8.92857		41.8212	14.3469	34.965	4.29958	53.869
2	11.7409	17.9654	18.4397	25.1748	17.2414		4.04858	14.9351	4.01891	19.2308	7.06076		45.9514	20.5628	12.2931	43.8811	44.8276
3	6.75676	28.7671	23.31	12.8731	17.5791		19.4257	15.0685	11.1888	7.64925	13.2094		36.4865	15.5251	13.7529	30.4104	51.8835
4	12.7747	31.0051	19.4937	11.1794	30.1587		6.86813	10.5622	3.03797	8.72236	14.6825		45.1923	21.4651	33.4177	16.5848	68.6508
5	13.4644	34.434	19.9017	20.4152	25		9.07716	7.31132	3.6855	8.82353	13.2948		54.7655	8.01887	37.1007	27.6817	65.896
6	14.845	30.6641	13.4615	20.4793	16.044		8.31974	11.9141	6.73077	6.53595	9.34066		48.124	11.7188	51.9231	45.098	56.3736
7	11.7253	29.7927	19.764	25.6757	15.7895		14.9079	13.2124	21.5339	8.55856	4.87329		50.0838	18.1347	39.233	64.6396	50.3899

## Sheet: SFig. 3h
Top 1%		Top 2%		Top 4%		Top 8%		Top 16%		Top 32%		Top 64%		Top 100%
Mean	SEM	Mean	SEM	Mean	SEM	Mean	SEM	Mean	SEM	Mean	SEM	Mean	SEM	Mean	SEM
46.7808	2.59924	47.1058	3.21764	45.2512	2.56963	48.6457	2.82202	47.8441	2.55193	48.0682	2.98326	49.7524	3.15017	48.3047	3.08269
46.8967	2.6778	47.0471	3.3457	45.1611	2.45446	48.5616	3.02581	47.8604	2.6059	48.5764	2.82728	49.9917	3.1569	48.3488	2.92923
46.9233	2.72117	47.0225	3.48614	45.4545	2.62854	48.3973	3.03824	48.1814	2.49826	49.1345	2.74484	49.8696	3.03004	48.819	2.77668
47.0687	2.76586	47.1659	3.4309	45.8402	2.75178	48.1029	3.05154	48.2179	2.45511	49.4326	2.74876	49.7118	3.00738	49.7587	2.79015
47.0867	2.81548	47.0049	3.21789	46.256	2.91396	48.3131	3.19847	48.1664	2.51557	49.753	2.66068	49.6054	3.02489	50.758	2.73536
47.2069	3.00393	47.0341	3.16622	46.7755	3.1788	48.5583	3.33057	48.2207	2.65463	50.3711	2.64139	50.0095	3.05058	51.451	2.68838
47.5197	3.25977	47.3336	3.21886	47.3305	3.39865	48.1884	3.11917	48.2755	2.872	50.8611	2.86002	50.0278	3.15603	51.6953	2.5872
47.9219	3.36663	47.8111	3.26834	47.8029	3.42695	48.1401	3.10255	48.3044	2.98013	50.6128	3.06637	50.2002	3.19872	52.1672	2.48597
48.3381	3.31388	47.9844	3.05443	47.9611	3.37135	48.1371	3.24409	48.2816	3.12035	50.2742	2.88384	50.5097	3.16066	52.6236	2.47035
48.363	3.22592	48.5295	3.32769	48.453	3.5	48.3323	3.30286	48.6075	3.18188	50.7513	2.97647	50.704	3.17134	52.9164	2.46042
48.6717	3.50428	49.0064	3.62126	48.5934	3.50817	48.3169	3.11593	49.4457	3.33855	51.1261	3.12027	50.5081	3.17669	52.3998	2.4923
48.8192	3.60971	48.9605	3.80993	48.7803	3.345	48.8945	3.2622	49.9112	3.49258	50.8248	3.1286	49.7524	3.27268	52.1173	2.5253
48.8743	3.57547	49.1856	4.08672	49.0913	3.55407	49.6133	3.53223	50.1705	3.46721	50.7849	3.1691	49.3213	2.89353	52.5473	2.47984
49.016	3.7487	49.1094	4.13423	49.3828	3.83061	50.2493	3.61485	50.5862	3.62319	50.7951	3.32154	48.9234	2.7936	52.8739	2.33212
49.1277	4.04083	49.256	4.30693	49.6332	3.95306	50.9876	3.77452	51.3836	3.76042	51.0448	3.5825	49.1378	2.70232	52.9364	2.14709
48.9743	3.98676	48.8394	4.12337	49.3777	3.74178	51.479	3.81276	51.6225	3.58943	50.7512	3.36297	49.4179	2.29139	52.6992	1.92853
48.7986	3.58712	48.5063	3.8808	49.4891	3.63841	51.3833	3.77435	51.3431	3.17465	50.3942	3.10899	49.9035	1.93169	53.0399	1.90792
49.116	3.45264	48.3372	3.72013	49.2418	3.3724	50.8908	3.4914	51.1436	2.74946	50.4817	3.00493	50.3562	1.76095	53.2987	1.83007
49.244	3.31483	47.9554	3.43572	49.375	3.11594	50.633	3.42589	51.3062	2.63495	50.1661	2.79677	50.8025	1.85893	53.1237	1.54613
49.0549	3.1023	47.9135	3.41922	49.5987	2.92886	50.2959	3.29182	51.4719	2.33757	50.5922	2.72552	50.8655	1.8692	52.6542	1.48099
49.034	2.9189	48.0908	3.37935	49.2641	2.75057	49.8844	3.08598	51.2327	2.33953	50.8819	2.62719	50.7597	2.03778	52.0047	1.68137
49.4611	3.0733	48.5697	3.30348	49.3286	2.87902	49.5571	2.96875	51.1557	2.42939	50.8655	2.70427	50.352	2.49495	51.3461	2.10933
49.5561	3.15344	48.9588	3.10858	49.106	3.00118	49.7496	2.93397	51.3139	2.50104	50.6623	2.7448	50.1353	3.03707	51.2433	2.42137
49.1643	3.10855	49.5501	2.9895	49.3692	3.20865	50.0948	2.74216	51.4683	2.44266	50.8023	2.8221	50.1405	3.1912	51.6268	2.60031
48.6508	2.93903	49.7814	2.99753	48.8562	3.04537	50.676	2.43135	51.6178	2.22602	51.36	2.6928	50.4056	3.05281	51.91	2.7285
48.8436	3.05205	50.0309	2.92244	48.5852	3.04137	51.5931	2.50304	51.8663	2.34485	52.1056	2.36724	51.5507	2.8697	52.5816	2.99401
48.8385	3.02394	49.9468	3.04112	48.8063	3.19955	51.8204	2.55523	52.1964	2.28426	52.8978	2.62599	52.9188	2.53728	53.7438	3.73547
48.653	3.12379	49.3376	2.99238	48.7563	3.11883	52.0257	2.59425	52.2454	2.41493	53.9077	3.25106	54.8202	2.82557	55.4803	4.18466
48.6058	3.03655	49.3424	3.12866	49.0904	3.00644	51.8073	2.51567	51.9536	2.48895	55.5452	4.11924	56.2433	3.57396	57.0592	4.7377
48.7159	2.92027	49.0502	2.87639	49.0586	2.77591	51.6676	2.55501	51.3843	2.46109	56.1599	5.15745	57.7568	4.49811	58.2251	5.36398
49.1443	2.96929	49.2043	2.71919	49.5997	2.87365	51.4525	2.58541	51.2145	2.45369	56.7771	6.04641	59.2099	5.24472	59.9111	5.78073
49.3754	2.80852	49.098	2.6986	49.5903	2.67092	51.1771	2.3452	50.8847	2.29809	56.8433	6.59315	59.7288	5.80788	61.1553	6.20386
49.7092	2.75165	49.3294	2.63419	49.8515	2.53353	51.7802	2.20682	50.6554	2.02454	56.8861	6.78053	59.9771	6.08523	62.2784	6.59022
50.2631	2.48579	50.0773	2.59336	50.2237	2.50413	52.2637	2.20678	50.8031	1.9613	56.9276	6.9542	60.1878	6.19426	63.1415	7.01219
50.4269	2.28973	50.3907	2.42321	50.6397	2.46236	52.7411	2.17405	51.1428	1.86093	56.8325	7.25484	60.7463	6.29972	63.4616	7.44978
50.4536	2.1785	50.8242	2.4441	51.3732	2.33684	52.7102	2.03228	51.7725	1.87504	57.708	7.46615	61.092	6.55131	64.0295	7.59333
50.3851	2.13051	50.9165	2.34896	51.4423	2.1014	52.048	2.04131	51.8413	1.87465	58.2313	7.69306	61.1313	6.81453	64.2803	7.59849
50.0781	1.97003	50.9048	2.22448	51.5058	2.14961	51.2112	2.03034	51.7832	1.84499	58.3886	7.95238	61.5086	6.96528	64.7435	7.44783
49.8569	1.90212	50.3761	2.20211	51.2659	2.0527	50.0261	1.97733	51.6249	2.0889	58.7596	8.14273	62.5321	6.96814	65.4196	7.32539
49.5781	1.97755	50.2044	2.29084	51.1572	2.04046	49.2579	1.8221	51.498	2.39319	59.5876	8.17316	63.3496	6.96766	65.9935	7.28992
49.6534	2.13939	50.0828	2.41013	50.7449	2.02564	49.0174	1.86807	51.3244	2.77224	60.2422	8.19069	64.083	6.99481	66.8969	7.17875
49.9127	2.25146	49.9136	2.32787	50.063	2.30035	49.1386	1.97441	51.2919	2.98985	60.7615	8.17461	65.2441	6.88233	67.5159	7.09243
49.8311	2.30696	49.926	2.38942	49.7779	2.44526	49.2902	1.86501	50.855	3.10775	61.5712	8.13366	66.1831	6.80687	68.0991	6.88627
49.7514	2.59836	49.7224	2.41095	49.7153	2.5535	49.6496	2.18314	50.7309	3.36689	62.2976	8.20508	67.2505	6.74336	68.7677	6.74104
49.4886	2.86277	49.9482	2.68986	49.3155	2.76977	49.6944	2.28337	50.45	3.41757	62.7715	8.37108	67.4871	6.87961	69.3405	6.65166
48.8898	2.8694	49.2029	2.81427	48.9571	3.06869	49.2661	2.52619	50.053	3.30346	62.8928	8.56145	67.5738	7.09084	69.5143	6.64721
48.6332	3.02708	48.6224	2.9874	48.3319	3.11111	48.8359	2.77722	49.7328	3.2635	63.1851	8.76293	67.797	7.22548	69.5887	6.65707
48.1173	3.19891	47.9587	3.39773	47.9772	3.26937	48.074	2.95369	49.3483	3.39909	63.3416	9.0317	67.88	7.26441	70.124	6.64578
48.1362	3.39215	47.074	3.47439	47.8055	3.48151	47.7157	3.25118	49.5108	3.56159	63.4249	9.27411	68.0893	7.26078	70.4315	6.71958
47.8065	3.26131	46.7138	3.63278	47.2942	3.54067	46.9711	3.28517	49.3703	3.63293	63.521	9.38502	67.8978	7.21081	70.6512	6.84217
47.6158	3.17829	46.0904	3.58447	47.0223	3.57937	46.4734	3.42559	49.7473	3.55609	63.9951	9.1684	67.8337	7.12422	70.4399	7.00998
47.4194	3.37707	45.9752	3.74744	46.6602	3.32357	46.5648	3.60413	50.3856	3.55937	64.3037	8.8289	67.7867	6.96926	70.3816	7.06259
46.9842	3.24272	45.9014	3.84773	46.8514	3.2629	46.5246	3.40219	50.6474	3.49962	64.1656	8.45081	67.8099	6.7932	70.722	6.98001
46.9697	3.11246	45.9176	3.57751	46.931	3.0984	46.9822	3.15036	50.9941	3.36823	64.1022	8.01243	67.8066	6.62545	70.5772	7.04949
46.8737	2.91007	46.5765	3.55259	46.5822	2.70518	47.1938	3.07047	51.5008	3.33823	63.875	7.67666	68.1761	6.36519	70.7928	7.14311
47.4596	3.05519	46.8536	3.44155	47.1503	2.91698	47.674	3.15932	52.095	3.25658	63.9552	7.35967	68.8335	6.0644	71.2711	7.02734
47.6936	3.08406	47.2005	3.35531	47.2846	2.90927	47.8431	2.93814	51.9223	3.28567	63.2911	7.38173	68.8321	5.93158	71.6311	6.83098
48.0677	3.13342	47.8318	3.40012	47.9016	3.21614	47.9442	2.91914	51.5898	3.36599	62.8432	7.35137	68.9512	5.79588	72.1853	6.49669
48.5874	3.27784	48.09	3.24994	48.0997	3.20153	47.7325	2.95977	51.5245	3.46782	62.3566	7.37151	68.9095	5.66652	71.9599	6.42863
48.7885	3.37156	48.3988	3.29383	48.2368	3.15241	47.7482	3.09878	51.4231	3.7256	61.966	7.41411	69.007	5.46587	71.8622	6.33893
48.7242	3.42676	48.2356	3.39547	48.4228	3.31704	48.01	3.20357	50.9031	3.67096	61.5358	7.37617	68.3751	5.49975	71.3658	6.33759
48.1951	3.35767	48.1795	3.48403	47.9102	3.10214	47.9601	3.21778	50.324	3.58005	61.1713	7.3127	67.5545	5.62445	70.5658	6.47004
48.3802	3.62362	48.3989	3.58744	48.3793	3.38124	48.3759	3.66471	49.993	3.54853	60.7983	7.30134	67.3456	5.56581	69.9003	6.65301
48.6565	3.81139	48.1682	3.48011	47.9644	3.28976	48.2246	3.70597	49.9862	3.75214	60.3423	7.45561	67.3452	5.46798	69.0705	6.91341
48.561	3.79645	48.1822	3.48241	48.1173	3.47797	48.7915	3.85104	49.494	3.93204	60.5411	7.56882	66.7526	5.59377	68.8493	7.04002
48.4972	3.75068	47.751	3.29215	47.8044	3.28698	48.5358	3.70514	48.9229	4.0423	60.2131	7.67943	65.8677	5.91778	68.4667	7.23572
48.3711	3.65733	47.6542	3.24876	47.6516	3.02217	48.2725	3.58293	48.4144	4.01735	60.0891	7.74283	65.2206	6.0776	68.2031	7.32828
48.2356	3.41876	47.5938	3.09852	47.7744	2.81429	48.1024	3.15041	48.3358	3.79713	59.5981	7.87622	64.7127	6.12725	67.6017	7.33362
47.8139	3.06298	47.4873	2.93893	47.6097	2.5204	47.9236	2.76892	48.3661	3.59964	59.4805	7.93179	63.9736	6.19529	67.07	7.26961
47.4343	2.86417	47.3647	2.78452	47.7778	2.52378	48.4427	2.74565	48.0202	3.23005	59.0494	8.09776	63.0582	6.3679	67.0329	7.13963
47.2372	2.8477	47.2653	2.65774	47.7222	2.40587	47.9677	2.49258	48.348	3.04774	58.6252	8.1579	63.223	6.2948	66.8581	7.13009
47.2643	2.89542	47.5404	2.6894	47.8196	2.52495	47.9042	2.49731	49.0243	2.90597	58.4218	8.14274	62.9574	6.48102	66.73	7.12725
47.3678	3.00117	47.8797	2.69627	48.1266	2.64312	47.4877	2.50199	50.0123	3.04967	58.3332	8.16905	63.0178	6.57011	66.5255	7.15987
47.3976	3.03323	47.7747	2.65449	48.1024	2.75372	47.3959	2.70777	50.3733	3.1311	58.561	8.00898	63.2939	6.55178	66.9417	6.98752
47.2752	3.10575	47.5956	2.72402	47.7753	2.81077	47.6899	2.87576	50.7166	3.12898	58.4839	7.92406	63.9218	6.20558	67.306	6.75631
47.259	3.25402	47.449	2.97534	47.5961	2.9616	47.9193	2.9459	50.9302	3.31753	58.3149	7.87383	64.2903	5.91323	67.5694	6.50804
47.3373	3.39162	47.2545	3.05582	47.0461	2.97757	48.2833	2.97159	50.8908	3.38449	57.8727	7.88659	63.6295	5.97666	67.6433	6.32161
47.1863	3.48645	47.0154	3.12745	46.926	3.11151	48.8352	3.06036	50.6023	3.4075	57.434	7.74255	63.8582	5.60427	67.9122	6.19963
47.0779	3.48488	47.1199	3.26793	46.6883	3.19013	49.2665	3.15376	50.3465	3.27586	57.1075	7.53008	63.6929	5.35333	68.5166	6.00814
46.9601	3.66041	47.4053	3.17961	46.6458	3.29716	49.6764	3.15492	50.2001	3.14557	56.4573	7.40088	63.2657	5.208	68.8355	5.78919
47.2727	3.74237	47.8017	3.16366	46.8023	3.3315	49.5866	3.10899	50.1783	3.08662	56.3941	7.06498	62.697	5.16822	68.6422	5.60128
47.2453	3.50257	47.9082	3.01439	46.9712	3.34027	49.3709	3.14956	49.9924	2.82942	56.3816	6.67683	62.3364	5.04641	68.6177	5.37115
47.4165	3.34918	47.8145	2.92684	47.3738	3.30998	49.7247	3.42404	50.1761	2.86701	56.6924	6.36539	62.3246	4.81393	68.8746	5.14831
47.5993	3.194	48.1903	2.97065	47.6008	3.26109	49.258	3.44503	50.0087	2.96045	57.3524	6.1889	61.7665	4.74455	68.5957	4.89784
47.8106	3.1249	47.7359	2.70119	47.7655	3.20722	49.1744	3.34838	49.7001	3.09171	57.6605	6.04884	61.8183	4.55093	68.1357	4.72697
47.9409	3.05445	47.4441	2.65938	47.5281	3.081	48.9797	3.24049	49.3286	3.18187	57.9758	5.80629	61.7006	4.40581	67.464	4.65393
47.7792	2.95081	47.3326	2.70266	47.4515	3.21806	49.4158	3.23245	49.1545	3.16807	58.0106	5.58408	61.5731	4.17381	67.5756	4.6275
47.5362	2.91659	47.6443	2.88217	47.1433	3.20035	49.2087	3.06977	49.2759	3.21893	58.1802	5.19766	60.8715	4.05043	67.3249	4.79471
47.249	2.92578	47.6389	2.95203	47.2429	3.43783	48.4617	2.80967	49.123	3.24184	57.7835	4.94223	59.9221	3.95716	66.7633	4.79766
47.1327	2.96145	47.8368	3.10641	47.0232	3.3042	47.9772	2.82299	49.0471	3.12949	57.4691	4.71353	59.1686	3.78802	66.3869	4.69656
47.1167	2.97627	48.1353	3.16081	46.7958	3.16183	47.9699	2.95558	49.519	3.11798	57.1844	4.67287	58.4496	3.62604	65.9029	4.61597
47.6549	3.15959	48.5187	3.31101	47.3631	3.24654	48.0444	3.07623	50.2538	3.35101	56.9047	4.72374	57.5513	3.48175	65.6884	4.59437
47.9153	3.12302	48.4888	3.32414	47.5228	3.07032	47.7493	3.11206	50.5366	3.36209	56.8099	4.54331	56.4295	3.34209	65.5099	4.3423
48.9092	3.20598	48.4191	3.32172	47.9903	2.96702	47.6904	3.11778	50.6538	3.34939	56.7384	4.37206	55.9855	3.17028	64.892	4.10689
49.6017	3.10852	48.875	3.36325	48.4919	2.87065	48.2247	3.0859	50.945	3.27325	56.8316	4.03992	55.9784	3.02153	65.0366	3.80899
50.0232	3.15406	48.7914	3.20635	48.864	2.93538	49.0058	3.00928	51.542	3.45298	56.661	3.6566	55.7374	3.16218	65.4696	3.64014
50.2298	3.1841	49.0472	3.43935	49.3757	3.12369	49.5303	2.99682	51.3085	3.51373	56.4753	3.18461	55.0492	3.08558	65.5959	3.47049
50.2586	3.23826	48.922	3.53212	49.6235	3.16523	49.5385	3.03445	51.07	3.50188	56.1723	2.70656	54.9879	3.0675	65.4977	3.14507
50.387	3.3624	48.9183	3.55437	49.7424	3.07685	49.6136	3.11806	51.2486	3.57	55.9232	2.44473	55.0138	3.07085	65.3395	3.09106
50.1225	3.32657	48.8826	3.47036	49.5783	2.87669	49.9405	3.10896	51.7089	3.61621	55.6113	2.25535	55.296	2.84936	65.7216	3.1344
49.809	3.2542	49.1327	3.47616	49.4504	2.80401	49.9328	2.91	52.1193	3.58055	55.4047	2.00123	55.4029	2.71403	66.0785	3.09933
49.7669	3.24728	49.3048	3.41922	49.5878	2.88726	50.062	2.91162	52.0109	3.27947	54.9762	1.80666	55.7937	2.20349	66.6172	2.94638
49.6283	3.09832	49.3812	3.27567	49.6438	2.87191	50.0539	2.90515	51.7564	3.00481	54.661	1.62952	55.6625	2.40446	67.4363	3.14177
49.55	2.97778	49.5881	3.14577	49.6057	2.76747	50.4968	2.90396	51.6915	2.75893	54.6686	1.71813	55.2784	2.31326	68.3052	3.38864
49.5539	2.87077	49.8611	2.97649	49.9329	2.79441	50.8092	2.71926	52.1832	2.46802	54.8738	1.76531	55.3297	2.31908	68.9104	3.65628
49.5171	2.72404	50.2657	2.97031	50.5278	2.99993	51.0651	2.52275	52.6327	2.13241	55.3519	1.86935	55.0531	2.2183	69.3775	3.42475
49.8136	2.74664	50.2371	2.82948	50.4291	3.07036	51.1476	2.52657	52.7854	1.98008	55.3384	1.98144	55.1786	2.23529	69.2485	3.15056
49.8533	2.71212	49.992	2.67674	50.1941	3.26916	51.3205	2.85358	53.0027	1.87962	54.9447	2.18922	55.1057	2.57576	69.0433	2.99519
49.939	2.80745	50.2807	2.75095	50.0422	3.44619	51.1286	2.86614	53.84	1.93646	55.0833	2.30092	55.4336	2.29748	68.8078	2.92925
50.1627	2.91905	50.2038	2.62914	50.0937	3.45551	51.1216	2.78066	54.5537	1.83145	54.6564	2.37636	55.9393	2.2332	68.6318	3.01191
50.3489	2.96244	50.5994	2.76234	50.0921	3.29881	50.9463	2.61003	54.1458	1.58498	54.1702	2.29259	55.8985	2.34803	68.3171	2.94142
50.3509	3.00314	50.3913	2.9064	49.8848	3.13342	51.1878	2.71083	53.6639	1.37501	53.0733	2.24092	55.614	2.62821	68.128	3.16755
50.0004	3.01055	50.1453	3.10511	49.7392	3.05044	51.1488	2.47414	53.088	1.26408	52.3588	2.16057	54.9762	2.74951	68.1074	3.58574
49.9694	3.10534	50.477	3.39258	49.8971	2.96318	50.7873	1.78459	52.7284	1.30404	52.1402	2.12657	54.161	2.50663	67.6326	4.07951
49.8798	3.02394	49.9121	3.2455	49.5524	2.61768	50.945	1.35094	52.0113	1.32681	51.1024	2.06362	53.943	2.46689	67.1816	4.30084
49.6377	2.74096	50.1722	3.47089	49.3525	2.41694	50.692	1.22475	50.9488	1.30717	50.9588	2.11591	53.5494	2.52678	66.592	4.36119
49.1732	2.55151	49.5515	3.35498	49.0476	2.45075	50.4596	1.40154	49.7801	1.46298	50.341	2.30163	53.6405	2.43524	66.6571	4.34204
48.558	2.46232	49.2413	3.35134	48.741	2.55464	49.4911	1.47219	48.5877	1.87139	50.0406	2.58776	53.7144	2.42393	66.5008	4.54391
48.4244	2.55787	48.9557	3.31172	48.7156	2.73035	49.1711	1.92806	48.0164	2.22725	50.0585	2.80842	54.1101	2.48465	66.0871	4.52495
48.0054	2.40443	48.3448	3.2089	48.6019	2.75968	48.8569	2.43058	47.5228	2.4377	50.0371	2.83707	55.2777	2.50767	66.0361	4.36817
47.8113	2.40854	48.1563	3.23513	48.3141	2.60754	48.4907	2.65609	46.8774	2.50941	50.6635	2.69791	55.5276	2.7432	65.6092	4.55823
47.6203	2.7001	47.3219	3.07458	47.7083	2.68761	48.0076	2.7267	46.755	2.79897	50.7535	2.48742	55.496	2.70422	65.5039	4.76517
47.5086	2.90512	46.8747	2.99157	47.1693	2.80733	47.586	2.94866	47.009	3.1819	51.0562	2.1988	55.3213	2.68675	65.1723	5.08489
48.0104	3.00402	46.926	2.8689	46.9056	2.90686	47.7488	3.26633	47.2496	3.17575	51.1747	2.06224	55.4883	2.66466	65.6795	4.81738
48.1886	2.67404	47.546	2.56338	47.0453	2.69696	47.7422	3.0659	47.4812	3.00082	51.1255	1.98501	55.484	2.57287	66.4051	4.7517
48.3217	2.35373	48.5269	2.34534	47.3588	2.48701	48.1066	2.87177	47.7261	2.84492	51.6512	1.98667	55.1981	2.44941	67.1039	4.8374
48.7319	2.32303	49.3158	2.02311	48.3547	2.57382	48.1789	2.59285	48.8434	2.81976	52.019	2.16183	55.4942	2.16122	68.3835	4.68049
49.2775	2.31997	50.4956	1.8466	49.0758	2.33962	48.7973	2.51825	49.6675	2.60153	52.5785	2.51948	56.1402	1.88595	69.4004	4.83704
49.7762	2.09841	51.242	1.99166	50.1693	2.2435	49.6235	2.48349	50.5287	2.17722	52.731	2.97181	56.7721	1.70697	70.2157	4.80555
50.0667	2.13646	51.537	2.06086	50.5257	2.00994	49.8751	2.08802	51.3988	1.98212	53.4927	3.04283	57.3604	1.13911	69.9618	4.8767
50.4193	2.40628	51.4375	2.39887	50.653	2.02764	50.1323	2.18611	52.2559	1.99445	54.2043	3.11076	58.7923	0.918352	69.6944	4.96252
50.628	2.82813	50.731	2.74934	50.3919	2.35593	50.2546	2.2994	52.8607	2.06786	54.6903	3.11287	59.6964	1.05679	69.4529	4.87298
50.7711	2.86915	50.2376	2.74816	50.0459	2.35165	50.8728	2.21531	53.0281	2.02945	54.9216	3.19364	60.6043	1.18801	69.1843	4.68735
50.6794	2.53632	50.0132	2.61274	50.1172	2.52786	51.515	1.96153	52.9976	1.97282	55.3342	3.23768	60.9652	1.15366	68.9282	4.36442
50.7897	2.50927	49.8368	2.47844	49.8974	2.52793	52.0053	1.83833	53.4245	2.20357	55.8998	3.30564	60.9932	1.26165	68.6747	4.2681
51.2008	2.69301	50.0489	2.47141	50.1885	2.5754	52.6816	1.79815	54.1709	2.2598	56.1199	3.52672	61.3453	1.19983	68.5087	4.14462
51.2011	2.67862	50.7857	2.60955	50.7002	2.83542	53.6648	1.62799	54.5036	2.19399	56.2442	3.43471	60.6975	1.46022	68.0892	3.93645
51.4781	2.58713	51.6731	2.85574	51.3114	3.04542	54.5037	1.35813	54.5375	2.42328	56.1701	3.5832	60.7615	1.39696	67.3996	3.62243
51.8114	2.7306	52.0437	3.12828	51.8767	3.15362	54.8312	1.56207	55.0345	2.68471	56.6361	3.27964	60.5172	1.43668	66.5049	3.41536
52.1568	2.98197	52.3346	3.26423	52.0799	3.2787	55.2531	1.97517	55.5247	3.00962	57.1005	2.8646	60.5277	1.6927	65.8315	3.30166
52.5924	3.32638	53.1859	3.22015	52.5852	3.43675	55.5151	2.26505	55.8822	3.13432	57.6311	2.51209	60.9785	1.57244	65.2706	3.1715
52.6606	3.21401	53.8486	3.18843	52.9343	3.60241	55.7414	2.37938	56.2386	3.18642	58.1202	2.13191	60.7583	1.68558	65.2332	2.79306
53.1431	3.09261	54.0226	2.93967	52.6359	3.31924	55.4534	2.43973	56.5488	3.16352	58.7822	2.04237	60.607	1.45381	65.1859	2.74785
53.4177	2.8116	54.0017	2.33792	52.8634	2.90111	55.2176	2.29764	57.7418	2.8657	59.3293	1.74289	60.2299	1.44115	65.3846	2.76559
53.9293	2.54954	54.3102	2.21421	52.9568	2.84027	55.4988	2.38671	57.8481	2.69903	59.3205	1.62382	60.3012	1.49394	65.5523	2.76541
54.3212	2.19061	54.4477	2.22674	53.2666	2.65925	55.028	2.20726	57.9977	2.42928	58.9437	1.64954	60.5889	1.39616	65.9419	2.40784
54.9034	1.88645	54.3217	2.34385	53.387	2.63104	54.8008	2.0394	57.8627	2.31062	58.4701	1.59351	60.7711	1.54546	66.0404	2.18251
55.0285	1.6588	54.3221	2.15389	53.5055	2.4865	54.7196	1.9047	57.4129	2.13942	58.303	1.61868	61.5976	1.74605	66.4103	2.12342
55.2151	1.64928	54.4054	2.05187	53.9415	2.32539	55.002	1.84497	56.8934	1.89903	57.6938	1.56444	62.4268	1.92606	66.6324	1.97522
55.0106	1.64345	54.6107	2.0767	53.8469	2.38802	55.3197	1.70917	56.0622	1.74392	57.2695	1.67711	62.857	1.85773	66.853	1.7433
54.7202	1.62664	54.8209	2.04374	54.1566	2.66191	55.1766	1.81948	56.0426	1.65669	56.7743	1.90065	63.3155	1.85011	66.9964	1.31675
54.6619	1.74585	55.0181	2.05357	54.1698	2.78003	55.4979	2.01792	56.4389	1.651	56.4672	1.87587	63.4397	1.62977	66.7818	1.23333
54.3134	1.92612	55.1372	2.226	54.4248	2.69498	55.7683	2.28878	56.8098	1.56923	56.4097	1.81707	63.3949	1.56103	66.7071	1.23487
54.2817	2.08426	54.7958	2.44193	54.5672	2.74972	55.7985	2.36939	56.8877	1.60595	56.3488	1.66515	63.0704	1.59785	66.1942	1.2987
54.1949	2.45258	54.1677	2.68838	54.5757	3.08967	55.3573	2.6185	57.0037	1.85282	56.4546	1.5623	63.0223	1.74942	66.1092	1.21652
54.4531	2.78944	54.0381	2.7039	54.879	3.07263	55.0282	2.67578	57.2239	1.95256	56.356	1.49157	62.8186	1.90893	65.7173	1.49288
54.4156	2.94103	53.9654	2.6635	54.5348	2.86226	55.0759	2.75619	57.0038	1.928	56.5755	1.38825	62.2938	1.94415	66.0657	1.94039
54.6661	2.85291	53.8732	2.45771	54.7062	2.55346	54.9554	2.42939	56.8868	1.99961	56.7589	1.4092	62.2393	2.05168	66.3942	2.41516
55.0268	2.8002	53.9088	2.46979	54.8534	2.56979	54.97	2.48414	56.7392	2.11549	56.7802	1.36281	62.2639	2.10171	66.6216	2.56527
55.5016	2.60714	54.3973	2.27502	55.39	2.39182	55.0702	2.38792	57.0461	1.98827	56.6649	1.40917	61.9515	2.0465	66.7828	2.63873
55.8946	2.11636	54.7503	2.08308	55.9481	2.0561	55.6805	2.19495	57.2322	1.93657	56.883	1.23902	61.2356	1.78066	66.7719	2.927
56.1198	1.91864	55.1373	2.19386	56.4323	2.13957	55.8266	2.1569	57.2342	2.24929	57.1601	1.12241	61.0133	1.73297	67.2189	2.78489
57.0148	1.93692	55.8018	2.20083	57.366	2.16468	56.1145	2.0515	57.9994	2.12194	57.0671	1.50899	60.5471	1.79953	66.8477	2.97098
57.1931	2.03629	56.3448	2.24587	58.1381	2.16728	56.6294	2.01865	57.9735	2.04867	56.4997	1.88937	59.8712	1.87093	66.4868	3.26362
57.2566	1.77589	56.7521	1.7879	58.3971	2.0075	56.5659	1.9359	57.9983	1.74514	56.1994	1.92764	58.9553	1.88578	66.1155	3.18547
57.2931	1.57548	56.8673	1.70297	58.4688	2.01133	56.7159	1.90179	57.8672	1.58848	56.0927	1.85078	58.6728	1.85048	65.953	3.40337
57.3555	1.67218	57.4777	1.57996	58.5792	2.07302	56.8295	2.01553	58.168	1.50087	55.6605	2.04789	58.5738	1.78908	65.8583	3.33113
58.1644	1.61916	57.8963	1.57745	58.7167	2.06785	57.4586	1.89827	58.7354	1.14062	54.9095	2.35808	58.1544	1.79105	65.2993	3.65052
57.6866	1.49175	57.7544	1.52839	58.7874	1.67171	57.3925	1.79688	57.9549	0.814926	54.1287	2.52751	57.8945	1.78865	65.0826	3.61743
57.6112	1.03093	57.6544	1.07118	58.2328	1.45088	56.3412	2.01146	57.9992	0.688034	54.5469	2.76618	56.7491	1.91064	64.4069	2.84685

## Sheet: SFig. 3i
First odor							Choice
M1		M2		M1/M2			M1		M2		M1/M2
Mean	SEM	Mean	SEM	Mean	SEM		Mean	SEM	Mean	SEM	Mean	SEM
0.493155	0.0784973	0.514782	0.023956	0.428051	0.0125743		0.509697	0.0125392	0.474281	0.0338997	0.519271	0.040143
0.476166	0.0828992	0.510739	0.0220795	0.445213	0.00275337		0.514831	0.00227986	0.497272	0.0110135	0.504439	0.0268146
0.45816	0.0433348	0.508408	0.01994	0.439236	0.000982093		0.509251	0.0172743	0.49881	0.00452464	0.489385	0.029112
0.470561	0.0262184	0.487525	0.00317426	0.462922	0.0141877		0.483333	0.00810227	0.50067	0.00268322	0.47505	0.0240262
0.470585	0.011715	0.495709	0.0187474	0.490699	0.022781		0.507168	0.00696234	0.491741	0.0052086	0.446751	0.0216937
0.509573	0.00329703	0.50005	0.0218165	0.503175	0.00634853		0.507564	0.0107504	0.483333	0.0117851	0.448785	0.0123989
0.505704	0.0123814	0.503671	0.0278493	0.509325	0.00634853		0.512698	0.00108732	0.465005	0.0196945	0.462128	0.0186773
0.502778	0.00859331	0.504291	0.0298661	0.491791	0.0253766		0.515228	0.0110135	0.455804	0.00852316	0.477431	0.00834779
0.476761	0.0198698	0.497049	0.0089616	0.496999	0.0437908		0.518254	0.0138545	0.454167	0.010312	0.518403	0.010803
0.456126	0.019484	0.480308	0.00533136	0.467039	0.0532961		0.496329	0.0251837	0.453075	0.0135389	0.551736	0.0100665
0.463269	0.0210624	0.455605	0.00143806	0.439459	0.0342856		0.507738	0.022518	0.482341	0.0203433	0.556126	0.0216937
0.50997	0.0187299	0.470561	0.00191157	0.476662	0.0215534		0.504117	0.0120657	0.487376	0.0371617	0.558383	0.0188702
0.552282	0.00627838	0.468552	0.0165553	0.485739	0.0198698		0.500174	0.0089616	0.481076	0.0286035	0.529067	0.0322337
0.592188	0.0165728	0.491915	0.0205538	0.441518	0.00505076		0.516022	0.015503	0.476637	0.0128374	0.466741	0.0213079
0.620635	0.0172918	0.5062	0.0196068	0.494618	0.00945264		0.52815	0.00787428	0.493601	0.0030515	0.435417	0.0139948
0.605928	0.0302169	0.520833	0.0139948	0.508457	0.00696234		0.528001	0.0136616	0.466716	0.0159239	0.437897	0.00224478
0.556151	0.0215359	0.518502	0.0206941	0.450397	0.00445449		0.530456	0.0109784	0.453001	0.00401606	0.452927	0.0033321
0.541865	0.0040336	0.530952	0.00715525	0.459177	0.00329703		0.528175	0.0135389	0.46126	0.0114344	0.445337	0.0156083
0.497346	0.0050683	0.530134	0.0052086	0.496577	0.00715525		0.524479	0.000368285	0.46126	0.0114344	0.459821	0.00915451
0.48936	0.00941757	0.523487	0.0102243	0.457937	0.0316374		0.541121	0.0249031	0.436558	0.00533136	0.486731	0.00559442
0.483482	0.0126269	0.516543	0.012925	0.49499	0.0202732		0.541394	0.0209221	0.433309	0.00391083	0.490104	0.000368285
0.511384	0.0168885	0.502951	0.00675189	0.520561	0.0157661		0.528373	0.0301292	0.434028	0.00196419	0.450843	0.00256046
0.517386	0.0353729	0.474678	0.00513845	0.537202	0.0105224		0.542039	0.0113116	0.455729	0.01289	0.464484	0.00424404
0.5188	0.0179583	0.478175	0.00249031	0.501711	0.00194665		0.553497	0.00099963	0.47872	0.0231493	0.488194	0.00270076
0.524826	0.0155907	0.480184	0.0115571	0.484276	0.024868		0.545238	0.00484031	0.494048	0.0380912	0.491592	5.26121e-05
0.523661	0.0034724	0.491344	0.00366531	0.453919	0.0308658		0.529663	0.00676943	0.519916	0.0342856	0.47438	0.0108556
0.493576	0.0109258	0.497495	0.000192911	0.458978	0.0353904		0.521453	0.0211676	0.542882	0.0391609	0.472817	0.00312165
0.497693	0.0141527	0.503373	0.00582241	0.441096	0.0183266		0.511756	0.0152575	0.510813	0.0250083	0.468105	0.00740077
0.531498	0.00140299	0.496528	0.00859331	0.46875	0.037565		0.491344	0.00366531	0.509474	0.0215359	0.477406	0.021343
0.591592	0.0021571	0.511062	0.0213956	0.575496	0.0391785		0.483383	0.00543658	0.495089	0.00536644	0.444717	0.0286736
0.678026	0.00164851	0.492659	0.0348994	0.63559	0.0295855		0.480382	0.00945264	0.494965	0.0256572	0.492584	0.0166079
0.786533	0.0111012	0.521032	0.0467546	0.729613	0.0180986		0.498214	0.00978585	0.508631	0.0421949	0.490799	0.0308132
0.853646	0.00405113	0.553894	0.0497886	0.829043	0.0180109		0.505729	0.00257799	0.497445	0.0485259	0.499603	0.022062
0.928646	0.00405113	0.562624	0.0379684	0.909226	0.0163098		0.516171	0.00308658	0.500248	0.0500166	0.465154	0.0139071
0.953398	0.000438434	0.599157	0.0268673	0.929687	0.00331456		0.519072	0.00292874	0.507093	0.0401255	0.515699	0.0117325
0.970362	0.0102243	0.620437	0.0191859	0.964732	0.00599778		0.507143	0.00599778	0.500174	0.0153452	0.467684	0.00713771
0.970437	0.0183792	0.61942	0.010575	0.971354	0.00257799		0.515923	0.000526121	0.490699	0.00815488	0.485243	0.00282352
0.983284	0.0115045	0.625967	0.00878622	0.966865	0.00701495		0.523686	0.00692726	0.500347	0.0130127	0.510764	0.00761122
0.979291	0.014328	0.649231	0.0122235	0.977158	0.00668174		0.538988	0.00620823	0.495784	0.0181336	0.541443	0.00573472
0.97934	0.0146086	0.646404	0.0249557	0.971181	0.00270076		0.5281	0.0167131	0.515055	0.0155556	0.502703	0.0318654
0.984028	0.0112941	0.677108	0.0240788	0.959177	0.00554181		0.536111	0.0189053	0.521503	0.0188877	0.523388	0.0162922
0.99318	0.0045071	0.676885	0.0128724	0.95248	0.0102769		0.508209	0.0231669	0.512128	0.016678	0.529216	0.0128023
0.985169	0.00227986	0.673413	0.00676943	0.949901	0.0270777		0.499802	0.0254292	0.553497	0.0164676	0.504266	0.0329703
0.980878	0.00341979	0.671131	0.0152575	0.947718	0.0283755		0.476215	0.0273758	0.561111	0.00982093	0.516642	0.0267445
0.979663	0.00427912	0.666493	0.0271303	0.942039	0.0174146		0.475446	0.0151523	0.550694	0.0149769	0.528522	0.0199225
0.9781	0.00317426	0.645412	0.0403184	0.933805	0.0153803		0.470164	0.0240437	0.546999	0.00261307	0.515055	0.0177654
0.969643	0.00947018	0.654191	0.032637	0.935169	0.00655898		0.483011	0.0441766	0.540129	0.0072254	0.51818	0.0045071
0.966865	0.00922466	0.66059	0.0362147	0.935466	0.00175374		0.488095	0.040827	0.522098	0.0307781	0.543601	0.0229389
0.956845	0.00778659	0.647272	0.0198523	0.926538	0.0109082		0.488889	0.0274986	0.501389	0.0407568	0.517882	0.0325318
0.94375	0.00441942	0.622297	0.027446	0.909375	0.00662913		0.496925	0.0350747	0.48311	0.0458251	0.512475	0.0366005
0.931895	0.0146963	0.607465	0.0207467	0.870164	0.0091019		0.532118	0.02934	0.498834	0.0209572	0.542262	0.0393539
0.923562	0.0183792	0.596156	0.0272706	0.843775	0.000964555		0.518353	0.00887391	0.477083	0.010312	0.56245	0.0400554
0.911632	0.0205012	0.578497	0.0233072	0.833085	0.0148015		0.504911	0.00568211	0.474702	0.00831271	0.549157	0.0268673
0.916716	0.015012	0.597396	0.055611	0.828472	0.00417389		0.505382	0.0015959	0.483185	0.00231493	0.547297	0.0208169
0.887748	0.00582241	0.602951	0.0617491	0.824008	0.0144508		0.502356	0.0122235	0.490823	0.00996123	0.547272	0.0132232
0.867212	0.0175374	0.602604	0.0725521	0.837971	0.0271654		0.485441	0.00713771	0.481324	0.014784	0.534425	0.000280598
0.871776	0.0292874	0.598289	0.0704476	0.815551	0.0214131		0.510987	0.00580487	0.500645	0.00806719	0.501116	0.00741831
0.873958	0.0257799	0.599033	0.0728678	0.769097	0.0466494		0.50687	0.000192911	0.490823	0.0121709	0.464137	0.00484031
0.835392	0.0262885	0.581498	0.0472106	0.752629	0.0580487		0.514509	0.0102594	0.467212	0.00455972	0.464707	0.0107153
0.842832	0.0195542	0.577133	0.043177	0.763343	0.0571017		0.536806	0.0181687	0.482316	0.004928	0.496057	0.018993
0.830035	0.00748846	0.58693	0.0264288	0.773165	0.0501569		0.518328	0.0141877	0.478472	0.0135038	0.475694	0.0402658
0.806101	0.0146262	0.583953	0.0322161	0.775843	0.054892		0.511954	0.0101717	0.492535	0.0168183	0.485541	0.0188176
0.777108	0.01524	0.580084	0.0320057	0.79127	0.0515949		0.50878	0.00778659	0.519742	0.00764629	0.504663	0.0354956
0.800595	0.00105224	0.569792	0.0405113	0.768204	0.045071		0.490799	0.0222198	0.559697	0.0139773	0.526736	0.0277441
0.795387	0.00263061	0.542634	0.025096	0.734722	0.0378106		0.461632	0.0435804	0.566989	0.011031	0.498462	0.0396345
0.796627	0.0190807	0.547272	0.0154329	0.707217	0.0420371		0.474851	0.0273583	0.560689	0.0129601	0.51875	0.0331456
0.773983	0.0422125	0.557143	0.0160993	0.70744	0.0418792		0.471875	0.0220971	0.552951	0.0222198	0.536954	0.0583293
0.729638	0.049999	0.554613	0.0216762	0.670387	0.030515		0.475223	0.0197295	0.516592	0.0176251	0.539087	0.035215
0.671528	0.0682554	0.557788	0.0219568	0.637078	0.0388453		0.44814	0.0160467	0.486235	0.000578733	0.533929	0.0312516
0.672545	0.0591886	0.596701	0.0200101	0.634772	0.0331106		0.464137	0.00399852	0.471305	0.0109609	0.53182	0.0177654
0.660293	0.0599953	0.623611	0.0031918	0.63502	0.0317076		0.496726	0.0185195	0.480655	0.0121008	0.531572	0.0103295
0.639683	0.0362673	0.616047	0.00313919	0.62433	0.0225706		0.569271	0.00699741	0.49256	0.013153	0.5562	0.00634853
0.671528	0.0284807	0.600322	0.0103295	0.666915	0.0214307		0.641369	0.00904928	0.557292	0.00589256	0.624107	0.00820749
0.678001	0.0158713	0.625174	0.013381	0.705283	0.00878622		0.751563	0.00773398	0.604142	0.0156959	0.690203	0.0163974
0.681622	0.00320934	0.615724	0.0149068	0.757143	0.0104172		0.835516	0.0112239	0.676116	0.0140474	0.768948	0.0254292
0.682068	0.0123638	0.595809	0.00934742	0.761186	0.0223952		0.900942	0.00312165	0.753943	0.00573472	0.855878	0.032146
0.705704	0.00575226	0.60434	0.0251661	0.75057	0.0220094		0.914112	0.0185019	0.809449	0.00289367	0.901562	0.0254116
0.725918	0.0107153	0.622941	0.0171691	0.743428	0.0081198		0.928671	0.0101717	0.835417	0.00368285	0.935789	0.0179407
0.767361	0.000982093	0.604563	0.0250083	0.731027	0.0219393		0.941295	0.010575	0.885962	0.000140299	0.950992	0.0122411
0.772123	0.00301643	0.620511	0.0331281	0.706473	0.0134161		0.942882	0.0170639	0.904464	0.00315673	0.974578	0.0053489
0.756895	0.00806719	0.632961	0.0289893	0.708209	0.00106978		0.944345	0.0165202	0.91813	0.00682204	0.975942	0.00129777
0.750992	0.0122411	0.642361	0.0299538	0.73626	0.0202732		0.945809	0.0159765	0.94256	0.00894406	0.981374	0.00482278
0.733457	0.02464	0.653596	0.0448431	0.746925	0.0196068		0.953596	0.00285859	0.965129	0.0072254	0.982763	0.00359516
0.703299	0.0352326	0.665873	0.0295329	0.748735	0.0259378		0.959573	0.00550673	0.977207	0.00850562	0.979489	0.0132758
0.655109	0.0399501	0.661508	0.0299188	0.701761	0.0220795		0.960218	0.00256046	0.984549	0.00675189	0.972545	0.010575
0.670858	0.0284982	0.640476	0.0472457	0.690675	0.00634853		0.959102	0.00177127	0.983557	0.00794443	0.97314	0.00278844
0.660838	0.035899	0.598686	0.059364	0.675694	0.00613808		0.958631	0.00904928	0.984425	0.00634853	0.973313	0.0029112
0.655184	0.0392662	0.59881	0.0509285	0.650298	0.0105224		0.968874	0.00180635	0.980481	0.00324441	0.967932	0.000894406
0.615898	0.049052	0.583606	0.0606968	0.636334	0.038705		0.975248	0.00582241	0.983036	0.000947018	0.981771	0.0106803
0.630308	0.0587502	0.558433	0.0627838	0.660565	0.0641868		0.97934	0.00135038	0.984003	0.00099963	0.97815	0.00787428
0.59809	0.0521737	0.56126	0.0578382	0.663839	0.0363024		0.980109	0.00238508	0.973686	0.00633099	0.976414	0.00689219
0.596999	0.0526296	0.576662	0.0469475	0.63941	0.034005		0.986434	0.000508584	0.963938	0.00813734	0.964112	0.00580487
0.615675	0.020168	0.568279	0.0479647	0.620188	0.0280247		0.985491	0.00142053	0.956672	0.00348994	0.962723	0.00457725
0.633333	0.0125217	0.549529	0.045755	0.587401	0.0182389		0.985317	0.00129777	0.951885	0.000385822	0.961334	0.00334964
0.62185	0.00566457	0.553175	0.0417039	0.562649	0.0367233		0.981225	0.00317426	0.948636	1.75374e-05	0.960962	0.0111888
0.641989	1.75374e-05	0.563269	0.0276915	0.523462	0.0330053		0.970982	0.0104172	0.961508	0.00764629	0.967684	0.00833025
0.623958	0.00294628	0.554142	0.0218691	0.526017	0.0373371		0.964137	0.0136791	0.957242	0.00101717	0.979588	0.00938249
0.557589	0.000947018	0.558234	0.0219217	0.541815	0.0109433		0.959053	0.0103295	0.953993	0.0015959	0.98435	0.00538397
0.55496	0.0125918	0.571404	0.00598024	0.59504	0.011715		0.951438	0.0125568	0.95744	0.00452464	0.980357	0.0104172
0.520734	0.0108732	0.563219	0.0162221	0.597718	0.0224478		0.949975	0.0120131	0.949702	0.0115747	0.991071	0.00252538
0.491791	0.00113993	0.517832	0.00850562	0.631399	0.0384068		0.923115	0.0062433	0.933383	0.00543658	0.974926	0.0139422
0.475918	0.0202206	0.534375	0.00220971	0.625322	0.0559617		0.91808	0.00268322	0.940848	0.0112064	0.969444	0.0105575
0.508681	0.00392837	0.514856	0.00780413	0.634325	0.048333		0.913517	0.00906682	0.94003	0.0165202	0.958755	0.0108556
0.469147	0.0154329	0.502257	0.00380561	0.612128	0.0409848		0.897669	0.00213956	0.920362	0.0146437	0.950198	0.0121709
0.488641	0.00901421	0.52629	0.00154329	0.618353	0.022062		0.887376	0.00180635	0.922619	0.0108381	0.917237	0.012434
0.490079	0.0296031	0.533309	0.0149594	0.596776	0.00606793		0.912475	0.00759368	0.914286	0.0167307	0.927604	0.0047877
0.525719	0.00296382	0.515079	0.00133284	0.567981	0.014293		0.90744	0.0111538	0.91183	0.00836533	0.932515	0.0082601
0.482093	0.00627838	0.529787	0.00387576	0.555903	0.0306904		0.905332	0.00254292	0.91245	0.000280598	0.939856	0.00559442
0.539484	0.0112239	0.5375	0.00441942	0.545114	0.0154855		0.91183	0.0149945	0.915898	0.00264814	0.93631	0.00452464
0.543924	0.00650636	0.513318	0.00531382	0.539683	0.00350747		0.899777	0.0219393	0.900893	0.00378807	0.962723	0.00205187
0.559549	0.024184	0.526389	0.00785674	0.554861	0.00122762		0.888492	0.0299188	0.906473	0.00205187	0.952356	0.00987354
0.542212	0.0109082	0.505952	0.0115747	0.576761	1.75374e-05		0.888442	0.023009	0.889435	0.00431419	0.937574	0.0205713
0.562649	0.0256747	0.496131	0.00904928	0.546999	0.00180635		0.87691	0.0295855	0.871602	0.00177127	0.932192	0.0167657
0.525918	0.0290594	0.491047	0.0189579	0.540079	0.00308658		0.874578	0.0141877	0.865873	0.000806719	0.921255	0.00903175
0.485615	0.0195016	0.48879	0.00950525	0.563616	0.00142053		0.881548	0.0193613	0.875025	0.00317426	0.91937	0.0174848
0.495908	0.0264639	0.493924	0.00871607	0.550521	0.01289		0.874529	0.00727801	0.86436	0.00384068	0.909499	0.00924219
0.509846	0.0470528	0.509623	0.00140299	0.571131	0.026727		0.875521	0.0150997	0.862624	0.00261307	0.905432	0.00310411
0.515253	0.020887	0.510813	0.0147665	0.579687	0.0408796		0.852877	0.014065	0.851042	0.00073657	0.887029	0.0139071
0.524033	0.0375124	0.528026	0.00385822	0.577009	0.0389856		0.84127	0.0345837	0.826761	0.00664666	0.892832	0.0268497
0.567063	0.0294277	0.520511	0.0110661	0.528175	0.020168		0.827803	0.0169586	0.794668	0.00850562	0.837872	0.0341453
0.520784	0.0547867	0.514534	0.000455972	0.525074	0.00373546		0.819618	0.0413707	0.78564	0.00605039	0.832391	0.0307605
0.490377	0.0235001	0.519767	0.00685711	0.51627	0.00585748		0.81751	0.0327598	0.779117	0.0120657	0.846255	0.0329527
0.5187	0.0334262	0.520387	0.0172568	0.54499	0.0195016		0.8281	0.0252714	0.778993	0.0227109	0.843031	0.0147139
0.499008	0.0387576	0.508755	0.00682204	0.550843	0.0305852		0.832143	0.00157836	0.770362	0.0494378	0.853819	0.00613808
0.443948	0.0784271	0.528423	0.0137844	0.533061	0.0129601		0.814534	0.00929481	0.768502	0.0610651	0.906696	0.00473509
0.45372	0.056295	0.541319	0.0225881	0.549182	0.0256221		0.846999	0.0136616	0.762698	0.05633	0.917237	0.00303397
0.430407	0.0489643	0.564831	0.00890898	0.559896	0.0335139		0.840327	0.00494554	0.756126	0.0437908	0.872049	0.00454218
0.406771	0.0423527	0.559276	0.0126971	0.544742	0.0142754		0.839335	0.00287613	0.773438	0.0320408	0.888814	0.000298135
0.419097	0.0112941	0.566667	0.0147314	0.536806	0.00270076		0.787029	0.0293751	0.78693	0.00654144	0.878943	0.00752353
0.455878	0.00762876	0.541567	0.0141702	0.545709	0.00113993		0.769891	0.0329703	0.789683	0.00533136	0.860466	0.00487539
0.460119	0.0200978	0.533011	0.0331632	0.536359	0.00901421		0.732614	0.0375475	0.790402	0.00899667	0.838145	0.00519106
0.485646	0.0383849	0.509673	0.0270952	0.510479	0.0150821		0.704458	0.025495	0.796658	0.0136572	0.861607	0.00947018
0.469535	0.060007	0.507027	0.0176543	0.489749	0.0156667		0.668651	0.0517352	0.774926	0.0155206	0.841766	0.00754107
0.480221	0.109126	0.479663	0.00648883	0.497148	0.00508584		0.714348	0.0331018	0.772755	0.0342417	0.817336	0.0113116
0.485491	0.0875992	0.542907	0.0327949	0.568576	0.0705879		0.780878	0.00341979	0.777902	0.00236755	0.781622	0.0365654

## Sheet: SFig. 3j
First odor							Choice
RSA		M2		RSA/M2			RSA		M2		RSA/M2
Mean	SEM	Mean	SEM	Mean	SEM		Mean	SEM	Mean	SEM	Mean	SEM
0.484596	0.0177666	0.503768	0.0139964	0.511792	0.00979295		0.506725	0.00606477	0.511383	0.0161347	0.553692	0.00704851
0.517324	0.0227778	0.492829	0.00752053	0.522547	0.0239452		0.501255	0.00615108	0.506424	0.00503271	0.555079	0.010757
0.503792	0.03251	0.487921	0.00707134	0.512688	0.0109723		0.50846	0.0211889	0.515615	0.00418104	0.542295	0.0213595
0.501737	0.0231606	0.482444	0.000326684	0.474553	0.0107415		0.50965	0.00185188	0.512311	0.00183045	0.506672	0.0165392
0.509656	0.00741261	0.48884	0.0049513	0.463742	0.0220117		0.521861	0.00843958	0.517346	0.00172964	0.501572	0.014206
0.493452	0.00404514	0.483914	0.000838828	0.47297	0.0299916		0.504947	0.00644453	0.518724	0.00464631	0.486895	0.0158313
0.497551	0.00353216	0.469806	0.000701009	0.473267	0.0116508		0.532221	0.0123082	0.515084	0.00305475	0.490693	0.0203356
0.464183	0.00830352	0.475463	0.00191416	0.481988	0.0163626		0.530124	0.0208098	0.514843	0.0102508	0.478491	0.00770652
0.467683	0.00288251	0.466421	0.00271726	0.502018	0.016704		0.525636	0.0277847	0.518057	0.013503	0.465192	0.0113364
0.466553	0.00581214	0.484063	0.00220341	0.507665	0.0181505		0.522714	0.0178615	0.500635	0.0188248	0.474182	0.0342608
0.478462	0.00850396	0.473606	0.00714791	0.479822	0.00882904		0.499592	0.0160798	0.500539	0.012877	0.469082	0.036594
0.486293	0.010277	0.48363	0.00642988	0.460735	0.0121237		0.470497	0.00565495	0.494044	0.0183294	0.480117	0.0475233
0.481804	0.0131589	0.498116	0.0111328	0.480605	0.00283576		0.468717	0.00215142	0.497168	0.0200486	0.456992	0.0580553
0.490509	0.028644	0.512491	0.0215492	0.459091	0.0236528		0.451686	0.0132115	0.493434	0.0164281	0.467208	0.0546507
0.492277	0.0256388	0.529171	0.0126947	0.449306	0.0112941		0.436437	0.0164653	0.49282	0.0115836	0.478256	0.0490209
0.500534	0.0124898	0.509938	0.0128189	0.463183	0.0156673		0.417715	0.0172638	0.509621	0.00275218	0.481886	0.0262668
0.494251	0.0186868	0.506771	0.0040325	0.477434	0.0148657		0.42861	0.00595917	0.508933	0.000926327	0.509492	0.00983805
0.510499	0.016263	0.497822	0.00815518	0.482031	0.0036122		0.433629	0.00453741	0.524793	0.00525501	0.499429	0.0102247
0.515574	0.00741119	0.515795	0.00965759	0.454867	0.0297314		0.431213	0.00984712	0.534487	0.0175113	0.520521	0.00487115
0.515446	0.00331852	0.504343	0.00209112	0.471265	0.0123167		0.458385	0.0109299	0.548803	0.0122888	0.500703	0.00231606
0.509929	0.00672843	0.490519	0.000156536	0.488586	0.00643397		0.464911	0.00647905	0.553055	0.0102622	0.495165	0.00185559
0.51987	0.00264531	0.507361	0.00533073	0.488438	0.00273643		0.482533	0.00694959	0.554366	0.00271926	0.486999	0.00737462
0.499287	0.00475978	0.508458	0.00308478	0.503601	0.00254617		0.494413	0.0162271	0.553933	0.00253563	0.458906	0.0281485
0.463248	0.0102742	0.531553	0.0166456	0.483711	0.00842613		0.525246	0.00115634	0.532867	0.00143447	0.483771	0.0216603
0.461209	0.000232932	0.51444	0.0115956	0.487397	0.00891158		0.524771	0.0126051	0.514761	0.013378	0.485125	0.0254313
0.437444	0.00241563	0.505761	0.0199379	0.480484	0.000705092		0.520805	0.00067463	0.506166	0.00632018	0.517848	0.00793108
0.468243	0.0133905	0.507565	0.0265022	0.464203	0.012763		0.532135	0.00242639	0.495936	0.00790689	0.513644	0.00691995
0.448208	0.00519559	0.503323	0.0233766	0.455997	0.0178386		0.522282	0.0096148	0.502259	0.00306751	0.514147	0.0100033
0.463743	0.0123791	0.497808	0.0270314	0.451098	0.00893537		0.509508	0.00555321	0.496882	0.00269565	0.513536	0.0179375
0.497243	0.0106249	0.471286	0.0090978	0.485733	0.00646195		0.511548	0.0119673	0.512403	0.00166468	0.503144	0.0284121
0.481837	0.0105516	0.485004	0.0146327	0.497167	0.00381645		0.523222	0.0172979	0.52705	0.00365911	0.513219	0.0253517
0.493797	0.0263195	0.494143	0.0149696	0.494446	0.0148055		0.505573	0.00277061	0.523759	0.000595687	0.498172	0.0059819
0.488151	0.0226192	0.493433	0.0191229	0.459691	0.00413262		0.530373	0.000129159	0.514325	0.0115994	0.492553	0.00817591
0.494914	0.00195972	0.488116	0.0256532	0.460715	0.00304421		0.548008	0.0143049	0.49388	0.0250741	0.496383	0.00380791
0.493782	0.00264186	0.49455	0.0404935	0.446223	0.0109275		0.561446	0.0156229	0.497958	0.0264874	0.494703	0.000619416
0.475881	0.00798895	0.509692	0.0198392	0.467703	0.0279295		0.534593	0.00858397	0.478803	0.0330342	0.476791	0.00640859
0.499047	0.0188046	0.48408	0.0122642	0.480122	0.0113276		0.529502	0.016278	0.469521	0.0303908	0.481944	0.0143307
0.517533	0.0294205	0.472172	0.0276099	0.474765	0.0274832		0.541337	0.0198996	0.460759	0.0276251	0.477527	0.0233931
0.519108	0.0411738	0.471399	0.0285338	0.520673	0.000113318		0.509911	0.0140468	0.452156	0.0156619	0.493574	0.0167351
0.53654	0.0417148	0.470451	0.0249232	0.51966	0.00664941		0.523383	0.0176803	0.461514	0.0107635	0.506884	0.00768119
0.53706	0.0393	0.471185	0.00388107	0.523775	0.00955932		0.517453	0.013978	0.447711	0.000513378	0.521879	0.0132885
0.526284	0.0360996	0.471399	0.0104028	0.485901	0.0117879		0.533453	0.0105601	0.470936	0.00952551	0.534868	0.00410411
0.504153	0.0301082	0.479655	0.0150155	0.47925	0.0234023		0.509926	0.0149146	0.470685	0.00357795	0.528176	0.00335565
0.485623	0.0323912	0.484872	0.00326854	0.51823	0.00161444		0.505817	0.0359887	0.480736	0.00896645	0.524833	0.000991355
0.487483	0.00768108	0.477066	0.00828449	0.505896	0.00489647		0.513687	0.0196209	0.497638	0.0141659	0.507467	0.000903556
0.463125	0.0173014	0.491256	0.00190225	0.506652	0.0116144		0.497771	0.0364404	0.489754	0.00895981	0.500965	0.0143225
0.466502	0.00233887	0.489723	0.0179693	0.526895	0.0317487		0.476506	0.0272523	0.501462	0.00803144	0.478615	0.00457278
0.513839	0.0127319	0.495801	0.0144268	0.523676	0.035838		0.498209	0.0145249	0.498515	0.00717517	0.47974	0.0128707
0.520936	0.0182412	0.493558	0.00745077	0.516627	0.029944		0.516714	0.00543502	0.490456	0.00331814	0.476369	0.00579762
0.540277	0.0153853	0.505667	0.00211834	0.487132	0.0127252		0.515845	0.0259353	0.493233	0.00184449	0.479817	0.0113617
0.528232	0.0253644	0.510684	0.0105764	0.480376	0.00969362		0.512038	0.0175146	0.49298	0.00238619	0.503283	0.00513503
0.519418	0.00440053	0.507948	0.00684504	0.487417	0.000167879		0.5044	0.0270092	0.496018	0.00453452	0.504879	0.00782616
0.514087	0.0137259	0.512816	0.000248416	0.47706	0.0200406		0.512834	0.0239701	0.500275	0.0102401	0.520906	0.00540469
0.503549	0.00480121	0.50899	0.00170148	0.480134	0.0167753		0.476011	0.000878725	0.496026	0.010421	0.529824	0.0123594
0.506327	0.00283702	0.536219	0.00697606	0.479994	0.0112367		0.491318	0.00204501	0.503308	0.00870944	0.51321	0.00902808
0.496438	0.00632024	0.518247	0.0126573	0.496801	0.00499021		0.519303	0.00857544	0.505217	0.00932401	0.518881	0.0035298
0.489532	0.00389243	0.511627	0.0199822	0.494346	0.00218523		0.519303	0.00857544	0.493695	0.0171028	0.498377	0.00739995
0.512031	0.00295075	0.48761	0.0177005	0.539296	0.00240347		0.532701	0.0131386	0.493942	0.00796674	0.496026	0.019378
0.506571	0.00844811	0.482215	0.0202561	0.539292	0.000587577		0.556937	0.00916092	0.510059	0.000237867	0.504377	0.0190996
0.477823	0.0191185	0.470136	0.0131847	0.564294	0.0161821		0.582561	0.0261341	0.507452	0.0035509	0.489889	0.0234047
0.479754	0.0310115	0.454315	0.0260088	0.551217	0.00729854		0.5732	0.0257349	0.518108	0.0107171	0.50859	0.0386284
0.485521	0.0444474	0.452041	0.0128853	0.550168	0.0171055		0.557704	0.0255801	0.51732	0.0154391	0.499876	0.0222823
0.503725	0.037141	0.450097	0.0122455	0.572638	0.017535		0.550803	0.0134985	0.519834	0.0161118	0.492875	0.0166044
0.488185	0.0422367	0.459144	0.00786253	0.516659	0.0154169		0.533641	0.00545553	0.526069	0.0219936	0.492424	0.00191807
0.504157	0.0315978	0.450075	0.0156604	0.530379	0.0238458		0.507611	0.0132777	0.498425	0.0099345	0.458401	0.00659504
0.518378	0.0127028	0.456625	0.0183317	0.516285	0.010242		0.496152	0.00926855	0.503632	0.00698746	0.492714	0.00921574
0.51569	0.0146037	0.46297	0.00591263	0.571348	0.0202602		0.506497	0.00751841	0.492104	0.00362351	0.472961	0.00838937
0.536502	0.00518706	0.466628	0.0133991	0.55532	0.00983632		0.481786	0.0140249	0.473914	0.0107113	0.481031	0.00841132
0.520821	0.0255429	0.481419	0.0108724	0.549248	0.0268215		0.499917	0.00169571	0.476428	0.0100386	0.488156	0.00181001
0.523861	0.0116084	0.508881	0.00064486	0.538349	0.0200238		0.510247	0.00298974	0.479297	0.0150074	0.506616	0.0159538
0.532542	0.0177465	0.518836	0.00677188	0.516269	0.0175056		0.522731	0.0190192	0.480939	0.011023	0.551197	0.0203792
0.521573	0.0281214	0.526348	0.00881025	0.499867	0.00190683		0.508046	0.0223846	0.486928	0.015013	0.515959	0.0152862
0.537305	0.0158512	0.521091	0.00535795	0.45699	0.002223		0.484359	0.0139839	0.479111	0.00605501	0.52878	0.0243516
0.515715	0.0149136	0.517366	0.0034591	0.466491	0.00168858		0.506103	0.00153305	0.479268	0.00485929	0.525834	0.012993
0.525378	0.00186082	0.512106	0.00390489	0.453051	0.0211947		0.490187	0.00664659	0.484284	0.0138079	0.532124	0.0219873
0.543021	0.0111056	0.489311	0.0193934	0.444723	0.0298111		0.492619	0.009021	0.482893	0.0162616	0.496424	0.0156581
0.494526	0.00153102	0.490736	0.0204007	0.446271	0.0327182		0.484604	0.00269872	0.478647	0.0146091	0.490166	0.0141433
0.488084	0.00122416	0.489663	0.0193968	0.457922	0.0173867		0.495729	0.0121864	0.465974	0.0230802	0.493502	0.00740839
0.483411	0.00289145	0.488859	0.0141733	0.458818	0.0162073		0.510807	0.00267029	0.48133	0.0176117	0.490749	0.0109179
0.483052	0.0134575	0.516565	0.00289251	0.443683	0.023636		0.508882	0.00366193	0.49608	0.0123276	0.492357	0.0247858
0.437026	0.010156	0.506114	0.00285338	0.449707	0.0188304		0.513353	0.0044708	0.494537	0.000187971	0.472363	0.0361099
0.427704	0.0178935	0.500655	0.00247735	0.493738	0.0137031		0.494428	0.0191624	0.490903	0.00532788	0.478793	0.0315632
0.432823	0.0177114	0.511694	0.0128019	0.505831	0.0240669		0.485285	0.0126969	0.499576	0.00631533	0.461174	0.0140121
0.426045	0.0313425	0.511788	0.00342507	0.530443	0.00520845		0.486633	0.0114992	0.508707	0.0240426	0.458687	0.0217104
0.423524	0.0298519	0.520018	0.00471139	0.544288	0.00494544		0.475276	0.026548	0.518164	0.0277899	0.440071	0.0123664
0.401057	0.0288793	0.508227	0.00312221	0.580704	0.0281491		0.472845	0.0282666	0.513479	0.025947	0.440501	0.006123
0.444529	0.0248196	0.529053	0.0051827	0.557748	0.0153721		0.485273	0.0244506	0.510184	0.0258219	0.472965	0.00620405
0.466467	0.0260027	0.515287	0.00492918	0.527313	0.0169488		0.475144	0.0514981	0.52786	0.01676	0.487614	0.00312048
0.494726	0.0187881	0.511759	0.0132154	0.532795	0.0348293		0.51094	0.0463647	0.514085	0.0251503	0.466439	0.00591316
0.491273	0.00698898	0.507394	0.00547365	0.503312	0.0121628		0.516595	0.0192637	0.512248	0.0140506	0.455451	0.00305415
0.468609	0.0254702	0.509478	0.00425199	0.481626	0.00574007		0.521322	0.0112756	0.513106	0.00804216	0.467709	0.00626556
0.501055	0.033791	0.497808	0.000165043	0.440187	0.0102854		0.514883	0.0277776	0.517011	0.0103138	0.461394	0.0158407
0.492033	0.0329681	0.498761	0.00504148	0.46637	0.00522943		0.495827	0.0394521	0.521166	0.00492093	0.463115	0.000802009
0.4593	0.0443292	0.519941	0.0177515	0.477406	0.00215445		0.541027	0.0392453	0.516761	0.0167519	0.441437	0.00485475
0.442666	0.0343217	0.5204	0.025757	0.44683	0.00496083		0.526382	0.0391251	0.519686	0.00142477	0.474983	0.000496884
0.467743	0.0447429	0.522547	0.0237492	0.445544	0.00587017		0.519596	0.0293556	0.513017	0.00650917	0.476132	0.00469217
0.499859	0.0256343	0.517048	0.0220018	0.448748	0.00904449		0.5062	0.0298257	0.510677	0.00779511	0.490133	0.0133423
0.478473	0.0286436	0.506251	0.0127305	0.46633	0.0129295		0.508141	0.0130672	0.523671	0.00139287	0.478997	0.0070309
0.478821	0.0288891	0.511598	0.0177702	0.442577	0.0125014		0.538931	0.000624673	0.511269	0.00256702	0.465827	0.0161617
0.517495	0.00710718	0.51572	0.0180408	0.448346	0.0165809		0.525982	0.0245129	0.512301	0.00845268	0.48605	0.0129559
0.500078	0.0146766	0.50841	0.0146344	0.45492	0.00467963		0.507071	0.0202068	0.522796	0.00666677	0.463006	0.0197936
0.506146	0.00647397	0.49558	0.0151312	0.489947	0.0170803		0.510199	0.0142304	0.53198	0.0124238	0.48271	0.0184093
0.481867	0.00551077	0.489384	0.00407674	0.512288	0.0176007		0.498279	0.0017077	0.519493	0.0119425	0.490965	0.0111172
0.49256	0.0289484	0.488585	1.36118e-05	0.481984	0.0181785		0.515207	0.00168718	0.505275	0.010236	0.494735	0.0119071
0.486188	0.0170774	0.465855	0.0233885	0.4934	0.0237045		0.494763	0.00828646	0.500685	0.00564065	0.496185	0.0232486
0.473002	0.00300659	0.46893	0.0189477	0.515588	0.0352112		0.509376	0.0193969	0.508587	0.00166188	0.481573	0.00666427
0.500168	0.0074845	0.462203	0.0252159	0.534111	0.0203008		0.520894	0.0173934	0.513451	0.00706134	0.490045	0.0114042
0.484163	0.0205561	0.477323	0.0261075	0.510514	0.00707051		0.496845	0.0121734	0.507574	0.0203015	0.482144	0.0164456
0.487345	0.038192	0.475545	0.0204398	0.488847	0.00843173		0.488465	0.000845826	0.49578	0.0200475	0.445022	0.00386387
0.495646	0.034077	0.501708	0.0156638	0.517197	0.00415781		0.474763	0.00146908	0.505839	0.0195644	0.455343	0.0140717
0.510923	0.0452069	0.524012	0.00203327	0.536354	0.00757554		0.489118	0.025533	0.525069	0.00547565	0.466905	0.0193377
0.524219	0.0428236	0.508239	0.0173415	0.49925	0.0094418		0.445757	0.00911218	0.512904	0.0114568	0.474054	0.00584224
0.515776	0.0432373	0.507604	0.011747	0.498312	0.00844572		0.4582	0.0023608	0.494779	0.0125125	0.47686	0.0207389
0.517958	0.0144985	0.493773	0.023038	0.49982	0.0236975		0.488889	0.00785674	0.489127	0.0226339	0.486132	0.0307506
0.529282	0.0207058	0.498566	0.0166268	0.51084	0.0340361		0.518536	0.0140893	0.51064	0.017958	0.519753	0.00760208
0.531063	0.0128994	0.4864	0.00508401	0.5097	0.026683		0.492014	0.00564703	0.50336	0.0147749	0.539776	0.0215783
0.515741	0.0111304	0.477824	0.00245013	0.467945	0.0380778		0.479354	0.00553371	0.510034	0.0166708	0.527	0.0265483
0.501505	0.00106393	0.485623	0.00330597	0.480933	0.0288934		0.504977	0.00351917	0.496447	0.00140767	0.535371	0.0171905
0.51088	0.00769306	0.492709	0.00466545	0.476836	0.0236318		0.48669	0.00941172	0.494191	0.00030231	0.542444	0.0121891
0.520691	0.00350028	0.498859	0.0135472	0.478534	0.0106463		0.474608	0.0088892	0.512136	0.00268901	0.532296	0.0059228
0.528232	0.0253644	0.491042	0.013685	0.479169	0.0138234		0.504692	0.0329442	0.490442	0.0128836	0.493594	0.00234741
0.51502	0.00751049	0.504796	0.0108197	0.45534	0.0110283		0.535265	0.038522	0.491315	0.00883603	0.497829	0.0197219
0.540296	0.00129687	0.51894	0.00310179	0.47371	0.0149524		0.546172	0.0126791	0.466632	0.0119322	0.488031	0.0359259
0.523077	0.00725238	0.512614	0.0016164	0.462534	0.0124888		0.539948	0.00105134	0.491496	0.00405317	0.458363	0.0330789
0.524973	0.00047216	0.519878	0.00284997	0.446464	0.00384583		0.548237	0.0159779	0.511619	0.000849888	0.452202	0.0421642
0.503428	0.0114892	0.513677	0.00110936	0.455071	0.00539871		0.512527	0.0269887	0.508845	0.000129142	0.450735	0.049567
0.510532	0.00744754	0.517246	0.00275129	0.454829	0.0124804		0.484135	0.0613053	0.521082	0.00682169	0.469604	0.0225841
0.520112	0.00390948	0.498905	0.00665448	0.462237	0.00585199		0.492584	0.0672796	0.528099	0.00247335	0.431924	0.0159463
0.518563	0.00406058	0.496759	0.0177277	0.468522	0.00865976		0.450436	0.0646733	0.548118	0.00591234	0.453104	0.00721446
0.520299	0.00528819	0.499478	0.0133549	0.484562	0.013636		0.467788	0.0316158	0.519427	0.00197644	0.450918	0.00876035
0.506045	0.0224056	0.509271	0.0154954	0.529374	0.0136779		0.449875	0.0370803	0.505721	0.0018353	0.461608	0.00995407
0.535158	0.00672985	0.523783	0.0324302	0.519387	0.000796027		0.513524	0.0367592	0.518894	0.00697623	0.474685	0.00883464
0.529095	0.0115081	0.533021	0.0315335	0.515131	0.00924454		0.495264	0.0419782	0.524869	0.0125517	0.466117	0.00113897
0.531686	0.00427462	0.525535	0.0145306	0.546358	0.00195719		0.495424	0.033026	0.532771	0.00524914	0.491002	0.0014523
0.535248	0.0113381	0.514231	0.00880344	0.561758	0.00165781		0.552172	0.0187605	0.522881	0.00783173	0.48472	0.00607597
0.545014	0.0134975	0.506367	0.00676848	0.555991	0.0033296		0.529354	0.0298216	0.541599	0.0164023	0.481059	0.00630053
0.554176	0.0342159	0.503138	0.00121145	0.515203	0.0234415		0.555876	0.0213794	0.552955	0.018908	0.482687	0.018494
0.559037	0.0307785	0.483996	0.0215152	0.498344	0.00608142		0.520789	0.0237654	0.53163	0.0141409	0.465865	0.0335153
0.55568	0.0331519	0.480353	0.0147739	0.492573	0.00925294		0.549528	0.0103057	0.513013	0.00405649	0.492787	0.0385485
0.518839	0.00480974	0.486845	0.00539879	0.48237	0.0179057		0.553526	0.0437409	0.509877	0.00551126	0.498273	0.0406089
0.48433	0.00201455	0.498778	0.000360713	0.469304	0.00357443		0.527511	0.0440053	0.513352	0.00158442	0.492446	0.0328508
0.475837	0.00104505	0.504786	0.00225105	0.476791	0.014411		0.528392	0.0343166	0.504524	0.00981404	0.511258	0.0392422
0.471047	0.00672356	0.471719	0.00480667	0.476385	0.00505876		0.509713	0.038459	0.498627	0.0098097	0.480461	0.00818965
0.424021	0.0278637	0.4803	0.0151551	0.471783	0.0144964		0.487171	0.0362682	0.495754	0.00214297	0.499466	0.0094432
0.422658	0.0450315	0.45674	0.00616275	0.475283	0.0296628		0.494044	0.0404736	0.502755	0.013733	0.487152	0.00435666
0.454318	0.0311563	0.467025	0.0112298	0.462759	0.0570691		0.495157	0.0306211	0.473713	0.00854239	0.467331	0.000905968
0.454852	0.0405995	0.458124	0.0186567	0.464676	0.0529854		0.496198	0.0298846	0.47475	0.0109943	0.463255	0.0143431
0.456562	0.0236772	0.436328	0.0267659	0.445238	0.0301749		0.490109	0.0432561	0.477504	0.0247273	0.473229	0.0320244
0.480119	0.00407317	0.44	0.0349977	0.448312	0.0269096		0.513809	0.0446286	0.472547	0.0343577	0.507314	0.0139246
0.49472	0.0127987	0.436056	0.0353941	0.465505	0.0209359		0.528926	0.0248734	0.472994	0.0254664	0.502142	0.00557836
0.500686	0.0448426	0.459816	0.0289183	0.462532	0.0115809		0.494792	0.00368285	0.475521	0.0173094	0.50229	0.0147488
0.47752	0.034027	0.452371	0.0344345	0.454547	0.000495243		0.472	0.0255281	0.493045	0.011778	0.509657	0.0202702
0.513435	0.0630239	0.44411	0.0295734	0.431052	0.00201315		0.479363	0.0397999	0.48741	0.0113529	0.499015	0.00524309
0.496706	0.0385912	0.465374	0.0166779	0.439411	0.00792389		0.492904	0.0493753	0.472767	0.00308588	0.486131	0.000741466
0.475418	0.00831631	0.489906	0.00927816	0.432514	0.0248041		0.472098	0.0527938	0.479639	0.0115739	0.467279	0.0125089
0.471857	0.00729645	0.489641	0.0137462	0.434544	0.0135478		0.484704	0.0163808	0.474529	0.0155558	0.460406	0.00674001
0.484891	0.0255785	0.484345	0.0168616	0.440066	0.0138262		0.51477	0.0195097	0.468365	0.0109525	0.44948	0.0266578
0.541061	0.0109037	0.486275	0.0167561	0.459691	0.00413262		0.510791	0.025761	0.48456	0.00307721	0.451706	0.0369621
0.545486	0.0321635	0.497305	0.0240657	0.482655	0.00501259		0.496813	0.0340081	0.488623	0.0119652	0.466098	0.0402275
0.569551	0.00385283	0.513335	0.017515	0.476731	0.0128274		0.504959	0.030703	0.497565	0.00466188	0.477785	0.0532203
0.55925	0.00343103	0.512332	0.0246459	0.475928	0.0279001		0.494293	0.0503574	0.484566	0.000601813	0.475683	0.0306367
0.569062	0.0146244	0.530783	0.0161317	0.477635	0.0103749		0.498415	0.0623377	0.497027	0.0165578	0.473464	0.0247031
0.560844	0.0204351	0.531322	0.0167579	0.474774	0.0269026		0.496635	0.0701441	0.504943	6.49539e-05	0.466431	0.0115455
0.529202	0.0337437	0.53061	0.00718874	0.467203	0.0250042		0.497997	0.0529763	0.489954	0.00906751	0.432981	0.0113796
0.521563	0.0391452	0.534729	0.00226126	0.467331	0.0249133		0.489129	0.0376406	0.512848	0.00932963	0.428994	0.00856063
0.494907	0.00360101	0.525333	0.00223234	0.479677	0.0161835		0.474573	0.0454784	0.51344	0.000296695	0.40404	0.0331168
0.511538	0.00815892	0.520602	0.00263185	0.495031	0.0176558		0.486271	0.0283674	0.5337	0.0104236	0.394969	0.0343298
0.525721	0.022607	0.513254	0.00422647	0.501466	0.0343187		0.480182	0.0267809	0.5311	0.00839264	0.380771	0.0422961
0.500855	0.00846111	0.520477	0.0127168	0.505623	0.0123419		0.44943	0.00956911	0.541591	0.0217982	0.378689	0.0439501
0.472997	0.0352987	0.536318	0.0154817	0.509247	0.00109961		0.459802	0.0259688	0.549637	0.0347302	0.413119	0.0379732
0.368857	0.0976427	0.500765	0.0148947	0.510791	0.00219082		0.45828	0.0520887	0.4781	0.0323915	0.351133	0.101991

[truncated: 3 more sheets: SFig. 3k, SFig. 3l, SFig. 3m]
