# Supplementary material for: Volatile working memory representations crystallize with practice
Source: Nature. 2024 May 15;629(8014):1109–17. doi: 10.1038/s41586-024-07425-w (PMC11136659; doi:10.1038/s41586-024-07425-w)
Supplement: Supplementary file 9 — Source Data Extended Data Fig. 4 [file 41586_2024_7425_MOESM9_ESM.xlsx]

## Sheet: SFig. 4a
	First odor											Late delay											Choice
All layers	74.9	60.8	64.7	62.5	65.7	63.5	70.1	64.3	68.8	61.2		66.5	55.1	60.5	57	58.3	55.2	59.9	56.9	60	53		84.2	72.8	73.7	67.8	73.9	68.8	79.3	74.2	77.3	71.1
	63.4	78.5	66.4	63.4	64.8	66.8	62.5	65	66.6	60.5		56.2	69.8	58.8	53.4	57.9	56.5	60.3	58.8	58.8	54.5		67.5	83	64.6	64.9	70.1	74	64.3	72.5	63.3	56.5
	63.5	65	79.4	73.6	77.3	76	78.3	76.6	75.6	70.3		60.2	56.7	76.3	66.5	71.6	69.6	70	68.7	70	59.5		68.2	74.1	90	78.6	84	84.9	84.6	82.3	80.2	69.3
	66	62.1	75.6	87.4	80.6	77.1	85.1	79.9	81.8	73.5		60.5	54.3	68.7	78.1	72.7	71.3	75.6	73.1	72.9	62.3		65.4	71.9	79.4	94.4	85.8	83.5	87.6	82.6	81.6	70
	66.9	61.8	79.9	79.8	86.4	85.3	86.8	84.7	86.5	77.6		60.9	55.6	67.7	68.2	78.6	76	77.1	74.9	74.4	63.9		74.3	73.2	86.2	87.3	94.1	96.1	92.4	91.4	91.8	83
	65.4	66.6	79	81	88.2	91.2	90	86.5	87.8	76.4		58.6	58.9	69.6	69.6	77.8	82.9	78.9	75.8	78.4	59.5		67.1	73	86.7	87.2	92.9	96.5	94.3	92.4	92.7	75
	66.3	61.6	75.2	82	82.8	83.5	89.5	84.3	86.9	79.2		59.8	55.5	60.4	63.6	70.8	75	82	73	73.6	56.1		67.9	69.2	75.9	82.1	85.5	86.5	94.5	89.8	89.9	71.6
	63.3	67.5	77.8	78.1	82.9	80.9	86.8	90.8	82	79.9		56.4	61.6	66.6	67.8	75.8	74.2	79.5	83.2	75.9	65.7		65.7	71.3	82.4	77.3	84.8	87.2	93.9	96.1	83.4	72.4
	67.6	59.6	75.7	83.6	82.2	83	87.3	78.7	90.9	84		60.5	53.4	63.9	67.1	69.8	72.3	80.6	72.7	84.8	66.9		73.5	72.7	77.4	88.2	88.8	91.4	93.5	84.2	97.2	80.1
	62.6	65	73.9	74.7	81.3	74.3	83.1	80.2	83.9	85.5		55.7	57.1	61	60.4	66.2	60.9	69.4	69.6	72.5	76.8		70.5	72.2	79.2	76.5	87.8	82.2	90.6	81.7	90.6	95.9
80µm-140µm	69.1	54.9	50.2	52.3	55.1	56.6	57.4	62.1	56.8	51.6		60	52	53.7	52.6	52.2	53.1	56.2	54.6	54.3	50.1		83.8	78.1	70.6	62.7	68.3	64.4	72.6	68.1	60	63.6
	61.9	79.5	58.9	54.2	53.5	53.5	51	52.4	52.8	52.4		57.6	67.9	57.5	54.5	55.2	54.1	56.3	57.1	60.5	51.7		62.6	93	64.3	69.6	65.3	67.8	65.6	72.2	69.1	57.3
	54.5	63.4	72.9	64.9	71.1	71.5	69.8	72.5	72.8	61.3		56.5	56.3	69	63.5	60.1	61.6	62.5	62.6	58.4	56.5		66.3	69.8	88.2	83.1	81.5	81.8	86.6	86.1	79.1	66.3
	54.4	57.4	63.8	74.8	74.1	70.7	72.5	71.7	73.3	58.9		55.2	55.9	61.2	66.8	70.7	66.8	71	67.6	67	60.8		54.4	81.8	77.1	93.3	79.1	74.9	83	84.5	71.6	60.5
	61.2	57.4	70.4	73.3	78.3	76.6	76	75.6	69.7	64.7		51.3	61.6	61.3	64.4	72.3	67.4	69.4	67.9	64.7	66.2		60.6	72.6	79.1	78.1	91.8	82.2	82.5	83.2	76.6	76
	57.5	63.3	70.6	71.7	81.7	81.6	79.2	78.1	74	59.9		51.6	54.7	59.5	61.3	71.3	74	68	64.9	62.9	54.6		66.1	62.3	79.2	73.3	84.9	91.2	92.6	90.4	88.2	65.3
	57.5	56.5	58.7	68.9	78.6	78	81.1	78.8	75.1	66.5		54.4	52.8	58.9	61.3	64.4	69.8	75.8	67.8	69.8	52.7		49.8	62.4	71.5	68.8	78.6	83.1	91.2	85.4	88.8	57.8
	59.7	65.4	67.8	73.3	76.2	73.3	79.4	83.1	73.9	60.7		52.2	59	57.5	59.5	61.5	60.3	74	73.8	68.8	60.1		52.9	72.1	68.6	81.8	79.7	78.2	81.9	93.8	85.2	67.9
	53.6	61	66	71.5	75.5	74.4	79	75	80.8	72.6		51.4	53	58.3	61.4	70.9	66.7	76.5	71.6	76.4	68.2		50	70.1	70.6	79.3	76	77.6	88.4	79.1	91.9	69.4
	57.2	55.5	64.4	65.3	68.8	66.1	62.6	69.5	76	77.6		52.2	56.2	54.3	58.2	67.7	54.6	66.3	60.7	67.5	68.7		64	70.3	74.4	79.9	68.4	65.5	70.2	72.8	64.7	89.7
140µm-200µm	68.2	56.4	55	54.1	53.7	52.1	57.1	58.2	54.2	51.3		63	50.9	55.2	52.6	53.1	55.3	57.4	54.5	55.2	51.4		82.1	71.4	67.7	60.4	66.7	63	72.5	67.6	65.5	63.9
	62.7	78.3	57.9	54.8	57.7	59.9	58.1	61.2	55.2	54.6		57.4	70	58.3	54.3	55.8	57.3	57.9	57.4	59.5	50.1		61.8	93.8	67	64.5	62.8	61.9	59	71.5	71.2	60.7
	59.8	63.6	76.7	69.6	75.8	73.3	73.4	75.4	72.1	64.1		59.7	58	71.5	66.9	63.5	64.7	67.3	65.8	65	55.7		72.3	70.6	89.5	78.3	79.8	74.5	87.3	81.4	79.7	65.5
	54.2	57.6	69.2	76.5	75.1	72.2	74.1	74.4	76.4	67		54.5	58.9	67	71	72.3	69.7	72.1	70.7	71.8	61.1		55.9	75.9	77.6	94.1	77.5	74.9	80.8	84.7	73.1	69.3
	58.8	55.3	59.1	62.4	77	70.7	77.7	70.2	74.8	62.3		50.5	56.9	58	68.3	75.5	64.3	71.5	65.3	63.6	66		69.4	66.3	78.7	72.7	94.3	80.4	82.2	79.2	74.3	76.8
	56.1	64.7	76.3	75.8	82.6	79.3	82.3	79.9	75.2	65.6		51.2	57.6	60.7	66.2	72.9	75.3	69	66.5	66.9	55.9		62	55.5	81.5	66.8	83.7	94.4	90.9	90.5	87.4	66.8
	58.1	61.6	62.2	67.2	79.3	79.3	81.5	77.5	78.5	72.5		53.6	52.3	56.6	60.5	63.6	74.2	76.8	69.4	71	53.5		54.6	60.8	74	70.7	79.7	82.8	94.7	82.9	86.9	58.2
	62.3	59.3	66.3	75.6	77.4	79	80.3	84.6	76	69		51.2	58.5	62.2	58.6	70.5	65.6	72.2	76.7	72.8	57.8		59.8	72.6	76.8	82	80.1	78.7	83.2	94.5	85.1	69.4
	53.5	56.1	63.9	66.9	72.7	79	79.7	76.8	84	78.3		52.9	51.8	61	63.6	71	70.4	78	74.1	78.5	71.1		58.1	72	70.8	79.7	76.2	77.6	88.6	78.9	93.6	70.7
	57.5	55.4	61.6	64.2	69.7	63.2	70.2	71.1	79.7	81.2		52.6	53.1	56.2	60.1	63.7	58.5	68.5	59.4	70.6	72.8		71.7	73.1	78.4	86.5	74.6	72.8	73.4	81.9	74.8	90.4
200µm-260µm	67.4	62.2	57.2	54.7	59.6	57.5	64.7	64.4	63	58.4		63	54.2	57.6	53.1	54.4	54.2	56.8	54.9	57.8	52.1		80.9	79.2	69.2	61.7	69.6	64.8	74	69.8	67.2	64.3
	58.3	80.2	57.9	59	56.6	58.2	57.4	57.8	60.4	59.9		53.7	72	58.3	54.4	54.5	55.5	54.9	58.2	60.6	52.9		57	92.4	56.6	71.7	56.1	59	57.1	68.8	58.7	59.5
	60.4	62.2	77.8	75.7	74.6	74.5	71.9	78.2	76	70.7		61.1	58.3	76	68.4	62.4	64.4	68.4	64.2	65.2	56.9		71.8	71.1	91.3	70.5	80.7	71	84.8	76	74.5	68.3
	56	59	67.5	78.6	75.4	66.7	74.8	75.7	76	67.2		54.5	59.1	67.8	76.6	74	71.8	75.2	73.6	73.6	62.6		57.7	81.2	74.8	95.7	75.7	74.7	81	85	74	67.9
	62.3	59.4	67.9	67.1	78.3	78.4	78.1	75.6	74.9	63.7		56.2	57	65.2	63.5	77.5	68.5	72.5	70.5	64.4	61.3		71.8	66.4	81.6	70.8	95	77	82.3	74.5	67.9	75.9
	61.8	62.1	75.4	71.4	82	82.4	80.4	80.1	74.2	72.6		51.8	57.6	63.2	67.2	76	80.3	71.3	69.1	68.8	60.1		63.7	55.9	80.8	61.8	77.8	95.8	81.7	89	75.7	64.6
	61.9	62.4	66.5	74.2	81.6	82.7	84.3	81.3	78.6	69.8		56.1	52.3	55.1	58.9	67.5	72.9	80.6	68.8	70.1	50.3		58	57.7	74.6	65.3	80.4	82.2	95.4	82.9	85	66.9
	63.7	64.1	70.1	70.6	75.3	78.9	79.6	83.4	76.9	69.3		51.8	59.2	64.7	59.1	73.9	65.8	79	79.3	73.5	60.4		65.5	71.9	76.6	82.2	79.6	79	82.3	96.1	85.2	70.2
	60.2	60	68.8	73.6	76.1	76.3	81.1	77.4	84.1	79.6		54.9	51.7	62.6	66.5	73.5	73.2	78.9	74.4	79.7	71.7		61.7	69.9	71.1	79	76.3	77.8	88.4	78.8	95.3	74.6
	58.4	60.3	66.4	66.2	75.7	72.9	68.8	79	81.1	80.8		51.3	56.3	54.8	59.7	67.1	58.4	64.3	66.8	66.7	74.9		75	70.4	72.2	81	69.4	68.3	71	78.6	69.5	95.3
260µm-320µm	70.7	58.2	54.8	62.5	60.2	56.9	64.9	64.1	61.8	58.2		64	54.4	57.5	58.5	56.2	57.3	59.2	57.6	58.3	52.1		83.3	74.3	69.3	65	70.9	64.5	74.1	69.6	67.5	64.7
	55.1	80.8	57	56.3	53.9	53.9	56.6	57.5	55.5	53		54.8	70.6	59.9	52.8	53	54.4	54.2	57.7	57.7	51		55.1	94.3	60	60.9	59.7	58.1	59.9	66.7	59.8	63.5
	63.5	65.1	80.5	74.5	74.7	74.8	70.2	78	74.1	58		61.5	57.9	75.7	64.6	63.2	63.1	68.4	65.5	66.3	54		69.3	69.1	91.6	63.7	79	69.5	83.1	75.7	71.6	66.2
	61.2	65.5	69	82.7	74.1	74.2	70.9	74.5	77.6	62.7		60	60.5	68.3	74.9	70.9	73.2	73	72.8	76	59.5		61.5	81.3	75.2	95.3	74.5	74.3	80.1	83.8	73.1	67.2
	62.9	63	71.1	69.8	84.8	77.6	78.4	73.2	77.5	64.2		52.8	61.1	60.6	68.6	76.8	69.3	74	67.6	63.7	59.7		71.8	64.4	71.7	62.5	96.4	73.4	82.1	74.1	67.4	78.9
	52.4	65.1	78.3	74.8	81.6	88.4	80.8	80.7	71.7	58.4		54.2	55.3	61.4	63.4	70.8	80	64.1	68	64.9	54.3		60.8	55.3	81.4	63.9	77.7	96.6	79.4	88.2	74.2	57.8
	62.3	64.4	66	69.1	80.7	81.5	91.5	81.1	76.9	68.3		55.6	51.7	51.9	59.3	64.7	67.5	81.6	66.9	73.9	52.2		58.3	55.1	68.2	66.4	80.2	81.5	95.9	82.8	86.3	66.3
	62.6	68.6	72.8	75.7	75.7	78.9	81.7	92.8	78.1	66.2		55.7	59.8	62.5	56.1	67.9	67.8	77.9	82.5	74.3	61.3		65.6	75.7	79	79.2	77.6	79.4	80.6	97	84.1	70.2
	57.6	61.1	66.8	73.3	76.2	79.6	78.6	75.1	90.4	71.3		55.2	55.4	64.4	64	68.2	70.7	76.5	76	80.5	66.5		62	69.4	68.8	79.3	75.9	77.6	87.4	79.5	97.2	71.5
	62.2	59.5	54.4	62.3	67.7	61.6	68.7	73.5	78.6	86.8		53.4	57.8	53.2	59	61.5	54.3	63.8	62.6	67.7	77.6		72.3	70.3	76.5	70.6	76.2	74.6	73.9	77.3	68.9	96.4
320µm-380µm	70.1	53.7	52.2	61.6	53.4	50.7	61.4	55.5	57.1	55		64	52.5	55.9	57.7	55.3	55	60.1	56.9	58.5	52.5		84.9	67.5	69.9	65.6	69.9	63.3	70	69.3	65.2	65.5
	53	74.3	58.4	55	56.3	54.2	57.3	57.1	54.6	54		54	64.7	55.4	52.1	51.9	55.6	54.2	56.9	56.6	54.2		52.6	95.9	66.4	68.5	57.3	59.5	52.5	67.1	61.5	55.9
	59.3	64.7	68.6	60.9	65	71.9	62.7	71.1	64.5	61.9		60.2	55.9	64	60.1	58.5	65.9	59.1	66	60.7	54.8		67.6	68.4	92.3	58.4	68	69.3	67.3	73	67.5	59.4
	61.7	61.1	61.1	79.4	70.3	61.2	73.3	75.9	68.4	61.6		61.5	56.8	60.5	72.1	67.1	62.1	73	65.5	63.7	56.7		62.7	72.2	62.8	96.9	76	69.5	82.3	82	69.7	63
	65.3	54.4	58.1	54	82.4	77.9	71.4	73.4	70.6	62.6		52.9	56.8	57.1	61.5	72.7	68.6	65.9	66.6	56.5	58		72.6	63.1	68.9	78.4	97	76.5	78.4	75.1	56.6	74.2
	59.4	68.4	69.8	62.1	82.5	83.4	80	78.2	63.8	61.2		51.2	56.7	58.6	60.4	72.7	75.2	68	63.4	59	54		63.1	60	79.5	54.9	80.4	97.6	92.9	89.2	78.5	53.9
	64.8	59.9	63.5	72.4	68.4	71.6	87.5	76.7	79.9	69.6		56	51.8	53.2	58	59.5	67.8	78.9	65.7	72.1	53		61.8	55	68.4	71.1	76.2	83.6	97.1	83.3	83.9	65.3
	66.5	67.2	66.5	67.5	77.4	72.5	81.6	85.8	75.6	64.2		52.2	61.7	63.9	53.8	70	62.4	74.4	77.9	64.5	59.4		61.4	74	77.3	70.1	78.2	79.2	83	97.4	86.9	69.7
	54.7	54.7	52.7	67.4	71.8	67.5	82	76.3	83.4	73.6		55.3	53	56.4	56.7	65.9	65.3	77.8	70.4	75.6	66.8		58.4	61.2	56.3	75.3	76	75.5	88.5	82.6	97.5	70.1
	58.4	59.5	61.9	63.1	66.2	59.4	66.2	70.6	77	84.4		52.3	56.8	56.8	55.5	60.6	52.1	64.1	62.3	64	72.1		73.4	75.2	71.3	72.2	72	65.3	73.2	73.4	66.1	96.3
380µm-440µm	68.8	54.7	52.6	52.3	54.1	50.4	58.5	61.6	56.6	52.5		64.7	52.4	56.3	52.7	52.3	55.7	55.9	55.6	52.1	50.2		85	66.3	63.5	65.2	67.3	64	72.1	67.7	68.1	58.9
	52.8	79.9	64.6	57.7	55.1	57.9	53.3	64	53.1	52.8		53.7	68.8	63.4	53.3	56.2	54.7	57.5	58.1	56.7	50.8		52.8	94.7	64.3	67.1	55.5	61	53.1	67.6	62	61.1
	58.4	71.2	75	64.9	70.1	65	60.3	74.9	60.9	56.2		56.5	59.6	70.5	60.2	61	59.4	62.8	63.2	58.3	51.4		65.8	78.5	92.2	62	84.9	67.1	71.6	80.6	66.2	53.1
	54.8	65.9	66.9	76.5	66.8	64.2	68.5	63	70.1	58.8		55.1	58	60.5	69.7	62.4	61.4	66.3	62.9	61.4	57.2		55.3	84.9	73.5	96.8	73.8	71.6	75.8	79.4	74	68
	64.6	59.7	65.5	61.7	83.5	74.4	74.9	72.3	72.9	60.2		51.9	58.6	61.9	61	76.4	66.9	66.6	63.7	57.6	59.1		62.3	74.9	73.6	70.8	97.3	74.8	78.8	76.5	69.9	82.3
	57.6	66.6	70.6	60.7	81.3	83.1	85.1	74.6	61.1	60.6		52.5	56.2	62.6	59	71.5	73.8	66.2	61.7	57	52.4		65.3	60.7	70.3	57.7	81.9	97.5	85.3	88.3	67.3	54.3
	54.3	62.7	60.9	70	74.3	79.5	85	79.6	81.1	66.9		54.4	51.9	54.2	56.7	58	69.1	78.1	70.9	66.5	53.1		49.7	57.5	69.7	69.7	77.7	79	97.5	83.3	83.6	60
	57.8	75.5	62	62.8	70.3	67.2	82.9	87.7	63.2	63.9		52.9	62.1	56.7	56.5	68.1	59.9	76.3	78.2	61	57.3		56.6	81.9	78.4	69.7	80.2	81.6	84.6	97.2	75.8	68.6
	53.3	58.9	54.9	63.1	72.9	70.5	81.8	68.2	86.3	71.3		56.4	54.5	58.6	57.5	68.6	61.1	78.1	62.2	77.1	67		62	71	61.2	68.8	76.7	71	88.5	80.2	96.8	71
	59.6	57.6	57.4	60.8	66.6	58.4	65	63.5	73.4	82.1		51.4	53.6	54.1	59.5	60.5	51.9	55.9	57.6	67.2	73.7		71.8	74.9	66.2	77.8	76.9	59.6	72.9	71.3	67.1	95.8
440µm-500µm	70.5	51.2	53.3	52.7	52.2	58.1	56.2	59.7	57.5	54		64.9	50.3	54.5	52.6	51.1	51.9	56.2	56.1	51.9	50.9		82.8	64.4	65.3	63.4	66.1	62.6	69.9	68.1	62.8	60.1
	58.9	81.6	61	56.9	59.3	57.5	58.9	59.8	59.4	54.1		54	74.3	57.6	54.5	55.6	54.1	56.2	56.7	58.6	50.1		50.9	94.9	63.7	67.2	58	61.3	55	61.7	62.2	55.1
	59.8	65.9	74.9	63.4	66.6	69.1	66.9	71.8	63.3	59.5		59.8	56.6	75.8	61	56.1	63.3	63.4	63.6	56.6	53.3		68.7	72	90.9	73.1	75.4	79.3	74.5	76.7	71.7	59.5
	54.7	69.1	61.3	79.5	74	68.3	75.9	71.3	69.6	62.7		57.7	55.8	58.8	75.1	70.5	61.6	69	63	61.4	57.7		56.6	82	71.6	95.5	77.4	72.3	79.1	77.8	65.3	73.2
	56.3	63.2	65.6	66	83.5	78.1	81.3	73.5	73	62.2		51.1	57.9	57.7	67.8	78.6	68.1	68.2	66.7	61.8	57.8		67.2	75	75.7	78.7	96.5	78.8	82.8	77	73.6	68.8
	57.9	67.6	70.9	69.7	84.4	86.5	83.8	80.6	67.4	60.5		52	55	57.2	60.2	74.7	81.6	68.4	62	56.8	52.2		64.1	61.4	71	69.3	83.8	97	90.3	90.3	84.1	56.3
	57.5	60.5	64.1	70.6	78.2	81.8	86.7	84.6	79	68.9		54.7	54.2	55.3	58.3	62.8	71	84.5	67.5	68.8	52.1		52.7	65.9	68.8	64.2	74.2	83.2	97.1	86.1	85	56
	56.6	66.5	65.4	63.5	77.6	75.4	79.5	86.8	68	61.4		55.4	59.7	60.1	55.1	69.4	60.2	74.9	82	66.4	57.4		57.4	64.1	77.6	78.1	81.4	80.5	89	97.2	84.3	55.2
	52.8	61.8	51.4	60.6	77.1	71.2	79.5	76.4	84.8	68.3		54.7	49.1	56.5	57.8	65.2	65.2	74.5	70.6	81.8	62.2		60.8	70.5	68.3	68.9	76.6	70.6	91.2	78	97.2	68.8
	56.3	59.4	53.6	60.7	62.1	57.6	60.4	65.7	70.6	83.1		53.5	54.8	52.2	59.3	58	50	58.8	58.6	61.7	76.2		73.9	75.8	68.9	68.8	72.1	65.9	69.9	72.4	67.7	95.4

## Sheet: SFig. 4b
First odor
80µm-140µm	140µm-200µm	200µm-260µm	260µm-320µm	320µm-380µm	380µm-440µm	440µm-500µm	80µm-140µm	140µm-200µm	200µm-260µm	260µm-320µm	320µm-380µm	380µm-440µm	440µm-500µm
54.9	56.4	62.2	58.2	53.7	54.7	51.2	79.2	82.3	80.4	80.8	80	85.1	83.8
50.2	55	57.2	54.8	52.2	52.6	53.3	78.1	79.9	80.1	80.7	78.2	74.6	80.6
58.9	57.9	57.9	57	58.4	64.6	61	78.8	77.5	81.3	81.1	76.7	79.6	84.6
52.3	54.1	54.7	62.5	61.6	52.3	52.7	74	75.2	74.2	71.7	63.8	61.1	67.4
54.2	54.8	59	56.3	55	57.7	56.9	75.1	78.5	78.6	76.9	79.9	81.1	79
64.9	69.6	75.7	74.5	60.9	64.9	63.4	73.9	76	76.9	78.1	75.6	63.2	68
55.1	53.7	59.6	60.2	53.4	54.1	52.2	59.9	65.6	72.6	58.4	61.2	60.6	60.5
53.5	57.7	56.6	53.9	56.3	55.1	59.3	66.5	72.5	69.8	68.3	69.6	66.9	68.9
71.1	75.8	74.6	74.7	65	70.1	66.6	60.7	69	69.3	66.2	64.2	63.9	61.4
74.1	75.1	75.4	74.1	70.3	66.8	74	72.6	78.3	79.6	71.3	73.6	71.3	68.3
61.9	62.7	58.3	55.1	53	52.8	58.9	78	79.3	82.7	81.5	71.6	79.5	81.8
54.5	59.8	60.4	63.5	59.3	58.4	59.8	73.3	79	78.9	78.9	72.5	67.2	75.4
54.4	54.2	56	61.2	61.7	54.8	54.7	74.4	79	76.3	79.6	67.5	70.5	71.2
61.2	58.8	62.3	62.9	65.3	64.6	56.3	66.1	63.2	72.9	61.6	59.4	58.4	57.6
63.4	63.6	62.2	65.1	64.7	71.2	65.9	79.4	80.3	79.6	81.7	81.6	82.9	79.5
57.4	57.6	59	65.5	61.1	65.9	69.1	79	79.7	81.1	78.6	82	81.8	79.5
57.4	55.3	59.4	63	54.4	59.7	63.2	62.6	70.2	68.8	68.7	66.2	65	60.4
63.8	69.2	67.5	69	61.1	66.9	61.3	75	76.8	77.4	75.1	76.3	68.2	76.4
70.4	59.1	67.9	71.1	58.1	65.5	65.6	69.5	71.1	79	73.5	70.6	63.5	65.7
73.3	62.4	67.1	69.8	54	61.7	66	76	79.7	81.1	78.6	77	73.4	70.6
Late delay
80µm-140µm	140µm-200µm	200µm-260µm	260µm-320µm	320µm-380µm	380µm-440µm	440µm-500µm	80µm-140µm	140µm-200µm	200µm-260µm	260µm-320µm	320µm-380µm	380µm-440µm	440µm-500µm
52	50.9	54.2	54.4	52.5	52.4	50.3	68	69	71.3	64.1	68	66.2	68.4
53.7	55.2	57.6	57.5	55.9	56.3	54.5	64.9	66.5	69.1	68	63.4	61.7	62
57.5	58.3	58.3	59.9	55.4	63.4	57.6	67.8	69.4	68.8	66.9	65.7	70.9	67.5
52.6	52.6	53.1	58.5	57.7	52.7	52.6	62.9	66.9	68.8	64.9	59	57	56.8
54.5	54.3	54.4	52.8	52.1	53.3	54.5	69.8	71	70.1	73.9	72.1	66.5	68.8
63.5	66.9	68.4	64.6	60.1	60.2	61	68.8	72.8	73.5	74.3	64.5	61	66.4
52.2	53.1	54.4	56.2	55.3	52.3	51.1	54.6	55.9	60.1	54.3	54	52.4	52.2
55.2	55.8	54.5	53	51.9	56.2	55.6	52.7	53.5	50.3	52.2	53	53.1	52.1
60.1	63.5	62.4	63.2	58.5	61	56.1	60.1	57.8	60.4	61.3	59.4	57.3	57.4
70.7	72.3	74	70.9	67.1	62.4	70.5	68.2	71.1	71.7	66.5	66.8	67	62.2
57.6	57.4	53.7	54.8	54	53.7	54	69.8	74.2	72.9	67.5	67.8	69.1	71
56.5	59.7	61.1	61.5	60.2	56.5	59.8	60.3	65.6	65.8	67.8	62.4	59.9	60.2
55.2	54.5	54.5	60	61.5	55.1	57.7	66.7	70.4	73.2	70.7	65.3	61.1	65.2
51.3	50.5	56.2	52.8	52.9	51.9	51.1	54.6	58.5	58.4	54.3	52.1	51.9	50
56.3	58	58.3	57.9	55.9	59.6	56.6	74	72.2	79	77.9	74.4	76.3	74.9
55.9	58.9	59.1	60.5	56.8	58	55.8	76.5	78	78.9	76.5	77.8	78.1	74.5
61.6	56.9	57	61.1	56.8	58.6	57.9	66.3	68.5	64.3	63.8	64.1	55.9	58.8
61.2	67	67.8	68.3	60.5	60.5	58.8	71.6	74.1	74.4	76	70.4	62.2	70.6
61.3	58	65.2	60.6	57.1	61.9	57.7	60.7	59.4	66.8	62.6	62.3	57.6	58.6
64.4	68.3	63.5	68.6	61.5	61	67.8	67.5	70.6	66.7	67.7	64	67.2	61.7
Choice
80µm-140µm	140µm-200µm	200µm-260µm	260µm-320µm	320µm-380µm	380µm-440µm	440µm-500µm	80µm-140µm	140µm-200µm	200µm-260µm	260µm-320µm	320µm-380µm	380µm-440µm	440µm-500µm
78.1	71.4	79.2	74.3	67.5	66.3	64.4	92.6	90.9	81.7	79.4	92.9	85.3	90.3
70.6	67.7	69.2	69.3	69.9	63.5	65.3	90.4	90.5	89	88.2	89.2	88.3	90.3
64.3	67	56.6	60	66.4	64.3	63.7	85.4	82.9	82.9	82.8	83.3	83.3	86.1
62.7	60.4	61.7	65	65.6	65.2	63.4	88.2	87.4	75.7	74.2	78.5	67.3	84.1
69.6	64.5	71.7	60.9	68.5	67.1	67.2	88.8	86.9	85	86.3	83.9	83.6	85
83.1	78.3	70.5	63.7	58.4	62	73.1	85.2	85.1	85.2	84.1	86.9	75.8	84.3
68.3	66.7	69.6	70.9	69.9	67.3	66.1	65.3	66.8	64.6	57.8	53.9	54.3	56.3
65.3	62.8	56.1	59.7	57.3	55.5	58	57.8	58.2	66.9	66.3	65.3	60	56
81.5	79.8	80.7	79	68	84.9	75.4	67.9	69.4	70.2	70.2	69.7	68.6	55.2
79.1	77.5	75.7	74.5	76	73.8	77.4	69.4	70.7	74.6	71.5	70.1	71	68.8
62.6	61.8	57	55.1	52.6	52.8	50.9	83.1	82.8	82.2	81.5	83.6	79	83.2
66.3	72.3	71.8	69.3	67.6	65.8	68.7	78.2	78.7	79	79.4	79.2	81.6	80.5
54.4	55.9	57.7	61.5	62.7	55.3	56.6	77.6	77.6	77.8	77.6	75.5	71	70.6
60.6	69.4	71.8	71.8	72.6	62.3	67.2	65.5	72.8	68.3	74.6	65.3	59.6	65.9
69.8	70.6	71.1	69.1	68.4	78.5	72	81.9	83.2	82.3	80.6	83	84.6	89
81.8	75.9	81.2	81.3	72.2	84.9	82	88.4	88.6	88.4	87.4	88.5	88.5	91.2
72.6	66.3	66.4	64.4	63.1	74.9	75	70.2	73.4	71	73.9	73.2	72.9	69.9
77.1	77.6	74.8	75.2	62.8	73.5	71.6	79.1	78.9	78.8	79.5	82.6	80.2	78
79.1	78.7	81.6	71.7	68.9	73.6	75.7	72.8	81.9	78.6	77.3	73.4	71.3	72.4
78.1	72.7	70.8	62.5	78.4	70.8	78.7	64.7	74.8	69.5	68.9	66.1	67.1	67.7
